# Supplementary material for: Emergent decision-making behaviour and rhythm generation in a computational model of the ventromedial nucleus of the hypothalamus
Source: PLoS Comput Biol. 2019 Jun 3;15(6):e1007092. doi: 10.1371/journal.pcbi.1007092 (PMC6564049; doi:10.1371/journal.pcbi.1007092)
Supplement: S1 Dataset — Text files of the spike time data used in the paper. (ZIP) [file pcbi.1007092.s014.zip]

Archive with 39 entries (38 files):
- VMN spike time data/
- VMN spike time data/broad0.txt
- VMN spike time data/broad1.txt
- VMN spike time data/broad12.txt
- VMN spike time data/broad2.txt
- VMN spike time data/broad5.txt
- VMN spike time data/d0.txt
- VMN spike time data/d17.txt
- VMN spike time data/d19.txt
- VMN spike time data/d2.txt
- VMN spike time data/d22.txt
- VMN spike time data/db12.txt
- VMN spike time data/db17.txt
- VMN spike time data/db27.txt
- VMN spike time data/db4.txt
- VMN spike time data/db8.txt
- VMN spike time data/fig10A1.txt
- VMN spike time data/fig10A2.txt
- VMN spike time data/fig10B.txt
- VMN spike time data/lt1-11.txt
- VMN spike time data/lt1-14.txt
- VMN spike time data/lt1-2.txt
- VMN spike time data/lt1-4.txt
- VMN spike time data/lt1-8.txt
- VMN spike time data/lt2-0.txt
- VMN spike time data/lt2-1.txt
- VMN spike time data/lt2-10.txt
- VMN spike time data/lt2-17.txt
- VMN spike time data/lt2-4.txt
- VMN spike time data/ran0.txt
- VMN spike time data/ran10.txt
- VMN spike time data/ran3.txt
- VMN spike time data/ran7.txt
- VMN spike time data/ran9.txt
- VMN spike time data/sd17.txt
- VMN spike time data/sd2.txt
- VMN spike time data/sd7.txt
- VMN spike time data/sd8.txt
- VMN spike time data/sd9.txt
