# Supplementary material for: Emergent decision-making behaviour and rhythm generation in a computational model of the ventromedial nucleus of the hypothalamus
Source: PLoS Comput Biol. 2019 Jun 3;15(6):e1007092. doi: 10.1371/journal.pcbi.1007092 (PMC6564049; doi:10.1371/journal.pcbi.1007092)
Supplement: S1 Dataset — Text files of the spike time data used in the paper. (ZIP) [file pcbi.1007092.s014.zip › VMN spike time data/broad0.txt]

'broad0'
:
400.09912
400.28628
400.46193
400.56415
400.70877
400.74692
401.05295
401.18827
401.40452
401.47213
401.74365
401.79593
401.97230
402.13281
402.22182
402.30504
402.50719
402.63081
402.66995
402.85688
403.05404
403.09510
403.24003
403.54341
403.76864
403.82487
404.15330
404.43567
404.46987
404.65116
404.77541
404.78565
404.81135
405.36551
405.76782
405.92997
406.39058
406.70365
406.83488
406.84503
406.93061
406.97228
407.28711
407.45077
407.70736
407.76937
407.82597
408.00677
408.04418
408.26807
408.47523
408.52619
408.57351
408.84974
409.07849
409.17354
409.37090
409.45391
409.49933
409.63594
409.92947
409.96817
410.22582
410.24752
410.33287
410.52766
410.93454
410.96408
411.06094
411.11877
411.25015
411.46253
411.59257
412.19391
412.34414
412.37029
412.40753
412.59144
412.65255
412.71919
412.80412
413.10745
413.17755
413.89882
413.96135
414.39949
414.50173
414.76283
415.03892
415.13267
415.48593
415.63966
415.70925
415.95050
415.99681
416.12527
416.23931
416.32487
416.62234
416.72739
417.14675
417.32488
417.43085
417.77936
417.79643
417.96750
418.26609
418.40851
418.59235
418.63976
419.13891
419.26977
419.38838
419.44648
419.56501
419.79194
419.84107
420.01829
420.34797
420.47167
420.50305
420.69249
420.93532
421.20394
421.27626
421.56099
421.64908
421.71459
421.91052
422.10065
422.23766
422.46605
422.64240
423.00259
423.19161
423.35627
423.68041
423.78304
423.86212
424.21163
424.27614
424.52647
424.72343
424.82994
425.05746
425.16906
425.18823
425.41069
425.51883
425.56691
426.12601
426.30212
426.40457
426.54456
426.62883
426.87017
427.56159
427.62730
427.68340
428.07153
428.33272
428.43876
428.50883
428.64559
428.92081
429.12770
429.30533
429.54302
429.70900
430.22193
430.25654
430.39483
430.83941
430.95078
430.96165
431.14094
431.34551
431.43474
431.60623
431.76886
431.92552
432.23461
432.67300
432.98078
433.10562
433.20820
433.50915
433.68914
433.83827
433.95945
434.00456
434.04269
434.18067
434.64202
434.93610
434.99537
435.21645
435.28151
435.62753
435.85088
436.01451
436.17080
436.50019
436.53159
436.88498
437.07435
437.12358
437.35550
437.40954
437.62785
437.67949
438.06758
438.28511
438.66350
438.77735
439.17208
439.20933
439.42497
439.59329
439.92844
440.00773
440.06129
440.44884
440.64753
440.83882
440.90165
441.20929
441.36139
441.58542
442.04335
442.12556
442.42006
442.78966
442.96796
443.20222
443.47949
443.60014
443.97261
444.26824
444.53142
444.70964
445.05354
445.27884
445.35317
445.46908
445.51583
445.82738
445.86525
445.93840
446.20379
446.30207
446.49758
446.57390
446.72537
447.17866
447.22361
447.27287
447.50569
447.99985
448.28092
448.29645
448.45395
448.55700
448.83563
448.93257
449.11209
449.35194
449.43848
449.70103
449.77793
450.06596
450.40639
450.51297
450.52442
450.69371
450.99714
451.02446
451.19828
451.42499
451.64372
451.84954
452.20784
452.26424
452.28318
452.55557
452.71304
452.89422
453.01753
453.08008
453.46481
453.63673
453.72444
453.95956
454.11326
454.28077
454.39252
454.59856
455.05477
455.14183
455.33913
455.46920
455.65891
455.86107
456.14078
456.43251
456.60721
456.71091
456.95833
457.32263
457.52227
457.78831
457.94583
458.27605
458.59846
458.77525
459.22091
459.30464
459.45740
459.52136
460.02465
460.05544
460.11341
460.34960
460.48295
460.88899
460.90887
461.06487
461.35844
461.54990
461.79955
461.93632
461.99001
462.23721
462.34805
462.46606
462.60103
462.90072
463.00513
463.24874
463.32645
463.82976
463.85920
464.07183
464.32207
464.69934
465.01929
465.19594
465.25656
465.44411
465.54161
465.81220
466.00651
466.36625
466.39461
466.63856
466.73131
466.74202
466.86065
467.10037
467.18133
467.21866
467.47389
467.58198
467.69602
467.74254
467.79648
467.98006
468.03482
468.17866
468.41471
468.46856
468.56854
468.90831
469.00741
469.03918
469.18015
469.25202
469.44354
469.79692
470.02048
470.13712
470.20256
470.49185
470.59283
470.98390
471.15935
471.20368
471.31633
471.61815
471.87756
471.95745
472.26239
472.72432
472.80302
473.08144
473.11502
473.46272
473.50363
473.59546
473.77505
473.85082
474.06631
474.12591
474.37396
474.73778
474.95288
475.29385
475.30397
475.44079
475.64601
475.73895
475.82664
476.02109
476.03229
476.35971
476.44067
476.55316
476.67524
476.78883
476.88119
476.90107
477.23267
477.46686
477.50889
477.73005
477.75523
477.77269
477.82494
477.93672
478.21005
478.26548
478.49317
478.69267
478.73799
478.78359
478.96583
479.02064
479.23195
479.28327
479.45897
479.52337
479.83120
479.96363
480.04893
480.20444
480.43051
480.52024
480.68935
480.74140
480.78601
480.82353
481.04183
481.12704
481.22809
481.50699
481.75970
481.85155
481.90194
482.01203
482.22829
482.25392
482.34987
482.76957
482.95210
483.09361
483.12990
483.27981
483.34429
483.38264
483.59505
483.88273
484.09538
484.29688
484.40855
484.50661
484.71203
484.83166
485.04367
485.21887
485.39139
485.41303
485.58621
485.84804
486.08211
486.34199
486.38248
486.71270
486.78266
486.85594
486.91273
487.10059
487.21649
487.57351
487.88539
487.94602
488.06009
488.19743
488.25871
488.35089
489.06356
489.13346
489.21984
489.26522
489.49062
489.65813
489.75712
489.97764
490.26071
490.53139
490.71013
490.98136
491.08422
491.36281
491.47308
491.65996
491.80761
491.95553
492.14523
492.18911
492.21373
492.65098
493.03012
493.11116
493.81263
493.93161
494.01952
494.33039
494.83426
495.01711
495.21639
495.39258
495.61162
495.89462
496.20566
496.23888
496.53990
496.68492
496.86217
496.96095
496.97453
497.23741
497.47889
497.68715
497.84626
497.97755
498.12246
498.16621
498.23983
498.34037
498.42137
498.69410
498.76929
499.00893
499.04663
499.09981
499.15741
499.47815
499.85778
500.09933
500.13754
500.38310
500.62986
500.75279
500.95171
501.09347
501.31017
501.56441
501.73123
501.88102
502.01267
502.24379
502.33447
502.54756
502.68026
502.81140
502.97870
503.14543
503.29678
503.63952
504.22995
504.24136
504.54362
504.57207
504.82277
504.88088
505.05380
505.14021
505.48979
505.61456
505.73349
505.87321
505.98790
506.25809
506.60827
506.69569
506.78878
506.81190
506.93620
507.20836
507.47810
507.95360
508.21270
508.35011
508.77449
508.87285
508.96812
509.08625
509.30344
509.51477
509.62729
509.72865
509.90193
510.09270
510.24469
510.51320
510.70914
510.93736
511.00632
511.31504
511.37998
511.52458
511.71365
511.98434
512.07374
512.55896
512.78692
512.97201
513.13114
513.14421
513.73504
514.00516
514.30755
514.39561
514.61443
515.02207
515.09203
515.39773
515.86167
515.96743
516.16247
516.22492
516.63778
516.73865
517.40036
517.53378
517.58776
517.61555
517.76906
518.09849
518.22291
518.28744
518.34182
518.51109
518.60201
518.66850
518.90716
519.06316
519.10102
519.19250
519.29452
519.43440
519.65990
520.00472
520.39902
520.53257
520.62920
520.81504
521.07092
521.19221
521.27967
521.35212
521.52634
521.67193
521.81586
521.94439
522.12078
522.15065
522.55802
522.65016
522.87146
523.01708
523.18931
523.57932
523.80493
523.82733
524.15016
524.30342
524.37107
524.50431
524.68533
524.72147
524.95889
525.52865
525.56024
525.72420
525.79218
525.97017
526.26107
526.41542
526.45951
526.62343
526.73957
526.89962
527.15206
527.20454
527.48866
527.61079
527.62686
527.90988
528.05970
528.12346
528.20972
528.42458
528.53084
528.62916
528.77940
529.00104
529.13115
529.19421
529.24538
529.36649
529.62209
529.67742
529.71732
530.15859
530.26053
530.47955
530.55499
530.80469
530.91221
531.26334
531.42429
531.75780
531.92953
532.07299
532.21184
532.24203
532.29612
532.32020
532.47347
532.74775
532.90027
533.20162
533.26626
533.45511
533.55805
533.68018
533.92323
534.07558
534.12211
534.23748
534.25654
534.40080
534.59317
534.67334
534.99974
535.05850
535.26263
535.45055
535.55023
535.74117
535.88286
535.95435
536.14742
536.25475
536.46432
536.58200
536.86413
536.94322
537.07534
537.25613
537.33260
537.36377
537.55192
537.62575
537.63999
537.75837
538.05026
538.10346
538.16629
538.42523
538.49839
538.70889
538.91774
539.03029
539.48454
539.54348
539.80841
539.86302
540.12206
540.18005
540.21880
540.53213
540.63158
540.86114
541.05014
541.12139
541.34021
541.36766
541.67171
541.77521
542.10324
542.32128
542.36012
542.65009
542.76685
542.77997
542.85485
543.02162
543.32941
543.39009
543.60792
543.70932
544.11371
544.26638
544.52818
544.78177
544.96952
545.20165
545.25342
545.72874
545.76440
546.15487
546.18302
546.23017
546.41583
546.55271
546.78575
546.82590
547.21983
547.45332
547.46392
547.69379
547.74443
547.95876
548.19536
548.41928
548.59383
548.77516
548.92172
548.97108
549.06130
549.23430
549.41264
549.55378
549.68863
549.86059
550.20161
550.27114
550.39947
550.59220
550.84204
551.00055
551.09549
551.44458
551.49063
551.56587
551.67735
551.87199
552.22988
552.33288
552.37220
552.47557
552.62311
552.94396
553.04985
553.42474
553.90502
554.10689
554.16943
554.25049
554.42941
554.51261
554.57487
554.83579
554.94221
555.26210
555.45444
555.49019
555.67335
555.87429
555.88851
556.21286
556.29188
556.55564
556.91133
557.20287
557.85124
558.47902
558.66681
558.89054
559.25628
559.28709
559.81855
559.84551
560.27872
560.76080
560.80500
561.30512
561.52192
561.70311
561.82019
562.09796
562.22082
562.45940
562.77196
562.96777
563.54058
563.94394
564.18987
564.31569
564.48746
564.81968
565.14595
565.32211
565.50489
565.73761
566.10689
566.53291
567.01756
567.22714
567.72498
568.02256
568.20028
568.46403
568.53934
569.06203
569.24399
569.43303
569.80122
569.82382
570.06369
570.28200
570.52155
570.82217
570.88149
571.05059
571.15809
571.30464
571.38248
571.43915
571.50332
571.60189
571.70534
571.77481
571.86981
572.01487
572.02791
572.21438
572.26287
572.32935
572.45579
572.55982
572.60621
572.63482
572.65218
572.69221
572.83060
572.91177
572.96076
573.11280
573.17451
573.48247
573.64189
573.74606
573.77924
573.88661
574.06468
574.11578
574.16140
574.23855
574.42528
574.45762
574.56767
574.62874
574.70615
574.91358
575.13722
575.26578
575.42648
575.46161
575.76078
575.83833
575.92720
576.05143
576.13569
576.29274
576.37674
576.46755
576.63410
576.73507
576.75989
576.84439
576.89277
577.15267
577.31529
577.36352
577.57985
577.61494
577.82339
577.96550
578.13999
578.21425
578.24058
578.40237
578.56812
578.70551
578.72751
578.78640
578.82700
578.89035
578.96430
579.13437
579.38433
579.43715
579.63136
579.75564
579.84731
580.07989
580.11731
580.18381
580.36518
580.51593
580.55862
580.65510
580.72628
580.86433
580.96210
581.19503
581.31524
581.40998
581.56022
581.75060
581.80718
581.86389
581.89525
581.92392
582.07549
582.22323
582.34638
582.53182
582.62352
582.75183
582.86901
582.94064
582.98797
583.10187
583.12984
583.25518
583.54335
583.58728
583.63802
583.73805
583.80185
583.89576
583.97987
584.05941
584.35044
584.39491
584.50330
584.54179
584.55878
584.60918
584.79354
584.90398
584.96016
585.18669
585.35553
585.45561
585.54382
585.67117
585.71648
585.75308
585.91673
586.08432
586.12694
586.23560
586.29865
586.48339
586.57009
586.61691
586.78033
586.91051
587.01893
587.14274
587.24343
587.33224
587.40929
587.60676
587.67924
587.75541
588.05380
588.12138
588.14437
588.29036
588.60588
588.62557
588.69481
588.74549
588.94443
589.16664
589.20711
589.24784
589.48325
589.53867
590.01373
590.06878
590.30242
590.44608
590.58296
590.69356
590.75170
590.92421
591.03182
591.08950
591.17726
591.33806
591.43512
591.51048
591.61948
591.66300
591.78445
591.96040
592.09049
592.14551
592.27230
592.43751
592.50473
592.63023
592.76078
593.01690
593.16954
593.32243
593.39980
593.54225
593.57887
593.68141
593.81705
593.88172
593.96807
594.21925
594.33557
594.36948
594.58127
594.69135
594.85068
595.00129
595.07284
595.24918
595.42291
595.66052
595.78506
595.87548
595.99600
596.14281
596.19433
596.48039
596.62950
596.73936
596.88229
597.04115
597.17804
597.31587
597.46279
597.81142
597.88171
598.12586
598.20562
598.47526
598.54397
598.67808
598.93783
599.09343
599.31319
599.40916
599.51333
599.74453
599.93754
600.14115
600.26271
600.41254
600.50070
600.75527
600.89062
601.12679
601.27632
601.40984
601.48400
601.74530
601.90726
602.15009
602.20448
602.30827
602.45407
602.67183
602.70965
602.94899
603.07991
603.21188
603.63504
603.75095
603.90608
604.01400
604.11094
604.29865
604.37387
604.53092
604.68607
605.04305
605.21003
605.34933
605.53543
605.70742
605.88123
606.13993
606.17321
606.28286
606.48748
606.71179
606.96233
607.03395
607.30757
607.49579
607.63942
607.86034
608.08950
608.34747
608.54658
608.74990
608.93468
609.07780
609.33692
609.68812
609.78641
609.86779
610.08005
610.30688
610.49912
610.55627
610.83823
610.99210
611.08209
611.31717
611.46680
612.00389
612.05791
612.26501
612.43696
612.74624
612.79409
612.96685
613.11493
613.27180
613.58086
613.68996
613.79371
614.03489
614.15523
614.34274
614.53411
614.60580
614.90310
615.02122
615.11341
615.34477
615.70153
616.06743
616.20402
616.46871
616.86546
617.21719
617.31513
617.50091
617.69140
617.89274
617.94794
618.08710
618.19849
618.65921
618.72429
619.23259
619.54512
619.58417
619.93023
620.03758
620.12278
620.32184
620.37919
621.06641
621.20392
621.66047
621.81879
621.91284
622.04056
622.35242
622.65741
622.97472
623.08138
623.13782
623.44829
623.75115
623.81062
624.07392
624.11585
624.24883
624.31623
624.41947
624.57207
624.77140
624.96980
625.10971
625.27826
625.33337
625.62147
625.74076
625.82484
625.95172
626.03217
626.12511
626.43238
626.47324
626.69815
626.79546
626.92955
626.98435
627.24072
627.31214
627.52281
627.66279
627.83574
627.92071
628.08738
628.21422
628.37926
628.46187
628.54548
628.69682
628.81179
628.84890
629.00339
629.15846
629.36695
629.54051
629.65610
629.92388
629.97456
630.04785
630.06891
630.16906
630.23775
630.31945
630.51739
630.56410
630.70625
630.77246
631.00657
631.05625
631.37863
631.54836
631.64935
631.75285
631.85779
632.17375
632.33873
632.36275
632.75720
632.87992
633.09901
633.20059
633.40716
633.50936
633.63929
633.97963
634.15279
634.29077
634.44473
634.61926
634.86488
635.00443
635.22585
635.35918
635.44492
635.57935
635.82730
636.01226
636.20181
636.47339
636.55861
636.64644
636.88216
637.11202
637.19388
637.38670
637.49422
637.56213
637.70652
637.84100
638.06834
638.12255
638.16723
638.30447
638.51192
638.67933
638.84067
639.14823
639.24352
639.48078
639.67753
639.87769
640.07442
640.29184
640.52685
640.66896
640.72307
640.85190
640.97886
641.10430
641.29391
641.38837
641.44598
641.51761
641.87455
642.00832
642.30284
642.68450
642.81445
642.96602
643.07799
643.29279
643.47123
643.68219
643.89860
644.17246
644.29864
644.50036
644.60253
644.74049
644.95397
645.10096
645.36166
645.41904
645.65224
645.90776
645.94725
646.01905
646.12362
646.23257
646.48721
646.59189
646.93664
647.31754
647.39326
647.61043
647.77820
647.87164
647.99836
648.15161
648.41585
648.63682
648.73343
649.15225
649.29674
649.36779
649.88976
650.10197
650.57588
650.75376
650.96596
651.13153
651.51556
651.67462
651.93687
652.21159
652.30869
652.89423
652.99720
653.11807
653.72291
653.86947
654.08402
654.21883
654.39423
654.82188
654.97533
655.26208
655.36905
655.42199
655.78490
656.31261
656.37787
656.58717
656.83865
656.99099
657.22045
657.40089
657.76211
658.35543
658.65783
658.85720
658.96407
659.12098
659.32820
659.39534
659.66925
659.98948
660.11459
660.25747
660.65143
660.79281
660.99891
661.30209
661.47273
662.29982
662.58490
663.02906
663.22731
663.38473
663.84718
664.26782
664.47660
664.71954
664.83276
665.08259
665.42786
665.67478
666.28138
667.10768
667.16208
667.36114
667.44359
667.65374
667.91883
668.46143
668.68309
669.08413
669.54652
669.77415
670.05005
670.13760
670.44418
670.59291
670.71070
670.72179
670.93696
671.05768
671.23304
671.32810
671.62677
671.80787
671.91207
672.03151
672.23494
672.79787
672.92179
673.37874
673.54773
673.73459
674.23866
674.27633
674.28885
674.47902
675.10451
675.29749
675.59309
675.71067
676.14866
676.39525
676.60299
676.93283
677.10031
677.23396
677.52095
677.73038
678.16173
678.49195
678.62023
678.82695
679.02078
679.28274
679.32906
679.52919
679.69558
679.92654
680.07671
680.35325
680.49550
680.79494
680.97155
681.26937
681.52829
681.72632
681.86498
682.07045
682.22874
682.65183
682.74213
682.91571
683.03435
683.86794
684.11305
684.20221
684.36752
684.53639
684.80428
684.97480
685.24058
685.29639
685.49781
685.59192
685.75341
685.84881
685.99607
686.15904
686.33330
686.71879
686.83668
687.06045
687.24408
687.48991
687.50525
687.69656
687.74356
687.83618
688.35906
688.58668
688.92722
689.11108
689.20133
689.85788
690.17067
690.25869
690.55717
690.82668
691.05080
691.16312
691.52356
691.72967
691.95153
692.28646
692.43386
692.51657
692.53379
692.73295
693.04647
693.13443
693.37796
693.77422
694.20702
694.39026
694.43636
694.68524
694.80103
695.02848
695.36211
695.47587
695.62124
696.09578
696.28785
696.46971
696.60752
696.76228
696.77807
697.46887
697.58659
697.76320
698.33018
698.46086
698.56116
698.87755
699.31518
699.57584
699.74512
699.91290
700.06337
700.12267
700.32245
700.61476
700.69867
700.73893
701.03807
701.19101
701.32628
701.49796
701.57968
701.81356
701.95955
702.12891
702.33987
702.64989
703.05346
703.32953
703.52269
703.69011
703.78826
703.96292
704.26314
704.53153
704.63689
705.01581
705.15618
705.23549
705.35685
705.50641
705.52618
705.82500
705.91716
706.07304
706.21636
706.45220
706.71308
706.98677
707.25952
707.35805
707.49554
707.60491
707.91522
708.09423
708.30584
708.54775
708.73114
708.93100
709.12355
709.31046
709.54646
709.95676
710.27028
710.37438
710.56687
710.77057
711.02986
711.17737
711.39993
711.66540
711.82102
712.45562
712.60795
712.69899
712.89902
713.21021
713.31355
713.49627
713.54059
714.01192
714.39165
714.51661
715.00077
715.44070
715.63833
715.78622
716.15673
716.51451
716.60669
716.92089
717.16796
717.60431
717.73330
718.06323
718.36613
718.45029
718.55351
718.76608
718.94695
719.11966
719.30144
719.60157
719.93416
720.27177
720.35617
720.57846
720.85855
721.23746
721.72113
721.83390
722.29333
722.62807
722.79876
722.93746
723.07853
723.34706
723.46225
723.96888
724.07564
724.32005
724.46324
724.62786
725.11472
725.39027
725.50345
725.63165
725.88052
726.19642
726.34749
727.32624
727.66473
727.80879
728.02842
728.27608
728.39746
729.08585
729.28492
729.78528
729.96408
730.29452
730.43676
730.63355
730.88812
731.38509
731.55505
731.92812
732.33400
732.73155
733.03505
733.12244
733.93199
734.08407
734.25618
734.45389
734.84424
735.46557
735.66279
736.27231
736.55957
736.83499
736.95480
736.99674
737.12769
737.41156
737.54025
737.63669
737.82097
738.13507
738.58614
738.98497
739.39864
739.52534
739.61377
740.13333
740.51875
740.98549
741.28014
741.59850
741.65095
742.08454
742.19634
742.60864
742.85131
743.78794
743.96492
744.02188
744.21935
744.35322
744.64309
744.78649
744.86793
744.97058
745.26116
745.46698
745.58135
746.02190
746.12111
746.25230
746.26822
746.46512
746.58932
746.90484
747.09079
747.38389
747.56456
747.78003
747.91660
748.03397
748.26600
748.39745
748.67080
749.12153
749.37096
749.78236
750.08930
750.19792
750.52777
750.77870
751.00090
751.31855
751.35485
751.67579
751.88515
752.17550
752.33390
752.57576
752.73418
753.03562
753.11985
753.23466
753.36979
753.55348
753.66314
753.92542
754.04415
754.12608
754.39303
754.51343
754.71143
754.83571
755.01119
755.45781
755.69016
755.89961
756.01914
756.15243
756.33132
756.61771
756.89751
757.09660
757.17726
757.59911
757.70465
757.79014
757.84594
758.30513
758.44056
758.56020
758.66134
759.09263
759.18531
759.21167
759.40046
759.60531
759.71113
759.87477
760.31053
760.50884
760.69723
760.83628
761.15596
761.23162
761.42653
761.54117
761.82528
761.98452
762.02959
762.25683
762.56796
762.75220
762.94241
763.33745
763.47606
763.59030
763.69888
763.96020
764.20107
764.29276
764.41495
764.65012
764.95654
765.19852
765.37190
765.53057
765.67104
765.79407
765.96430
766.34978
766.50346
766.60763
766.79795
766.92253
766.98306
767.48584
767.60109
767.70920
768.04073
768.10789
768.23487
768.42529
768.77972
768.85184
769.11334
769.33502
769.83182
769.91248
769.97689
770.24555
770.30583
770.54893
770.75628
770.83425
771.01638
771.57111
771.73367
771.89386
771.94934
772.10929
772.18457
772.26923
772.38617
772.68168
772.92702
773.26479
773.43196
773.58412
773.71430
773.83949
774.09628
774.15026
774.59030
774.90932
775.17314
775.39098
775.61675
775.80963
775.86234
775.98280
776.30134
776.71072
776.97394
777.18201
777.42486
777.89870
777.96501
778.45198
778.82050
779.51513
779.68607
779.89576
780.05926
780.21768
780.74998
780.89934
781.21836
781.83683
782.36766
782.56663
782.71545
782.90851
783.64843
784.10788
784.61987
785.10222
785.28711
785.62223
786.36023
786.97895
787.37374
787.66170
787.71908
788.06315
788.93755
789.43635
789.67284
789.78669
790.06020
790.21198
790.45793
791.02560
791.50007
791.93422
792.66719
792.99874
793.33741
793.49742
794.16685
794.37588
794.66807
795.54688
796.13670
796.52112
797.16138
797.43177
797.58849
798.00733
798.28152
798.72355
799.16462
799.60348
799.83082
799.93570
800.21172
800.24660
800.76483
801.57680
801.98062
802.06156
802.77716
803.12824
803.53101
804.34920
804.65621
804.91216
805.33498
806.01653
806.10482
806.46045
807.19086
807.26969
808.66580
808.99311
809.49385
810.75828
811.10677
812.66251
813.08030
814.44612
816.15393
817.32531
817.41313
818.50345
818.63462
818.75785
819.16191
819.26570
819.35209
819.42458
819.61981
819.64060
819.78490
819.80529
819.93685
819.99278
820.06843
820.12176
820.18705
820.24304
820.27502
820.31629
820.35567
820.45481
820.70261
820.77961
821.02591
821.10513
821.26770
821.40148
821.41859
821.64809
821.82538
821.87160
821.98345
822.08589
822.20636
822.32306
822.43883
822.55218
822.65955
822.87063
823.01369
823.11423
823.21614
823.27142
823.32952
823.61874
823.68314
823.77905
824.01207
824.10299
824.23770
824.32351
824.43749
824.50360
824.59350
824.66290
824.77072
824.91221
824.94615
825.13385
825.22286
825.40906
825.47521
825.59043
825.74190
825.86110
826.14880
826.27605
826.36778
826.41619
826.46736
826.55174
826.70576
826.86601
826.91214
827.04439
827.19481
827.32721
827.36272
827.55133
827.69664
827.83800
827.91076
827.96818
828.21573
828.40884
828.67027
828.89272
828.95957
829.02667
829.15114
829.33957
829.41017
829.52646
829.75694
829.95224
830.09350
830.30169
830.44628
830.58865
830.66411
831.17135
831.23802
831.30498
831.56756
831.76033
831.95149
832.03800
832.17299
832.41424
832.57975
832.65847
832.83098
832.91147
833.10249
833.24007
833.35375
833.43907
833.68775
833.77499
833.91366
834.00015
834.21189
834.32565
834.44777
834.56991
834.78454
834.84834
835.16582
835.37279
835.49586
835.70299
835.83844
835.88938
836.02778
836.08489
836.28184
836.48266
836.68779
836.76256
836.99087
837.33032
837.46117
837.51788
837.58838
837.72482
838.00177
838.12663
838.17278
838.50280
838.54718
838.72068
838.84280
839.11871
839.18472
839.42026
839.53369
839.68751
839.87700
840.07664
840.39125
840.49729
840.62737
840.67315
840.76367
840.87782
841.11253
841.20234
841.27746
841.33466
841.45060
841.60650
841.69949
841.76068
842.00766
842.26870
842.35916
842.46011
842.54988
842.67574
842.87096
843.32050
843.66935
843.76555
843.85119
843.93264
844.22659
844.39379
844.65762
844.84145
845.09371
845.29122
845.42312
845.90104
846.07164
846.14405
846.65604
846.72537
846.84365
847.27306
847.34965
847.71442
847.97862
848.37161
848.74604
848.99342
849.07804
849.22368
849.28891
849.43174
849.61139
850.00029
850.11014
850.21210
850.44568
850.53832
850.60235
850.90112
850.97394
851.03171
851.50602
851.64643
851.73358
851.81727
852.03982
852.07806
852.44072
852.64982
852.80554
852.86374
852.96227
853.02636
853.38617
853.49929
853.60284
853.70894
853.90261
853.98412
854.15535
854.25463
854.29763
854.59458
854.68316
854.93760
855.12269
855.39965
855.50748
855.80712
855.95021
856.14469
856.34923
856.43183
856.57604
856.73561
856.85407
856.97927
857.27783
857.50021
857.69317
857.76486
857.83342
857.92688
858.14665
858.29160
858.48003
858.58424
858.72876
858.90815
859.14596
859.24976
859.42834
859.57955
859.65700
859.83213
859.97613
860.06573
860.31553
860.52405
860.59263
860.63867
860.94411
861.16585
861.42863
861.66736
861.82600
861.94382
862.11732
862.25218
862.43069
862.56079
862.67108
862.95614
863.09601
863.48739
863.68792
863.74455
863.88789
863.99435
864.15110
864.53829
864.69017
864.87025
864.95703
865.01589
865.11379
865.30449
865.43265
865.80688
865.96292
866.11842
866.21813
866.45782
866.56776
866.81223
866.97133
867.02758
867.10871
867.20552
867.71931
867.89071
868.09872
868.20972
868.32882
868.43408
868.50876
868.80080
869.08931
869.16807
869.33221
869.44787
869.55844
869.70207
869.91307
870.19483
870.29729
870.40165
870.76593
870.89767
871.06133
871.19171
871.35699
871.42410
871.68304
871.92982
872.02384
872.24064
872.58514
872.75968
872.85557
873.19631
873.41048
873.47617
873.66401
873.82499
874.05237
874.14859
874.72842
874.81292
874.92531
875.01672
875.21683
875.42205
875.45813
875.53213
875.77725
875.89316
876.00631
876.44522
876.53093
876.74475
876.95824
877.03251
877.19190
877.31700
877.55856
877.66825
877.74926
877.89874
878.19821
878.32683
878.53513
878.96754
879.27018
879.35549
879.56122
879.77068
879.83624
880.19801
880.47550
880.68429
880.72102
881.01391
881.11905
881.26857
881.38155
881.42670
881.64562
881.76797
881.95550
882.05327
882.16122
882.35622
882.69575
882.89165
882.93267
883.04060
883.28724
883.39754
883.50462
883.60320
883.86232
884.00418
884.31419
884.43717
885.01094
885.07310
885.24569
885.72987
885.90597
885.93555
886.12111
886.63601
886.84693
886.90261
887.07776
887.28807
887.43717
887.81898
888.00272
888.08549
888.45500
888.70719
888.98438
889.24839
889.37557
889.60439
889.70832
889.84587
890.03284
890.16801
890.35488
890.64599
890.77561
890.89527
891.10513
891.34323
891.68312
891.82396
892.06552
892.13791
892.30888
892.51213
892.80086
892.91509
893.11812
893.22731
893.52887
893.61335
894.10201
894.22357
894.52722
894.92761
895.20831
895.34009
895.66871
895.86434
896.02559
896.23278
896.46557
896.88866
897.14558
897.26631
897.43597
897.71009
898.01010
898.15435
898.39651
898.60530
898.80898
899.28571
900.14554
900.22245
900.57600
900.65905
901.00540
901.08261
901.79337
901.82551
901.95669
902.14958
902.45778
902.61129
902.85748
903.01795
903.20821
903.53288
903.69227
903.85198
904.05784
904.13669
904.19909
904.41175
905.00140
905.16507
905.39954
905.68628
905.92304
906.17173
906.71143
906.87621
906.98926
907.20578
907.31825
907.75515
908.21882
908.36623
908.61384
908.70403
909.12139
909.24435
909.64054
909.75089
910.02080
910.21838
910.61718
910.94295
911.06848
911.17497
911.34842
911.45873
911.54731
911.68605
911.78860
912.35593
912.79574
912.85232
913.02680
913.23510
913.34883
913.38463
913.48092
913.59858
913.79197
913.80572
913.96966
914.43784
914.50467
914.94583
915.00974
915.14126
915.36459
915.45038
915.67864
915.71951
915.82674
915.85398
915.89974
916.09118
916.39435
916.59389
916.81406
916.98337
917.11955
917.25512
917.45666
917.64657
917.81272
917.89515
917.93622
918.21699
918.49171
918.59264
918.71979
918.85139
918.95145
919.21493
919.89336
920.12038
920.20815
920.43254
920.59273
920.74170
920.77823
920.98341
921.21491
921.43485
921.88538
922.03353
922.16568
922.26106
922.50311
922.76414
922.89183
923.02782
923.07945
923.49884
923.72386
923.82460
924.14188
924.23966
924.38981
924.54875
924.73901
925.08022
925.28616
925.41528
925.62034
925.82598
926.01816
926.16951
926.47031
926.74680
927.04904
927.36423
927.61359
927.64644
927.70084
927.92854
928.12004
928.30725
928.60421
928.72820
928.89534
929.16451
929.44254
929.47936
929.52527
929.60727
929.92931
930.12438
930.29288
930.43951
930.55208
930.74040
930.81673
931.05668
931.13837
931.36381
931.62455
931.84853
932.04251
932.06802
932.16928
932.37928
932.58437
932.89292
933.00205
933.17715
933.30696
933.32149
933.47592
933.61961
933.76830
933.87091
933.96576
934.36047
934.44734
934.56928
934.64371
934.68006
934.78448
934.87960
935.01775
935.08239
935.41326
935.92752
936.06589
936.38344
936.41640
936.50425
936.77708
936.85077
936.96255
937.06611
937.46800
937.76271
937.84745
937.99507
938.08662
938.29805
938.52693
938.74007
938.83845
938.94307
939.50354
939.74032
940.04259
940.22966
940.41527
940.44962
940.58134
940.75388
940.91662
941.03583
941.25881
941.42853
941.59142
941.72274
941.77599
941.84697
942.07015
942.11808
942.23146
942.24450
942.48498
942.66176
942.79933
943.04138
943.11129
943.21540
943.23473
943.28299
943.32976
943.71734
943.79468
943.93401
944.11764
944.27347
944.38409
944.48103
944.55501
944.62787
944.85200
944.95018
945.32790
945.41027
945.50086
945.68026
945.78031
946.03154
946.26075
946.58506
946.78421
946.93215
946.94899
947.16766
947.19637
947.29085
947.36622
947.66403
947.76888
947.92422
948.04854
948.17332
948.29362
948.46944
948.70205
948.85356
948.99038
949.18669
949.29836
949.47363
949.67262
949.86517
950.01885
950.28491
950.34274
950.44860
950.52969
950.86411
951.08832
951.44854
951.47218
951.53848
951.65433
951.69338
951.80436
951.82126
951.95543
952.13264
952.37216
952.44901
952.80198
952.96271
953.12120
953.26855
953.32714
953.39819
953.69646
953.90534
953.98520
954.12416
954.33291
954.51483
954.60782
954.67621
954.75332
954.86269
955.02266
955.20749
955.32042
955.51998
955.63340
955.85161
955.89257
956.02745
956.13688
956.39267
956.51373
956.60059
956.67342
956.74255
956.88836
957.03735
957.27972
957.34992
957.50327
957.61782
957.73657
957.94882
958.14184
958.32827
958.41519
958.57539
958.82708
958.89375
958.96915
959.10488
959.27235
959.57160
959.64575
959.83471
959.97524
960.05504
960.11190
960.53337
960.60182
960.70777
960.99304
961.17563
961.32751
961.39544
961.59805
961.69935
961.81929
961.89440
962.11368
962.28068
962.43560
962.59519
962.83277
962.90136
963.18913
963.27137
963.34552
963.54127
963.75585
963.93116
964.03208
964.18748
964.34751
964.43794
964.57010
964.78831
964.93690
965.10544
965.14368
965.34331
965.62356
965.67403
965.84156
966.02986
966.17167
966.35362
966.58602
966.84558
966.98454
967.13281
967.26696
967.32257
967.43127
967.57858
967.63631
967.78512
967.86958
968.06274
968.31968
968.55786
968.65492
968.76905
968.97250
969.26544
969.60377
969.81507
970.15854
970.22577
970.41502
970.88128
971.03287
971.38847
971.73702
972.02191
972.14643
972.20109
972.47305
972.82470
972.91426
973.13857
973.21713
973.62680
973.74175
973.94457
974.24737
974.29009
974.44114
974.63683
974.89205
974.99326
975.02485
975.20809
975.39980
975.90741
976.04719
976.18628
976.43382
976.53185
976.74602
976.89636
977.06715
977.54420
977.74331
977.89242
978.03375
978.18082
978.33591
978.49154
978.60938
978.80834
978.89535
979.07878
979.19552
979.47398
979.68678
979.86989
980.06989
980.15312
980.31803
980.50482
980.71322
980.83831
980.99722
981.21873
981.33190
981.47223
981.62707
981.76682
981.95028
982.10034
982.35378
982.39541
982.54158
982.68308
982.83135
983.09834
983.24587
983.35829
983.45039
983.60869
983.71914
984.01865
984.16517
984.21882
984.29539
984.47452
984.82289
984.99060
985.05410
985.19137
985.41191
985.51999
985.61361
985.83716
985.94506
986.09828
986.30524
986.38073
986.46485
986.53249
986.83673
987.07935
987.27758
987.63423
987.99856
988.07227
988.17263
988.24989
988.42510
988.51640
988.74707
989.01605
989.08677
989.29938
989.46356
989.62048
989.77553
989.91911
990.10027
990.13922
990.25814
990.35145
990.49405
990.79779
990.89560
991.10716
991.33858
991.42527
991.56005
991.82753
991.89497
992.16740
992.21106
992.41415
992.81673
992.93768
993.07884
993.14103
993.29919
993.34945
993.60148
993.74140
993.84160
994.04862
994.09708
994.17602
994.23608
994.56352
994.81877
995.04125
995.34874
995.48695
995.58587
995.91063
996.08157
996.24568
996.44550
996.68552
996.77965
996.88249
996.99481
997.41301
997.55582
997.72654
997.98076
998.05512
998.25668
998.42507
998.53057
998.68405
998.86334
998.94245
999.03331
999.14580
999.27589
999.65830
999.97496
1000.00399
1000.17372
1000.32089
1000.43727
1000.61902
1000.78210
1001.25892
1001.49885
1001.56746
1001.66863
1001.78129
1001.98663
1002.21010
1002.42168
1002.73225
1002.83083
1003.11763
1003.15518
1003.37925
1003.48118
1003.67756
1003.76545
1003.91856
1004.11493
1004.23796
1004.26949
1004.37425
1004.49518
1004.65430
1004.72405
1004.94631
1005.28090
1005.49498
1005.66185
1005.73261
1005.89507
1006.13804
1006.27406
1006.69186
1007.03468
1007.12489
1007.26041
1007.48871
1007.85304
1007.94993
1008.21513
1008.37494
1008.65951
1008.78015
1008.94997
1009.09242
1009.25033
1009.39522
1009.60810
1009.86487
1010.09139
1010.26121
1010.63691
1010.77237
1010.89807
1010.97064
1011.22748
1011.61110
1011.83285
1011.97166
1012.23579
1012.34325
1012.49289
1012.60188
1012.69499
1012.80304
1013.03130
1013.14208
1013.26686
1013.50533
1013.65802
1013.89851
1014.17493
1014.30054
1014.62623
1014.74620
1014.86268
1015.04861
1015.14577
1015.28751
1015.43873
1015.59386
1015.66249
1015.75747
1015.87088
1015.99454
1016.29094
1016.51241
1016.58339
1016.86326
1017.05269
1017.27978
1017.48711
1017.56385
1017.58890
1017.77505
1017.83663
1017.93110
1018.16397
1018.25683
1018.41521
1018.68130
1018.81771
1018.86047
1019.21429
1019.39202
1019.44629
1019.51379
1019.89576
1020.03466
1020.11067
1020.22655
1020.33893
1020.54249
1020.70290
1020.97518
1021.13643
1021.18299
1021.37975
1021.47692
1021.70469
1022.03980
1022.17052
1022.33590
1022.55123
1022.61840
1022.76353
1022.82023
1023.08390
1023.33554
1023.62473
1023.77992
1023.96591
1024.24666
1024.27340
1024.43213
1024.61783
1024.74757
1024.99886
1025.03920
1025.24768
1025.54356
1025.94002
1026.17641
1026.40787
1026.45329
1026.72578
1026.98372
1027.35738
1027.64276
1027.69959
1027.89334
1028.05476
1028.36223
1028.48653
1028.78223
1028.80897
1029.34334
1029.44240
1029.78939
1030.20497
1030.34867
1030.41119
1030.64012
1031.07733
1031.20119
1031.33532
1031.63071
1031.96962
1032.25182
1032.50024
1032.76848
1033.05519
1033.20958
1033.34635
1033.54461
1033.79163
1033.89096
1034.01298
1034.35796
1034.52638
1034.60398
1034.66169
1034.86204
1034.99808
1035.16869
1035.60971
1035.75677
1035.86227
1035.99064
1036.17730
1036.27818
1036.93546
1037.08310
1037.33213
1037.55688
1037.79189
1037.83817
1038.33053
1038.60557
1038.76212
1038.81989
1038.90974
1039.23173
1039.57605
1039.78759
1040.07033
1040.26420
1040.47599
1040.56918
1040.80065
1040.99000
1041.11344
1041.28026
1041.43125
1041.63856
1042.12282
1042.27156
1042.64520
1042.86084
1043.07488
1043.55133
1043.57398
1043.78935
1043.88011
1043.98949
1044.07526
1044.23626
1044.44091
1044.61963
1044.78767
1045.05842
1045.23547
1045.52311
1045.64770
1045.94475
1046.11951
1046.25331
1046.36716
1046.50809
1046.73541
1047.08757
1047.21489
1047.43215
1047.56405
1047.99089
1048.06564
1048.43897
1048.56848
1048.62827
1048.72163
1049.01750
1049.20511
1049.23418
1049.53952
1049.88076
1049.91155
1050.20282
1050.26323
1050.37411
1050.59502
1050.78460
1050.91586
1051.08127
1051.18542
1051.30044
1051.54734
1051.68725
1052.01112
1052.07741
1052.21790
1052.30709
1052.38635
1052.52541
1052.93848
1053.16020
1053.27334
1053.45633
1053.61997
1053.83023
1053.91085
1054.11710
1054.40214
1054.56133
1054.74550
1054.82900
1054.91342
1055.09932
1055.22681
1055.29846
1055.79614
1055.93217
1055.98797
1056.02965
1056.22996
1056.26874
1056.62866
1056.74270
1056.91780
1057.08605
1057.27431
1057.45173
1057.53078
1057.63486
1057.74078
1058.07307
1058.21291
1058.25992
1058.47746
1058.66860
1058.76787
1059.21338
1059.53282
1059.67608
1059.74997
1059.85416
1059.91831
1060.15766
1060.26095
1060.46248
1060.50627
1060.71139
1060.83912
1060.99756
1061.39476
1061.66699
1062.00604
1062.26059
1062.44893
1062.53696
1062.72661
1062.92881
1063.30514
1063.43430
1063.85398
1063.89670
1064.09917
1064.21206
1064.24570
1064.35769
1064.59363
1064.91245
1065.05447
1065.25178
1065.38648
1065.48347
1065.61188
1065.64351
1065.84033
1065.96884
1066.00511
1066.19831
1066.35128
1066.45578
1066.71044
1066.90884
1066.95157
1067.16557
1067.36639
1067.51367
1067.60505
1067.67975
1067.78672
1067.95873
1068.00419
1068.64174
1068.73386
1068.81889
1069.02699
1069.29234
1069.57352
1069.73300
1069.79773
1070.00022
1070.24279
1070.50189
1070.65032
1070.73484
1070.82097
1070.95247
1071.21117
1071.30929
1071.50160
1071.74249
1072.00348
1072.04748
1072.16840
1072.33435
1072.41186
1072.53765
1072.64117
1072.72777
1072.84892
1072.90248
1073.02704
1073.10731
1073.20311
1073.34300
1073.59534
1073.81567
1073.87637
1073.99193
1074.20372
1074.31697
1074.40656
1074.86725
1075.00290
1075.05041
1075.18339
1075.31873
1075.50671
1075.73081
1075.88683
1075.99482
1076.19317
1076.29536
1076.38889
1076.74502
1076.81969
1077.03996
1077.17339
1077.36136
1077.48350
1077.70632
1077.83867
1078.16009
1078.36472
1078.50868
1078.57749
1078.75802
1078.89258
1079.07656
1079.42210
1079.56733
1079.86186
1080.13448
1080.32832
1080.46964
1080.57279
1080.73900
1080.91813
1081.04571
1081.21409
1081.47839
1081.58174
1081.67843
1081.77187
1082.01838
1082.26207
1082.49310
1082.58353
1082.74064
1082.95748
1083.12815
1083.25820
1083.53518
1083.70220
1083.98580
1084.07321
1084.22978
1084.56771
1084.85488
1085.00212
1085.15525
1085.36829
1085.55735
1085.70748
1085.87981
1086.13329
1086.23483
1086.61695
1086.72087
1086.88350
1087.09902
1087.23071
1087.25848
1087.40903
1087.67452
1087.99833
1088.33048
1088.40012
1088.48127
1088.55250
1088.69886
1088.75455
1088.89135
1089.07893
1089.25337
1089.45053
1089.60560
1089.78829
1089.89365
1090.08960
1090.18125
1090.31281
1090.45049
1090.54345
1090.78712
1090.93410
1091.09120
1091.32080
1091.56807
1091.59584
1091.96819
1092.26554
1092.38853
1092.46992
1092.62758
1092.84259
1093.00010
1093.22728
1093.36178
1093.75233
1093.87856
1093.93641
1094.05566
1094.17875
1094.37202
1094.57139
1094.68550
1094.85841
1095.19238
1095.33821
1095.49445
1095.53126
1095.66960
1095.83635
1096.02285
1096.09992
1096.26303
1096.38473
1096.71232
1096.85035
1096.95041
1097.17775
1097.34213
1097.38247
1097.49895
1097.55759
1097.71198
1097.85423
1098.01057
1098.23589
1098.39202
1098.60799
1098.80062
1099.03050
1099.14325
1099.18364
1099.37627
1099.47932
1099.57678
:
