# Supplementary material for: Emergent decision-making behaviour and rhythm generation in a computational model of the ventromedial nucleus of the hypothalamus
Source: PLoS Comput Biol. 2019 Jun 3;15(6):e1007092. doi: 10.1371/journal.pcbi.1007092 (PMC6564049; doi:10.1371/journal.pcbi.1007092)
Supplement: S1 Dataset — Text files of the spike time data used in the paper. (ZIP) [file pcbi.1007092.s014.zip › VMN spike time data/broad1.txt]

'broad1'
:
0.43646
0.71838
0.83294
0.90795
1.01121
1.25804
1.56058
1.96603
2.49896
2.72536
2.80176
3.23091
3.47523
3.98319
4.55431
4.63864
4.75474
5.01749
5.14104
5.41211
5.56880
5.89585
6.00197
6.11921
6.43993
6.53395
7.32472
7.42538
7.54529
7.77288
7.84210
8.09141
8.29699
8.47617
9.13103
9.27889
9.58063
9.79010
10.00094
10.38396
10.58257
10.72023
10.76289
11.01785
11.32395
11.67184
12.18769
12.28571
12.36038
12.60662
12.92546
13.08869
13.14086
13.33320
13.47360
13.69237
13.91303
14.11883
14.27639
14.36455
14.54217
14.67926
14.83503
14.98563
15.06165
15.19323
15.84650
16.03611
16.08603
16.15053
16.32326
16.42095
16.61850
16.77789
16.87997
17.23499
17.48894
17.62841
17.81494
17.90450
18.12332
18.26087
18.43965
18.73070
19.09512
19.32562
19.48211
19.57487
19.82754
19.91438
20.34490
20.39836
20.52777
20.82048
21.08474
21.52383
21.99835
22.11656
22.19517
22.29945
22.53314
22.76404
22.83052
22.99016
23.46779
23.61382
23.95008
24.04954
24.23148
24.45890
24.77808
24.87353
25.00864
25.11347
25.31064
25.61967
25.81497
25.97327
26.11130
26.46930
26.52934
26.74963
26.95763
27.04149
27.15198
27.28700
27.41005
27.64089
27.87701
28.05354
28.29109
28.38171
28.81062
28.88019
29.18864
29.50918
29.61627
29.67275
30.06305
30.29412
30.67793
30.88369
31.07386
31.39387
31.61224
31.90011
32.28329
32.69798
32.79066
32.88582
33.01647
33.16661
33.39418
33.81506
34.00882
34.57148
34.66367
34.88293
34.99076
35.10297
35.17086
35.42808
35.59132
35.85018
36.01625
36.25775
36.44438
36.99397
37.04864
37.22191
37.39931
37.63473
38.27655
38.54897
38.78611
38.85736
38.91893
39.20978
39.71727
39.99255
40.06930
40.33735
40.81839
40.98984
41.41883
41.54354
41.77002
42.08341
42.23372
42.42211
42.83547
42.94670
43.46739
43.61961
43.73945
43.94802
44.14075
44.39034
44.45273
44.54126
44.69063
45.24396
45.74434
45.94588
46.31407
46.71878
46.94639
47.19507
47.43167
47.56914
47.84763
48.01902
48.25771
48.89273
49.17646
49.39840
50.22882
50.40904
50.48480
50.90582
51.17249
51.27100
51.55663
51.75432
52.07548
52.70523
52.93743
53.05583
53.38581
53.46647
53.71943
53.98592
54.55926
54.72739
55.00246
55.16611
55.61327
55.77201
55.88531
56.02781
56.26761
56.36002
56.78318
56.96337
57.33622
57.49309
57.58055
58.10483
58.38128
58.53615
58.63094
58.70407
59.01033
59.31861
59.60143
59.98551
60.32535
60.41588
60.50081
60.63189
60.75397
60.97564
61.39216
61.46723
61.71205
62.24852
62.52452
62.72742
62.81480
62.91825
63.21607
63.40420
63.84956
63.93636
64.05722
64.10796
64.50649
64.79631
64.92747
65.13859
65.69001
66.01422
66.34021
66.47982
66.60247
66.81552
67.10979
67.23860
67.31413
67.53540
67.74675
67.99067
68.26182
68.47989
68.75096
68.86454
69.18684
69.31814
69.57137
69.65994
69.72947
70.77966
70.98759
71.04966
71.29241
71.36153
71.49032
71.60582
71.77751
72.08664
72.32635
72.96334
73.25701
73.34782
73.44329
73.57589
73.70771
73.86309
74.32003
74.58364
74.81604
74.94449
75.17262
75.41394
75.65676
76.20283
76.51395
76.60789
76.77654
76.89218
77.18826
77.55774
77.71198
77.82025
78.08186
78.38642
78.56542
78.69507
78.74766
78.79899
78.83313
78.94603
79.05090
79.24930
79.39146
79.51522
79.77760
80.55241
80.99884
81.28759
81.80660
82.09297
82.22220
82.57879
83.21009
83.32911
83.52519
83.98318
84.06430
84.18362
84.24338
84.33774
84.57788
84.88224
85.24275
85.30342
85.40100
85.76877
85.97613
86.32131
86.49309
86.54502
86.63065
86.88281
87.46989
87.68232
87.76985
88.16124
88.29937
88.54994
88.66515
88.88512
89.27079
89.54563
89.64335
90.04478
90.11620
90.31735
90.44973
90.58654
91.07879
91.19535
91.48402
91.65217
91.76004
92.23293
92.41603
92.54086
92.71032
92.80707
92.89872
93.16175
93.26914
93.44830
93.74544
93.94237
94.40983
94.49668
94.56288
94.83782
94.97523
95.29203
95.45280
95.88381
96.06761
96.11667
96.28697
96.48586
96.65013
97.00576
97.21613
97.41173
97.87684
98.17193
98.39770
98.49614
98.73493
99.03606
99.15485
99.54844
99.76746
99.85140
100.30003
100.35507
100.49371
100.80528
100.91051
100.99401
101.22168
101.29557
101.61872
101.72867
101.90863
102.21856
102.48165
102.62682
102.88343
103.01800
103.36912
103.56506
103.72455
104.04133
104.29781
104.79138
105.04631
105.35731
105.54632
105.91944
106.24425
106.35718
106.52921
106.82150
107.10682
107.21947
107.43762
107.95110
108.58086
108.87555
108.94238
109.41774
109.77466
109.97201
110.25595
110.53762
110.62186
110.95492
111.15580
111.33495
111.59079
111.84562
112.15451
112.26715
112.43827
112.83737
113.06763
113.42616
113.53137
113.79898
114.41061
114.90354
115.15222
115.23881
115.48486
115.63951
115.81238
115.97495
116.17380
116.64807
116.88988
117.24159
117.47230
117.82613
118.31106
118.67978
118.80585
119.10670
119.59181
119.73583
119.92251
120.03019
120.55929
120.76299
121.05941
121.29192
121.42658
121.52796
121.74097
122.09821
122.40392
122.68391
122.78815
123.06637
123.18967
123.29396
123.62434
124.01500
124.08103
124.43620
124.65437
125.07996
125.24704
125.42182
125.64018
125.76023
125.98897
126.11802
126.36622
126.90217
126.96863
127.22859
127.50053
127.58761
127.81380
127.86741
128.08739
128.50983
128.65640
128.74525
129.09997
129.43922
129.93983
130.01662
130.49732
130.63171
131.09067
131.39949
131.51920
131.65576
131.74622
131.87494
132.10974
132.54259
133.01260
133.38503
133.54749
133.65605
133.79219
133.92277
134.05126
134.54626
134.68864
134.76695
135.05689
135.38544
135.56144
136.37880
136.46720
137.12829
137.23788
137.33538
137.56602
137.69240
137.90199
138.06862
138.42516
138.89140
139.22068
139.46157
139.59556
139.88820
139.95922
140.04316
140.58153
140.89425
141.30242
141.46013
141.63917
141.91373
142.19638
142.54275
142.76512
142.85399
143.04614
143.56988
143.70075
143.88867
144.06960
144.38120
144.59688
144.85731
145.33501
145.69668
145.81367
146.14583
146.31025
146.47298
146.52590
146.61589
146.68048
146.79813
146.94658
147.15295
147.81555
148.10674
148.41751
148.69521
148.81067
148.87983
149.29787
149.41285
149.83242
149.95621
150.40763
150.57232
150.75649
150.85451
150.94355
151.12330
151.18328
151.55379
151.95361
152.05865
152.36029
152.48256
152.88681
153.20067
153.28924
153.54078
153.74056
153.87195
154.21996
154.62053
154.72358
155.03071
155.12478
155.22281
155.39558
155.59201
156.09751
156.27447
156.34273
156.62254
156.85126
156.99378
157.21009
157.83616
158.08064
158.32318
158.44135
158.50555
158.57116
158.61718
158.78409
158.92960
159.14341
159.22787
159.36853
160.19997
160.35683
160.63038
160.87467
160.93877
161.40682
161.62932
161.83491
161.94599
162.13428
162.35714
162.50356
162.97460
163.09246
163.18089
163.22541
163.31352
163.98136
164.34382
164.47482
164.55402
164.77115
165.04422
165.11750
165.35592
165.54952
165.63029
165.95186
166.18649
166.34475
166.55104
166.70162
166.83906
166.94596
167.21028
167.50141
167.71590
167.90353
167.96763
168.17534
168.45667
168.67381
169.04324
169.14540
169.26861
169.40120
169.52791
169.71534
170.63227
170.78904
170.98546
171.42656
171.72197
171.90433
172.09279
172.24638
172.45997
172.79235
173.30691
173.73431
173.93468
174.29265
174.50560
174.70148
174.81582
174.99263
175.37489
175.77316
176.05053
176.13065
176.20656
176.52276
176.75440
176.80629
176.85222
176.95935
177.04785
177.14932
177.49103
177.69909
177.94358
178.03306
178.13435
178.55954
178.70142
178.94392
179.17301
179.38654
179.68433
179.83043
180.12977
180.38390
180.64484
180.97843
181.08804
181.14385
181.34259
181.64649
181.89234
181.97537
182.28098
182.57052
182.70782
182.76898
182.83774
183.29217
183.60429
183.79046
184.00970
184.26831
184.52542
184.60156
184.77646
184.92294
185.13009
185.32558
185.85971
186.05839
186.10870
186.24545
186.43410
187.00863
187.13254
187.34476
187.43882
187.64249
187.89396
188.09048
188.39533
188.51138
188.57979
189.08438
189.14358
189.54658
189.80264
189.88712
189.98838
190.40923
190.49419
190.78290
190.97179
191.32471
191.38161
191.59415
191.70222
191.75048
192.02161
192.29220
192.74444
192.81390
193.24453
193.39583
193.56766
193.78145
193.95037
194.25201
194.86994
195.05980
195.14752
195.26198
195.42447
195.63818
196.17980
196.32632
196.94514
197.09762
197.23405
197.49506
197.61654
197.96047
198.26498
198.32078
198.68835
198.86169
199.03619
199.34220
199.58229
199.69908
199.92350
200.18959
200.33261
200.63229
200.74569
200.84029
201.01882
201.16040
201.39262
201.62985
201.94805
202.08077
202.22002
202.43463
202.65833
202.83400
203.00371
203.68765
203.73371
203.79871
203.87783
204.01814
204.19611
204.68047
205.00385
205.08474
205.30228
205.42885
205.63908
205.75129
205.84938
206.20853
206.52540
206.90308
207.13499
207.57475
207.76181
207.82988
208.07631
208.17970
208.34089
208.39521
208.59967
208.96930
209.08789
209.51163
209.75073
210.03812
210.09323
210.44340
210.54728
210.73586
210.96649
211.43102
211.74363
212.01272
212.20784
212.37725
212.51016
212.72083
213.01647
213.24889
213.49422
213.77879
213.88817
214.16977
214.43583
215.05806
215.23309
215.44408
215.78961
215.99738
216.28719
216.47535
216.58657
216.72295
216.85759
216.91831
217.11560
217.27373
217.59098
217.83427
218.02942
218.21488
218.49341
218.61000
219.04148
219.21280
219.44600
219.77903
220.29398
220.42220
220.49978
220.67014
220.86912
220.98824
221.36809
221.54566
221.87387
222.14191
222.31699
222.52758
222.95588
223.03190
223.14678
223.28073
223.48313
223.76670
223.99608
224.29254
224.36613
224.73920
225.10304
225.18907
225.41955
225.51466
225.92842
226.09162
226.38423
226.50929
226.68513
226.99798
227.19355
227.30572
227.66171
227.84688
228.04538
228.14369
228.42880
228.66786
229.03385
229.29192
229.38432
229.82195
230.05750
230.30299
230.65511
230.77386
230.94653
231.02659
231.26838
231.41483
231.74959
231.88028
231.97460
232.27790
232.56139
232.77277
232.86877
233.06614
233.18130
233.26015
233.32710
233.75225
233.91026
234.02498
234.17734
234.42627
234.64213
234.96479
235.08525
235.35648
235.82860
236.16988
236.40786
236.60403
236.93884
237.08872
237.19100
237.36841
237.46601
238.00013
238.10135
238.53816
238.72891
238.98309
239.20214
239.38613
239.75209
239.86798
240.01011
240.18806
240.70778
240.80330
241.05218
241.15890
241.40232
241.69041
241.95616
242.15849
242.36032
242.75413
242.85932
243.18895
243.43144
243.74314
243.88891
244.23466
244.59266
244.77355
244.91506
245.45715
245.52166
245.55395
245.62952
246.24336
246.47537
246.57467
246.85880
247.21491
247.50282
247.61192
247.94538
248.03512
248.28225
248.59635
248.77265
249.07754
249.19528
249.31493
249.38781
249.63168
249.97753
250.13873
250.25389
250.36963
250.55967
251.01088
251.67154
251.84273
251.99429
252.05966
252.18946
252.62166
252.80594
252.86827
253.05463
253.21525
253.36217
253.77298
253.93880
254.41527
254.57985
254.75151
255.16960
255.61440
255.83950
255.96959
256.25995
256.59358
256.69026
256.91292
256.99852
257.39572
257.67215
257.84231
257.98993
258.09594
258.21203
258.55757
259.03801
259.18650
259.85372
260.16751
260.35635
260.46228
260.74138
261.07205
261.31465
261.59309
261.73081
261.90685
262.21892
262.49070
262.84817
263.13396
263.23507
263.47032
263.65434
263.81458
264.19921
264.45616
264.84974
264.93389
265.19708
265.65503
265.80714
265.95434
266.22482
266.44342
266.61559
266.87995
267.38732
267.75088
268.43142
268.57950
268.82222
269.12367
269.33857
269.54281
269.71925
269.81216
270.06582
270.24937
270.32185
270.77737
270.90540
271.00016
271.28117
271.47223
271.61232
271.96600
272.03999
272.14392
272.36566
272.40605
272.74927
272.85681
272.95430
273.14278
273.25954
274.00491
274.27431
274.44147
274.75903
274.92411
275.02522
275.47080
275.55646
275.92370
276.06625
276.35097
276.45717
276.58476
276.70241
276.75801
276.94815
277.13994
277.94144
278.11403
278.36436
278.62474
278.82219
279.01643
279.44431
279.69843
280.00787
280.08718
280.29392
280.69612
280.75296
280.84672
280.94511
281.34373
281.85717
282.16919
282.47535
282.57790
282.88893
283.00118
283.15756
283.62910
283.87757
284.14362
284.51530
284.81755
284.91003
285.07104
285.33720
285.84836
285.96109
286.17829
286.57209
287.14450
287.52374
287.85887
288.00171
288.14029
288.42840
288.59740
288.71568
289.08975
289.18048
289.43299
289.61769
289.90392
290.01587
290.05244
290.18060
290.68095
290.82850
291.56129
291.98350
292.23434
292.45606
292.67382
292.78567
293.02258
293.08515
293.43342
293.91158
294.14739
294.24819
294.38515
294.53633
294.86259
294.92160
295.14074
295.49782
295.72828
295.88272
296.20330
296.55649
296.63911
296.84508
297.06796
297.15696
297.45541
297.88487
298.05482
298.65087
298.82507
299.04878
299.31574
299.64939
299.69379
:
