# Supplementary material for: Emergent decision-making behaviour and rhythm generation in a computational model of the ventromedial nucleus of the hypothalamus
Source: PLoS Comput Biol. 2019 Jun 3;15(6):e1007092. doi: 10.1371/journal.pcbi.1007092 (PMC6564049; doi:10.1371/journal.pcbi.1007092)
Supplement: S1 Dataset — Text files of the spike time data used in the paper. (ZIP) [file pcbi.1007092.s014.zip › VMN spike time data/broad12.txt]

'broad12'
:
0.02890
0.18597
0.35727
0.69981
0.85748
1.32940
3.04742
3.34508
3.66319
4.08077
5.04273
5.22654
5.34908
5.92391
7.37815
7.99540
8.11171
9.23610
9.52084
9.97933
10.43770
11.82796
12.20981
12.39280
13.12185
15.44941
15.98041
16.04787
17.32772
17.43039
17.91664
19.05790
19.23722
20.39704
21.06014
21.52403
21.83302
22.31954
22.60955
23.26011
23.47259
24.00994
24.86797
25.16210
25.83015
25.98836
26.82399
27.76867
28.22188
28.51052
28.97891
29.76801
30.42871
30.78476
31.02432
31.85824
32.50301
33.00886
33.57817
33.93368
34.80293
35.04328
35.14947
36.40051
37.00296
37.57581
38.62511
38.75127
38.80677
39.38679
39.92373
40.96141
41.43097
41.69427
42.71223
42.88564
43.53513
43.74952
44.18351
44.85055
45.58119
46.80949
47.16717
47.52297
47.69448
47.89468
49.07459
50.11226
50.36598
50.54920
51.75985
52.25761
53.95507
54.63653
54.93878
55.12032
55.30615
55.68451
56.14418
56.34708
56.49204
57.06998
58.85929
59.05252
59.20577
59.90392
60.00011
61.87931
62.35742
62.52090
62.55859
63.25980
63.49526
64.20770
64.71856
65.37768
65.69647
66.59566
67.11443
67.19433
67.46386
68.02383
68.79428
69.76015
69.79279
71.53303
71.69281
72.73889
73.31128
73.66533
74.75702
75.34316
75.90920
76.03887
76.42959
77.55815
78.11667
78.93459
79.30065
79.92942
80.06855
80.83558
82.18258
82.54965
82.78338
82.92615
83.43099
83.90618
84.92976
85.60966
85.89748
86.13159
86.51161
86.76770
88.71293
89.38793
90.06587
91.10549
91.61267
92.27316
92.37896
92.71812
92.73841
93.22075
94.29126
94.63311
94.95938
96.19367
97.15344
97.23648
99.35192
100.15270
100.50664
100.88186
101.21173
102.31885
102.86173
103.06934
103.97257
104.01848
104.87528
105.10560
105.35210
105.54562
106.03647
106.10675
107.58114
108.24287
108.38932
108.44237
109.75189
110.26153
110.56720
111.34317
111.59729
111.85964
112.77151
114.71390
115.18119
116.11747
117.92281
118.09692
119.06950
119.23502
120.83946
120.98489
121.78798
122.68184
123.70729
123.90142
124.20544
125.51797
125.69008
125.85163
126.57019
127.24490
128.36790
129.47890
130.21949
131.45543
131.72349
131.89022
132.56170
133.26174
133.56805
135.15336
135.38960
135.65952
136.10163
137.37963
137.62191
139.27247
139.43637
139.65158
140.71215
142.02914
143.24225
143.47118
145.43831
145.92628
146.67053
147.50997
147.73458
148.93780
150.14027
150.34905
150.58613
150.66763
150.87377
151.03900
151.67325
151.74479
152.48373
152.61630
153.39276
154.12847
155.98614
156.18368
157.44544
157.61636
158.39447
158.61455
158.86420
159.03419
160.40303
160.62349
161.50139
162.46280
163.82045
163.96473
164.68896
164.89150
165.51006
167.61932
167.87251
170.12168
170.83068
173.23520
173.79223
174.98715
175.12850
176.31394
176.79111
176.97240
177.56848
177.85316
180.03356
180.11983
180.16178
180.21417
181.02924
182.23892
182.84300
184.82894
185.55046
185.90670
186.18268
187.89982
188.07513
188.24866
190.00876
190.74358
191.11865
191.44417
191.66045
193.23036
193.49201
193.91514
194.41842
195.89838
196.14474
197.30454
197.81199
198.21440
198.91654
201.78666
202.47786
202.91695
203.70926
204.60531
204.74930
205.02675
206.01542
206.28598
209.52443
209.76955
210.00508
210.42710
212.37071
212.55665
213.07884
215.43913
216.64005
217.50634
217.84147
218.00929
218.97986
219.47918
220.92551
221.30056
222.25754
222.67836
222.86995
224.72320
225.10287
225.31752
226.06171
226.29023
227.40883
227.84469
227.95059
228.18908
229.40515
229.93595
230.10532
230.79302
231.31753
231.51864
233.19410
233.57817
234.62979
234.94894
235.38622
237.63627
237.83270
238.61657
239.52754
239.70758
240.95795
242.10806
242.43776
242.70370
243.67726
245.12607
245.87623
246.05985
246.20574
246.41009
247.25374
247.95806
248.90107
249.20662
251.11609
251.86188
252.31608
252.37390
253.07999
254.12565
254.62262
255.26336
256.24380
257.36611
259.16805
260.48378
260.64408
261.37758
261.72732
262.29171
262.50937
263.54020
263.74887
264.47363
265.17643
265.48766
265.96884
266.08901
266.73003
268.29029
268.72702
268.91044
269.24397
269.32300
271.89237
272.16727
272.68156
273.76703
274.63141
274.93856
276.05288
276.26389
276.99991
277.56589
278.14392
278.97000
279.27234
279.67851
280.16160
280.95260
281.67128
282.15243
282.34301
282.84191
283.40918
283.60463
284.77867
284.93445
285.49092
286.47518
286.90129
287.28291
287.93151
289.55406
290.06670
290.23257
290.47372
291.09575
291.39750
292.01956
292.14535
292.29842
293.86605
293.98329
294.67073
294.86214
295.18233
295.45094
295.98378
296.97335
297.11453
297.72511
298.84600
299.64064
299.84717
300.49182
300.99432
301.53659
303.06841
303.19684
303.78291
304.65903
305.23176
305.71496
305.98901
306.79412
307.03668
308.64173
308.83857
309.57357
309.96389
310.51671
311.36407
311.88493
312.63147
313.12443
315.28042
315.53413
315.67179
316.03443
316.33341
317.30012
317.84428
319.11511
319.96137
320.53613
321.14598
321.27613
322.09626
322.75750
322.90213
323.73669
323.99101
324.69617
325.08637
326.12490
327.09570
327.59994
328.02136
328.25148
328.90660
329.26209
329.51429
330.16601
331.12084
331.66790
332.00187
333.66504
334.22309
335.26786
335.43930
336.08215
336.43982
336.85573
337.68221
338.58886
339.21155
339.84943
340.50454
341.46317
341.56126
342.12427
344.26779
345.49134
345.78275
346.79069
346.86411
347.02860
347.67935
348.58257
348.82776
349.19537
349.40722
349.91063
351.00081
351.66134
352.27155
352.85357
353.13647
354.19633
354.97995
355.95219
356.25623
356.46831
357.45223
357.60286
358.36237
358.50603
358.70170
359.00432
359.25966
360.87640
361.11035
361.55669
361.77711
362.10706
362.51498
364.19671
364.67192
365.41024
365.58738
366.66826
367.19180
367.75632
367.98006
369.09143
369.85852
370.08168
370.43742
372.04802
372.23114
372.75383
373.33660
373.65393
374.10980
375.03628
375.34024
376.49614
377.04018
377.11414
377.86240
378.54358
379.08560
379.32253
379.83286
380.34580
380.80415
381.19909
382.78880
383.43311
383.62381
384.34701
384.85773
385.32892
386.08081
386.43339
386.66715
386.83382
387.56107
387.73563
388.20996
388.66350
389.43436
389.50236
390.51821
390.72075
391.13919
391.83121
392.49839
392.78226
392.94416
393.43584
393.84639
393.91222
394.48421
394.59739
395.40434
395.57399
395.99332
396.34135
396.91044
397.09883
397.94583
398.16802
398.54674
398.98286
399.17814
400.21566
400.45504
400.83626
401.12108
401.86951
401.99465
402.32304
403.41175
403.51831
404.15516
405.08132
405.49908
407.10669
407.38791
407.82314
408.24784
408.72257
409.46890
409.70428
410.28707
410.89851
411.21944
412.66914
412.97434
413.12979
414.14339
414.59326
415.88117
416.16277
416.34096
417.07535
417.35412
417.67856
417.83288
418.25930
419.51516
419.76630
420.29662
420.66174
420.97229
421.16375
421.31797
422.18676
422.61168
423.08440
424.22865
424.45451
424.59394
424.92640
426.46262
426.64879
427.08744
427.34752
428.08967
428.18267
428.50230
429.49920
430.11246
430.56661
430.73711
431.20208
431.61398
433.09485
433.31875
433.84698
433.97549
434.56178
434.82731
435.08501
435.17915
435.51522
436.47034
436.86304
437.10521
438.08173
438.65341
438.95947
439.04952
439.39696
439.53734
441.02459
441.49366
442.31739
442.39567
443.87900
444.61038
444.88833
445.33143
446.17712
446.73037
446.97836
447.41791
447.79521
447.93333
448.13055
449.25131
449.77796
450.79490
451.30609
451.44183
451.80112
451.89667
452.02125
452.74899
453.48266
453.99767
454.09716
454.54124
454.98527
455.72495
456.19584
456.32540
456.81525
456.98945
457.58480
458.29195
458.43872
458.91959
458.99739
459.57809
460.48419
461.54070
461.89296
462.14145
462.56991
463.59642
463.68598
464.86354
464.92307
465.29683
466.02166
466.39037
467.80210
468.95921
469.17207
469.42267
469.58396
470.30805
472.00825
472.24420
472.90992
473.73459
474.51050
475.13761
475.45489
475.99358
476.09936
477.43196
477.78538
478.66094
478.87481
479.21068
480.12590
480.31230
480.60731
480.94150
482.28374
483.11676
483.45519
483.81332
484.15623
484.45912
485.06204
485.37309
485.57579
485.71619
487.75562
488.17061
488.62772
488.97385
489.01349
489.06762
490.46459
490.90125
491.49670
492.23312
493.16111
493.61118
493.66866
495.84699
497.30074
497.57085
498.06160
498.30592
499.12996
499.93075
500.26095
500.37463
501.64118
501.73463
501.97939
503.07356
503.51722
503.71097
504.28221
505.73652
506.38189
506.98670
507.43103
508.07561
508.31837
508.78684
509.33457
509.76484
510.68404
511.46163
511.62842
511.77619
511.89493
513.74001
513.85095
514.52172
514.80212
515.61190
515.93372
516.24710
517.01177
517.15209
518.05398
518.21135
519.22600
519.61592
519.69088
520.21136
520.48586
521.22811
522.86745
522.96534
523.52784
524.60819
525.07845
525.50533
525.91987
526.31760
526.58821
526.81480
528.72367
529.17488
529.41506
529.58717
530.21409
530.37927
532.11017
535.26006
535.62824
535.83986
537.68494
538.03978
538.34511
538.81588
540.69810
541.39453
541.46276
541.58319
542.99016
543.44487
544.85451
545.07161
545.93877
546.13116
547.06253
547.49315
548.96773
549.22039
549.89662
550.32345
550.68807
550.88648
551.67441
551.86423
552.16792
552.85277
553.88731
554.10230
554.54906
554.73270
554.89040
555.49834
555.65541
556.05980
556.98626
557.26382
557.76490
557.99973
558.34207
558.84140
558.96315
559.76149
560.10188
560.81076
561.01317
561.38688
561.68308
561.79968
562.30498
562.41999
563.10579
563.75510
563.93055
565.01011
565.61481
565.94584
566.28954
567.13387
567.50853
568.24479
568.76045
568.88925
569.32192
570.10927
570.30041
571.36053
571.67176
572.05196
572.41715
572.86240
573.13631
573.27624
573.70593
574.53253
574.56861
574.65246
575.06931
575.82081
576.37766
577.45838
577.64215
577.97094
579.56220
580.14214
580.33915
580.52476
581.93397
582.24671
582.48044
582.74631
582.89389
582.99185
583.44736
584.66600
584.77776
585.83200
586.04093
586.73091
587.31746
587.41616
587.56793
588.33817
588.99026
589.84448
590.01251
590.12996
590.88581
591.26141
592.87159
593.68105
594.40046
594.52682
596.51225
597.26909
598.49378
598.72686
599.26788
599.68407
600.85976
601.09630
601.34080
601.87888
603.16174
603.33636
603.89553
604.44269
605.87332
606.71463
606.92449
607.19625
608.01428
608.19722
609.07947
610.42150
610.70027
611.58315
612.65364
613.49066
613.53087
616.44590
616.73953
617.07646
618.39677
618.91001
619.12734
620.19468
621.08479
621.40278
622.29442
622.44465
622.56810
624.37802
624.99745
625.15918
625.46317
626.65908
627.12347
628.10536
628.21236
628.32080
628.51629
630.94652
631.71324
632.35809
633.08437
634.13171
635.46884
635.56586
635.73021
636.93602
638.21357
638.35719
638.47946
640.06323
641.51170
642.53901
642.83598
643.04668
643.45733
645.66474
645.79914
646.57952
646.83651
647.12706
647.58794
648.46747
648.68841
649.14558
649.87846
650.43203
651.87979
652.82428
653.35864
653.98334
654.14105
654.81761
656.18737
656.54800
657.56734
657.65108
657.77475
658.46804
659.15766
660.21791
661.26549
661.33982
661.96872
662.08067
663.68008
664.28005
665.03627
665.40074
665.52127
666.21190
666.83334
666.92384
667.02296
668.39246
668.92987
669.40778
669.73038
672.18458
672.33816
672.79237
673.04724
673.75395
674.68738
675.13086
675.30676
675.38098
676.03664
676.41471
677.71702
678.23778
678.35228
678.56719
679.33466
680.02505
680.29506
681.05432
683.27675
683.53471
684.40276
685.44635
685.74929
686.35683
686.71051
687.35090
687.57321
688.34969
688.50041
690.20156
691.53191
691.84389
692.09698
693.01815
693.23646
694.15879
695.15810
695.78369
696.01405
696.51847
697.09795
697.60696
698.57298
699.36121
699.65177
700.30533
701.69061
702.21810
702.55066
703.14390
703.67539
704.11266
704.29933
706.71668
707.36061
708.15871
708.72491
709.09685
709.29211
709.98921
710.93947
711.62007
711.89683
712.10061
712.81000
713.06772
713.45029
715.30766
715.58020
716.59924
717.28717
717.48093
717.70777
719.31359
719.75605
720.32577
720.49704
720.83167
721.66897
722.22171
722.69144
723.05652
723.34064
724.94323
725.48127
725.69509
726.08229
727.01586
727.50845
728.12085
729.82095
731.07022
731.49292
731.67352
732.02777
733.11914
733.37538
733.56828
733.82676
734.24110
735.95785
736.65991
736.98409
737.05549
738.79540
739.12354
739.39741
740.02300
740.71698
741.93260
742.31616
743.07448
744.21379
744.63403
745.41101
745.77504
746.23821
747.44434
747.84818
748.30128
748.72770
749.07864
749.55396
749.92466
750.22364
751.31762
751.59162
751.81337
752.68865
753.78619
753.88230
754.23431
755.06497
755.88207
757.64147
758.06404
758.30248
758.48028
758.71528
760.01071
760.55422
761.09771
761.80352
762.25578
762.65570
763.75443
764.64243
764.91209
765.14405
766.12343
766.31060
767.88878
768.08258
768.18970
769.60138
770.16294
770.38769
770.88935
771.33020
771.76554
772.49180
773.19206
773.37684
773.51854
774.14482
774.62934
775.06394
775.28989
777.74763
778.31278
778.73948
779.10152
779.32496
780.58213
781.37409
782.08803
782.24849
782.36467
783.88224
784.18881
784.37148
785.17879
785.51775
786.89460
787.09845
787.56731
787.64782
788.06130
789.40683
789.55064
789.69970
790.21449
790.66638
790.97916
791.77515
792.17710
792.36880
792.72961
793.26548
794.26867
794.62430
794.94623
795.87855
796.64888
797.41718
797.51873
798.59069
798.98715
799.37739
799.59634
800.50365
800.61017
801.14988
802.37984
802.65970
803.05105
803.21032
803.89834
804.40967
804.83262
805.76861
806.02999
806.29005
807.40364
808.51305
808.89401
808.97369
809.83640
810.40719
810.92618
812.11942
813.09652
813.41254
814.00134
814.39412
814.85695
815.68632
815.92324
816.01302
816.14600
817.20562
817.45698
818.10342
818.53645
818.79707
818.89430
820.28167
820.55147
821.19623
821.68991
822.84548
823.16441
823.35607
825.35673
825.89273
826.25134
826.52229
827.14914
827.66534
828.59158
829.08340
829.67705
830.14014
830.28354
831.26794
832.34117
832.49687
833.16896
833.44461
834.11986
834.27989
834.63926
834.82851
835.20529
835.91999
836.06139
837.18972
837.40134
837.55595
838.10006
838.54994
838.77317
838.90338
839.16552
841.23664
841.66668
842.13698
842.97455
843.25369
843.82190
844.53681
844.73141
845.76986
845.88751
847.09788
847.49075
847.56726
848.14954
848.89990
849.12186
849.21235
851.20536
851.82401
852.11428
852.91597
853.75368
853.89166
854.93290
855.24112
855.70587
856.13421
856.69442
857.09493
857.39352
858.16019
859.36372
860.21575
860.63648
860.80276
861.07660
861.93964
862.34577
862.89152
863.36012
863.92730
864.75388
864.90325
865.41721
865.61835
865.97218
866.13320
866.89244
867.22839
867.49897
870.07481
870.30369
870.97067
871.58997
872.02517
872.82024
873.53201
873.83668
873.94024
875.18726
876.00815
876.17666
876.96904
878.28656
878.90681
880.00714
880.81543
882.20383
882.44503
883.28464
883.49264
883.74134
884.11345
884.35525
885.33099
885.52365
885.71901
886.49956
886.73962
887.75325
888.15283
889.02641
889.30673
890.46549
890.75833
890.97791
891.23151
891.47934
892.67663
892.95698
893.22993
894.16006
894.20986
894.47526
895.15866
895.50180
895.65551
895.91693
896.23788
896.64518
897.56371
897.83298
898.38265
899.64475
900.14043
900.89115
901.08938
902.03842
903.08844
903.21705
903.87692
905.44693
905.88102
906.19304
906.65813
907.13718
908.93206
909.37212
909.87577
910.56606
911.65484
913.07932
913.28698
913.38621
913.56230
913.67150
914.86200
915.49891
916.42014
916.52814
917.32862
918.14269
918.50897
919.03024
919.74807
920.51285
920.75118
920.80743
921.04493
922.29419
922.91657
923.03571
923.24097
923.99266
924.27560
924.35953
926.13171
926.51473
926.79762
927.35545
927.44933
928.01729
928.24380
928.94733
929.48617
929.53343
930.30265
930.59111
930.85425
931.47495
932.48589
933.73515
934.07209
934.28846
935.62483
935.85771
936.89287
937.30423
937.63431
938.16571
939.63392
939.96846
940.54165
940.99791
941.16177
941.71395
942.09239
942.99209
943.42234
943.95195
944.32146
944.62797
945.67278
946.90783
947.29276
947.85324
948.39389
948.54987
948.61542
949.07882
949.37841
950.07362
950.43093
950.73909
951.43283
951.83836
951.97670
952.27513
952.57098
952.68649
953.47395
954.56395
954.68744
955.37618
955.67354
956.18674
956.45933
956.78387
957.41334
957.61597
957.70710
959.80128
960.10770
960.86902
961.27961
962.97161
963.58212
966.42471
966.58707
966.84079
967.60886
968.50440
969.16150
970.49602
970.62845
971.72956
972.60875
973.22254
973.99401
974.28730
974.59180
975.14509
975.78478
975.88537
976.06693
976.47513
977.95599
978.69911
979.25413
979.56966
980.24779
980.39731
980.61311
980.64478
982.10243
982.27065
982.55613
982.79895
983.21570
983.46134
983.99948
984.47615
985.22226
986.19559
986.44677
986.62734
986.72753
986.78412
986.90126
988.43309
988.55180
988.66838
988.75705
989.60829
991.10508
991.22227
991.45176
992.66778
993.12084
994.49609
994.77040
995.07131
995.67385
996.87204
997.16552
997.75492
998.51348
998.69810
998.93574
999.70543
:
