# Supplementary material for: Emergent decision-making behaviour and rhythm generation in a computational model of the ventromedial nucleus of the hypothalamus
Source: PLoS Comput Biol. 2019 Jun 3;15(6):e1007092. doi: 10.1371/journal.pcbi.1007092 (PMC6564049; doi:10.1371/journal.pcbi.1007092)
Supplement: S1 Dataset — Text files of the spike time data used in the paper. (ZIP) [file pcbi.1007092.s014.zip › VMN spike time data/broad2.txt]

'broad2'
:
0.05947
0.13128
0.35263
0.67631
0.83421
1.20117
1.30687
1.47141
1.95144
2.00208
2.70273
2.98530
3.16939
3.37879
3.53452
3.58553
4.26609
4.34551
4.59369
5.04204
5.21734
5.45548
5.82714
6.10369
6.14331
6.50897
6.70477
6.78617
7.68402
7.78861
7.98077
8.13710
8.16037
8.35661
10.21560
11.07946
11.37378
11.68331
11.77373
11.99880
12.55801
12.72156
12.88728
13.00925
13.13914
13.36092
13.54155
13.68453
13.97634
14.20678
14.59412
14.78571
14.99021
15.17058
15.41844
15.54986
16.03610
16.26848
16.39056
16.66329
16.79530
16.99617
17.37815
17.54189
18.16497
18.37070
18.63877
18.94733
19.37915
20.19052
20.53729
20.67550
21.00437
21.25918
21.65822
22.30874
22.69436
23.16796
23.27659
23.77049
24.66287
25.31732
25.49252
25.86971
25.92138
26.38287
26.60313
26.89768
26.96208
27.18163
27.40982
27.90734
28.17876
28.95140
29.01625
29.36488
29.59070
29.73313
29.97667
30.24314
30.81964
30.90304
31.33784
31.66979
31.73383
32.44765
32.55857
32.92822
33.18950
33.50769
33.68521
34.04018
34.24564
34.51489
34.75054
35.43800
35.74109
37.04913
37.13307
37.28121
38.42230
38.59951
38.81453
38.95340
39.34755
39.62139
40.00376
40.59844
40.74034
41.15325
42.12859
42.30735
42.45493
42.75701
42.99256
43.12293
43.29111
43.55276
43.76825
43.93155
44.27782
44.62463
44.97300
45.18527
45.72511
46.16116
46.32236
46.57113
46.65108
47.08879
47.36032
47.37367
47.87098
47.99877
48.18881
48.35031
49.08072
49.59982
50.67096
50.95375
51.44877
51.78078
51.93243
52.67914
53.06268
53.28094
53.81016
54.37709
54.60897
54.89271
55.00415
55.45171
55.56097
55.70422
55.96360
56.07878
56.29596
56.47327
56.92753
57.02537
57.27993
57.58167
57.73655
57.87199
58.35114
58.79550
59.04837
59.26117
59.51512
59.81620
60.07692
60.41419
60.74739
60.88676
61.16336
61.30723
61.57242
61.87190
62.02123
62.38205
62.65933
62.90257
63.13434
63.55746
63.86562
63.97455
64.59831
64.96498
65.10564
65.42817
65.82016
65.99036
66.31596
66.62805
67.59562
67.86435
68.52823
69.15989
69.77497
70.16253
70.75278
70.87368
70.99163
71.26556
71.43313
71.58586
71.71838
71.96888
72.07681
72.16295
72.87716
73.17520
73.54147
73.66526
74.08779
74.17636
74.47766
74.79918
75.03531
75.30506
75.46717
75.94600
76.10569
76.29715
76.42600
76.64877
76.96064
77.25347
77.39240
77.65498
77.96466
78.39304
78.45780
78.83235
79.17204
79.30974
79.60247
79.83587
80.07935
80.35017
80.72679
80.92603
81.38174
81.68432
81.89314
82.09668
82.23036
83.52600
84.64836
85.32179
85.51400
85.60260
85.87313
86.27379
86.43992
87.14455
87.57414
87.69010
87.84164
88.33305
88.62779
89.12421
89.51054
89.61293
89.74002
89.81853
90.21749
90.37006
90.65729
90.94258
91.22689
91.74873
91.89835
92.19219
92.60143
92.95674
93.15788
93.25410
93.63404
93.82816
93.87822
94.25059
94.45158
94.65469
94.86628
95.30956
95.61964
96.69026
96.96389
97.29285
97.57096
99.58130
99.98545
100.08738
100.22181
100.26418
100.77080
101.04032
101.34884
101.64144
102.11159
102.62886
102.94231
103.04253
103.11698
103.44121
104.02973
104.06737
104.52156
104.64692
104.76935
104.97552
105.22550
106.05061
106.14243
106.27165
106.59263
106.80257
107.16914
107.34284
107.95856
108.08839
108.22188
108.47607
109.05975
109.57836
110.62636
110.95707
111.22353
111.86025
112.37948
112.58745
112.71044
113.36585
113.39604
114.09467
114.18587
114.27917
114.44331
114.50988
114.79750
115.06578
115.28712
115.58591
115.70329
116.12579
116.39866
116.68550
116.84331
117.22857
117.81761
117.96928
118.12439
118.62305
119.08739
119.16595
120.03036
120.35510
120.43891
120.58911
120.87387
120.96572
121.38367
121.73789
122.22977
122.63488
123.02739
123.18516
123.27169
123.45343
123.82946
124.09771
124.30934
124.57384
124.84775
125.10250
126.03025
126.54000
126.70704
127.06859
127.16347
127.49498
127.59110
127.84316
128.00678
128.44397
128.70947
129.08819
129.34895
129.36123
129.88290
130.74388
130.81806
131.02898
131.20941
131.46848
131.56577
131.97061
132.45487
132.72140
133.25171
133.45761
133.79151
134.00788
134.36979
134.81527
135.06110
135.13403
135.60362
136.08376
136.91684
137.33429
137.58855
138.17079
138.30741
138.74285
139.12824
139.23197
139.72922
140.23379
140.31103
140.47358
140.83917
141.30336
142.04525
142.20005
142.49776
142.98044
143.64751
143.84432
144.06303
144.55825
145.02751
145.16821
145.60764
145.81214
146.01491
146.10850
146.77296
147.00852
147.11561
147.26431
147.63115
148.30780
148.92335
149.05329
149.17153
149.79113
150.43876
150.71079
151.48542
151.70406
151.76472
152.21955
152.95314
153.28220
153.68962
153.89460
154.01879
154.23628
154.49590
154.76860
154.90616
155.42131
155.66670
156.09589
156.23697
156.62410
156.92944
157.26536
158.25006
158.93043
159.45172
159.81699
160.14039
160.17201
160.66686
160.71548
160.91562
161.20271
161.36024
161.71898
161.88047
162.27761
162.79087
163.29911
163.33828
163.80352
164.33147
164.82184
165.27097
165.48452
165.68445
165.82407
165.97975
166.26599
166.59729
167.31821
167.40535
167.63613
168.30422
168.99063
169.66085
170.04685
170.20036
170.47689
170.76892
171.45032
171.57856
171.90792
172.00283
172.31608
172.59879
173.22280
173.47470
173.52989
174.36493
175.28493
175.41695
175.61344
175.91526
176.42221
176.77803
177.07205
177.21603
177.73527
177.87122
178.20213
178.26899
178.93655
179.09186
179.35168
179.64715
179.95536
180.27044
180.40246
180.57548
180.67418
181.25186
181.82249
182.24143
182.33631
182.43993
182.69023
183.46808
183.69511
183.94677
184.26082
184.67119
184.82984
185.06357
185.15917
185.51514
185.96644
186.07732
186.34356
186.70839
186.87602
187.47622
187.68721
188.05000
188.34095
188.64100
189.01745
189.16312
189.45801
189.57326
189.94836
190.40571
190.57762
190.70427
191.26410
191.43328
191.52791
191.78160
192.18111
192.39624
192.72781
192.93986
193.33534
193.53638
194.05399
194.16476
194.18921
195.11079
195.28693
195.65364
195.78095
196.03951
196.15654
196.50474
196.65854
197.04692
197.83246
198.18667
198.57419
198.90148
199.21569
199.43167
199.56945
199.80866
200.03166
200.20229
200.62367
200.87255
201.53854
202.24716
202.48609
202.96764
203.04049
203.09586
203.20732
203.63014
203.73556
204.03501
204.40502
204.86058
205.43022
205.97936
206.03832
206.78989
207.19915
207.38113
207.56800
208.01034
208.71296
208.79363
208.95742
209.05387
209.84849
210.15202
210.37777
210.67140
211.17405
211.37547
211.59930
211.65198
212.18989
212.45758
212.62274
212.98419
213.48507
214.08464
214.38765
214.50315
214.76892
215.02216
215.40334
215.89980
216.11043
216.47967
217.20519
217.38444
217.81539
218.05116
218.31576
219.18435
219.19531
219.69238
219.96212
220.14721
220.30369
220.76418
221.11318
221.56548
221.89102
222.05115
222.19071
222.34883
222.47909
222.73103
223.30272
223.43246
223.97322
224.75958
225.33942
225.47445
225.53989
225.83001
226.02314
226.18033
226.48775
226.68013
226.72665
227.10453
227.40248
227.90341
228.20898
228.38373
228.50073
228.94624
229.37830
229.60906
229.74798
229.79206
229.90264
230.15248
230.42984
230.79372
231.29267
231.76550
232.09037
232.30087
232.63897
233.01623
233.36094
233.97883
234.45469
234.46330
234.60978
234.67753
235.21378
235.48332
235.69884
235.94522
236.42667
236.72149
236.92634
236.96702
237.16209
237.57603
237.88490
238.11843
238.16535
238.53745
238.87893
239.04721
239.29428
239.60200
239.92114
240.40907
240.74159
240.86537
241.39588
241.74452
241.97737
242.21320
242.50726
242.64486
243.21043
243.46842
243.69186
243.86259
244.08880
244.30186
245.30657
245.31583
245.43060
245.78800
246.11812
246.29110
246.68344
246.92759
247.41241
247.74831
248.48129
248.79890
249.52360
249.88343
249.97713
250.45616
250.79512
251.38252
251.42311
251.61015
251.77463
252.06475
252.17620
253.23112
253.59179
254.09134
254.45769
254.64258
254.80130
255.52866
255.83692
256.11499
257.00054
257.11009
257.34259
258.10393
258.38114
258.67905
258.90306
259.08006
259.82031
260.22908
260.58525
260.89573
261.20320
261.62608
261.98457
262.13920
262.37764
263.16570
263.41593
263.59214
263.69757
264.13859
264.49625
264.62202
264.82654
265.10004
265.50410
265.89741
266.33756
266.65557
266.74987
267.09822
267.53248
268.51193
268.82008
269.20248
269.52050
269.97032
270.13889
270.73864
271.17132
271.61999
271.90939
272.29567
272.57302
272.87029
272.97675
273.26010
273.60143
274.32924
274.41042
274.89287
275.12016
275.43624
275.79323
276.24090
276.60636
276.82253
277.01109
277.34300
277.61963
277.90778
278.31798
278.66834
278.87582
279.69403
279.85918
279.97598
280.89498
281.11705
281.33330
281.45810
281.78737
282.10014
282.67534
282.98521
283.31446
283.90596
284.31867
284.58613
284.87541
285.12081
285.70790
285.82291
286.10430
286.79530
287.26380
287.50446
287.70641
288.13133
288.37834
288.60984
288.74763
288.97800
289.23020
289.69650
290.18000
290.31745
290.43296
290.73133
290.87609
291.38375
291.73691
292.08260
292.27992
292.87389
293.02799
293.53020
293.72049
293.92437
294.43174
294.65607
294.93709
295.33437
295.96012
296.46082
296.69827
297.20017
297.55661
298.01193
298.15150
298.38573
298.97292
299.34904
299.71756
300.11263
300.14183
300.60968
301.01432
301.06245
301.49446
301.71516
302.27588
302.73534
303.06541
303.61725
303.82104
303.93703
304.24081
304.72730
304.74841
305.12455
305.28888
305.43717
305.94289
305.99511
306.42604
306.63394
306.88794
307.19005
307.45536
307.87800
308.02956
308.25304
308.68407
308.90221
309.21787
309.47745
309.66354
309.79507
310.13720
310.44463
310.71341
310.85365
311.05033
311.57175
311.89697
312.40544
312.47109
312.66025
312.71028
312.97543
313.07581
313.36971
313.77436
314.01972
314.47047
314.53019
314.63851
314.75021
315.13733
315.31840
315.78875
315.81254
316.10176
316.24528
316.69287
316.82771
317.61176
317.70888
317.96885
318.10840
318.92154
319.14287
319.31877
319.57101
319.72919
319.90781
320.33839
320.62725
321.00357
321.20523
321.51056
321.71955
321.91770
321.99211
322.38792
322.51025
322.62412
322.83488
322.99266
323.13839
323.38429
323.53916
323.80835
324.14846
324.36344
324.83050
325.47351
325.73940
325.87196
326.08106
326.58045
326.94395
327.10296
327.53160
327.85916
328.12234
328.37067
328.84226
328.95310
329.28594
329.44914
329.65682
330.52957
330.82979
331.05801
331.17977
331.27237
331.66764
332.13929
332.47626
332.58129
332.84695
333.36671
333.67051
333.76414
333.89579
334.00451
334.38513
334.72704
334.89256
335.04388
335.54142
335.67434
335.82144
336.04523
336.56856
336.81872
336.93157
337.40658
337.61744
337.73268
337.93930
338.08710
338.26557
338.48088
338.97406
338.99170
339.49680
339.85015
340.03536
340.55456
340.69136
340.89294
341.09882
341.29013
341.56473
341.79330
341.87022
342.06673
342.14609
342.28648
342.75615
342.92372
343.41655
343.62774
343.74981
343.85050
344.03974
344.46410
344.68263
344.87129
344.93663
345.42737
346.06430
346.18645
346.20779
346.33291
346.48537
346.77263
347.13372
347.25901
347.79595
347.88730
348.19112
348.52575
348.56489
348.77310
348.88077
349.17573
349.29354
349.67388
349.87676
350.31717
350.44665
350.70719
350.87550
351.12341
351.32073
351.55897
351.80576
352.35247
352.56650
352.67306
352.92582
353.01536
353.38981
353.63718
354.32119
354.45008
354.74661
354.83032
355.06171
355.27426
355.40281
355.44950
355.76515
356.05632
356.45771
356.66966
356.93334
357.11758
357.52313
357.57511
357.76809
357.89230
358.13932
358.32832
358.67599
359.01612
359.40172
359.55753
360.07888
360.37813
360.64675
360.67883
360.87505
361.30405
361.52193
361.64146
361.88025
362.10028
362.32246
362.62132
362.99608
363.08467
363.33099
363.47508
363.69675
363.84021
364.27268
364.45625
364.75910
364.79758
365.02838
365.18919
365.50643
366.20705
367.19447
367.31096
367.36873
367.61007
367.82314
368.09835
368.15691
368.47543
368.60655
368.70364
369.01815
369.17449
369.45731
369.62053
369.78480
370.32897
370.42440
370.76963
370.84353
371.13950
371.59749
371.71518
371.90594
372.32183
372.93209
372.97976
373.71626
373.97559
374.21966
374.62662
375.08549
375.23255
375.38426
375.58715
375.94923
376.08640
376.51946
376.85062
377.26450
377.51629
377.76836
377.93747
378.14588
378.25387
378.56324
378.72412
379.00824
379.35362
379.45284
379.79758
380.04642
380.34656
380.69313
381.01802
381.27701
381.49208
381.79759
382.31095
382.82495
382.95364
383.10224
383.37995
383.53779
383.86088
384.12126
384.34399
384.53619
384.99772
385.19615
385.54949
385.95220
386.38916
386.70298
387.00725
387.11908
387.28949
387.62858
387.89965
388.26603
389.18163
389.35708
389.61802
389.72418
389.94671
390.05466
390.45438
390.59494
390.94002
390.97669
391.22935
391.29617
391.56923
391.78262
392.02499
392.34775
392.55113
392.85722
392.92175
393.17030
393.56544
394.07024
394.21204
394.39088
394.77879
395.26750
395.34848
395.64798
395.92535
396.05982
396.40613
396.59419
397.15307
397.33111
397.66782
397.78913
398.08709
398.20660
398.47679
398.61607
398.77534
398.94402
399.24421
399.43219
399.92368
400.07288
401.15277
401.25704
401.31983
401.78489
401.98073
402.12606
402.43560
402.63406
402.85034
403.29775
403.64183
403.72989
403.94400
403.97243
404.59637
404.66449
404.76963
404.91708
405.93931
406.21096
406.38466
406.61909
406.90549
407.05072
407.17138
407.43724
407.63586
408.11262
408.26853
408.53425
408.72400
408.81136
409.01408
409.39979
409.52914
409.74311
409.93122
410.17230
410.77220
410.83293
411.19267
411.36618
411.49155
411.77036
412.25301
412.39032
412.62012
412.64837
412.68148
412.96435
413.19153
413.37074
413.48303
413.61233
413.89729
414.08441
414.35614
414.51807
414.61477
415.18046
415.34920
415.38239
415.67231
416.31204
416.42113
416.64884
416.79638
417.21765
417.44750
417.50874
417.88336
418.29664
418.51247
418.65475
418.93911
419.17530
419.43355
419.63775
419.86831
420.02031
420.09475
420.40136
420.60549
420.77862
420.93927
421.04234
421.10023
421.53231
421.99193
422.18773
422.51724
422.55482
422.85236
423.17861
423.32417
423.39519
423.57628
423.70457
423.87138
424.59284
424.75486
424.97036
425.11412
425.36371
425.45672
425.67536
426.10528
426.30440
426.52996
426.69927
427.19952
427.33531
427.46242
427.72849
428.02880
428.37671
428.81768
428.95342
429.23597
429.47278
429.71224
429.92565
430.19641
430.29598
430.63376
431.27217
431.42408
431.63488
431.92262
432.43653
432.59812
433.18176
433.58619
433.82922
433.86579
433.97555
433.98892
434.32208
434.64891
434.84204
434.95442
435.17448
435.57718
435.81447
436.13045
436.22474
436.25972
436.83775
437.07129
437.21232
437.99380
438.39110
438.87136
439.05191
439.40197
439.53408
439.78298
439.80326
440.20983
440.46606
440.50521
440.72078
441.08735
441.32919
441.57791
441.81747
441.89657
442.24431
442.33760
442.45952
442.94692
443.22391
443.31185
443.83630
444.14343
444.50101
444.66489
444.81830
445.19380
445.62601
445.98378
446.09668
446.21823
446.61263
446.69200
446.89692
447.03375
447.06337
447.93842
448.22583
448.43292
448.94907
449.22455
449.64906
449.82364
450.04443
450.23844
450.42711
450.85934
451.10577
451.43299
451.64164
451.79593
452.08874
452.42297
452.75240
452.91777
453.29189
453.37116
453.60605
453.84401
453.91661
453.97097
454.10187
454.67914
454.86122
455.52015
455.63413
456.05988
456.09427
456.14775
456.37050
457.01674
457.12191
457.48182
457.72129
457.97440
458.13529
458.28779
458.41645
458.70544
458.88655
459.08616
459.34118
459.74042
459.80826
459.82988
460.14604
460.30983
460.69614
460.83380
461.11159
461.47138
461.70811
462.30550
462.54101
462.84753
462.89493
463.03632
463.35406
463.55773
463.59973
463.83518
464.05571
464.48483
464.63928
464.78690
464.80676
464.88191
465.88924
466.02674
466.47769
466.69094
466.97595
467.35473
467.56536
467.94577
468.25833
468.43886
468.71103
468.86435
468.98689
469.07808
469.48688
469.64362
469.86590
470.58304
470.93749
471.10351
471.48951
471.73260
472.17442
472.38456
473.01533
473.55988
473.65082
473.84064
474.00156
474.31962
474.35522
474.89243
475.59513
475.77381
475.91032
475.92837
476.14809
476.62291
476.79859
476.97345
477.08722
477.29688
477.59520
478.09114
478.23274
478.42850
478.56091
479.13270
479.30762
479.62086
479.99487
480.24083
480.64430
480.83410
481.09679
481.62912
481.73129
482.02860
482.10835
482.59768
483.00286
483.22233
483.25079
483.62329
483.83899
484.39265
484.56738
484.96578
485.08583
485.31973
485.51945
485.59385
485.75250
485.92566
486.60402
486.96043
487.16008
487.32344
487.48578
487.88560
488.07357
488.25335
488.35966
488.44843
488.70359
489.43612
489.55119
489.65149
490.15242
490.43190
490.57262
490.75474
491.02644
491.20940
491.26280
491.52945
491.89041
492.15215
492.30314
492.63514
492.73263
493.33604
493.51440
493.53859
493.88441
494.26784
494.45723
494.53377
494.71788
494.74360
495.14850
495.35389
495.53706
495.91482
496.34230
496.59772
496.79273
496.97540
497.25341
497.37228
497.60255
497.83274
497.85137
498.22697
498.46814
498.85723
499.28374
499.58199
499.60324
499.67647
500.05524
500.37221
500.45467
500.60527
501.15864
501.52278
501.70685
501.91755
502.15630
502.36809
502.68304
502.88359
503.33712
503.59651
503.92465
504.09288
504.31309
504.50218
504.61846
504.84416
505.03559
505.38776
505.80037
506.10384
506.19481
506.36017
506.49667
506.81326
506.98119
507.38161
507.59235
507.94531
508.21911
508.33349
508.59335
509.00282
509.32927
509.55602
509.97170
510.30359
510.76496
511.23001
511.40490
511.58402
511.68907
512.04815
512.57028
512.88269
513.10587
513.19761
513.52580
513.60260
513.86098
514.22930
514.36472
514.63060
514.89584
514.96305
515.20440
515.55512
515.72365
516.17174
516.48881
516.59272
516.87115
517.05670
517.11630
517.27838
517.50447
517.84200
518.02220
518.28893
518.73019
518.87756
519.16911
519.75903
519.84379
520.01360
520.27019
520.37261
520.82886
520.97780
521.23613
521.79993
521.90116
522.19304
522.40653
522.70081
523.00966
523.30407
523.50004
523.80869
524.05840
524.19639
524.41361
524.79507
524.90895
525.08761
525.46394
525.58963
525.99932
526.21332
526.43263
526.97282
527.29802
527.43596
527.64365
527.84768
528.22051
528.59426
528.73696
528.90856
529.16514
529.39487
529.71061
529.75144
530.07567
530.33400
530.93383
531.68009
531.97964
532.19767
532.24047
532.67678
532.97871
533.15226
533.44355
533.67323
533.97313
534.52069
534.67569
535.02664
535.55667
535.70068
535.76835
535.96392
536.07441
536.32597
536.35468
536.88085
537.14836
537.46037
537.79154
537.92724
538.25013
538.74552
538.96142
539.17922
539.43773
539.74096
540.36220
540.57340
540.74528
540.84029
541.25757
541.45201
541.62337
541.74434
541.80237
542.41653
542.66486
542.82652
543.28418
543.68447
544.07585
544.30987
544.47579
544.81618
544.95619
545.63957
545.74529
545.92619
546.02735
546.38538
546.95927
547.19991
547.40614
547.52307
547.91992
548.10724
548.43304
548.62248
549.03014
549.46553
549.78589
550.05651
550.40418
550.64105
550.91977
551.32153
551.69480
551.74121
552.36727
552.82541
552.96206
553.27117
553.56189
553.69570
554.22325
554.80233
554.93685
555.26395
555.44472
555.66987
555.89855
556.20325
556.32982
556.54934
556.74878
556.96068
557.20749
557.38036
557.91896
558.05263
558.09113
558.41720
558.69292
559.25375
559.53883
560.23198
560.40420
560.79363
561.18096
561.28434
561.43104
561.53198
561.92875
562.13433
562.18741
562.38672
562.60819
562.89780
563.16581
563.30019
563.63981
563.83102
563.86897
564.04010
564.46583
564.49692
564.81745
565.02713
565.43425
565.89626
566.16832
566.35268
566.70556
566.99184
567.55174
567.76479
567.83304
568.40522
568.51011
568.66151
568.98942
569.17191
569.38888
569.85650
570.09452
570.20634
570.47639
570.81556
570.97286
571.21053
571.64855
572.26998
572.46802
572.71834
572.97140
573.32109
573.81141
573.99931
574.18848
574.54276
574.79223
575.09110
575.48831
575.55686
575.87045
575.91880
575.95332
576.40580
576.57503
577.12918
577.54341
577.61440
577.93773
578.14485
578.34596
578.63946
578.81512
579.17063
579.53867
579.90924
580.18607
580.31583
580.48262
580.84093
580.92025
581.53809
581.58589
581.80606
581.97649
582.19263
582.30314
582.76623
582.82141
583.14186
583.37532
583.61968
584.14038
584.38293
584.64384
584.81649
585.16235
585.40756
585.53604
585.92223
586.12931
586.42477
586.62369
586.73165
587.10859
587.28276
587.45549
587.74261
588.14480
588.19894
588.30821
588.33530
588.75833
589.25742
589.43063
589.56420
589.66525
590.00893
590.25718
590.39671
591.02517
591.30285
591.39701
591.57011
591.67013
591.90135
592.08739
592.50999
592.55706
592.89120
593.06492
593.25040
593.56957
593.90816
594.07631
594.54584
594.82186
595.03840
595.14219
595.34867
595.55188
595.67113
595.93120
596.16386
596.22588
596.47497
596.75066
596.89721
597.03606
597.19619
597.82139
597.85350
598.10873
598.29995
598.48133
598.58767
598.89367
598.99239
599.29904
599.75955
599.82040
600.03569
600.25010
600.77122
600.93927
601.19009
601.28791
601.71616
602.21011
602.62621
602.74033
602.84536
603.17668
603.43603
603.69963
603.87326
603.90222
604.06755
604.43886
604.71422
605.08395
605.22066
605.44161
605.53257
605.66624
605.84861
606.05972
606.30336
606.56255
606.76273
607.29652
607.50843
607.72811
607.95136
608.22501
608.45476
608.79023
608.92381
609.20531
609.44169
609.54094
610.02578
610.08609
610.23331
610.44186
610.67026
610.79954
610.95507
611.34140
611.41920
611.88872
612.17534
612.50105
612.59140
612.91880
613.15158
613.53376
613.79721
614.01138
614.38851
614.48550
614.73562
614.83616
615.51378
615.53851
615.72194
616.00756
616.04125
616.31983
616.43137
616.67392
616.79804
617.23420
617.45093
617.50079
617.73852
617.87217
618.29397
618.35543
618.51221
618.74142
618.90540
618.98663
619.15211
619.79820
619.88389
620.05557
620.35327
620.53305
620.87841
621.37942
621.41011
621.67265
621.92887
622.05230
622.34778
622.46085
622.78893
622.95003
623.23796
623.54364
623.72214
623.82144
624.19561
624.39923
624.48524
624.66436
624.91935
625.28076
625.47548
626.07299
626.36089
626.66951
627.08353
627.35704
627.56571
628.00858
628.26519
628.38174
628.83169
628.89900
629.01112
629.21830
629.60730
629.77792
630.01641
630.31718
630.73698
630.93071
631.14012
631.38040
631.67082
631.86645
631.98695
632.31746
632.53178
632.84883
633.03754
633.12746
633.38079
633.49726
633.85488
634.06479
634.36367
634.75389
635.08538
635.17076
635.35166
635.64480
635.78971
635.94052
636.24952
636.57724
636.71649
636.75724
637.08368
637.37379
637.50826
637.59640
638.11871
638.46848
638.70060
639.06439
639.21513
639.38634
639.78226
639.89789
640.08853
640.24901
640.32733
640.53430
640.63166
640.83264
640.98717
641.42930
641.82787
642.18087
642.31224
642.42402
642.49655
642.81568
642.91476
643.07603
643.53962
644.04213
644.13111
644.44173
644.64207
644.85483
644.98404
645.11861
645.52061
645.53201
645.73156
646.11763
646.45831
646.69463
646.93220
647.02096
647.27680
647.95550
648.03044
648.28839
648.42121
648.98868
649.20860
649.51255
649.63636
649.95634
650.10090
650.40291
650.81538
651.02077
651.11863
651.21032
651.28840
651.86911
652.00889
652.24733
652.39784
652.47865
652.95303
653.03922
653.39249
653.62422
653.80748
653.97079
654.11125
654.24558
654.73160
654.82572
654.93902
655.16059
655.46255
655.63954
655.92122
656.15606
656.37985
656.50323
656.68793
656.88828
657.02355
657.24870
657.64420
657.83209
658.07454
658.11053
658.32117
658.67379
659.01753
659.50045
659.61802
659.70566
660.20233
660.50556
660.66698
660.88174
661.13750
661.47424
661.66588
661.72286
661.96902
662.22423
662.52128
662.67421
662.80101
663.06740
663.25109
663.54263
663.84822
664.26097
664.33095
664.51719
664.84931
664.87339
665.00637
665.33370
665.84022
666.18110
666.40712
666.57792
666.81419
666.99157
667.06524
667.41700
667.64072
668.00174
668.34409
668.49926
669.01777
669.15993
669.27865
669.41883
669.71551
670.00513
670.14296
670.47344
670.82587
670.99994
671.40387
671.72067
671.86058
672.11562
672.29158
672.54929
673.13963
673.32305
673.63738
673.90598
673.99773
674.10835
674.25865
674.43787
674.58987
675.12896
675.34522
675.70010
675.84960
675.99159
676.03006
676.48661
676.75145
676.81274
677.30296
677.48063
677.72447
677.93214
678.05596
678.29000
678.45724
678.71138
678.91061
679.14176
679.27357
679.47179
679.85487
679.93250
680.47714
680.68333
680.85913
681.07653
681.31149
681.40281
681.51924
681.74388
681.91949
682.10314
682.45699
682.85275
683.10982
683.23643
683.72370
683.82242
684.19788
684.35774
684.53071
684.76532
685.10052
685.22345
685.32866
685.49606
685.80002
686.00007
686.16629
686.25222
686.46715
686.53745
686.89314
687.02330
687.31395
687.55210
687.63808
687.89620
688.11514
688.46148
688.92870
689.44123
689.54845
689.72274
690.15832
690.34449
690.50457
690.63866
690.85953
690.99267
691.36290
691.57489
691.93406
692.04930
692.33199
692.63944
693.27300
693.37614
693.79431
694.14375
694.52611
694.60005
694.82501
694.88363
695.15708
695.47517
695.64113
695.88381
696.19263
696.54954
696.85001
696.99381
697.26151
697.56092
697.89706
697.92527
697.99629
698.15859
698.35424
698.57861
699.01496
699.37631
699.52272
699.79187
699.92653
700.12432
700.30895
700.53961
700.71824
701.01743
701.13054
701.14178
701.54585
701.63542
701.79579
701.96451
702.29402
702.84861
703.03217
703.57048
703.74217
703.99576
704.16000
704.26457
704.52700
704.73888
704.95655
705.12544
705.35106
705.59746
705.71499
705.84673
706.15811
706.50552
706.66314
706.86051
707.21258
707.64719
708.00476
708.16097
708.50302
708.57527
708.80819
709.05206
709.14099
709.25069
709.56017
709.79281
709.93187
710.21030
710.57449
710.72752
711.11549
711.29059
711.48668
711.83333
711.98193
712.02863
712.33138
712.68626
712.89938
713.01596
713.22061
713.58518
713.70983
714.00218
714.15392
714.17243
714.42411
714.56795
714.91781
715.29411
715.40834
715.75391
716.05710
716.25159
716.35517
716.69065
717.04584
717.17877
717.57796
717.73276
718.21743
718.50652
718.62619
718.85472
719.04751
719.19669
719.28658
719.57029
719.83129
720.08595
720.22975
720.51093
721.05360
721.59956
721.95406
722.31475
722.43187
722.67456
722.87856
723.67276
724.13629
724.42280
724.51150
724.72765
725.06047
725.27790
725.42226
725.57801
725.94746
726.05273
726.66157
726.91573
726.95545
727.39291
727.49071
727.73773
727.99720
728.24319
728.33185
728.60170
728.65640
729.07917
729.19846
729.26718
729.63220
729.84220
730.03424
730.16563
730.20663
730.48621
730.59357
730.93210
731.11794
731.38535
731.47310
731.62337
732.10830
732.30125
732.51949
732.82857
733.08299
733.12981
733.55862
733.74011
734.22673
734.33003
734.72739
734.95907
735.21231
735.38859
735.59095
735.78389
736.09544
736.31987
736.51202
736.68703
736.83637
737.02122
737.28922
737.70117
738.05357
738.17281
738.42436
738.75451
739.25629
739.37731
739.79112
739.99937
740.26023
740.43480
740.46283
741.04651
741.29848
741.46917
741.78977
741.97202
742.38568
743.05720
743.21776
743.38700
743.71493
743.90384
743.98825
744.37377
744.71805
745.03587
745.41308
745.66730
746.11025
746.35754
746.53918
746.82139
747.00420
747.33205
747.66238
747.81884
748.11479
748.23433
748.52850
748.64394
748.95142
749.31952
749.50326
749.79431
750.10266
750.65043
750.80003
750.95350
751.05641
751.36056
751.45465
751.71038
751.97766
752.23194
752.85794
753.13344
753.16948
753.37820
753.51901
753.93554
754.18416
754.52147
754.71342
754.92733
755.38718
755.64145
755.85418
755.90805
756.06752
756.75723
756.89835
757.09861
757.29434
757.81074
758.07195
758.22866
758.47802
758.79309
759.04771
759.20613
759.53230
759.91618
760.08175
760.31498
760.45189
760.65729
760.83705
761.29889
761.44299
761.53584
761.86321
762.09481
762.48775
762.56254
763.01137
763.11104
763.25984
763.47691
763.65614
763.85795
764.08311
764.40980
764.75357
765.16122
765.60855
765.81856
765.98854
766.18864
766.34261
766.57780
767.03478
767.18808
767.43682
767.60430
767.71919
767.86966
768.08574
768.29769
768.48838
768.77571
769.18951
769.40807
769.88530
769.92349
770.04711
770.18435
770.37200
770.56405
770.75506
771.10875
771.45238
771.59675
771.84483
772.00077
772.27590
772.44258
772.72045
773.02914
773.34888
773.55097
773.75483
773.94637
774.23553
774.29601
774.39878
774.53878
774.88279
775.04425
775.33107
775.48495
775.79964
776.10282
776.40134
776.55033
776.63260
776.97503
777.20097
777.39003
777.48063
777.63509
778.03416
778.26981
778.59314
778.63534
778.86182
779.01127
779.15678
779.48889
779.60927
780.11866
780.18061
780.42053
780.55706
780.72290
780.90887
781.29736
781.39701
781.73418
781.83884
782.18946
782.60122
782.97230
783.12338
783.32377
783.42923
783.61823
783.93165
784.03291
784.20986
784.35281
784.71423
785.00665
785.23093
785.41948
785.65507
785.98971
786.01393
786.46624
786.83771
786.93249
787.23820
787.54679
787.59986
787.76272
788.14962
788.37261
788.50359
788.75418
788.94791
789.20155
789.68319
789.88696
789.90668
790.09066
790.46610
790.68524
790.84419
791.10180
791.39075
791.62606
791.87633
792.20758
792.26606
792.68830
793.17924
793.31337
793.53200
793.72807
793.88166
794.06080
794.29749
794.71359
795.11862
795.54685
795.80709
795.86155
795.88693
796.35643
796.62520
797.05484
797.23060
797.46172
797.81661
797.98461
798.12770
798.72568
798.91338
799.24326
799.62343
799.83400
799.90747
800.05262
800.18611
800.53178
800.74315
800.95773
801.14600
801.40659
801.57359
801.93100
802.30173
802.40847
802.55959
802.75046
802.93244
803.19962
803.27721
803.59168
803.70267
803.98511
804.18005
804.36125
804.47465
804.57346
804.75505
804.96305
805.17746
805.35276
805.55462
806.14501
806.60087
806.89198
807.15678
807.34504
807.52729
807.92869
808.27512
808.45009
808.62558
809.03866
809.11841
809.23801
809.57994
809.79101
809.92426
810.29531
810.66967
811.17708
811.26974
811.81249
812.08909
812.39618
812.73863
812.85688
813.22614
813.37027
813.48102
813.74931
813.88725
814.30566
814.55731
814.81211
814.89763
815.15925
815.60820
815.88041
816.01075
816.29209
816.46619
816.68394
816.78284
817.28818
817.64591
817.95987
818.19032
818.43292
818.70905
819.02538
819.08876
819.35763
819.61783
819.83176
820.20587
820.37157
820.54375
820.66187
820.73225
821.48494
821.80440
822.19628
822.29067
822.53411
822.80045
822.95018
823.14007
823.42726
824.09671
824.59734
824.79718
824.86153
824.97392
825.01355
825.22834
825.70267
825.80771
826.14252
826.52022
826.80097
827.19390
827.25488
827.39991
827.44092
827.56260
827.80142
828.00608
828.16278
828.56777
828.91819
829.09198
829.31119
829.58956
829.82152
830.20373
830.42931
830.53385
830.87139
830.89434
831.27690
831.44834
831.75937
831.91341
832.06496
832.29838
832.77494
832.98974
833.25524
833.44278
834.17013
834.19132
834.39646
834.74271
835.15840
835.38981
835.62576
835.87179
835.98183
836.34193
836.74434
836.97944
837.29391
837.63842
837.82753
838.07723
838.31509
838.72476
838.96398
839.11865
839.27995
839.58167
839.86428
840.02397
840.31147
840.66852
841.12256
841.51378
841.81122
841.95266
842.27915
842.35617
842.77334
842.91662
843.00003
843.39540
843.43687
844.04853
844.48260
844.68297
844.87526
845.12043
845.80081
846.06766
846.21414
846.43561
846.89806
847.09281
847.37166
847.59495
847.71797
848.05886
848.38393
848.45813
848.65610
848.89447
849.28521
849.42203
849.91370
850.21768
850.46303
850.50059
850.62819
851.23920
851.26881
851.44210
851.73413
851.98886
852.34664
852.46740
852.76899
853.08551
853.44492
853.63865
853.83514
854.14257
854.66815
854.90869
855.01646
855.13750
855.33554
855.45079
855.80503
855.96144
856.35125
856.68914
857.39998
857.52351
857.82704
857.99196
858.24527
858.35939
858.60311
858.98059
859.17988
859.51901
859.87175
860.10226
860.36673
860.70184
860.72676
860.93765
861.28351
861.35489
861.97448
862.10650
862.19274
862.56687
862.74943
863.04574
863.55720
863.68725
863.78336
864.14856
864.28031
864.58702
864.95486
865.26916
865.35360
865.72179
865.92424
866.14369
867.03895
867.21937
867.35977
867.41952
867.62836
867.82477
867.97614
868.37221
868.55156
868.80986
869.05055
869.35519
869.52377
869.79268
869.96693
870.13026
870.54852
870.70893
870.88146
871.02225
871.44821
871.71160
872.12316
872.20100
872.35110
872.94167
873.25342
873.65094
873.84320
874.18673
874.40397
874.57980
874.80048
874.94143
875.30677
875.69251
875.99661
876.19384
876.89158
877.14537
877.38756
877.58942
878.12118
878.24655
878.44245
878.56163
878.85764
879.01751
879.55001
879.79494
880.12588
880.44398
880.78672
881.11987
881.37074
881.55401
881.90293
882.06335
882.30808
882.41223
882.83275
883.09286
883.16912
883.48329
883.80529
883.88450
884.35708
884.56515
884.80917
885.08354
885.25830
885.63494
885.69655
886.04821
886.44044
886.48438
886.66232
886.73173
886.94658
887.42574
887.75167
887.81318
887.98035
888.16601
888.41560
888.55346
888.58490
888.74334
888.89635
889.37809
889.40788
889.77170
890.07978
890.37272
890.52017
890.94408
891.21604
891.50049
891.95775
892.20646
892.51540
892.62623
892.90012
892.99786
894.00484
894.24283
894.38913
894.69615
895.06559
895.35584
895.54089
895.83931
896.20217
896.57008
896.93205
897.11692
897.25818
897.35931
897.86574
897.95816
898.23036
898.41645
898.59124
899.41424
899.63041
899.78537
899.96435
900.21212
900.71073
900.83349
901.13058
901.27581
901.42343
901.97350
902.04129
902.07843
902.61871
902.82032
902.83458
903.13998
903.43094
903.66060
904.16004
904.75692
904.83715
905.20043
905.40900
905.84343
906.06015
906.25863
907.13948
907.19845
907.48177
907.66088
907.73478
908.11541
908.18681
908.26261
908.90613
908.98191
909.25534
909.63358
909.89254
910.15326
910.45755
910.65741
910.84440
910.94091
911.03113
911.71580
911.80963
912.12454
912.37934
912.84116
912.96554
913.18716
913.39010
913.51735
913.84126
913.96010
914.23458
914.44991
914.56035
914.80007
915.14884
915.39502
915.51070
915.68949
915.86718
916.09115
916.11460
916.44826
916.55683
916.87091
916.98957
917.10619
917.19684
917.51225
917.56917
917.64676
917.67925
918.08422
918.24604
918.34821
918.73311
919.10505
919.58534
919.68382
919.82656
919.97057
920.17172
920.31032
920.57732
920.74283
920.82559
921.03061
921.20667
921.71710
921.77078
922.21648
922.46421
922.61660
922.69866
922.89070
923.15659
923.27457
923.50905
923.70972
924.00763
924.14922
924.39647
924.47673
924.94852
925.19799
925.64434
925.89055
926.19747
926.30531
926.47067
926.69383
926.83910
927.20062
927.36698
927.63453
927.84502
928.04565
928.30662
928.62208
928.83114
928.95460
928.98593
929.11952
929.24109
929.80939
930.05572
930.26404
930.43947
930.60723
930.92072
931.07170
931.46360
931.55564
931.64797
932.12489
932.19270
932.27770
932.79642
932.99096
933.20998
933.35177
933.46228
933.55465
933.90364
933.94610
934.14753
934.28406
934.55612
934.83890
935.05159
935.26868
935.60709
935.87706
936.30544
936.38708
936.56339
936.92147
937.48006
937.67512
937.95645
938.50744
938.65383
938.92468
939.08588
939.34638
939.48430
939.76512
939.91793
940.23435
940.54735
940.75399
941.23384
941.47647
941.58609
941.91420
942.19200
942.33948
942.58997
942.86626
943.22079
943.38622
943.89567
944.00391
944.31668
944.70822
944.75124
944.90349
945.21786
945.55526
945.73401
946.34018
946.67811
946.76490
947.23505
947.56662
947.63342
947.94705
948.04546
948.39500
948.73784
949.13203
949.16669
949.52515
949.83015
949.94606
950.30688
950.35845
950.45808
950.72207
950.83598
951.05120
951.23603
951.28944
951.58074
951.69748
952.45872
952.69111
952.76880
952.95655
953.26275
953.39036
953.72897
954.13378
954.44005
954.66515
954.86209
955.16002
955.39052
955.73490
955.75854
955.98470
956.31183
956.35398
956.45201
956.64931
957.18231
957.45853
957.68281
958.03632
958.18437
958.37847
958.64559
958.68213
958.94321
959.20117
959.29284
959.58503
960.03863
960.38358
960.51272
960.61997
960.83507
961.10025
961.31957
961.55771
961.99990
962.16710
962.19707
962.64489
962.97802
963.37155
963.65780
963.76522
964.03212
964.22628
964.32470
964.85934
965.24324
965.38266
965.47231
965.80589
965.84387
966.20136
966.46456
966.72436
966.99631
967.39140
967.46573
967.96847
968.30668
968.42999
968.68449
968.72715
968.86197
968.97793
969.28255
969.44108
969.82723
970.03889
970.29283
970.51158
970.69209
970.85739
971.18227
971.47194
971.77347
971.91260
971.99395
972.36718
972.56508
973.05150
973.42729
973.62655
974.09512
974.18924
974.42135
974.53574
974.73990
975.17275
975.24073
975.50854
975.73317
976.02435
976.17238
976.55530
976.84821
977.16248
977.30430
977.57170
977.81431
977.94544
978.17021
978.43266
978.60276
979.61694
979.70590
980.03191
980.10991
980.46709
980.77390
980.80247
980.93742
981.04067
981.61633
981.79652
982.15718
982.22239
982.51233
982.61586
982.85744
982.95945
983.25724
983.38164
983.46087
983.68607
984.03878
984.17619
984.45369
984.62874
985.07149
985.28327
985.44086
985.72999
986.03362
986.14639
986.20390
986.25388
986.84204
986.89019
986.93700
987.34889
987.60950
987.77725
988.03891
988.07730
988.44787
988.83769
989.07394
989.28387
989.45955
989.72643
989.86016
990.08907
990.21569
990.88481
991.08857
991.29198
991.44516
991.73406
992.17502
992.51672
992.68053
992.82565
993.07530
993.41657
993.73034
993.78714
994.08321
994.16417
994.28109
994.48202
994.50214
995.03290
995.30822
995.60937
995.76010
996.13611
996.30762
996.50379
996.61722
996.65705
996.92763
997.08430
997.35048
997.53179
997.82091
998.11003
998.26358
998.31274
998.60841
998.81860
999.00637
999.21597
999.38105
999.57315
999.88907
1000.09092
1000.26304
1000.60995
1000.70132
1000.89069
1001.06416
1001.24467
1001.38147
1001.68728
1001.94589
1002.02486
1002.53202
1002.90706
1003.08249
1003.21550
1003.39057
1003.61706
1003.77234
1003.94434
1004.06974
1004.10714
1004.25937
1004.69326
1005.06071
1005.28415
1005.66254
1005.80350
1005.93527
1006.26326
1006.42449
1006.73304
1006.79705
1007.06084
1007.47809
1007.53491
1007.62999
1008.27863
1008.46312
1008.66777
1008.69912
1008.99999
1009.25165
1009.38904
1009.58100
1009.90410
1010.07029
1010.34513
1010.65449
1011.25941
1011.36300
1011.53776
1011.74226
1011.85443
1011.92508
1012.16830
1012.67430
1013.12376
1013.53742
1013.69527
1013.97603
1014.01303
1014.17550
1014.36256
1014.87915
1015.02301
1015.08733
1015.22118
1015.27142
1015.60827
1015.83817
1016.08708
1016.20189
1016.24038
1016.26970
1016.73900
1016.86082
1017.11618
1017.15562
1017.61816
1017.73770
1017.86127
1017.89895
1017.99582
1018.30627
1018.57723
1018.85176
1019.19676
1019.37128
1019.68763
1020.00682
1020.09026
1020.14453
1020.52502
1020.84244
1020.88772
1021.09506
1021.16626
1021.65985
1021.77607
1021.83490
1022.01628
1022.17109
1022.51415
1022.53322
1022.59466
1022.88029
1023.11994
1023.21889
1023.58677
1023.84177
1023.91703
1024.26134
1024.36346
1024.47599
1024.66775
1025.02207
1025.06729
1025.18132
1025.20462
1025.55433
1025.87827
1025.98893
1026.27791
1026.35370
1027.12044
1027.47173
1027.65776
1027.81997
1028.01666
1028.22260
1028.64708
1028.74352
1028.79439
1028.92060
1029.01133
1029.17352
1029.42867
1029.61906
1029.77403
1029.85293
1030.22953
1030.37526
1030.56387
1030.74082
1031.02721
1031.30657
1031.57461
1031.70770
1031.80964
1031.85565
1031.91978
1032.12625
1032.34558
1032.56895
1032.75927
1032.96104
1033.39792
1033.71609
1033.82596
1034.06389
1034.22811
1034.64111
1034.79606
1035.08353
1035.10156
1035.15216
1035.35979
1035.46904
1035.70336
1036.02360
1036.22826
1036.57899
1036.63780
1036.72007
1037.04016
1037.10731
1037.27930
1037.49179
1037.65251
1037.81094
1038.06251
1038.13676
1038.30876
1038.84419
1039.05099
1039.38930
1039.80829
1039.98173
1040.10435
1040.21976
1040.38466
1040.58530
1040.68977
1041.36229
1041.45015
1041.71178
1042.20853
1042.45917
1042.70730
1042.90536
1043.03148
1043.28179
1043.31001
1043.55828
1043.68898
1044.19623
1044.34009
1044.55249
1044.71164
1044.76345
1045.12792
1045.20896
1045.34811
1045.47469
1045.83368
1046.06917
1046.22483
1046.49918
1046.90764
1047.31219
1047.36610
1047.50994
1047.68102
1047.87317
1048.24101
1048.51418
1048.64862
1048.87006
1048.92521
1049.01778
1049.45273
1049.69648
1050.17894
1050.41226
1050.58985
1050.77247
1050.90817
1051.02957
1051.46657
1051.56413
1051.73666
1051.78223
1052.01317
1052.16608
1052.32795
1052.56236
1052.59794
1052.93108
1053.13522
1053.24052
1053.68122
1053.76167
1053.97915
1054.05293
1054.18818
1054.24076
1054.37435
1054.53671
1054.66902
1054.81486
1055.18216
1055.36382
1055.41389
1055.61331
1056.03169
1056.30323
1056.54196
1056.74764
1056.89179
1057.10437
1057.24124
1057.35574
1057.52138
1057.66202
1057.86814
1058.05366
1058.24244
1058.36936
1058.59233
1058.69196
1058.97094
1059.06646
1059.30089
1059.44005
1059.54466
1059.81095
1060.05968
1060.31553
1060.63413
1060.79244
1060.96161
1061.02279
1061.11745
1061.32520
1061.45678
1061.80057
1062.08082
1062.18022
1062.58995
1062.73803
1062.78405
1063.07035
1063.19433
1063.35199
1063.47774
1063.60990
1063.90618
1063.98826
1064.07906
1064.19807
1064.49566
1064.78913
1064.88448
1065.17011
1065.36174
1065.54922
1065.97783
1065.98671
1066.33757
1066.60816
1066.74961
1066.94795
1067.38471
1067.49996
1067.80246
1068.02925
1068.16017
1068.39864
1068.48989
1068.75070
1068.93258
1069.25820
1069.47026
1069.65010
1069.84334
1069.88531
1069.96331
1070.31938
1070.54427
1071.08373
1071.21840
1071.55115
1071.58602
1071.87803
1072.14998
1072.36097
1072.75731
1072.83722
1073.17103
1073.39133
1073.76509
1074.36851
1074.45825
1074.65147
1074.86499
1075.03873
1075.13743
1075.52711
1075.67375
1075.82340
1076.01474
1076.23379
1076.33805
1076.64297
1076.72226
1077.06935
1077.43249
1077.45825
1077.68805
1077.87945
1077.99847
1078.13109
1078.34936
1078.69182
1078.84267
1079.20887
1079.27721
1079.56060
1079.78971
1079.95923
1080.05834
1080.38640
1080.61195
1080.79862
1081.23879
1081.26605
1081.34960
1081.50890
1081.81093
1081.97697
1082.15477
1082.51039
1082.83162
1083.17575
1083.19982
1083.23541
1083.59521
1083.62333
1083.72179
1084.06323
1084.27117
1084.52270
1084.75467
1084.90005
1085.15711
1085.46926
1085.75378
1085.94159
1086.19754
1086.32275
1086.83806
1086.93048
1087.04418
1087.18613
1087.50095
1087.52353
1087.84175
1087.88065
1088.22813
1088.38037
1088.78610
1088.98243
1089.23933
1089.28727
1089.45683
1089.85327
1089.93211
1089.97916
1090.13851
1090.41714
1090.71154
1090.88650
1091.01321
1091.28074
1091.55045
1091.62735
1091.95179
1092.09196
1092.42231
1092.50482
1092.56116
1092.72999
1093.13985
1093.30715
1093.51206
1093.99201
1094.07386
1094.33098
1094.53147
1094.77460
1094.89850
1095.36870
1095.57812
1095.69356
1095.83985
1096.07459
1096.14220
1096.18687
1096.53102
1096.55773
1096.98070
1097.32305
1097.35146
1097.54215
1097.66562
1098.00820
1098.21254
1098.50965
1098.84204
1098.91616
1099.42999
1099.84112
1100.31039
1100.54334
1100.71428
1100.80713
1100.95349
1101.04967
1101.36647
1101.61975
1101.95414
1102.12241
1102.36853
1102.70128
1102.84102
1102.93833
1103.08767
1103.27967
1103.56155
1103.86488
1103.91622
1104.19731
1104.44192
1104.54407
1104.81160
1104.95256
1105.13680
1105.41700
1105.61393
1105.84139
1105.92395
1106.04657
1106.19793
1106.26955
1106.62381
1106.94100
1107.17163
1107.43771
1107.54265
1107.80230
1107.83538
1107.99002
1108.27309
1108.45475
1108.61402
1108.86484
1109.53188
1109.66668
1109.69221
1109.99087
1110.24126
1110.56620
1110.64344
1110.90434
1111.00190
1111.23196
1111.30697
1111.64467
1111.76665
1111.98568
1112.07764
1112.34119
1112.37629
1112.65714
1112.77735
1112.93992
1113.19493
1113.56266
1113.82128
1114.03540
1114.31453
1114.45405
1114.48125
1114.73156
1115.03223
1115.09692
1115.36314
1115.44263
1115.65924
1115.81774
1116.15343
1116.29544
1116.70211
1116.94937
1117.32105
1117.43532
1117.59256
1117.80817
1117.83739
1118.30422
1118.34083
1118.60792
1118.82170
1118.98626
1119.25658
1119.37483
1119.59138
1119.93158
1120.25365
1120.53766
1120.74078
1121.18791
1121.42832
1121.67149
1121.81817
1122.05845
1122.49714
1122.62485
1122.82943
1122.95956
1123.30112
1123.32691
1123.64055
1123.75163
1124.02396
1124.16761
1124.29310
1124.50852
1124.83661
1125.54751
1125.72493
1125.86297
1125.96413
1126.56815
1126.88907
1126.96299
1127.08429
1127.36608
1127.55083
1127.78798
1128.02246
1128.20031
1128.28724
1128.51004
1128.73139
1128.89046
1129.03580
1129.41525
1129.68765
1129.85540
1130.33415
1130.52527
1130.70508
1130.94999
1131.14045
1131.68662
1131.82031
1132.19292
1132.59570
1132.74148
1133.04624
1133.15785
1133.29488
1133.77165
1133.81590
1133.91796
1134.27004
1134.56444
1134.76972
1134.93600
1135.07157
1135.50572
1135.64798
1135.95874
1136.28588
1136.71291
1136.83298
1137.08905
1137.40434
1137.83338
1137.90382
1138.16496
1138.49754
1138.69365
1138.91260
1139.01957
1139.19138
1139.28177
1139.50830
1139.55412
1139.99482
1140.12396
1140.38877
1140.45394
1140.77501
1141.18829
1141.58903
1141.84553
1142.07320
1142.15305
1142.38862
1142.77363
1142.95088
1143.31982
1143.59491
1143.92190
1144.17551
1144.38646
1144.53804
1144.61192
1144.93353
1145.12048
1145.43208
1145.55855
1145.69899
1145.88075
1146.02438
1146.09929
1146.42730
1146.80062
1147.10152
1147.46200
1147.59631
1147.84493
1148.24638
1148.62605
1148.75955
1149.16324
1149.18879
1149.48191
1149.58267
1149.69326
1150.11885
1150.24235
1150.77262
1151.28367
1151.41911
1151.58069
1151.78555
1152.01100
1152.28614
1152.40703
1152.62069
1153.08086
1153.17860
1153.23212
1153.48356
1153.75951
1153.85498
1154.57982
1154.70821
1154.92629
1155.04919
1155.17464
1155.51732
1155.77923
1156.32705
1156.48626
1156.77755
1157.08604
1157.18068
1157.38826
1157.56460
1157.67504
1157.95780
1158.06388
1158.65261
1158.90350
1158.92225
1159.21295
1159.53909
1159.86812
1160.05418
1160.48559
1160.70355
1160.91781
1161.18800
1161.38656
1161.50790
1161.73811
1162.11385
1162.31825
1162.91648
1163.00089
1163.23302
1163.73978
1163.82575
1163.96919
1164.51406
1164.66287
1164.72481
1165.07794
1165.40571
1165.86274
1165.88945
1166.01732
1166.15533
1166.63297
1167.17799
1167.36415
1167.92072
1168.36481
1168.67023
1168.78357
1168.83630
1169.12904
1169.61546
1169.70492
1169.93807
1170.02674
1170.32449
1170.43902
1171.11690
1171.24455
1171.59859
1171.87349
1172.18120
1172.57010
1172.71208
1172.74913
1173.18037
1173.32418
1173.43883
1173.47907
1173.75724
1173.93265
1174.05409
1174.09362
1174.50385
1174.53174
1174.62973
1174.87882
1175.09926
1175.22322
1175.66504
1175.96264
1176.58588
1177.03332
1177.16469
1177.35317
1177.40312
1177.76815
1178.10547
1178.19700
1178.44743
1178.62695
1178.80936
1179.09324
1179.36690
1179.89304
1180.26893
1180.30759
1180.49280
1180.63080
1180.85385
1181.06607
1181.50494
1181.88817
1182.08423
1182.30235
1182.61096
1182.72594
1183.23700
1183.44701
1183.83788
1183.91103
1184.04849
1184.31341
1184.56328
1184.76798
1185.15912
1185.26809
1185.74462
1185.93844
1186.08105
1186.30597
1186.43690
1186.48511
1186.57519
1186.81446
1186.90757
1187.19263
1188.08357
1188.28073
1188.83821
1188.89855
1189.23248
1189.72804
1189.81559
1190.40004
1190.59226
1190.84655
1190.89285
1191.03852
1191.11601
1191.31376
1191.46045
1191.61671
1191.65571
1191.88861
1192.06568
1192.24493
1192.48024
1192.76577
1192.98298
1193.20487
1193.61166
1194.51068
1194.66904
1195.12576
1195.37243
1195.68597
1196.02702
1196.26257
1196.27452
1196.62287
1196.63462
1196.82051
1197.19090
1197.34258
1197.37668
1197.68160
1197.88742
1198.26880
1198.38293
1198.66861
1199.04177
1199.46829
1199.79322
1200.20334
1200.49808
1200.65123
1200.76235
1201.11341
1201.28969
1201.40302
1201.87316
1202.39745
1202.61559
1202.71076
1203.20673
1203.37117
1203.62308
1203.89228
1204.13177
1204.19355
1204.66030
1205.04752
1205.20571
1205.49378
1205.58435
1205.79866
1206.00655
1206.46326
1206.63499
1206.85990
1207.16350
1207.25902
1207.50550
1207.60670
1207.82196
1207.95357
1208.15614
1208.23274
1208.40087
1208.71215
1208.82204
1209.26713
1209.45512
1209.56211
1209.72933
1209.92936
1210.27874
1210.41684
1210.63763
1210.74420
1211.07990
1211.20656
1211.29814
1211.61702
1211.94905
1212.00864
1212.53578
1212.75231
1212.84311
1212.99094
1213.17992
1213.30338
1213.42122
1213.60278
1213.80181
1214.11533
1214.37253
1214.53528
1214.83942
1215.03187
1215.30377
1215.61622
1215.67548
1216.04572
1216.08034
1216.36272
1216.64321
1216.75317
1217.01025
1217.12162
1217.28346
1217.58319
1217.69481
1217.86236
1218.10588
1218.34098
1218.39985
1218.65695
1218.76992
1218.90822
1219.21532
1219.36405
1219.59958
1219.79661
1220.04545
1220.42036
1220.50098
1220.71970
1220.87092
1220.90717
1221.14428
1221.36206
1221.54569
1222.11718
1222.46093
1222.51307
1222.85037
1222.92740
1223.25883
1223.37139
1223.60657
1223.70031
1224.02596
1224.17448
1224.40366
1224.62186
1224.85128
1225.07511
1225.42737
1225.70353
1226.01183
1226.35164
1226.65713
1226.77621
1227.14651
1227.21485
1227.43734
1227.69976
1227.92414
1228.05949
1228.38212
1228.58362
1228.84271
1229.20437
1229.27734
1229.42457
1229.71210
1230.01368
1230.12506
1230.42047
1230.53045
1230.88431
1231.31776
1231.36078
1231.69083
1231.86164
1232.25278
1232.56721
1232.75041
1232.95826
1233.16578
1233.70931
1233.86468
1234.16815
1234.26901
1234.43808
1234.63013
1234.95710
1235.07701
1235.38011
1235.57855
1236.03695
1236.25145
1236.46157
1236.56151
1236.69572
1237.17107
1237.21500
1237.45026
1237.56399
1237.93074
1238.09847
1238.39684
1238.45865
1238.66840
1239.23747
1239.27008
1239.56920
1239.99252
1240.01001
1240.37879
1240.72817
1240.90650
1241.29454
1241.39006
1241.59093
1241.73047
1242.02896
1242.09979
1242.36413
1242.63588
1242.73100
1242.90730
1243.20786
1243.23964
1243.51553
1243.80210
1243.98574
1244.09540
1244.27656
1244.48451
1244.65883
1244.77035
1245.10951
1245.22688
1245.24074
1245.81149
1245.86676
1246.38246
1246.60778
1246.70856
1246.87508
1247.17780
1247.38240
1247.79576
1248.04954
1248.21328
1248.57094
1248.76001
1249.10412
1249.42923
1249.52800
1249.59596
1250.05886
1250.26310
1250.29250
1250.61020
1250.69379
1250.80515
1251.10677
1251.51215
1251.57589
1251.70615
1251.94688
1252.23691
1252.27600
1252.65096
1252.83007
1253.11424
1253.41188
1253.50206
1253.62862
1253.76547
1253.93672
1253.95795
1254.27077
1254.34819
1254.44833
1254.75555
1255.13991
1255.26636
1255.61551
1255.87797
1256.02333
1256.07238
1256.27294
1256.49192
1256.67052
1256.83416
1257.12119
1257.17859
1257.45883
1257.63876
1257.81536
1258.05564
1258.12057
1258.34682
1258.91368
1258.93757
1259.29326
1259.58666
1259.81974
1260.05596
1260.30368
1260.43284
1260.56397
1260.78099
1260.92452
1261.11641
1261.26594
1261.69642
1261.82091
1262.38375
1262.60989
1262.92781
1262.99548
1263.18955
1263.41711
1263.80464
1264.12055
1264.21884
1264.33013
1264.47070
1264.50689
1264.73186
1265.01126
1265.23772
1265.47038
1265.59983
1265.83418
1265.94140
1266.13661
1266.42519
1266.61457
1266.74821
1267.02930
1267.08205
1267.32533
1267.48406
1267.76373
1267.97661
1267.99910
1268.41371
1268.61938
1269.00453
1269.07816
1269.37257
1269.53368
1269.72957
1269.90284
1269.91799
1270.16653
1270.66083
1270.91792
1271.03499
1271.14715
1271.46605
1271.48595
1271.63099
1272.04949
1272.38276
1272.61924
1272.74734
1272.94580
1273.11837
1273.21422
1273.30025
1273.50020
1273.83632
1274.18165
1274.40036
1274.46830
1274.56472
1274.79150
1274.85023
1275.14223
1275.37862
1275.45283
1275.60106
1275.93268
1276.08771
1276.37822
1276.41885
1276.83604
1276.91950
1277.26398
1277.60012
1277.83547
1278.30068
1278.43784
1278.67378
1278.93264
1279.17994
1279.40295
1279.57313
1279.68973
1279.93993
1280.13474
1280.28460
1280.42579
1280.71436
1280.75567
1281.04667
1281.26930
1281.59255
1281.74632
1282.19099
1282.23690
1282.38142
1282.54592
1282.88454
1282.95455
1283.01696
1283.30109
1283.59069
1283.63953
1283.68981
1283.99774
1284.15521
1284.39280
1284.69716
1284.83904
1284.98248
1285.16951
1285.50435
1285.81516
1285.97887
1286.31692
1286.56497
1286.77252
1286.95186
1286.98867
1287.35562
1287.49235
1287.83015
1287.97295
1288.17266
1288.56930
1288.95574
1289.23153
1289.32457
1289.51446
1289.77616
1290.32309
1290.48230
1290.72139
1290.81593
1291.28600
1291.42736
1291.55063
1291.63730
1291.66112
1292.07048
1292.38208
1292.48834
1292.61738
1292.84000
1293.24374
1293.51455
1293.59155
1293.96030
1294.00762
1294.12703
1294.20742
1294.70592
1294.78881
1294.87149
1295.00084
1295.18091
1295.60534
1295.75255
1295.77843
1296.09066
1296.43432
1296.53886
1296.63799
1296.78006
1297.22672
1297.61098
1297.80380
1298.01973
1298.17138
1298.54273
1298.68557
1298.90911
1299.09535
1299.35716
1299.48558
1299.67362
1299.79684
1300.23663
1300.37907
1300.76502
1300.85789
1301.05828
1301.15842
1301.38059
1301.77023
1302.01554
1302.35357
1302.41029
1302.62335
1302.77555
1303.07523
1303.16932
1303.42343
1303.79009
1304.08627
1304.28715
1304.71684
1305.02660
1305.21720
1305.44909
1305.66620
1305.98713
1306.23659
1306.55897
1306.68284
1307.06460
1307.50345
1307.84717
1308.03251
1308.29721
1308.50054
1308.71970
1308.95995
1309.13389
1309.17080
1309.71084
1309.93314
1310.13005
1310.19351
1310.36256
1310.72486
1310.76558
1311.19958
1311.97636
1312.18461
1312.39026
1312.54268
1312.94981
1313.08191
1313.19711
1313.35647
1313.48192
1313.86331
1314.06690
1314.22454
1314.33878
1314.64463
1314.82043
1315.10560
1315.66103
1315.88585
1316.15381
1316.67127
1316.89349
1317.17147
1317.34071
1317.48871
1317.60605
1317.84727
1317.96935
1318.41088
1318.56640
1318.95678
1319.43354
1319.60309
1319.93244
1320.06929
1320.19497
1320.23088
1320.60211
1320.96867
1321.31082
1321.52217
1321.63034
1321.81028
1322.36001
1322.50865
1322.61690
1322.85818
1323.39324
1323.50618
1324.10798
1324.26468
1324.72972
1324.95001
1325.04615
1325.28437
1325.75187
1326.19839
1326.41598
1326.47768
1326.64995
1326.77440
1326.95891
1327.33329
1327.48031
1327.56948
1327.80330
1327.91907
1328.14750
1328.54100
1328.77440
1329.13563
1329.36680
1329.78265
1329.97431
1330.37586
1330.66914
1330.92210
1331.08431
1331.41286
1331.76772
1332.10014
1332.38445
1332.61683
1332.78459
1333.08558
1333.14219
1333.56602
1333.80488
1334.08868
1334.55050
1334.65568
1335.04816
1335.13573
1335.36671
1335.69230
1335.88775
1336.28888
1336.47660
1337.23298
1337.50021
1337.77658
1337.81059
1338.17347
1338.75670
1339.40190
1339.57881
1339.75658
1340.01844
1340.27798
1340.61429
1341.16134
1341.32966
1341.52219
1341.60252
1341.80629
1342.64451
1343.10951
1343.24692
1343.42771
1343.56243
1343.79917
1344.07234
1344.52083
1344.79558
1345.24734
1345.43700
1345.74685
1346.06293
1346.09528
1346.45903
1346.56102
1346.82843
1346.85457
1347.17302
1347.25548
1348.01949
1348.26178
1348.61637
1348.77565
1349.23832
1349.35939
1349.48475
1349.66479
1349.88286
1350.05960
1350.14717
1350.53877
1350.87880
1351.00532
1351.49460
1351.66852
1351.96141
1352.14412
1352.41563
1352.43933
1352.53091
1352.91024
1353.05157
1353.25774
1353.70253
1354.12550
1354.24946
1354.49418
1354.75570
1354.92134
1355.24582
1355.50601
1356.01127
1356.25660
1356.40338
1356.55172
1357.09096
1357.59997
1357.88899
1358.16405
1358.40430
1358.56732
1358.77851
1358.85204
1358.88826
1359.15890
1359.37980
1359.83839
1360.02139
1360.22570
1360.92860
1360.95433
1361.21723
1361.39239
1361.56438
1361.78010
1362.29941
1362.84539
1363.00245
1363.27840
1363.66591
1364.52531
1365.07750
1365.37226
1365.54821
1366.07105
1366.44292
1366.82874
1367.14582
1367.68896
1367.81458
1367.94511
1368.23371
1368.80740
1369.01801
1369.23492
1369.45988
1369.81515
1369.92827
1370.28056
1370.43458
1370.59264
1371.02419
1371.24373
1371.40185
1371.86102
1372.22138
1372.47561
1372.89492
1373.32585
1373.75275
1373.99839
1374.14118
1374.38777
1374.62472
1375.05354
1375.47822
1375.83939
1376.13265
1376.41018
1376.57043
1376.68829
1377.04404
1377.65986
1377.88887
1378.03270
1378.28087
1378.59280
1378.81690
1379.31817
1379.59114
1379.68098
1379.84466
1379.94879
1380.25129
1380.43613
1380.50857
1380.74101
1381.56305
1382.05140
1382.67328
1382.85983
1383.08973
1383.52653
1383.94520
1384.85606
1384.99816
1385.34974
1385.72401
1386.00494
1386.05169
1386.48405
1386.60106
1386.74123
1386.88689
1387.03293
1387.24251
1387.28304
1387.89935
1388.09749
1388.59018
1389.17837
1389.36872
1389.65324
1389.82215
1389.94426
1390.17289
1390.80289
1391.00964
1391.34433
1391.36329
1391.80170
1391.99259
1392.13209
1393.21946
1393.48735
1393.65117
1393.76309
1394.12930
1394.47555
1394.74219
1394.90538
1395.19966
1395.45693
1395.55693
1395.86597
1395.87942
1396.43489
1396.60650
1396.80367
1397.28820
1397.48201
1397.73656
1398.09149
1398.58674
1398.68074
1399.09704
1399.30202
1399.34133
1399.48206
1399.96389
1400.13690
1400.36234
1400.88702
1401.27711
1401.68452
1401.80564
1402.09685
1402.29180
1402.35884
1402.80004
1402.87910
1403.26597
1403.79098
1403.97993
1404.23156
1404.39902
1404.68740
1405.08688
1405.52315
1405.61564
1405.84548
1405.91532
1406.22580
1406.32282
1406.52262
1406.62854
1407.13581
1407.35994
1407.59083
1407.78975
1407.84415
1407.95669
1408.47387
1408.62593
1408.89783
1408.97359
1409.40136
1409.46308
1409.72645
1409.81095
1410.14982
1410.19825
1410.23620
1410.56721
1410.74302
1410.89124
1411.02119
1411.33913
1411.37388
1411.39215
1411.70592
1412.07991
1412.26316
1412.76461
1412.88498
1413.16875
1413.32313
1413.46934
1413.68836
1414.04050
1414.31900
1414.39570
1414.85235
1415.05613
1415.29424
1415.55158
1415.89127
1416.01691
1416.29868
1416.55321
1416.78075
1417.20739
1417.25186
1417.54914
1417.97822
1418.33418
1418.39007
1418.55930
1418.93844
1419.16310
1419.39665
1419.66270
1419.90298
1420.41623
1420.52322
1420.97953
1421.21129
1421.62212
1421.89689
1422.04047
1422.34126
1422.41343
1422.47466
1422.88593
1423.15855
1423.55711
1423.60903
1423.97010
1424.13129
1424.44164
1424.81901
1424.99011
1425.16815
1425.42674
1425.83415
1425.90000
1426.22087
1426.82572
1427.11406
1427.46338
1427.72564
1428.04020
1428.11468
1428.84319
1428.90616
1429.00197
1429.15416
1429.23396
1429.36371
1429.71200
1429.91121
1430.49617
1430.79148
1430.97473
1431.38885
1431.67768
1432.03106
1432.08383
1432.18134
1432.60666
1433.19921
1433.27247
1433.46099
1433.65824
1433.80831
1434.63585
1435.02692
1435.07538
1435.10772
1435.42678
1435.72886
1435.91625
1436.66219
1437.22977
1437.49838
1437.95576
1438.29850
1438.52243
1439.03467
1439.15811
1439.45741
1439.62878
1439.88803
1439.98685
1440.37793
1440.63837
1441.17706
1441.40829
1441.57845
1441.86019
1442.03409
1442.12001
1442.29516
1442.35707
1443.52112
1443.70580
1444.15814
1444.45982
1444.83387
1444.89565
1444.94568
1445.32260
1445.55149
1445.78670
1446.06233
1446.16523
1446.60918
1446.95097
1447.26213
1447.36344
1447.73941
1447.86722
1448.17157
1448.21616
1448.53486
1449.02314
1449.36305
1449.95551
1449.97050
1450.22412
1450.42741
1450.59358
1450.71211
1450.82212
1451.16323
1451.39783
1451.46879
1451.73053
1451.99528
1452.17004
1452.45867
1452.69186
1453.02136
1453.15344
1453.30034
1453.46913
1453.77610
1453.94069
1454.30765
1454.75115
1454.91031
1455.09276
1455.49201
1455.58589
1455.61058
1455.95291
1456.07299
1456.40990
1456.67569
1456.75299
1457.11116
1457.16702
1457.64985
1457.92082
1458.18273
1458.27981
1458.82193
1458.94830
1459.18910
1459.40244
1459.77061
1459.96046
1460.05187
1460.42638
1460.52069
1460.74848
1461.01124
1461.19892
1461.48657
1461.67874
1461.75163
1461.93042
1462.08989
1462.61198
1462.80831
1462.90644
1463.27673
1463.32374
1463.77453
1463.99107
1464.10960
1464.53183
1464.75954
1465.05067
1465.31422
1465.58937
1465.77231
1465.86740
1465.92554
1466.28182
1466.61731
1466.81113
1467.10042
1467.71244
1468.06741
1468.16252
1468.33040
1468.48326
1468.70516
1468.97310
1469.14486
1469.44548
1469.71397
1469.76326
1469.80580
1470.10766
1470.42425
1470.58132
1470.83627
1471.12167
1471.26963
1471.53470
1471.66272
1471.93957
1472.12787
1472.44775
1472.53497
1472.54766
1472.58329
1472.76400
1473.05969
1473.24371
1473.54228
1473.97544
1474.11908
1474.40807
1474.78760
1474.93794
1475.18061
1475.47257
1475.78863
1475.85636
1476.11315
1476.47438
1476.75918
1476.81192
1476.94916
1476.99418
1477.33622
1477.63609
1477.71119
1477.85894
1478.13652
1478.37583
1478.55863
1478.80952
1479.03756
1479.10297
1479.30949
1479.54161
1479.83667
1480.12973
1480.39423
1480.58045
1480.82438
1480.96130
1481.38450
1481.56428
1481.80863
1482.09896
1482.22573
1482.62607
1482.75468
1483.02702
1483.11655
1483.36475
1483.41727
1483.55815
1483.75199
1484.12844
1484.26769
1484.29465
1484.54666
1484.69390
1484.79294
1485.05693
1485.23650
1485.82553
1486.22252
1486.46974
1486.64553
1486.91390
1486.98930
1487.30427
1487.39156
1487.92019
1488.25913
1488.43481
1488.75890
1489.12836
1489.53224
1489.68112
1489.83321
1489.97373
1490.17977
1490.29181
1490.44358
1490.65207
1490.88669
1491.11948
1491.31685
1491.58710
1492.17793
1492.37728
1492.79710
1492.84613
1492.92739
1493.26136
1493.50145
1493.70271
1494.00964
1494.12425
1494.43779
1494.81039
1494.85486
1494.92176
1495.07892
1495.29996
1496.13349
1496.41979
1496.47262
1496.75969
1496.91275
1497.81666
1497.91154
1498.11272
1498.48813
1498.52879
1498.67233
1498.98254
1499.23676
1499.38644
1499.78054
1499.99937
1500.17297
1500.42825
1500.84145
1501.01763
1501.10323
1501.44915
1501.52676
1501.88008
1502.00472
1502.20495
1502.31454
1502.61420
1502.71930
1503.00921
1503.35419
1503.50457
1503.65654
1504.03656
1504.27962
1504.86909
1505.01097
1505.14730
1505.51451
1505.62545
1505.92732
1506.02285
1506.25943
1506.45264
1506.58323
1506.87799
1507.28590
1507.72387
1507.86364
1508.07132
1508.17422
1508.54405
1508.88720
1508.98181
1509.25511
1509.30630
1509.65055
1510.09284
1510.15045
1510.54209
1510.92897
1511.22266
1511.34636
1511.67481
1512.03631
1512.18877
1512.42325
1512.72884
1512.83031
1512.89510
1513.04686
1513.28670
1513.39021
1513.65339
1513.94883
1514.05369
1514.25627
1514.59392
1514.70396
1515.01397
1515.11268
1515.28582
1515.49905
1515.54623
1515.84307
1516.11692
1516.21598
1516.25368
1516.59060
1517.07629
1517.34000
1517.49607
1517.74897
1517.84035
1518.18836
1518.50134
1518.87521
1519.10451
1519.24309
1519.47294
1520.02151
1520.18953
1520.71595
1520.83347
1521.23471
1521.28136
1521.56544
1521.80345
1522.10159
1522.36442
1522.46299
1522.50174
1522.75563
1522.98202
1523.09670
1523.19558
1523.62711
1523.67719
1523.84147
1523.99740
1524.19798
1524.39371
1524.59154
1524.70487
1524.93800
1525.20496
1525.71190
1526.04165
1526.29241
1526.63808
1526.97482
1527.43471
1527.51364
1527.79635
1528.23816
1528.52909
1528.66638
1528.85128
1529.18407
1529.39909
1529.58652
1529.71851
1530.20405
1530.70177
1531.11101
1531.80578
1531.97971
1532.19844
1532.22490
1532.54724
1532.70787
1532.80678
1533.22895
1533.54135
1533.76425
1534.09061
1534.43184
1534.69213
1534.85036
1535.07116
1535.20101
1535.43198
1535.79516
1536.05786
1536.18872
1536.55285
1536.75482
1536.99349
1537.32910
1537.51087
1537.67229
1537.93510
1538.14491
1538.30196
1538.67965
1538.83289
1539.03119
1539.45747
1539.51337
1539.88068
1540.44523
1540.65017
1540.78148
1541.22697
1541.34389
1541.57371
1541.79581
1541.90114
1542.09575
1542.40560
1542.85081
1543.04329
1543.20389
1543.41721
1543.64448
1543.92951
1543.99505
1544.03876
1544.13632
1544.28810
1544.61070
1544.92425
1545.22390
1545.61906
1545.78145
1546.32666
1546.50246
1546.93353
1547.31559
1547.60589
1547.83996
1548.02059
1548.46182
1548.82933
1549.05441
1549.36240
1549.58434
1549.69118
1549.88554
1550.08147
1550.94525
1551.18529
1551.41554
1551.68495
1551.73548
1552.11151
1552.19729
1552.51827
1552.67421
1552.78863
1553.27213
1553.38310
1553.84241
1554.05229
1554.21380
1554.39019
1554.50685
1555.03983
1555.16323
1555.74917
1556.03746
1556.41287
1556.67857
1557.10871
1557.23832
1557.50684
1557.95245
1558.17093
1558.48790
1558.78482
1559.13536
1559.27601
1559.42376
1559.62156
1560.16422
1560.60949
1560.75265
1561.22345
1561.43652
1561.70915
1561.90510
1562.11300
1562.44550
1562.74485
1562.88463
1563.02808
1563.23605
1563.94988
1564.13449
1564.40472
1564.54448
1565.02293
1565.16110
1565.53894
1565.72721
1565.85150
1566.32918
1566.52606
1567.02395
1567.24107
1567.60458
1567.62171
1567.92578
1568.07276
1568.28865
1568.47308
1568.76086
1569.21279
1569.71516
1569.89797
1570.14466
1570.69510
1570.93681
1571.41890
1571.46876
1571.78998
1572.07100
1572.36908
1572.70468
1572.83049
1573.03100
1573.21605
1573.28877
1573.62411
1574.05017
1574.22089
1574.40716
1574.63711
1574.98551
1575.33144
1575.63953
1575.71418
1575.76857
1576.33256
1576.62024
1576.71606
1577.00048
1577.44988
1577.77567
1578.02784
1578.15071
1578.42666
1578.60218
1578.96706
1579.23182
1579.53327
1579.81225
1579.98964
1580.16882
1580.62527
1580.80628
1580.99863
1581.13756
1581.57011
1581.80838
1581.96575
1582.06231
1582.34713
1582.49915
1582.79697
1582.89585
1583.15064
1583.34433
1583.58060
1583.73019
1584.00934
1584.21061
1584.37640
1584.78039
1584.82545
1585.63120
1585.69852
1585.84135
1585.95524
1586.12300
1586.35174
1586.46577
1586.80254
1587.05432
1587.13830
1587.55309
1587.65753
1587.84394
1587.99254
1588.34407
1588.40671
1588.60737
1588.74164
1588.78682
1588.96077
1589.03712
1589.22102
1589.36634
1589.50633
1590.03527
1590.24388
1590.38675
1590.59390
1590.76696
1590.93533
1591.08290
1591.43664
1591.51374
1591.82549
1591.85276
1592.07609
1592.22336
1592.40412
1592.74737
1593.02231
1593.30510
1593.43931
1593.74505
1593.94945
1594.04632
1594.27388
1594.56183
1594.63525
1594.66902
1594.93088
1595.40379
1595.60950
1595.84612
1595.98805
1596.20452
1596.48303
1596.73789
1596.77885
1597.08310
1597.33816
1597.52240
1597.88879
1598.16148
1598.38215
1598.80483
1599.12029
1599.33511
1599.49390
1599.68899
1600.04179
1600.24899
1600.26877
1600.32615
1600.48629
1600.66843
1600.74575
1601.01026
1601.15723
1601.48629
1601.91971
1602.00223
1602.54794
1602.65933
1602.84316
1603.41133
1603.58839
1603.70008
1604.12455
1604.21700
1604.36828
1604.67008
1604.70788
1604.76408
1604.96902
1605.14404
1605.32776
1605.38198
1605.67764
1605.95647
1606.23878
1606.38783
1606.56158
1606.67164
1606.77632
1607.05120
1607.67332
1607.85727
1608.01205
1608.17830
1608.31892
1608.49468
1608.63685
1608.78330
1609.12518
1609.35267
1609.64059
1609.72119
1610.08019
1610.46554
1610.78168
1611.26110
1611.47277
1611.63110
1611.89597
1611.98078
1612.22401
1612.58688
1613.00214
1613.28188
1613.56536
1613.71746
1613.87470
1613.98986
1614.04850
1614.45215
1614.78334
1614.91977
1614.94991
1615.23531
1615.32783
1615.51432
1615.69961
1616.26826
1616.29347
1616.62584
1616.71530
1616.94075
1617.00972
1617.11906
1617.41787
1617.81167
1618.05396
1618.57825
1618.70406
1618.81000
1619.06953
1619.39324
1619.45183
1619.71396
1619.97312
1620.07962
1620.38830
1620.65100
1620.74290
1620.78295
1620.84453
1621.06731
1621.34913
1621.53876
1621.99238
1622.09289
1622.36445
1622.45969
1622.82770
1623.20703
1623.32083
1623.40507
1623.98609
1624.38363
1624.50537
1624.88437
1625.15057
1625.17592
1625.36816
1625.79382
1626.11732
1626.52676
1626.99350
1627.04373
1627.35212
1627.68865
1627.77670
1628.03479
1628.20007
1628.37709
1628.91187
1629.02102
1629.09651
1629.27944
1629.71102
1630.22576
1630.59565
1630.88051
1630.99956
1631.15331
1631.35848
1631.49022
1631.52962
1631.83396
1631.94741
1632.14648
1632.46833
1632.68211
1632.76724
1633.04231
1633.53737
1633.81774
1634.43703
1634.77032
1635.07388
1635.20487
1635.35790
1635.47184
1635.48367
1635.53002
1636.03092
1636.19536
1636.73349
1636.93879
1637.19132
1637.35911
1637.47246
1638.04697
1638.19788
1638.34584
1638.47796
1638.77627
1639.11385
1639.45194
1639.53712
1639.78989
1639.80155
1639.81282
1639.82464
1639.89143
1639.90246
1640.01372
1640.15034
1640.59409
1640.65050
1640.85844
1641.16987
1641.46045
1641.67276
1641.88889
1642.15023
1642.33018
1642.62367
1642.77708
1643.14576
1643.47017
1643.66256
1643.98135
1644.02238
1644.37479
1644.53389
1644.82402
1645.17545
1645.44050
1645.48285
1645.49592
1645.50132
1645.60127
1645.77778
1645.94719
1646.07996
1646.24794
1646.37186
1646.61683
1646.82170
1647.01597
1647.11912
1647.64673
1647.81246
1647.99147
1648.28947
1648.46681
1648.57131
1648.90977
1648.93670
1649.33425
1649.63849
1649.84981
1650.13681
1650.45068
1650.50735
1650.70240
1651.04947
1651.34447
1651.40257
1651.45307
1651.47412
1651.48054
1651.70693
1651.86729
1652.02002
1652.20938
1652.76157
1652.91398
1653.28260
1653.31958
1653.77042
1654.00932
1654.06706
1654.19554
1654.52285
1654.82623
1655.31157
1655.65794
1655.82018
1655.93020
1656.05264
1656.18107
1656.48830
1657.06162
1657.29938
1657.36674
1657.43825
1657.86722
1658.17739
1658.42589
1658.57120
1658.93456
1659.16196
1659.34210
1659.47130
1659.82609
1660.30660
1660.62502
1660.90915
1661.17553
1661.24827
1661.49770
1661.54087
1661.66529
1662.04527
1662.22458
1662.32097
1662.42909
1662.82529
1662.92465
1663.18459
1663.50813
1663.88903
1663.99124
1664.15433
1664.44625
1664.94203
1665.24041
1665.31368
1665.48772
1665.71654
1666.20518
1666.43383
1666.55671
1666.84023
1667.01212
1667.34975
1667.39732
1667.65703
1667.87387
1668.06419
1668.46391
1668.58823
1668.98061
1669.26932
1669.46972
1669.50641
1669.72914
1669.97744
1670.31704
1670.34703
1670.70112
1671.27568
1671.41337
1671.62121
1671.81610
1671.95889
1672.14311
1672.32553
1672.53719
1672.84825
1673.17462
1673.25286
1673.71443
1673.96845
1674.13887
1674.53507
1674.66715
1674.96094
1675.16348
1675.22516
1675.43397
1675.55357
1675.96349
1676.10250
1676.31236
1676.57346
1676.82373
1676.92341
1677.20092
1677.30909
1677.84829
1677.92584
1678.09683
1678.60849
1678.85136
1678.98442
1679.40141
1679.47758
1679.67720
1679.82966
1680.03661
1680.49940
1680.71807
1680.97706
1681.05327
1681.33239
1681.45308
1681.81070
1681.94722
1682.27814
1682.50499
1682.58835
1683.11573
1683.37168
1683.51929
1683.66208
1683.93573
1684.02872
1684.44618
1684.58966
1684.89208
1685.13198
1685.24782
1685.36186
1685.61905
1685.72703
1685.92981
1686.45184
1686.48113
1686.56558
1686.86988
1687.07584
1687.21598
1687.56015
1688.02810
1688.12679
1688.36486
1688.51730
1688.93220
1689.04499
1689.43787
1689.56912
1689.92741
1690.09709
1690.23721
1690.35441
1690.56346
1690.86011
1691.02987
1691.23949
1691.35444
1691.48848
1691.61703
1692.08091
1692.34674
1692.59419
1692.67454
1692.79137
1693.58003
1694.03348
1694.15445
1694.18909
1694.50821
1695.09568
1695.19954
1695.36351
1695.43339
1695.59252
1695.80992
1695.96359
1696.12430
1696.47016
1696.54304
1697.13409
1697.15055
1697.23218
1697.29411
1697.64491
1697.80917
1698.06648
1698.31800
1698.76681
1698.79319
1699.29340
1699.57016
:
