# Supplementary material for: Emergent decision-making behaviour and rhythm generation in a computational model of the ventromedial nucleus of the hypothalamus
Source: PLoS Comput Biol. 2019 Jun 3;15(6):e1007092. doi: 10.1371/journal.pcbi.1007092 (PMC6564049; doi:10.1371/journal.pcbi.1007092)
Supplement: S1 Dataset — Text files of the spike time data used in the paper. (ZIP) [file pcbi.1007092.s014.zip › VMN spike time data/broad5.txt]

'broad5'
:
0.02393
0.27941
0.68665
0.95241
1.42420
1.93682
2.33832
2.51096
2.60386
3.05306
3.38757
3.60432
3.67943
4.24661
4.31901
4.52703
4.79334
4.98551
5.17752
5.46075
6.03959
6.26978
6.31821
6.62833
6.70834
6.95173
7.71769
7.91145
8.21838
8.36298
8.77641
8.88415
8.93289
9.41338
9.61063
9.64192
10.17856
10.59838
11.08269
11.33841
11.88905
12.16295
12.19269
12.53597
12.85910
12.99820
13.25688
13.48218
13.68630
14.08985
14.69326
14.95026
15.48815
15.65158
15.70330
16.07490
16.74199
17.03852
17.23980
17.40897
17.57168
17.80915
18.16136
18.30005
18.74420
19.14449
19.43762
20.20185
20.37296
20.87934
21.32480
21.52431
21.61978
22.02046
22.36557
22.76471
22.88057
23.13136
23.57460
24.00021
24.32353
24.36659
24.77512
25.25500
25.50068
25.71399
26.19469
26.44091
26.71337
26.95215
27.23113
27.51763
28.26089
28.42633
28.83481
29.04103
29.10585
29.23327
29.53208
30.39133
30.68885
30.89064
31.09402
31.46122
31.57456
31.65839
31.88104
31.90725
32.08192
32.68690
32.85576
32.94785
33.24016
33.52239
33.96527
34.10902
34.45110
34.52466
34.85460
35.34686
35.61777
35.99530
36.52917
37.31050
37.73748
37.92849
38.18116
38.34919
38.93466
39.39668
39.42324
39.82455
40.49932
40.93390
41.30229
41.57232
41.67444
41.95475
42.45559
42.60092
43.46974
44.01982
44.46132
44.74947
45.25727
45.45284
45.62717
46.29467
46.64551
47.07982
47.14905
47.32868
47.70693
48.21617
48.44790
48.50491
48.98474
49.11918
49.96793
50.15351
50.55263
50.82576
50.96431
51.44254
51.57421
51.65466
52.47705
53.52072
53.77933
54.25515
54.57953
54.99837
55.28313
55.84185
55.97239
56.27563
56.64220
57.09777
57.44634
57.68183
58.21877
58.49878
58.95431
59.41334
60.29297
60.62468
60.98507
61.40960
61.61099
61.71789
62.80697
63.09269
63.13778
63.78058
63.98920
64.53213
64.94675
65.26613
65.76788
65.86993
66.30374
66.70920
67.05478
67.10429
67.32061
67.65066
67.78380
68.26541
68.47590
68.64235
68.91576
69.17690
69.53019
69.58380
69.94424
70.08847
72.11180
73.05406
73.33156
73.63754
73.89327
74.29679
74.47955
74.68485
74.78058
75.22936
75.33886
75.62089
75.82371
77.36804
77.62939
77.82847
78.01336
78.77217
79.14240
79.62119
80.25767
80.76489
81.45057
81.55014
81.80092
82.19644
82.62209
83.25049
83.80732
84.65787
84.75340
85.18593
85.23774
85.99636
86.22038
86.51399
86.75934
86.87880
87.07075
87.27091
87.86470
88.34124
89.20897
89.55312
89.88561
90.21991
90.41633
90.85863
91.27578
91.52585
92.14488
92.91267
93.22969
93.38621
94.07059
94.37640
94.55330
94.89610
95.40215
95.77660
95.97053
96.06169
96.50735
96.63199
97.08417
97.13429
97.27119
97.45835
97.89652
98.01591
98.46949
98.64929
98.88221
99.23719
99.57670
100.00830
100.59637
101.30697
101.42911
101.46695
101.65726
102.10635
102.74763
103.09793
103.18006
103.85749
104.06222
104.51377
104.87875
105.13017
106.03501
106.28866
106.77734
107.29978
107.73502
108.00044
108.46233
108.67026
108.81610
109.18904
109.45642
109.73368
110.70746
110.92688
111.49406
112.06789
112.32269
112.55150
112.75880
112.94339
113.06949
113.29817
113.50968
113.81330
114.04709
114.43201
115.11962
115.52528
115.63336
116.86086
117.85781
117.97813
118.19321
118.86843
119.54709
119.97698
120.14181
120.28350
121.33766
122.61306
122.81608
123.29197
123.53580
124.27413
124.62177
124.93510
125.41783
125.74781
126.01379
126.59963
126.73276
127.09694
127.27003
127.87879
127.98279
128.06858
128.48871
128.93309
129.30243
129.63174
129.91602
130.28415
130.43861
130.51517
130.74752
131.08111
131.46210
131.74627
131.93167
132.25072
132.40509
132.70009
132.99712
133.11044
133.32720
133.91187
134.21112
134.37787
134.64023
134.81484
134.87490
135.28096
135.60807
135.93714
136.11382
136.44110
136.97819
137.83306
138.07220
138.32068
138.73360
138.96862
139.21314
139.49252
139.69945
140.04765
140.67106
140.98413
141.18392
141.66485
142.17529
142.63217
143.06788
143.34657
143.48461
144.09860
144.47939
144.93437
144.98712
145.06941
145.16565
145.53107
145.65203
145.69305
145.75417
146.21745
146.81189
147.00682
147.64071
148.15250
148.62534
148.87516
149.55545
149.88890
149.97535
150.12712
150.31463
150.57479
150.82589
151.26973
152.45650
152.61290
152.70715
153.55576
154.50901
155.18585
155.65535
156.10356
156.63612
156.75334
157.66305
157.92513
158.36036
158.81469
159.39583
159.68806
159.96991
160.28034
161.03411
161.20170
161.90013
162.61363
162.79921
163.11274
163.71319
164.38258
164.86843
164.98766
165.29883
165.41992
166.32905
166.83330
167.08260
168.33993
169.28859
169.68462
169.90396
171.03164
171.74442
172.37395
172.78976
173.23472
173.50041
174.59599
174.88788
175.81349
176.04598
176.62862
177.04107
177.43188
177.86562
178.33788
179.13501
179.52200
180.29507
180.94347
181.05140
181.31818
181.79031
182.32146
182.47831
182.62027
182.70534
183.14160
183.27091
184.45935
185.40800
185.49693
186.30499
187.41635
188.15253
188.84148
189.09975
189.34462
189.62173
189.72176
190.73214
190.98067
191.33675
191.43717
191.61549
191.69638
191.99588
192.10490
192.44577
192.67737
193.02326
193.15711
193.40395
193.65129
194.01852
194.30405
194.81198
195.04001
195.45606
196.01164
196.08643
196.12150
196.85899
197.24447
198.10319
198.35279
198.99544
199.13314
199.17492
199.32782
199.74965
199.97570
200.33787
200.52556
200.98005
201.00047
201.03929
201.08782
201.18748
201.63085
201.69896
202.02829
202.17522
202.49878
202.71216
202.76761
202.96534
203.48752
203.67468
204.43713
204.53598
204.81903
205.06214
205.32125
205.37354
205.53991
206.31506
206.79356
207.32541
207.93718
208.60192
208.82704
209.22963
209.50631
209.74590
210.21212
210.46795
211.20565
211.62051
212.66442
213.07406
213.30747
213.64450
214.42603
214.60603
214.75461
214.88860
215.38030
215.69853
216.07783
216.53898
216.68469
216.87632
217.13374
217.43719
217.87654
218.00481
218.16062
218.37642
219.01149
219.25584
219.85456
219.94659
220.05902
220.11569
220.83632
220.92399
221.07539
221.18623
221.24593
221.58892
222.00598
222.49791
222.78417
222.99943
223.40961
223.96943
224.21963
224.29777
224.53677
224.90595
225.10411
225.78397
225.95051
226.39150
226.74024
227.00100
227.26204
227.57280
228.06149
228.74965
229.28116
229.91680
230.07303
230.49156
230.57876
231.05258
231.46594
231.61233
231.89294
232.07780
232.36563
232.80940
233.26000
233.71900
234.36689
234.69361
235.25498
235.74315
236.12672
236.44134
236.69007
236.98641
237.33065
237.53058
237.98024
238.32004
238.47892
238.75190
238.85620
239.07704
239.36421
240.37078
240.65288
241.09108
241.29333
241.76236
242.18890
243.11607
243.22987
243.52514
244.50759
244.83022
245.03496
245.41553
245.56346
246.34673
246.93546
247.45671
247.55496
247.92205
248.16335
248.76686
249.22505
249.42153
249.73646
249.94175
250.07168
250.48855
251.01317
251.22563
251.70082
251.88402
252.22935
253.63267
254.43943
255.13843
255.38559
256.82686
257.00456
257.49034
257.69643
258.23136
258.93247
259.14550
260.10339
260.37353
260.68391
260.96754
261.02716
261.37338
261.53631
261.77073
261.83752
261.87004
262.15473
262.47598
262.83651
262.98149
263.26897
263.86591
264.44428
264.54050
265.44058
265.84495
265.97521
266.72833
267.15706
267.54473
267.76655
268.07720
268.20935
268.51734
268.84482
269.23995
269.53592
270.08763
270.27494
270.35807
270.78221
270.88360
270.98768
271.50760
271.95971
272.15039
272.54762
272.90017
272.98613
273.82558
274.36045
274.60179
274.73502
275.11061
275.38456
275.46856
275.70218
276.09068
276.57815
276.95152
277.52470
277.72001
278.13201
278.76445
279.27218
279.42845
279.50417
279.96525
280.10598
280.69721
280.79512
281.02469
281.59367
281.64844
282.06423
282.90568
283.45437
283.89372
284.26826
284.47023
284.81975
285.11419
285.37016
285.69008
285.79763
286.13152
286.39168
286.59556
286.83710
287.15388
287.36052
287.92445
288.09737
288.39855
288.72727
289.15498
289.57797
289.73640
290.04105
290.74294
290.92939
291.07564
291.18295
291.66249
291.90674
292.25609
292.68559
293.11408
293.64232
294.06267
294.63176
295.13580
295.75779
296.35640
296.73210
297.31465
297.64696
297.87051
298.63473
298.89295
299.18059
299.43006
299.49737
299.91412
300.04668
300.35097
300.82219
301.16178
301.93268
302.31940
302.55222
303.10727
303.56737
304.28106
304.43211
304.57984
305.07136
305.56527
305.69558
305.95910
306.09361
306.41337
306.82634
307.02366
307.54686
307.68089
308.10378
308.15776
308.39121
308.87025
309.17584
309.26594
309.49647
309.75925
310.61070
311.56825
311.94810
312.14561
313.22660
313.42487
313.52163
313.93487
314.41362
314.55603
314.81276
315.11470
315.58184
315.73421
316.12917
316.48344
316.93751
317.25496
317.49854
317.56983
318.08087
318.18695
318.31186
318.95378
319.25920
319.51636
319.68119
320.09928
320.83397
320.94483
321.35161
321.97054
322.34050
323.06222
323.25795
323.43879
323.77014
324.14557
324.19184
324.57559
324.76580
325.16771
325.35625
325.50972
326.44892
326.81776
327.05858
327.40958
328.16162
328.46192
329.04435
329.40835
329.56145
330.44863
330.70477
331.10006
331.26593
331.79952
332.13790
332.41625
332.79058
333.05128
333.23507
333.86337
334.12207
334.44157
335.45068
336.03798
336.49672
336.54786
336.99958
337.26439
337.61586
337.97314
338.33413
338.72818
338.76429
338.97162
339.28136
339.81727
340.13304
340.56485
341.07729
341.85716
341.92102
342.64658
343.04565
343.24044
343.54613
343.91873
344.22117
344.34183
344.50449
344.84165
345.18085
345.42470
345.63494
346.09920
346.31465
346.52705
347.05617
347.25831
347.82250
348.10006
348.47935
349.00395
349.08718
349.33773
349.51705
349.92097
350.31258
350.76486
351.03869
351.32286
351.53740
351.82479
352.09038
352.31675
352.46809
352.77518
353.04113
353.19807
353.48744
353.85981
354.15513
354.66728
355.06700
355.74460
356.13028
356.59320
357.34701
357.50017
357.74029
358.09745
358.76366
358.95235
359.04884
359.12211
359.43036
359.51545
360.46246
360.81489
360.96567
361.11219
361.54024
361.80375
361.99413
362.61907
362.74873
363.07863
363.40078
363.60039
363.87296
364.09771
364.43100
364.70657
365.10539
365.41884
365.85814
365.95473
366.26194
366.76753
366.86759
367.31670
367.73360
368.38374
368.68021
369.17704
369.40651
369.80100
370.02315
370.46141
370.75156
371.25396
371.46479
371.69837
371.92991
372.58413
372.65453
372.99631
373.39077
373.97844
374.13176
374.51201
374.81219
374.99855
375.09912
375.46094
375.58677
375.84690
376.32980
376.73223
376.84248
377.26062
377.81353
378.12947
378.43841
378.65981
379.35978
379.50357
379.90580
380.19868
380.48755
380.72352
381.41447
381.73860
382.09774
382.35291
382.46345
382.55125
382.65056
382.95502
383.02992
383.64038
383.97452
384.22696
384.50316
384.62164
384.82647
384.99549
385.77325
386.10483
386.45989
386.99779
387.44744
387.69007
388.05990
388.54805
389.01067
389.61361
389.86956
390.51282
390.88556
391.18640
391.63998
391.93064
392.34916
392.85754
393.03581
393.29318
393.49831
393.64242
394.25044
394.79788
394.93788
395.53016
396.07167
396.28126
396.37836
396.67446
397.18923
398.16281
398.45711
398.73930
399.35985
399.87514
400.30342
400.46903
400.99050
401.38766
401.70611
402.06890
402.99897
403.50041
403.76040
404.38537
404.89419
405.15569
405.44814
405.80877
406.04604
406.19453
406.36663
406.67015
407.49173
408.03904
408.57300
408.80947
408.88088
409.48220
409.69813
410.18729
410.67747
410.87665
411.16409
412.05921
412.46981
412.64385
412.94282
413.35201
413.83329
414.04850
414.39236
414.89846
415.31145
415.39139
416.03179
416.37113
416.46179
416.49919
416.72789
417.09552
417.27168
417.43589
417.97935
418.24767
418.57199
418.98677
419.22988
419.67437
419.93714
420.12873
420.50727
421.10576
421.55746
421.83264
422.02382
422.77375
423.05836
423.29505
423.61727
423.88395
424.45921
425.06946
425.41482
425.85614
426.20680
426.47772
427.16250
427.42808
427.57021
427.75291
427.83962
428.42235
428.62863
429.36296
429.78118
430.20194
430.68716
431.43408
431.63072
431.82224
432.16302
432.36091
432.86526
432.93784
433.27206
433.48093
433.59661
434.02548
434.42454
434.92540
435.20048
435.46395
435.91227
436.24059
436.56295
436.82553
436.98739
437.53008
438.06024
438.52074
438.74994
438.95269
439.15370
439.34743
439.69007
439.88121
440.07295
440.24323
440.53100
440.82974
441.07077
441.32995
441.64028
442.05644
442.30423
442.36147
442.51175
442.73761
442.88558
444.04514
444.37960
444.66962
444.90244
445.27329
445.43300
445.50916
446.14478
446.62877
446.79124
446.96386
447.47310
447.72669
448.47386
448.77590
448.97708
449.25530
449.44748
450.02676
450.37336
450.68606
450.71546
450.86838
451.02211
451.35540
451.86599
452.10661
452.40946
452.52027
452.92391
453.79336
454.37232
454.68361
455.33915
455.67924
456.54164
456.61410
456.76336
456.81264
457.43422
458.04579
458.14292
459.36049
459.76152
460.07831
460.18138
460.43933
460.78381
460.93505
461.23021
462.07508
462.38986
462.87869
463.15547
463.95687
464.55876
464.77842
465.26934
465.57967
465.75348
466.11036
466.66121
467.07502
467.40391
467.83834
468.36302
468.61370
469.15768
469.53977
469.77617
470.03458
470.77184
471.07315
471.36790
471.82723
471.88875
472.19161
472.42447
472.72708
473.17869
473.72115
473.89080
474.38649
474.58154
474.80214
475.05788
475.61419
475.69540
475.92337
476.39536
476.79620
476.97556
477.38761
477.49709
477.87401
478.23809
478.55635
479.16532
479.77358
480.19204
480.50131
480.74170
481.16451
481.39655
481.61685
481.90401
482.20292
482.34558
482.81185
483.15592
483.23023
483.63590
483.81868
483.99008
484.59455
484.96230
485.85373
486.20962
486.47111
486.88639
487.17004
487.32232
487.82091
488.09938
488.75948
488.94214
489.46098
489.90467
490.06277
490.22593
490.65814
491.21140
491.54200
491.61902
491.91007
492.31743
493.04200
493.27400
493.69236
493.94880
494.68495
495.37277
495.57357
495.65825
495.99268
496.12425
496.36334
496.89574
497.17009
497.57847
497.77787
497.83243
498.09624
498.52720
498.71602
499.09763
499.36747
499.92591
500.12658
500.30860
500.47416
500.64029
501.20387
501.32685
501.56737
501.81266
503.23309
503.40925
503.78353
504.53389
504.96799
505.55288
505.75403
506.31772
507.15937
507.90477
508.32258
508.56850
509.23773
509.97447
510.10920
510.96967
511.31831
512.02127
512.17864
512.56927
512.81233
513.03602
513.25776
513.63985
514.09748
514.27283
514.94941
515.37662
515.78310
516.93679
517.32616
517.51256
517.97167
518.35313
518.58443
518.71765
519.32691
519.49506
519.72357
520.00062
520.21569
520.52463
520.79891
520.98702
521.59893
522.54693
522.95543
523.09966
523.41878
523.80407
524.11032
524.48241
524.75275
525.69240
526.07882
526.39847
527.09403
527.51737
528.00580
528.24099
529.08894
529.25101
529.55990
529.86630
530.25993
530.99646
531.48559
531.66485
531.91115
532.45582
532.78241
533.02212
533.46150
533.99196
534.09714
534.89457
535.13399
535.61671
535.95747
536.11909
536.60170
537.33026
537.48973
539.10512
539.44546
540.29143
540.39448
540.66554
541.05593
541.55299
541.96897
542.14532
542.92903
543.12230
543.63157
544.24593
544.49076
545.33880
545.80484
546.35702
546.66166
546.80326
547.02630
547.37539
547.54008
547.71874
548.24148
548.42282
548.94171
549.81000
550.46955
551.10578
551.35976
551.61945
552.00771
552.17381
552.52600
552.86456
553.05153
553.52770
554.39518
554.73595
555.15748
555.32527
555.51033
556.40465
557.28538
557.44681
558.24450
558.42863
559.13238
559.48905
560.09748
560.36613
560.60458
561.03149
561.39182
561.51301
562.01861
562.39249
562.49231
562.81563
563.03814
563.26173
563.73540
564.07213
564.10122
564.18982
564.25391
564.60054
565.51010
565.71126
566.10699
566.84207
567.16136
567.72771
567.99428
568.16101
568.54136
568.96411
569.17144
569.51055
569.59075
569.82169
570.30468
570.45493
571.47152
571.80580
572.46711
573.02500
573.32344
573.41424
573.89152
574.30052
575.27176
575.35294
575.45501
575.64950
576.05306
576.42628
577.32080
577.55438
577.84095
578.17112
578.22520
578.98984
579.21533
579.79784
580.03775
580.45069
580.81226
581.27954
581.59076
581.74344
582.16255
582.46101
582.69847
583.72427
583.93665
583.97532
584.39584
584.83633
585.10281
585.40353
585.78767
586.49509
586.92874
587.28922
587.74931
587.97115
588.45240
588.93337
589.26646
589.36051
589.97242
590.08497
590.39361
590.58652
590.92924
591.33056
591.60354
591.78508
591.96625
592.34745
592.63885
593.30951
593.41979
593.71155
594.11065
595.09522
595.25050
595.39281
595.67793
596.08400
596.30831
596.70982
597.24797
597.58714
598.02956
598.33235
599.09502
599.43277
:
