# Supplementary material for: Emergent decision-making behaviour and rhythm generation in a computational model of the ventromedial nucleus of the hypothalamus
Source: PLoS Comput Biol. 2019 Jun 3;15(6):e1007092. doi: 10.1371/journal.pcbi.1007092 (PMC6564049; doi:10.1371/journal.pcbi.1007092)
Supplement: S1 Dataset — Text files of the spike time data used in the paper. (ZIP) [file pcbi.1007092.s014.zip › VMN spike time data/d0.txt]

'd0'
:
400.02708
400.05090
400.06625
400.51065
400.86128
401.03317
401.06372
401.07262
401.21580
401.23314
401.24962
401.25613
401.26407
401.27760
401.77064
402.38193
402.43073
402.48883
402.53547
402.55635
402.56547
402.57989
402.59286
402.59916
402.61021
402.98473
403.01820
403.02736
403.05120
403.05963
403.06641
403.07318
403.42924
403.46262
403.50043
403.51565
403.54074
403.55507
403.56509
404.73278
404.81995
404.87289
404.89913
404.90987
404.91715
404.92702
405.19427
405.28929
405.48855
405.49938
405.50949
405.53016
405.55711
406.05209
406.32256
406.34168
406.35024
406.35917
406.37128
406.38033
406.39047
406.39874
406.40763
406.41797
406.44288
406.93741
406.99421
407.01376
407.02223
407.03099
407.03761
407.04831
407.06364
407.55300
407.69703
407.72425
407.73370
407.74538
407.75469
408.10273
408.14441
408.15820
408.16756
408.17513
408.18139
408.19227
408.20149
409.43734
409.46888
409.48000
409.51946
409.52537
409.53396
409.77801
409.80864
409.83244
410.67390
411.24663
411.37922
411.39645
411.40932
411.41986
411.42609
411.43901
412.00941
412.93167
413.17086
413.21576
413.22390
413.23312
413.56550
413.62841
413.73017
413.74424
413.75043
413.76186
413.77166
413.78278
413.78850
413.79609
413.80278
414.33802
414.36704
414.37629
414.38577
414.39606
414.41988
414.42846
414.44158
414.97921
415.02846
415.04170
415.05247
415.06068
415.06722
415.07447
415.09985
415.56976
415.96227
416.01732
416.02933
416.03629
416.05173
416.58249
417.06211
417.14083
417.16304
417.17298
417.17917
417.18863
417.19725
417.20592
417.21495
417.22709
417.69855
417.78618
417.81420
417.83702
417.84734
417.85418
417.86035
417.86666
417.88502
417.89402
418.63429
418.68467
418.69483
418.70875
418.72046
418.72929
418.73764
418.74845
418.76331
419.21891
419.23641
419.25414
419.26778
419.75108
420.55010
421.03452
421.16952
421.20590
421.21425
421.33376
421.35903
421.37033
421.37952
421.38825
421.39876
421.40392
421.41218
421.42111
421.44029
421.95099
422.09464
422.10981
422.12593
422.13751
422.14982
422.72287
422.76890
422.77914
422.79479
422.80455
422.81486
422.82355
422.82969
423.50795
423.54698
423.56210
423.57207
423.58223
423.58954
423.59779
424.09001
424.18267
424.61536
424.63977
424.77569
424.82487
424.83820
424.85542
424.87017
424.92504
424.93521
424.94499
424.96072
424.96941
424.97633
424.98404
425.83267
426.10680
426.13800
426.16981
426.17845
426.19768
426.20895
426.22262
426.63764
426.71044
426.77769
426.79163
426.80427
426.81080
427.26839
427.53180
427.56404
427.88223
427.92920
429.05154
429.13184
429.15868
429.17603
429.19099
429.23090
429.26280
429.70220
429.76243
429.79523
429.80270
429.80995
429.83242
430.50344
431.13561
431.20961
431.23905
431.24791
431.25815
431.26608
431.27819
431.28624
431.29599
431.30303
431.76353
431.84491
431.89741
431.92417
432.46306
432.47848
432.53517
432.88627
432.91543
432.93435
432.97042
432.99647
433.02050
433.45338
433.94387
433.99690
434.00488
434.02905
434.04814
434.05984
434.07078
434.41024
434.48028
434.50247
434.51973
434.53433
434.54238
434.55101
434.56670
434.57615
434.58363
434.59276
435.06967
435.23777
435.26831
435.32772
435.97912
436.15416
436.23382
436.25069
436.26441
436.66693
436.71999
436.73299
436.83303
437.31934
437.40550
437.43699
437.44684
437.45520
437.46436
437.47085
437.47707
437.48322
437.49492
437.93754
437.97157
437.98624
437.99893
438.00711
438.42607
438.44916
438.46145
438.51075
438.53508
438.96896
439.00340
439.01584
439.02287
439.03619
439.48332
439.58107
439.60523
439.61668
439.62329
439.62943
439.63871
439.64791
439.65497
440.04317
440.07099
440.08195
440.10749
440.11923
440.13134
440.13907
440.14769
440.16138
440.16931
440.17606
440.65418
440.70376
440.72798
440.73637
440.74680
440.75834
440.77956
440.79264
440.80312
440.81599
440.82701
441.22592
441.34493
441.37600
441.38408
441.39020
441.39726
441.40962
441.43521
441.45420
441.46489
441.49535
441.99438
442.02743
442.05562
442.07462
442.08363
442.09395
442.10325
442.11079
442.53259
443.51440
444.33179
444.43907
444.44984
444.46181
444.46797
444.48964
444.86980
444.88564
444.98811
445.19185
445.21883
445.87652
445.90286
445.91691
445.92668
445.95148
446.49029
446.53985
446.55796
446.56816
446.57631
446.58362
446.60139
446.65633
447.29275
447.31499
447.32746
447.33538
448.34707
448.40556
448.42339
448.43141
448.45305
448.47539
448.92364
448.94818
449.02368
449.34137
449.36267
449.37504
449.39446
449.40809
449.41897
449.42681
449.43330
449.45949
449.46929
449.48459
449.49414
450.98488
451.03229
451.04082
451.06830
451.07424
451.08346
451.09187
451.48217
451.72614
451.81917
452.28621
452.33938
452.38904
453.03888
453.46035
453.57935
453.59969
453.60694
454.07670
454.22222
454.24208
454.24954
454.25603
454.26445
454.27253
455.24229
455.29993
455.32248
455.39727
455.56701
455.61416
455.63378
455.64726
455.65848
455.66563
455.67365
455.68223
455.69350
456.35178
456.42925
456.49869
457.05805
457.08263
457.09583
457.10569
457.11436
457.12580
457.69312
457.74664
457.77013
458.13915
458.30743
458.33113
458.34572
458.35204
458.38038
458.38935
458.39869
458.42774
458.80496
458.85397
458.87583
458.88385
458.88952
458.89486
458.90073
458.91112
459.32437
459.91327
459.93848
460.26892
460.33653
460.36252
460.40788
461.01386
461.03260
461.04216
461.05176
461.68625
461.80066
461.81406
461.85877
462.15420
462.23827
462.39893
462.41295
462.42499
462.43046
462.43676
462.44634
462.45432
462.46212
462.47308
462.50559
463.08010
463.87546
463.91736
463.93698
463.96227
463.97003
463.97884
463.98631
464.01278
464.44671
464.53838
464.55093
464.56550
464.57993
465.06098
465.10892
465.13548
465.15709
465.17985
465.66327
465.79585
465.82476
465.85097
465.86624
466.39420
466.46400
466.48188
466.50010
466.50759
466.51758
466.89775
466.97014
466.98352
466.99819
467.01200
467.63319
467.93742
468.87477
469.01572
469.04749
469.47295
469.50345
469.84819
470.20449
470.28722
470.33675
470.78504
470.85126
470.87545
470.90877
470.94784
470.96184
471.37491
472.41152
472.51750
472.53187
472.54566
472.81945
472.86508
472.87811
472.88881
472.90891
472.93022
472.94352
473.59739
473.97637
474.04915
474.06724
474.08416
474.51159
474.70888
474.75000
474.77407
474.78062
474.78778
474.80225
474.82351
474.83598
474.84284
474.85360
476.15094
476.26176
476.28932
476.35874
476.37423
476.40057
476.41054
476.42770
476.73847
476.83573
476.84807
476.85917
476.86633
476.87314
476.87945
476.88928
477.22989
477.44411
477.52066
477.55299
477.57254
477.58242
477.59640
477.60638
477.62096
477.63087
477.63887
477.65029
477.67691
478.38173
478.51533
478.95556
478.99753
479.03384
479.04745
479.17537
479.47423
479.58507
479.62508
479.64172
479.65761
479.67508
479.68434
479.69177
479.69961
479.70669
479.71336
479.71986
479.72946
480.17271
480.88929
480.96658
480.98480
480.99494
481.00155
481.00821
481.01717
481.02521
481.62401
481.65799
481.67421
481.69448
481.70470
481.72525
481.77066
481.78811
482.68857
482.71143
482.72506
482.74118
482.76916
482.78580
482.79287
482.80306
482.81016
482.81860
482.82807
483.40760
483.44407
483.47923
483.49044
483.49815
483.50621
483.51452
483.52269
483.55790
483.57054
484.15070
484.19103
484.19876
484.20931
484.21612
484.22519
484.23922
484.25136
484.64700
484.73651
484.77305
484.78696
484.79942
484.80697
484.81564
484.82282
484.83212
484.84175
484.85461
484.87146
484.88414
484.89166
484.90077
485.46547
485.51230
485.51992
485.53484
485.54453
485.56021
486.01787
486.03446
486.05513
486.06660
486.08097
486.10497
486.11188
486.12214
486.68608
486.75800
486.76934
486.77684
486.78731
486.79712
486.80456
486.81576
486.83222
487.49278
487.55026
487.56939
487.57661
487.58596
487.59337
487.59926
487.60577
487.61410
487.62227
488.09584
488.13111
488.14842
488.15783
488.16992
488.17936
488.18913
488.19779
488.21560
488.22584
488.70095
488.78736
488.80584
488.86162
488.88043
488.88866
488.89874
489.82303
490.43988
490.49274
490.50166
490.51292
490.52653
490.54365
490.57709
490.59759
490.60677
490.65666
491.20765
491.24648
491.25340
491.26412
491.28162
491.29322
492.15771
492.67721
492.72912
492.75271
492.76213
492.76972
492.78142
492.79076
493.35745
493.44796
493.46336
493.48308
493.49708
493.51769
493.53469
493.54709
494.25575
494.32124
494.34084
494.35202
494.36627
494.39727
494.41406
494.42789
494.43966
494.46563
494.47822
494.49648
494.51011
495.02081
495.32319
495.39228
496.49568
496.52898
496.53853
496.54735
496.55490
496.56310
496.57711
496.58845
496.82889
497.11681
497.15370
497.17177
497.19028
497.20881
498.02687
498.21529
498.24744
498.27816
498.29018
498.30231
498.30936
498.31790
498.32654
498.33290
498.34105
498.34899
498.36091
498.85874
498.89286
499.19363
499.21658
499.23297
499.23948
499.24875
499.26146
499.27420
499.28187
499.28970
499.54751
500.24963
500.44106
500.45859
500.47266
500.48237
500.49151
500.52244
500.53558
501.20130
501.32874
501.33998
501.35193
501.36407
501.37206
501.37905
501.38675
501.39505
501.40269
501.40985
501.42108
502.05829
502.07490
502.08197
502.09715
502.11275
502.12189
502.47801
503.05765
503.35703
503.41341
503.42962
503.44264
503.74097
503.81072
504.16743
504.23507
504.24610
504.26807
504.30838
505.19835
505.60665
506.12444
506.15330
506.17002
506.18101
506.61925
507.36008
507.45370
507.87628
508.32400
508.72412
508.81514
509.24241
509.27511
509.31265
509.73930
509.78787
509.81527
510.26656
510.34879
510.36251
510.37653
510.38684
510.72215
510.82868
510.83992
510.85264
510.86044
510.86695
510.87471
510.88323
510.89457
511.41529
511.45449
511.47057
511.48793
511.52309
511.52916
511.60442
511.62483
511.63322
512.45184
512.49748
512.61232
512.64456
513.13922
513.16153
513.17399
513.18162
513.19121
513.19868
513.20921
513.21878
513.79609
513.81679
513.85656
513.87815
513.89368
513.90394
514.30615
514.76453
515.24364
515.26877
515.29179
515.30914
515.32087
515.32625
515.70742
515.77800
516.60738
516.63809
516.65530
517.31844
517.35690
517.38923
517.40204
517.40916
517.43190
517.43771
517.44597
517.45381
517.77500
517.91006
517.91974
517.93768
517.95038
517.96979
517.98841
518.00857
518.65435
518.68758
518.70509
518.73061
518.74054
518.75225
519.14515
519.25150
519.26094
519.27600
519.28340
519.29016
519.30045
519.31436
519.32379
519.70808
519.76766
519.78577
519.79386
519.80406
519.81234
519.82129
519.82892
519.83859
519.85065
521.19263
521.46106
521.52033
521.56090
521.59730
521.61905
521.88552
522.49739
522.55574
522.57193
522.58522
522.59918
523.07332
523.72862
523.77082
523.81243
523.82423
523.84061
523.85698
523.86935
524.36426
524.38336
524.40021
524.41202
524.84868
524.93195
524.96798
525.00301
525.06512
525.08119
525.09462
525.10916
525.12739
525.14441
525.15590
525.17313
525.18295
525.19246
525.20243
525.80773
525.91346
526.61131
526.90838
526.92507
526.93922
526.94497
526.95301
526.96333
526.97671
527.02271
527.04677
527.05955
527.06789
527.07822
527.44712
527.48107
527.52512
528.65675
528.73453
528.77653
528.78722
529.20338
529.60231
529.82015
530.01616
530.06055
530.10264
530.42987
530.49410
531.48435
531.60203
531.70147
531.74576
532.16546
532.20721
532.22050
532.23471
532.27981
532.90374
532.98993
532.99795
533.04462
533.08354
533.09874
533.10623
533.12227
533.13274
533.15495
533.18123
533.57028
533.61123
533.62398
534.10892
534.14506
534.15410
534.16226
534.17024
534.17730
534.18338
534.19169
534.20304
534.22107
534.77268
534.90881
534.97067
534.98597
534.99445
535.00123
535.01054
535.01805
535.02908
535.03630
535.05439
535.69904
535.75752
535.77140
535.77989
535.78716
535.79533
535.80788
535.81575
535.82857
535.84846
536.23399
536.25117
536.27103
536.28871
536.29901
536.31623
536.32858
536.34007
536.86449
536.89132
536.90001
536.90892
536.92276
537.05455
538.05902
538.15415
538.72325
538.77650
538.79387
538.81011
538.82474
539.19942
539.23959
539.25188
539.26429
539.27269
539.28082
539.29237
539.68742
539.75940
539.77699
539.78880
539.79757
539.81823
539.82748
539.83368
539.84287
539.85644
540.18754
540.20528
540.22704
540.24145
540.25661
540.26330
540.75344
541.14060
541.17811
541.21847
541.76860
541.79191
541.82264
542.18737
542.26602
542.58300
542.61827
542.63794
542.65832
542.68226
542.69870
542.71792
542.73416
542.75577
542.79133
542.80488
542.83049
542.84000
542.84835
542.85699
542.86530
543.29576
543.44726
543.53409
543.56846
543.59713
543.60924
544.16548
544.21428
544.22600
544.23544
544.24646
544.25425
544.26171
544.27258
544.28802
544.74639
544.86310
545.02543
545.05331
545.06357
545.07223
545.08009
545.08663
545.09309
545.12414
545.15657
545.55210
545.60211
545.61988
545.63302
545.64984
545.66092
545.68259
545.69519
545.70570
545.71479
545.72303
545.73141
545.74246
546.84487
546.92690
546.95009
546.95949
546.96890
546.97678
547.42675
547.46859
547.48660
547.51964
547.53438
547.55240
547.56075
547.56858
547.57788
548.79404
548.83017
548.84477
548.85618
548.86398
548.89335
549.52599
549.61786
549.64273
550.16702
550.49582
550.60864
550.62443
550.63760
550.64634
550.65629
550.66493
550.67143
550.67826
550.70575
550.72160
551.07811
551.11340
551.17985
551.19865
551.20522
551.21587
551.22907
551.23748
551.69508
551.78105
551.81502
551.82369
551.83529
551.85548
551.86370
551.87969
551.88911
551.89645
552.69433
552.72213
552.73204
552.74287
552.75199
552.78332
552.80702
553.27698
553.30009
553.32160
553.33169
553.34555
553.65378
554.03016
554.09837
554.17158
554.23808
554.26697
554.27713
554.62378
554.73266
554.76331
554.84920
555.37921
556.04752
556.13451
556.17219
556.19705
556.20796
556.22069
556.23659
556.26717
556.79366
557.28763
557.33840
557.34936
557.36236
557.37166
557.38743
557.39658
557.40822
557.83828
558.01284
558.02752
558.04400
558.07625
558.08505
558.72789
559.12542
559.34314
559.37100
559.38582
559.39629
559.40455
559.41437
559.42552
559.85594
559.91722
559.93111
560.19952
560.27889
560.31915
560.33702
560.36006
560.82099
560.85099
560.86514
560.87840
561.22895
561.26857
561.27876
561.30002
561.30843
561.31946
562.32535
562.36166
562.38851
562.39935
562.40718
562.41544
562.81549
563.36710
564.21794
564.23870
564.25149
564.25832
564.26580
564.27574
564.28566
564.29506
564.85190
564.87175
564.88724
564.90816
564.91870
564.92804
565.32141
565.38465
565.40065
565.41087
565.43035
565.44117
565.45383
565.46215
565.83519
565.93997
565.99553
566.27086
566.39053
566.43146
566.44460
566.46291
566.47542
566.82580
566.86386
566.87496
566.88435
566.90670
566.92545
568.62296
568.66160
569.06901
569.08713
569.09214
569.09951
569.11072
569.12013
569.62526
569.66052
569.68590
569.74577
569.78092
569.81923
570.99590
571.06791
571.08703
571.10185
571.12731
571.60271
571.63154
571.64408
571.65431
571.66321
571.67124
571.68154
571.75652
572.31567
572.34835
572.35865
572.37373
572.38674
572.39869
572.41397
573.18379
573.22611
573.23985
573.25029
573.26463
573.27866
573.31228
573.60627
573.77593
573.81938
573.83302
573.84575
573.85199
573.85859
573.86547
573.87159
573.88141
574.36691
574.39672
574.42028
574.44232
574.45208
574.46153
574.47520
574.48820
574.49879
574.50805
574.98100
575.06214
575.07718
575.10671
575.11823
575.12999
575.15154
575.17468
575.18784
575.19650
575.79610
575.83543
575.84413
575.85578
575.86595
575.87313
575.88254
576.46512
577.53388
577.73328
577.75633
577.79337
578.33498
578.76458
578.83003
578.85330
578.87079
578.88831
578.89859
578.91175
578.92198
578.95037
579.43489
579.47099
579.49535
579.50375
579.52903
579.53937
579.55376
579.56025
580.02385
580.64422
580.78299
580.79909
580.80568
580.81704
580.83564
580.85550
580.87247
580.91399
581.28531
581.30391
581.31557
581.33215
581.34428
581.39476
581.42532
581.45175
581.53092
582.19886
582.31740
582.34741
582.35936
582.37650
582.87271
582.98735
583.01375
583.02494
583.03509
583.05266
583.06413
583.78397
584.03907
584.17106
584.25922
584.27545
584.39345
584.41917
584.44102
584.45112
584.45996
584.47182
584.47968
584.92508
584.95546
584.97345
584.98272
584.99036
584.99721
585.00826
585.42253
585.43804
585.45160
585.46117
585.46952
586.01857
586.31888
586.36912
586.39036
586.43686
586.45564
586.47337
586.50183
586.51060
586.51937
587.00639
587.04931
587.05963
587.07638
587.08514
587.09636
587.10791
587.13243
588.86032
589.11434
589.15564
589.16441
589.17312
589.17971
589.18996
589.62568
589.65096
589.66328
589.67562
589.68530
589.69923
589.73233
589.74297
589.75815
589.76643
589.77456
590.25049
590.26789
590.27667
590.29348
590.30401
590.31238
590.88801
591.38686
591.46924
591.47925
591.50183
591.94643
591.98729
591.99992
592.01707
592.02760
592.03977
592.05200
592.06513
592.66345
593.36656
593.61360
593.68400
593.70507
593.71546
593.72492
593.73697
593.74403
593.75339
593.76795
593.77682
594.22244
594.28179
594.33339
594.35407
594.36545
594.37247
594.37879
594.39034
594.39796
594.40797
595.65453
595.88950
595.90966
595.91995
595.93055
595.93952
595.94798
595.95534
595.96553
596.32388
596.71281
596.78087
596.79136
596.80645
596.81459
596.82587
596.83238
596.84546
598.08013
598.20540
598.27453
598.32687
598.35451
598.36532
598.64857
598.67645
598.68785
598.69752
598.70513
598.71646
598.74927
598.77241
598.79151
598.83388
599.29950
600.17787
600.20320
600.22091
600.23190
600.24593
600.26475
600.68510
600.71921
600.72825
600.73672
600.75313
600.76941
601.12193
601.22936
601.25761
601.27315
601.27999
601.30202
601.31299
601.43604
602.07561
602.11462
602.13589
602.14552
602.15426
602.17768
602.64459
602.69904
602.72575
602.73605
602.74353
602.75331
602.76654
602.79316
602.80063
602.81064
602.81996
603.48337
603.56765
603.65361
604.10637
604.22245
604.23871
604.27103
604.28310
604.30549
604.79257
604.86797
604.89771
604.91717
604.92768
604.93522
604.94761
605.36283
605.38919
605.45095
605.62323
605.73584
606.43348
606.68171
606.71908
606.73635
606.76035
606.78465
606.79551
606.80436
607.20960
607.27692
607.28582
607.29617
607.30677
607.32412
607.35859
607.74675
607.84175
608.25266
608.57858
608.63391
608.64239
608.67772
608.69097
608.70417
608.71128
608.71876
608.73149
608.73997
609.36318
609.65815
609.69777
609.71563
609.74950
609.76618
610.23744
610.32042
610.38013
610.41005
610.43086
610.44617
610.45322
610.46494
610.50794
611.19391
611.31078
611.34015
611.35335
611.36149
611.37093
611.38747
611.39868
611.71767
613.30223
613.49338
613.52233
613.56239
613.57410
613.58369
613.59378
613.60364
613.65791
613.67199
614.09906
614.14404
614.15791
614.17137
614.18385
614.19990
614.21404
614.25615
614.65902
614.71862
614.73222
614.74380
614.75201
614.75807
614.76446
614.77090
614.77927
614.79016
614.80672
615.14630
616.08480
616.49038
616.54827
616.70009
616.71675
616.72834
616.75482
616.76726
616.80202
616.81554
616.89867
616.97045
617.59424
617.96430
618.03450
618.05943
618.06700
618.08946
618.09795
618.10683
618.11470
618.12814
618.13703
618.15619
618.56846
618.62410
618.63478
618.65684
618.66408
618.67134
618.69412
619.17956
619.20822
619.21866
619.23499
619.24460
619.25395
619.26351
619.27266
619.76095
620.93373
620.96659
620.98519
620.99387
621.59837
621.64459
621.66592
621.67740
621.68569
621.71312
622.37660
622.52146
622.55611
622.59067
622.60442
622.61296
622.62425
622.63448
622.64309
622.65087
622.66852
622.67573
623.41597
623.48735
624.22474
624.56212
624.91186
625.22338
625.30331
625.32508
625.33570
625.34278
625.35689
625.36708
625.37973
625.80821
625.88805
626.20112
626.24090
626.26424
626.28181
626.87350
626.91191
626.95059
626.95760
626.96444
626.97369
626.98395
627.33347
627.36938
627.38975
627.46226
627.48280
627.49895
628.04749
628.09387
628.10619
628.14923
628.18161
628.19660
628.60989
628.78334
628.80113
628.81668
628.83234
628.84405
628.86128
628.87034
628.88245
628.89287
628.90268
629.42506
630.55629
630.59164
630.73692
630.77251
630.79453
630.80626
630.81682
630.82482
630.83303
630.84293
630.85370
631.44530
631.47192
631.48323
631.49637
631.50747
631.52232
631.53029
631.54017
632.03424
632.07292
632.09254
632.10392
632.11256
632.14269
632.17023
632.51965
632.54895
632.55668
632.56713
632.57493
632.58209
632.59081
632.59708
632.60488
632.61530
632.62769
633.05051
633.15940
633.21996
633.23273
633.23964
633.25067
633.27731
633.29177
634.32968
634.46855
634.49666
634.51566
634.52444
634.53338
634.54107
634.55291
634.56647
634.93816
635.08493
635.10633
635.12719
635.13966
635.14792
635.15678
635.16697
635.18071
635.19264
635.20549
636.25802
636.49404
636.71456
636.74375
636.75646
636.77226
636.79202
636.79979
637.34386
637.43479
637.45979
637.46822
637.48608
637.51992
637.53241
637.54126
637.55029
637.55992
637.56927
637.57778
638.89012
639.07153
639.12518
639.13932
639.16200
639.18370
639.19509
639.20132
639.55907
639.70214
639.75619
639.81388
639.82181
639.84866
640.94496
641.04884
641.09178
641.10394
641.12481
641.13331
641.14856
641.62568
641.68479
641.69827
641.70812
641.71757
641.72398
641.73298
641.75662
642.17828
642.23704
642.26593
643.07599
643.40073
643.46519
643.47856
643.51138
643.52653
643.56139
643.57570
644.25298
644.38346
644.45607
644.75382
645.21642
645.36419
645.39516
645.44284
645.45685
645.47017
645.49586
645.50949
645.51833
645.56170
646.02159
646.03428
646.74717
647.29203
647.33097
647.34931
647.35667
647.36771
647.37972
647.86689
648.32737
648.36834
648.38720
648.39816
648.42368
648.43126
648.44265
648.45307
648.46066
648.47909
648.96454
649.02055
649.03203
649.04119
649.04805
649.05484
649.06280
649.07574
649.08563
649.45272
649.52694
649.54399
649.55279
649.65041
649.98692
650.07480
650.91016
651.48025
652.62045
652.68051
652.69457
652.75641
653.07511
653.09892
653.14489
653.15874
653.17402
653.18412
653.20576
653.21772
653.73108
653.78363
653.79877
653.81105
653.81960
653.83492
654.69754
654.85513
654.86781
655.44081
656.03646
656.10418
656.19674
656.25140
656.67220
657.04516
657.07749
657.09509
657.13616
657.17563
657.20050
657.22793
657.23666
657.24451
657.25157
657.26331
657.27724
657.30588
657.73210
658.44467
658.78792
658.97597
659.01992
659.27394
659.31352
659.41059
659.42190
659.44708
660.25598
660.33886
660.86025
661.03564
661.05399
661.06537
661.09058
661.10454
661.11573
661.12628
661.13482
662.13712
662.23209
662.26361
662.27923
662.30584
662.31577
663.07513
663.14263
663.16418
663.55255
663.58735
663.63113
663.64651
663.65565
663.66447
663.68245
663.69772
663.70723
663.71867
664.58817
665.24022
665.32914
665.37728
665.39132
665.41473
665.42380
665.44563
665.45648
665.46764
665.47831
665.49022
666.17532
666.20893
666.22149
666.22918
666.24233
666.25046
666.33689
666.63533
666.73137
666.86439
666.90079
666.92027
667.34229
667.40251
667.42042
667.42951
667.43727
667.44992
667.46358
667.81977
669.05858
669.25119
669.27890
669.28840
669.29682
669.30420
669.31246
669.32237
669.70106
669.71769
669.73025
669.76082
669.80886
669.92892
669.94726
669.96274
669.97341
669.98125
669.99169
669.99953
670.00782
670.01664
670.49943
670.58702
670.61322
670.62184
670.64159
670.65198
671.38109
671.39449
671.74347
671.84034
672.26315
672.82067
673.11868
673.17019
673.18270
673.18905
673.19866
673.52579
673.59674
673.61771
673.63342
673.64695
673.67066
673.97486
675.11624
675.45772
675.56846
675.58334
675.59262
675.60134
675.61128
675.96998
676.13879
676.37750
676.39733
676.43481
676.44609
677.48358
677.53836
677.57814
677.59924
678.05678
678.13626
678.15909
678.16921
678.21748
678.25028
678.66592
679.01418
679.33710
679.39635
679.42699
679.44453
679.45807
679.46987
679.47873
679.48975
679.93127
680.16483
680.19691
680.21273
680.22811
680.24238
680.25640
680.26516
680.30746
680.33303
681.12730
681.23901
681.94286
681.96725
681.98929
682.00367
682.36463
682.45920
682.53732
682.56308
682.59703
682.61447
682.62471
683.03987
683.08633
683.15545
683.17476
683.19355
683.20695
683.21957
683.22652
683.23576
683.24355
683.26132
683.89105
683.93605
683.97605
683.98724
684.00787
684.04355
684.05448
684.51964
684.54982
684.57746
684.58863
684.59798
684.98842
685.08799
685.09890
685.11420
685.12234
685.13250
685.14107
685.15411
685.16452
685.17396
685.73870
685.81262
685.82337
685.83407
685.84280
685.85032
685.85733
685.87703
685.88953
686.66017
686.91607
687.05906
687.07635
687.14977
687.15954
687.17603
687.18495
687.19903
687.20760
687.21774
687.22732
687.60096
687.63836
687.70200
688.12014
688.14329
688.15509
688.16468
688.17601
688.18599
688.19730
688.24334
688.27113
688.53943
688.60286
688.82391
688.86797
688.87907
688.88776
688.89534
688.90544
688.91268
688.92077
688.93240
689.36923
689.43538
689.46806
689.47998
689.48954
689.49910
689.50665
689.51468
689.52701
689.53431
689.54477
689.55400
690.04576
690.07615
690.08486
690.09651
690.10367
690.11011
690.12355
690.13718
690.15184
690.53183
690.57011
690.58808
690.61224
690.65450
691.30841
691.37422
691.69191
692.00491
692.13586
692.16122
692.20913
692.23633
692.24818
692.25630
692.26774
692.28030
692.31083
692.34351
692.36957
693.00094
693.02164
693.04158
693.05618
693.06551
693.07555
693.33277
693.37109
693.75646
694.61982
694.68939
694.71469
694.73766
694.75766
694.76728
694.77410
695.44658
695.61692
695.63822
695.71383
696.32391
696.36912
696.37668
696.38563
696.40142
696.40985
696.71670
696.88179
696.91378
696.94832
696.96946
696.97804
697.00682
697.04474
697.05964
697.06899
697.10423
697.52012
699.03587
699.23700
699.27467
699.30908
699.32184
699.33189
699.33979
699.36023
699.37012
699.37726
699.38832
699.78505
699.82071
699.83895
699.85037
699.87293
699.89811
699.91044
699.93857
700.89581
700.93014
701.02095
701.03925
701.24773
701.58624
701.66437
701.68827
701.69970
701.71234
701.72463
701.75764
701.77067
702.38112
702.39412
702.40482
702.99653
703.08639
703.10369
703.12298
703.57926
703.94472
704.48228
704.54746
704.82129
704.85182
704.86767
704.87873
704.88722
704.89617
704.90797
704.92223
704.93314
704.94054
704.94990
704.95866
705.40426
705.48381
705.52139
705.53011
705.53871
705.54703
705.55494
705.56580
705.57474
705.58852
705.59631
706.07680
706.18155
706.22590
706.24763
706.29492
706.31198
706.33183
706.34702
706.35439
706.36090
706.36915
706.37684
707.18656
707.57253
707.59667
707.60506
707.61648
707.62373
707.64557
707.96382
708.05091
708.06815
708.08326
708.09430
708.10372
708.11275
708.12301
708.57794
708.59329
708.59920
708.60673
708.61260
708.62206
708.62924
708.63619
709.90284
709.92497
709.93899
709.98518
710.33001
710.36037
710.37187
710.38039
710.38660
710.39416
710.40199
710.41321
710.43093
710.69192
710.72899
710.73893
710.74984
710.75756
710.76403
710.77407
710.78188
710.78799
710.79964
711.22438
711.25939
711.27834
711.31627
711.88757
711.98310
712.04977
712.06291
712.07141
712.08041
712.08813
712.09529
712.48293
712.79880
712.82691
712.83766
712.84689
712.86236
712.87091
712.87771
712.88415
712.89120
712.90752
712.91609
713.28388
713.86215
713.90476
713.91867
713.92480
713.94738
713.96773
713.99841
714.27559
714.30674
714.31935
714.32964
714.34079
714.35158
714.36115
714.78618
714.83276
714.86175
714.87270
714.89211
714.90169
714.91034
714.92233
715.79423
715.95138
715.96452
715.97188
715.98255
715.99016
716.01965
716.03636
716.06883
716.07738
716.17136
716.22791
716.65676
716.68897
716.71960
716.73299
716.74247
716.74994
716.75825
716.76642
716.78086
716.84257
716.87969
717.24953
717.27866
717.30226
717.31267
717.32176
717.32868
717.33674
717.34456
717.38027
717.77645
718.12749
718.20707
718.22049
718.22751
718.23490
718.24265
718.25002
718.26519
718.32073
718.91556
719.05962
719.13415
719.14998
719.15872
719.16585
719.17378
719.18232
719.18939
719.19787
719.62320
719.77051
719.79922
719.81237
719.83392
719.84511
719.85625
719.86797
720.39915
720.42781
720.44488
720.46834
720.48218
721.05528
721.10388
721.11612
721.12656
721.13320
721.14048
721.15094
721.16608
721.17334
721.58548
721.61933
722.75436
722.86983
722.90625
722.91362
722.92113
722.92772
722.93784
722.94512
722.97652
723.39765
723.45736
723.47397
723.48474
723.49199
723.49926
723.50678
723.87946
723.91527
723.92931
723.94187
723.94995
723.95673
723.96397
723.98226
724.95807
724.99841
725.02117
725.04341
725.05825
725.54557
725.60384
725.62665
725.63693
725.64769
725.67380
725.68175
725.69428
726.14211
726.21262
726.23577
726.24529
726.25373
726.26128
726.27151
726.29223
726.29973
726.30756
726.31580
726.33882
726.86241
726.89000
726.90350
726.91380
726.92515
727.42041
727.55415
727.56546
727.57778
727.58759
727.59427
727.60060
727.61017
727.62015
728.00168
728.04591
728.07368
728.55583
728.63094
728.69551
728.73051
728.74171
728.75278
728.76683
728.78146
728.78927
728.79686
728.80638
728.81457
728.82287
728.83175
730.19232
730.21778
730.22849
730.25021
730.26303
730.27549
730.28573
730.69799
730.72885
730.73591
730.74428
730.75505
731.45860
731.82372
731.83519
731.84683
731.85580
731.86529
731.88035
732.31762
732.38709
732.39935
732.40854
732.48630
732.50807
732.53090
732.60626
733.17877
733.33941
733.36636
733.37283
733.38666
733.39394
733.40381
733.41863
733.43400
733.44947
733.46434
734.12719
734.20381
734.22287
734.52968
734.60085
734.61527
734.65195
734.68026
734.69300
734.77623
735.76746
735.81387
735.85172
736.98293
737.08978
737.10169
737.12034
737.13981
737.15439
737.17987
737.53760
737.60852
737.62073
737.64452
737.69547
738.27680
738.39363
738.41927
738.43759
738.44598
738.45404
738.46421
738.47389
738.48330
738.49211
738.50087
739.05194
739.11851
739.14865
739.15670
739.16367
739.17068
739.17732
739.18654
739.19416
739.20664
739.59601
739.62773
739.64248
739.65902
739.67343
739.68232
739.69040
739.70714
739.71765
740.11666
740.26574
740.33998
740.36286
740.37909
740.38661
740.39254
740.40308
740.40986
740.42556
740.43843
740.44742
740.45696
740.83905
740.86042
740.91349
741.62071
741.67132
741.68163
742.13213
742.24679
742.26557
742.27661
742.28500
742.29420
742.30743
742.31720
742.76544
742.79289
742.80263
742.82171
742.85013
743.52093
743.56176
743.58302
743.93575
743.96181
743.99814
744.01340
744.02664
744.04124
744.16399
744.21109
745.48647
745.80358
745.82029
745.83029
745.84275
745.85996
746.18674
746.25181
746.27572
746.28786
746.29489
746.30284
746.31049
746.31596
746.32623
746.66124
746.92044
747.09548
748.11600
748.73742
748.88164
748.95968
748.98411
749.33604
749.72020
749.99656
750.23039
750.26645
750.27987
750.28875
750.29627
750.30580
750.32658
750.33968
750.35434
751.00653
751.05735
751.07950
751.09514
751.10327
751.11427
751.12368
751.13271
751.14037
751.67034
751.87938
751.93655
752.39696
752.49088
752.55671
752.62536
752.64279
753.14897
753.15850
753.19350
753.70996
753.75453
753.76851
753.78049
753.82045
753.83784
754.27968
754.37438
754.42527
754.44716
755.09079
755.15206
755.19358
755.20409
755.21411
755.22711
755.23437
755.24603
755.66655
755.70465
755.71616
755.72765
755.73481
755.74491
755.75212
755.75987
756.61560
756.68236
756.70372
756.73203
756.76736
756.78102
757.32106
757.45848
757.49001
757.50059
757.62849
757.64584
758.15730
758.21711
759.16564
759.23259
759.26337
759.86323
759.90446
759.91741
759.94086
759.95174
759.96885
759.97765
759.99320
760.00095
760.68128
760.75360
761.08369
761.22509
761.25948
761.31856
762.14812
762.25384
762.29646
762.32574
762.34343
762.35786
762.40114
762.88963
763.12338
763.31897
763.47174
763.51768
763.53066
763.53925
763.54956
763.55847
763.56829
763.57761
763.58418
763.59110
763.59923
764.06622
764.12204
764.62408
764.67392
764.68652
764.70272
764.71370
764.73170
764.74251
764.74935
764.75650
764.76822
765.16053
765.22585
765.23712
766.56729
766.60112
766.61243
766.62701
766.65108
766.68164
766.69827
767.27801
768.01950
768.14735
768.15717
768.19693
768.53304
768.65694
768.68991
768.70266
768.76049
769.02583
769.15313
769.28041
769.29426
769.30444
769.31599
769.32396
769.33903
769.35847
769.37159
769.39946
769.41185
769.73744
769.94217
769.97797
770.43363
770.84184
771.18767
771.22795
771.25581
771.26730
771.27583
771.74203
771.79462
771.80590
771.83595
771.87548
771.91989
771.99807
772.02970
772.04069
772.05304
772.07756
772.08781
772.74523
773.12786
773.15714
773.17143
773.17805
773.18860
774.53970
774.75538
775.14146
775.16035
775.17137
775.18065
775.18711
775.19442
775.20318
775.21331
775.22542
775.71551
775.75026
775.77524
775.78521
775.79622
775.80366
775.81116
775.82074
775.82748
776.25613
776.28858
776.30921
776.32033
776.32814
777.35115
777.43121
777.44226
777.45157
777.46098
777.46990
777.47889
777.85143
777.99187
778.00722
778.02095
778.03143
778.05271
778.50349
778.57342
778.60687
778.61981
778.62875
778.63628
778.64407
778.65593
778.66632
778.67897
778.68744
778.69960
778.71057
778.72352
779.24433
780.20187
780.25279
780.27254
780.28369
780.33592
780.71025
780.77725
780.81269
780.82905
780.89067
780.93832
781.00954
781.18136
781.48746
781.51913
781.53502
781.54920
781.55856
781.56759
781.57904
781.61481
782.86636
782.92590
782.95635
782.96535
782.97434
782.99082
783.00545
783.01475
783.02642
783.56343
783.67906
783.77956
783.86855
783.88996
783.89906
783.92084
783.96447
784.01447
784.03188
784.05211
784.06574
784.07552
784.08328
784.09492
784.10299
784.11816
784.83015
784.90292
784.92572
784.94303
785.00766
785.57535
785.66518
785.68486
785.69676
785.70481
785.71155
785.71844
785.72600
786.07372
786.13003
786.14621
786.19406
786.22974
786.25605
786.26513
786.27904
786.29366
786.30308
786.98883
787.04828
787.08370
787.21106
787.47565
787.91733
787.96348
787.97598
787.99138
788.00000
788.00982
788.02194
788.04267
788.53110
789.23779
789.62298
789.72804
789.78987
789.84087
789.86672
789.87424
789.88776
790.23763
790.27728
790.30451
790.31202
790.33155
790.34753
790.35888
790.37641
790.38707
790.39609
790.88906
790.94091
791.00490
791.03156
791.94336
791.99622
792.01340
792.28791
792.55499
792.56706
792.65830
792.68061
792.69160
792.70848
793.22260
793.41713
793.95904
794.32941
794.45783
794.47137
794.49451
794.51420
794.54361
794.55520
794.59066
794.62455
795.07495
795.12879
795.13728
795.15172
795.16289
796.48625
796.93490
796.95571
796.97301
796.98256
796.99008
797.00182
797.00947
797.02421
797.03946
797.52498
797.59867
797.64143
797.68569
797.70852
797.74537
797.76033
797.76906
798.20407
798.28018
798.34342
798.39502
799.58026
799.81960
799.87839
799.89921
799.91097
799.91870
799.92840
800.79666
800.90853
800.94180
800.95163
800.96497
800.98163
801.01058
801.81860
801.87426
801.89730
802.08149
802.30542
802.36457
802.38331
802.40055
803.42558
803.52478
803.59645
803.61416
803.62576
803.63958
803.65287
804.75487
804.78812
804.81514
804.92826
804.96539
804.97815
805.03141
805.86079
806.12716
806.14812
806.16050
806.17453
806.55914
807.80506
807.89098
807.90049
807.91367
807.92483
808.59652
808.80685
808.89779
808.90706
808.91807
808.92544
808.93548
808.94884
808.95660
808.96339
808.97064
808.97715
808.99146
809.43507
809.46377
809.47652
809.48527
809.49715
809.50735
809.51574
809.52844
809.53691
809.54808
809.56045
809.98727
810.80888
810.85020
810.86216
810.87327
810.88631
810.90066
811.09537
811.13961
811.14995
811.15724
811.16350
811.17404
811.19236
811.20081
811.22284
811.24897
811.70846
811.74944
811.75963
811.76889
811.77888
811.80898
812.22953
812.25834
812.27827
812.28564
812.31978
812.38279
812.87901
812.94922
812.97175
812.98517
813.02070
813.04847
813.06619
813.07655
813.08425
813.09425
813.11133
813.12275
813.58661
813.65780
813.72685
813.73347
813.74486
813.75320
813.76598
813.77499
815.33460
815.50999
815.59506
815.60556
815.61797
815.62704
815.63532
815.64362
816.16432
816.19189
816.21253
816.22204
816.23393
816.24252
816.25100
816.26240
816.30869
816.62474
816.64025
817.69971
817.93716
817.97560
817.99442
818.00310
818.01208
818.01985
818.03088
818.60598
818.74634
818.78716
818.81414
818.82590
818.83574
818.84505
818.85355
818.86250
818.88055
819.35143
820.11966
820.73040
820.81439
820.82783
820.84687
820.85688
820.86607
820.88669
821.96613
822.00186
822.01564
822.18161
822.76588
822.82918
822.84087
822.85070
822.86100
822.86911
822.87967
822.89370
822.90499
822.91999
823.25875
823.27598
823.28694
823.30007
823.70528
823.73597
823.75235
823.77856
823.79770
823.80904
823.82264
823.83242
823.84000
823.84769
823.85546
823.86632
823.87740
823.89256
823.90551
824.41099
824.55522
824.58588
824.61871
824.63938
824.65406
824.66771
824.67623
825.43630
825.82242
825.85267
825.86367
825.92206
825.94602
825.96341
825.97726
825.99568
826.00650
826.03379
826.54921
826.56939
826.60312
826.61563
826.64015
828.11404
828.51753
828.57154
828.59699
828.62161
829.67012
829.74150
829.75878
829.77675
829.79305
829.81753
830.05705
830.47145
830.95520
831.01466
831.03692
831.05047
831.05596
831.07167
831.07992
831.09389
831.10506
831.57530
831.61866
831.64374
831.65254
831.66120
831.66806
831.67569
831.68438
832.19697
832.22775
832.23571
832.24631
832.26841
832.27487
832.28208
833.49455
833.96945
833.99736
834.04919
834.06453
834.09650
834.11937
834.50262
834.55852
834.57614
834.58681
834.61867
834.67437
835.53861
835.59332
835.61766
835.62382
835.64348
835.89144
836.19247
837.15246
837.32467
837.35066
837.36852
837.40240
837.42510
837.73049
837.81651
837.82536
837.83395
837.85931
838.33504
838.37448
838.38776
838.39973
838.42568
838.44754
838.45806
838.46868
838.80077
838.85392
838.86893
838.88818
838.89817
839.39077
839.52079
839.55301
839.56901
839.58823
839.60393
839.61561
839.62485
839.63332
839.64336
839.66060
840.08623
840.14490
840.15405
840.16348
840.17376
840.18520
840.19557
840.20416
840.21783
840.60582
840.63990
840.68023
840.69362
840.70408
840.96545
841.09167
841.14445
841.62882
841.69517
841.71892
841.73167
841.74101
841.75117
841.76228
841.77221
841.78122
843.40889
843.44121
843.45481
843.49211
843.86580
843.89924
843.90735
843.92048
843.93978
843.95082
843.98851
844.58211
844.82676
844.89450
844.90998
844.92061
844.92712
844.94981
844.96613
844.97615
844.99323
845.03120
845.05758
846.63486
847.15831
847.18914
847.20280
847.20985
847.22130
847.24270
847.67171
847.70974
847.72439
847.73292
847.73963
847.74678
847.75464
847.76659
847.77872
847.79616
848.82954
849.27485
849.33186
849.38321
849.39361
849.40486
849.41107
849.42441
849.43905
849.45111
850.03468
850.32089
850.42230
850.46155
850.47139
850.48437
850.49687
850.51462
850.92449
851.00373
851.03017
851.05038
851.06583
851.08357
851.09806
851.12259
851.56042
851.61656
851.63944
851.66142
852.53115
852.57842
852.86685
852.90173
852.91197
852.92534
852.93888
852.95019
852.98532
852.99722
853.93458
854.29911
854.33548
854.34605
854.35606
854.36727
854.37558
854.38381
854.39650
854.41818
854.42676
854.71936
854.74112
854.76746
854.78144
854.79828
854.80428
854.81227
854.81895
854.83035
854.83815
855.51784
855.92579
855.96999
856.00822
856.04841
856.57989
856.60593
856.63826
856.70062
857.12732
857.19913
857.22358
857.23000
857.23796
857.24672
857.34252
858.11196
858.13789
858.14736
858.15647
858.16340
858.17268
858.76055
858.89608
858.91051
858.97494
859.01525
859.04335
859.72571
859.80643
859.82970
859.85380
859.86780
859.88772
859.90423
860.21522
860.25681
860.27037
860.28453
860.29340
860.30097
860.30847
860.31628
860.32590
860.95676
861.03307
862.10649
862.19191
862.25132
862.33383
862.34666
862.35962
862.38112
862.99659
863.04655
863.06044
863.10307
863.50536
863.55579
863.56368
863.57520
863.58829
863.59545
863.60318
864.01360
864.15617
864.20899
864.22895
864.26781
864.29709
865.01436
865.66741
865.71006
865.72007
865.74600
865.76136
865.77764
865.78781
865.81807
865.82774
865.88511
866.20799
866.23234
866.25486
866.31844
867.22963
867.25477
867.27258
867.28481
867.70878
868.01277
868.10251
868.29917
868.37569
869.52208
869.68246
869.94490
870.15778
870.20141
870.21599
870.22688
870.23713
870.24357
870.25074
870.25725
870.26563
870.27182
870.28073
870.94581
871.45643
871.49175
871.50854
871.52062
871.53762
871.97051
872.02707
872.03606
872.04552
872.06127
872.07823
872.09277
872.36572
872.40410
872.44110
872.66986
872.73488
872.81313
873.36105
874.60793
874.94572
874.97788
874.99868
875.01019
875.03436
875.04355
875.05922
875.53747
875.61981
875.64594
875.72729
875.81414
876.09612
876.12923
876.20772
876.22685
876.23311
876.23969
876.24661
876.25368
876.26140
876.26978
876.27804
876.61357
876.78228
876.85142
876.87053
876.87767
876.88397
876.88988
876.89720
876.90476
876.92270
877.34969
877.41189
877.43489
877.44433
877.45666
877.46592
877.48963
877.49934
878.62037
878.83021
878.86078
878.86851
878.87565
878.88426
878.88999
878.90097
878.90937
878.91925
879.24559
879.29375
879.31996
879.32972
879.33598
879.36487
880.45213
880.65915
880.68942
880.69922
880.70717
880.71756
880.73006
880.74774
880.75754
880.76803
881.25838
882.03918
882.10470
882.13772
882.22897
882.43815
882.78262
882.82215
882.83765
882.85764
882.87658
882.88698
883.23269
883.26219
883.28614
883.29950
883.30922
883.32251
884.58941
885.01604
885.11507
885.13795
885.15574
885.18220
885.18888
885.19541
885.20613
885.74408
885.78131
885.79984
885.81856
885.83145
885.84246
885.85140
885.86326
886.40350
886.42557
886.44818
886.47509
887.02957
887.07339
887.08352
887.09240
887.10199
887.11119
887.16384
887.18567
887.19835
887.21074
887.22564
888.11219
888.20884
888.23793
888.26562
888.27614
888.28769
888.29643
888.30394
888.31842
888.34937
888.36530
888.37419
888.38965
888.40010
888.41002
888.41991
888.83148
888.86257
888.87693
888.88455
888.89497
888.90391
888.91256
888.91921
890.00915
890.41752
890.48514
890.53532
890.54618
890.63939
890.66168
890.67934
890.68944
890.70581
890.75393
890.76528
891.18712
891.20641
891.22135
891.24919
891.27309
891.63899
892.62818
892.70650
893.05857
893.51228
893.57916
893.60342
893.61158
893.61878
893.62897
893.64336
893.65475
893.66360
894.05524
894.15279
894.17206
894.18250
894.19008
894.19940
894.20650
894.21208
894.22039
894.22835
894.23727
894.87556
894.91672
894.92671
894.93602
895.06125
895.07595
895.09307
895.11073
895.12317
895.13136
895.13996
895.14725
895.15326
895.16147
895.16855
895.18231
896.12069
896.16482
896.17457
896.18564
896.63231
896.67122
896.68292
896.69384
896.70789
896.71839
896.72736
896.73792
896.75672
896.76617
896.78007
897.49509
897.54509
897.55943
897.57980
897.58592
897.59257
897.60345
897.65371
898.31786
898.38087
898.40019
898.41283
898.43028
898.43914
898.44994
898.46110
898.47163
898.81553
898.86360
898.90581
898.95390
898.96750
898.98799
899.56241
900.15194
900.23114
900.25369
900.28272
900.30105
900.31076
900.32325
900.33135
900.34258
900.35350
900.36276
900.88604
900.92871
900.94494
900.95965
900.96825
900.97624
900.98537
901.00263
901.50198
902.61092
902.78234
902.84334
902.89405
902.91003
902.93732
902.94779
902.96634
902.98104
902.99897
903.01312
903.03201
903.04237
903.54163
903.96789
904.47366
905.18709
905.31852
905.32816
905.34288
905.35541
905.36358
905.80362
906.08683
906.12634
906.23417
906.25172
906.26124
906.27360
906.28959
906.30130
906.31198
906.32203
907.08609
907.32132
907.38826
907.40427
907.41235
907.44530
907.88422
907.95854
907.97548
908.01027
908.04176
908.52942
909.21676
909.27340
909.28219
909.30013
909.31257
909.32181
909.33714
909.84975
909.91643
909.96045
909.98307
910.82880
910.96206
911.02541
911.04358
911.61015
911.70014
911.73452
911.74178
911.75155
911.76041
911.76678
911.77433
912.17337
912.44140
912.49495
912.50928
912.51523
912.52214
912.53035
912.54005
912.54804
913.90162
914.00536
914.01916
914.03310
914.03861
914.07986
914.08991
914.12030
914.56066
914.99447
915.08497
915.09844
915.10762
915.12073
915.12717
915.13397
915.14947
915.16011
915.92487
915.94980
916.44918
916.48983
917.16608
917.33516
917.36867
917.40026
917.42580
917.43548
917.44364
917.45243
917.45993
917.46734
917.48371
917.53975
917.91275
917.93002
917.94574
917.96087
919.10285
919.64517
919.74441
919.75192
919.75893
919.76584
919.78025
919.78833
919.80313
919.81806
920.63398
920.66163
920.67792
920.68920
920.69649
920.72219
921.27115
921.30620
921.31888
921.34868
922.17500
922.22442
922.23737
922.51333
922.67078
922.68218
922.70125
922.71315
922.73452
922.74793
922.80356
922.82979
922.84534
922.86635
922.87951
924.21992
924.26285
924.27282
924.28020
924.57980
924.66704
924.69501
924.70952
924.72027
924.74266
924.75141
924.75949
924.77910
925.16302
925.18883
925.20487
925.24970
925.26517
925.28708
925.30278
925.97254
926.00836
926.04724
926.06489
926.07171
926.07903
926.08867
926.10077
926.60333
926.66403
926.67565
926.69945
926.71747
926.73224
926.74125
926.77430
927.18104
927.20118
927.30492
927.33064
928.40951
928.50734
928.52233
928.54101
928.55045
928.56755
928.98325
929.03175
929.04741
929.05596
929.06316
929.07045
929.54291
930.04082
930.09501
930.11750
930.13754
930.46941
930.56105
930.62578
930.63530
930.64193
930.65424
930.66462
930.67233
930.68005
930.68725
930.69430
930.70334
930.71327
931.81248
931.85375
931.89189
931.90703
931.92347
931.94009
932.49318
932.56813
933.31657
933.35061
933.37997
933.39727
933.40997
933.42800
933.43797
933.48805
933.90325
933.98868
934.00349
934.01198
934.03201
934.04650
934.05895
934.40420
934.42514
934.44533
934.45849
934.51003
934.54050
934.55347
934.56659
934.58728
934.59791
934.63871
934.64977
934.65860
934.66913
934.67711
934.68459
934.69201
935.54108
935.57535
935.58427
935.59091
935.59871
935.60614
935.61437
935.62865
936.17151
936.19053
936.20475
936.21401
936.22572
936.23663
936.24935
936.28811
936.68943
936.70796
936.71825
936.72750
936.73617
936.76575
936.79501
936.81369
936.82296
936.89053
937.64027
937.69226
937.70909
938.26175
938.30096
938.37796
938.40756
938.44133
938.45579
938.47879
938.48816
938.50100
938.51204
938.52736
938.54102
938.55426
938.99862
939.07542
939.08700
939.10474
939.11870
939.52787
940.13043
940.65025
940.69472
940.71110
940.71811
940.72588
940.73215
940.74023
940.74999
940.76081
941.13691
941.15397
941.16671
941.24964
941.71677
942.73152
943.26316
943.29293
943.30389
943.32611
943.33980
943.36060
943.36958
943.46488
944.00700
944.03134
944.11056
945.09580
945.52120
945.64732
945.71153
945.72524
945.73478
945.74309
945.75057
945.76062
945.77046
945.77727
945.78440
945.79481
945.81007
945.82410
946.28959
946.44654
946.47994
946.50360
946.51151
946.51930
946.52598
946.53321
947.08565
947.71771
947.89527
947.95020
947.99665
948.00410
948.01562
948.02433
948.80179
948.86207
948.87779
948.89133
948.90375
948.92902
948.94709
949.23403
949.53429
949.56965
949.59311
949.60273
949.61115
949.61824
949.62949
949.63916
950.04297
950.07918
950.09937
950.11525
950.13042
950.14287
950.15851
951.53337
951.58027
951.59388
951.60482
951.98068
952.05660
952.07399
952.08314
952.09155
952.10083
952.11025
952.60138
952.94921
952.99452
953.02392
953.03405
953.04077
953.04794
953.06363
953.07046
953.08572
953.58902
953.61443
953.64512
953.65943
953.66835
953.67851
953.68594
953.70149
953.70961
953.71810
954.15282
954.21437
954.24328
954.25383
954.26420
954.27076
954.28054
954.29051
954.30452
954.81914
954.83456
954.84923
954.85896
955.53898
955.61015
955.62395
955.63159
955.64233
955.65181
955.65837
955.69005
956.79110
956.81474
956.82983
956.84985
956.86643
957.33038
957.35557
957.36305
957.37290
957.37975
957.45095
957.49322
957.51257
957.52024
958.79809
958.82760
958.83786
958.87603
959.36365
959.40809
959.43143
959.44319
959.45256
959.46260
959.49365
959.50407
959.51343
959.87943
960.68381
961.37432
961.59993
961.64917
961.66234
961.68455
961.69572
961.70439
961.71590
962.01614
962.03595
962.05859
962.21302
962.24256
962.25165
962.27328
962.29566
962.31312
962.32516
962.33343
962.34131
962.35040
962.36172
962.38342
962.39612
962.40593
962.43273
963.83387
963.92906
963.94063
963.94963
963.98657
964.01331
964.35609
964.37955
964.46441
964.48585
964.49593
964.52721
964.57124
964.60004
964.64480
965.64060
965.92873
965.95082
965.95928
965.96888
965.98517
966.01361
966.45850
966.48971
966.54598
966.55915
966.56705
966.60731
966.96868
966.99701
967.04815
967.06451
967.08488
967.10338
967.10994
967.11802
967.13603
967.14558
967.15372
967.16276
967.17801
967.19127
968.16128
968.33227
968.35042
968.36082
968.37026
968.37760
968.38600
968.39612
968.40679
968.79353
968.82853
968.85564
968.87259
969.25918
969.31169
969.40173
969.41878
969.42958
969.43738
969.44622
969.46035
969.47197
969.99251
970.02729
970.04300
970.05833
970.07700
970.08953
970.10997
970.11965
970.14803
970.15761
970.50831
970.53852
970.55612
970.57314
970.58697
970.60130
970.61514
970.62419
970.64126
970.65010
970.65889
970.66585
970.67264
970.67995
971.18242
972.18113
972.29415
972.30881
972.32080
972.33636
972.35040
972.81063
972.92160
972.93346
972.94491
972.95241
972.95997
972.97144
972.97788
972.98514
973.02205
973.73978
973.78545
973.80009
973.83429
973.84413
974.20964
974.24795
974.26200
974.26965
974.27696
974.28782
974.29799
974.31026
974.84726
974.90313
974.93362
974.96064
974.97808
974.98784
974.99783
975.01269
975.02152
975.03013
975.53667
975.64078
975.67706
975.69553
976.42537
976.48130
976.50468
976.51909
976.52861
976.90876
976.94386
976.95574
976.96673
976.97699
976.98673
976.99598
977.00575
977.01576
977.02789
977.03780
977.04872
977.95198
978.03466
978.06303
978.07823
978.08710
978.09743
978.12114
978.13243
978.51301
978.62298
979.21563
979.53550
979.73874
979.76330
979.77066
979.78051
979.86498
979.87633
980.36919
980.40974
980.42895
980.44178
980.45243
980.46179
980.47014
980.48104
980.51170
981.80928
981.89494
981.90399
981.92001
981.94002
981.97407
982.62060
982.73761
982.75913
982.77468
982.78428
982.79269
982.80385
982.81275
982.82074
983.29587
983.31410
983.33057
983.34232
983.35514
983.64183
983.67087
983.68209
983.69884
983.71145
983.79327
983.80898
984.95458
984.99238
985.00015
985.02589
985.24322
985.32470
985.37058
985.41002
985.42315
985.43368
985.46639
985.47792
985.50364
985.52996
985.99191
986.06923
986.12054
986.13439
986.15816
986.16934
986.17963
986.18833
986.19678
986.20356
986.21354
986.22275
986.23652
986.85160
986.91065
986.92077
986.94249
987.00505
987.03187
987.06769
987.07596
987.09020
987.10045
987.10810
987.12139
987.15250
987.57582
987.61577
987.68483
987.70027
987.71809
987.79167
987.81039
987.82248
987.83146
987.83876
987.84796
987.85648
987.87772
987.89407
988.51139
988.57680
988.60097
988.62893
988.64127
988.64821
988.65778
988.66873
988.68077
988.69066
988.70219
988.71617
989.12320
989.25240
989.27168
989.28284
989.29308
989.30405
989.31372
989.34218
989.76518
989.80831
989.82592
989.83337
989.84022
989.84750
989.85688
990.21646
990.25950
990.67654
990.80500
991.87331
992.39926
992.95777
993.00281
993.01243
993.02125
993.04034
993.06991
993.54814
993.72894
993.76892
993.80379
993.82970
993.85362
993.86660
994.37461
994.70714
994.73860
994.75459
994.76550
994.79698
994.80516
994.83339
995.28116
996.04876
996.18240
996.24703
996.26453
996.27125
996.27910
996.28810
996.29695
996.30716
996.33779
996.72335
997.15016
998.23338
998.26092
998.28520
998.31437
998.60417
998.67038
998.69549
998.71169
998.72466
998.73815
998.74746
998.75546
998.76334
998.78123
998.79162
998.80039
998.80973
:
