# Supplementary material for: Emergent decision-making behaviour and rhythm generation in a computational model of the ventromedial nucleus of the hypothalamus
Source: PLoS Comput Biol. 2019 Jun 3;15(6):e1007092. doi: 10.1371/journal.pcbi.1007092 (PMC6564049; doi:10.1371/journal.pcbi.1007092)
Supplement: S1 Dataset — Text files of the spike time data used in the paper. (ZIP) [file pcbi.1007092.s014.zip › VMN spike time data/d17.txt]

'd17'
:
0.27443
0.32800
0.35639
0.66546
0.67790
0.68825
1.30576
1.41499
1.91461
2.15436
2.37229
3.14016
3.73162
4.23873
4.54809
5.12781
5.51510
6.17780
6.64307
6.66911
6.67950
7.23542
8.23398
8.51627
8.63843
9.39759
9.43233
11.15316
11.62957
11.77760
12.19193
12.23890
12.61875
13.46491
14.21379
14.24071
14.92674
15.34991
15.39193
15.42715
16.03601
16.24008
16.25720
16.47504
16.67645
16.69498
16.86812
16.97588
17.07058
17.48684
17.96202
18.14643
18.45603
19.42675
19.67525
20.40224
20.47662
20.49497
20.72787
20.77899
21.63674
22.71797
22.99077
23.06491
23.32271
23.34207
23.77270
25.34031
26.03764
26.04972
26.29744
26.38791
26.86465
27.31343
27.50468
28.23658
28.50160
29.09633
29.23533
29.56235
30.15285
30.70956
30.72352
31.31877
31.99937
32.01423
32.02317
32.03363
32.06696
32.08430
32.10136
32.11950
32.66772
33.65134
33.68805
35.20476
35.22124
35.23432
35.24100
35.98284
36.00766
36.21908
38.38008
38.93173
39.17163
39.73212
39.74907
40.13029
40.15459
40.51879
40.79654
42.18505
42.44160
42.84420
42.90199
43.70606
44.05228
44.27461
44.97990
45.32106
45.81665
46.46197
47.22804
47.25071
47.50040
48.45899
49.07011
49.60837
50.14982
50.42324
50.96255
51.24592
51.44165
52.04395
52.21693
52.36096
52.89603
53.28892
54.79247
55.19897
55.21268
55.61391
56.85639
57.50896
58.06306
58.62582
58.80274
59.35337
59.99297
60.89735
61.06368
62.82043
63.32178
64.69820
65.16476
65.31279
66.15256
66.61772
67.46139
67.47779
68.75233
68.77642
68.80406
68.90692
68.92797
69.31144
69.37640
70.26887
70.90181
70.97411
72.24226
73.12538
73.31412
73.94619
74.10389
74.11547
74.38883
75.03834
75.28172
75.42918
75.66677
75.67743
76.25476
76.27410
76.48857
77.05900
77.46417
77.97491
77.99612
78.00649
78.01370
78.02219
78.05445
78.94124
79.89041
81.04083
81.33224
81.34954
81.35713
81.36742
81.37680
81.66770
82.24296
82.60803
82.86991
83.79299
83.83367
84.31381
84.57163
84.91734
85.14894
85.95175
86.14129
86.42226
86.65357
89.02473
89.04171
89.05341
89.09278
89.60054
90.11700
91.30092
91.87795
91.90246
91.91143
91.91883
92.32470
93.65426
94.65528
95.50835
96.31794
96.33096
96.34050
96.85694
97.09250
97.67855
98.44885
99.75738
99.79363
100.03683
100.74660
100.86513
101.35850
103.81831
103.95881
105.18190
105.20624
105.69505
106.48791
107.00521
107.02128
108.26004
108.27403
108.28210
108.74550
108.77343
108.78651
108.98339
108.99492
109.00949
109.28646
109.74785
109.75947
109.76885
110.61019
111.27275
111.33041
111.38064
112.28235
112.86993
113.24307
113.89821
115.69056
116.08221
116.19938
117.08595
118.35518
118.42958
119.42736
119.45450
119.46518
119.47497
120.31687
120.81665
121.46035
121.71305
122.18586
122.54416
122.82546
123.67264
123.69058
123.83729
124.17975
125.15620
125.64562
126.40925
126.45888
126.55593
126.56865
126.57902
127.70454
128.44108
128.45256
128.71235
128.73569
128.91239
129.45186
129.47351
130.78806
131.11412
131.47898
131.69351
132.35930
133.34939
133.99332
134.95503
135.48806
136.15116
137.02182
137.06574
137.93367
137.96025
137.97123
138.29334
138.50563
138.60437
140.32597
140.43952
140.48356
141.21207
141.79465
141.92268
142.61331
143.25401
143.29733
144.85185
144.91082
144.93765
145.13845
145.40182
145.91769
146.03058
146.15540
147.30767
147.38348
147.41036
147.41943
147.43744
147.44650
148.68184
149.61221
149.86735
150.74606
151.01558
151.24720
151.27289
152.62441
153.71712
153.79899
153.92388
157.77650
158.47370
158.49414
159.15566
159.53349
160.32806
161.46411
161.65990
163.95935
164.00231
164.04101
164.09514
165.49644
166.95214
167.32670
167.82697
168.11323
168.90266
170.19238
170.21967
170.94100
171.39756
172.50787
174.35464
174.54094
174.55208
174.56121
174.56862
174.57876
174.58970
174.59824
174.80627
175.19078
176.27988
177.77880
178.21782
178.36351
178.49813
178.80675
179.44423
180.26530
180.28400
181.71606
182.20198
183.51164
184.58671
186.29718
187.90819
187.93074
188.66139
189.10932
189.83343
190.17644
190.29487
190.94501
191.50607
192.05863
192.07892
192.09064
192.72767
192.84934
192.86358
192.87141
192.87958
192.90886
192.92496
192.93434
192.94867
193.37734
193.83680
194.07845
195.42678
195.45993
195.79042
195.80349
195.81176
195.83162
196.11450
196.74663
197.49221
198.12947
198.85125
198.88593
198.89789
198.90823
199.27338
199.72286
200.24128
200.53828
200.54752
200.91042
201.44461
203.23685
204.30066
204.89227
205.23333
207.21652
208.04821
208.60812
209.01242
209.05909
209.44836
210.18260
210.77352
211.27417
212.22985
213.23971
214.71108
215.36919
215.80076
215.82649
216.81208
217.36333
217.37673
217.38623
217.40526
217.41271
217.75448
218.06075
218.61064
218.82649
219.49576
219.51693
220.38447
220.96074
220.97837
221.67090
222.83646
224.05477
224.40574
224.42490
224.43674
224.44559
224.83347
225.33370
225.34831
225.61065
225.84939
228.66589
228.70221
229.55717
230.01355
230.21258
231.52683
233.09076
233.59686
233.67538
234.41249
234.53430
236.01380
237.01981
237.04714
237.32890
237.60090
239.52754
239.92704
239.93932
239.94768
239.96437
239.97242
240.10990
240.13097
240.15300
240.73500
241.11313
241.15371
245.62348
246.21299
246.79227
248.08096
249.02963
250.50014
252.51364
253.29100
253.35781
253.72098
254.33315
254.82010
254.83324
255.27406
255.82632
257.07871
257.36779
258.75238
259.11463
259.37316
260.02367
260.49785
260.52577
260.54644
261.49537
263.02950
263.74792
264.34467
264.52220
264.80659
264.82092
265.10250
265.33074
265.95685
267.31030
268.38548
268.52650
268.57011
268.68667
268.90049
269.97982
271.99325
272.57328
272.60762
273.63755
274.25243
274.61380
275.07944
275.10908
275.43800
275.79973
276.46232
276.48434
277.95081
278.50588
278.53286
278.54371
278.78351
279.53177
279.55360
279.58059
280.34630
280.78578
281.20101
282.19103
282.81732
284.73282
284.75087
284.88976
285.78466
285.95994
287.09812
287.34302
287.35319
287.87815
288.29211
290.10178
290.12187
290.60418
290.83363
290.94755
291.99932
292.69104
293.17432
293.66531
293.81346
295.12803
295.39165
295.46199
295.82048
296.73242
296.97375
297.71497
297.73831
297.78589
298.28165
298.74213
299.42349
299.57793
300.01042
300.37011
300.83479
300.84642
300.86309
301.47897
301.67107
302.76393
303.27034
303.72780
303.84955
303.97246
305.37502
305.77749
306.05745
306.29678
306.35151
306.41151
306.66290
306.75086
307.11396
307.36488
308.76711
308.89449
309.57594
309.89678
309.90690
310.10097
311.34188
311.41279
311.57263
311.59032
311.66752
312.04945
313.65300
313.90981
314.18821
315.38414
316.28705
317.04801
317.06382
317.92151
317.93368
318.50310
318.58589
318.60108
318.60967
318.65447
319.43293
319.50595
320.59795
320.75805
321.04907
321.97690
322.01284
322.02699
322.03301
322.42203
322.83471
322.84821
322.94005
323.88472
324.03256
324.46009
324.53113
325.53264
325.85055
329.39178
329.69022
329.74595
329.99113
330.34550
330.77813
331.02810
331.45650
331.48838
333.72022
333.73455
334.04623
334.20268
334.51347
334.72013
335.06319
335.77532
336.36710
336.43040
336.95395
338.74975
338.88962
339.32260
342.76017
343.07120
343.73251
344.13312
344.46326
345.12401
345.37724
345.41217
345.93720
346.31368
346.34086
348.65653
349.10365
351.14425
351.52971
353.99541
354.18964
354.64217
354.70110
355.40044
355.55915
355.57625
355.59204
355.60320
355.61976
356.84130
356.89669
357.67843
358.59174
358.96500
359.02511
359.05811
359.63133
359.97574
360.17745
360.55328
363.16697
363.31325
363.97156
364.54330
365.10142
365.42796
365.44412
365.45459
365.78491
365.80170
366.21095
367.05971
367.39874
367.70336
367.87777
367.91569
369.39063
369.73119
369.95180
370.12352
370.62072
371.01658
371.51155
372.61018
372.84145
373.78366
376.66606
376.70366
377.80905
377.96114
379.12979
379.72147
380.02066
381.14146
381.67262
382.24651
382.97877
383.20005
383.30742
383.68348
383.78097
384.13436
385.24266
385.26954
385.28448
385.32704
385.96117
386.45748
386.49261
386.53684
388.83119
389.76074
389.96395
390.25263
390.28501
390.93885
391.02492
391.04806
391.05503
392.40292
392.72279
392.97211
393.09520
393.11930
393.96199
395.45547
395.84393
395.85872
395.86485
395.87774
395.88744
396.29570
397.33973
397.54859
398.77633
399.06030
399.32547
399.51916
402.21736
402.65454
402.78897
402.80195
404.34504
404.39653
404.41753
404.42809
404.43714
405.22315
405.47520
406.10582
406.12001
406.12896
406.14170
406.46266
406.53792
408.70453
409.60624
409.91420
410.39589
412.24504
412.59169
412.78824
412.93739
413.73275
416.56613
417.55945
418.10976
418.79265
419.50218
420.33314
420.37106
420.38147
420.87480
421.43004
421.63282
421.66113
422.45282
422.49323
422.51198
422.52283
423.51118
423.54168
424.48393
426.18616
426.26000
427.80455
428.76810
428.78025
428.81277
429.74333
430.50426
430.90123
430.95014
432.24000
432.90596
432.93279
433.52881
434.28695
434.30395
435.17853
435.19562
435.68006
436.05836
437.08010
437.64865
437.85115
438.19204
438.21011
438.51676
439.36517
439.94003
440.07367
440.08413
440.40804
440.86560
441.97610
442.26505
443.22434
443.48031
443.54319
443.96611
444.30916
444.33227
445.64333
446.90810
447.65932
448.94217
449.38310
449.40621
449.45324
449.46448
449.47489
449.48412
449.49645
450.03089
450.70907
450.73220
452.17920
452.34706
452.38328
452.39377
452.98356
454.03866
454.73212
455.26689
455.69867
456.95042
459.53158
460.74660
461.46123
461.48033
462.32664
463.32573
464.16113
465.98369
466.06777
466.11087
466.13801
466.14583
466.54507
466.82283
467.20908
467.81060
468.08564
469.18227
469.90537
470.34663
471.68014
471.78349
471.80126
472.61605
472.66126
473.15449
473.34613
473.48784
474.88645
475.32913
475.46262
475.90348
476.69340
477.53467
477.68128
477.72181
478.53927
478.71286
479.05856
479.43183
479.84802
480.83720
482.08957
482.62490
483.17262
483.93907
484.14616
484.49543
484.72844
485.41585
485.94906
485.96115
486.13065
487.05742
488.09307
488.11043
488.57215
489.29440
489.31751
489.76467
489.90020
489.93872
490.01851
491.88231
491.96531
492.20591
492.90105
493.03562
493.04914
493.29813
494.48809
494.51170
494.65825
494.87387
495.51680
495.90799
496.14940
496.16695
496.17548
496.24418
497.06884
497.20370
498.13319
498.87128
498.94310
499.90277
500.38365
502.02057
502.10645
502.42550
503.62445
504.11954
504.58826
504.61036
504.62010
504.94232
505.13375
506.03350
506.30426
507.35709
507.44825
508.88562
508.95357
508.96725
508.98628
508.99487
509.01612
509.04029
510.02069
510.18568
510.19431
510.20153
510.21214
511.12344
511.78631
512.10351
512.17984
513.22788
513.94077
514.26375
514.93689
515.34903
515.39462
515.41706
515.70437
516.62318
516.64587
518.36681
520.95497
520.98629
521.88317
522.33065
522.58248
524.66075
525.32902
525.36822
526.23760
528.82998
529.06298
529.73452
530.66317
530.69636
531.98183
532.62932
533.09733
533.13918
533.15618
533.16408
533.42467
533.43431
533.44164
534.40034
535.11161
535.53725
536.31019
536.69326
537.59778
537.61395
537.63353
537.64778
537.66007
537.83209
538.39501
539.25199
539.28075
540.31095
540.88893
540.97527
541.58699
541.63066
542.30914
543.45950
544.05763
544.17036
544.93214
547.04262
547.08853
547.24482
547.95743
548.04495
548.34722
548.43548
549.01280
550.54679
552.86422
553.23493
554.18737
555.07429
555.27331
556.32660
556.88117
557.11212
557.66009
558.72880
559.77301
560.94005
561.59476
561.94467
562.82288
562.97370
563.42005
563.61045
565.30514
565.34020
566.12175
566.59747
568.20690
569.32825
569.70292
570.97086
571.99192
572.23186
572.72979
572.95255
574.27623
574.31402
574.64299
575.05430
575.44983
575.98385
576.04172
576.34462
577.51435
577.74786
578.34672
578.64820
579.14919
579.53809
579.78807
580.56106
580.78975
581.93149
583.28081
583.65337
583.68796
584.52342
584.79102
584.81567
584.82698
585.07126
586.22511
586.54120
586.91806
586.93066
586.93932
588.49542
588.68327
590.38273
591.54932
592.10235
592.12172
592.40958
592.63028
594.25419
594.41167
595.29762
596.11328
596.15752
596.37374
596.98553
598.10725
598.16511
599.40466
599.92499
601.30170
601.66868
601.71509
602.11155
603.64561
603.92990
604.64798
606.35150
606.73007
607.62630
607.86540
608.61202
608.62499
609.31715
609.85151
611.80609
612.12432
612.16423
612.23255
612.24753
612.26148
612.27110
613.34787
615.65413
617.21317
617.25725
617.54156
618.30647
618.60392
619.54320
621.25463
622.70679
624.54238
626.16259
627.69773
627.74278
627.77182
629.43852
630.39973
630.63838
635.19152
635.21059
635.97765
636.69592
637.48857
637.97422
638.24274
638.26620
638.28040
639.55644
640.65812
641.25339
641.91359
642.10762
642.21801
644.05266
644.59423
645.49700
645.95787
646.17658
646.68595
648.90563
649.11173
649.12855
649.13945
650.27514
651.30742
652.49052
652.85518
652.86843
653.25175
653.62623
655.56716
655.65523
656.41031
657.26605
658.25394
658.95677
659.61682
661.08473
661.89143
662.16902
662.99991
663.21271
664.33695
664.77402
667.68196
668.42571
669.73080
670.10349
670.60163
672.02908
672.64519
674.57231
674.93069
675.84686
676.48003
678.32105
678.61552
679.12704
679.89706
680.07940
680.09421
680.11994
680.13250
680.98695
681.28256
681.93127
683.92700
685.02437
685.83686
687.35441
688.91814
689.57042
689.99955
692.27409
693.48906
694.16576
695.42881
696.94724
697.72966
698.19214
699.14050
699.71165
700.77709
701.52491
703.23471
703.75942
704.64979
704.68862
705.18291
706.41846
707.76754
708.83584
709.06360
710.75807
711.24455
712.16152
712.80816
712.82589
713.78284
714.01846
714.83402
715.05702
715.69828
716.61689
716.97325
719.20714
720.73373
721.33835
722.06359
722.50284
724.80974
726.36443
726.57453
726.63016
726.66583
727.90043
727.92981
727.94529
728.35181
728.65231
728.84806
728.86796
728.87748
728.90095
729.95391
730.38451
731.88769
732.70260
733.51081
736.49409
740.22538
742.32359
743.60219
743.73363
743.74673
744.16295
748.12341
748.83894
749.29574
750.73321
751.99053
752.64351
752.66111
753.80036
754.41939
755.40508
756.47906
756.51025
757.04154
757.06142
757.34676
760.45302
761.72989
764.21860
764.35873
764.94854
765.18159
766.21414
766.31208
766.88824
767.16408
767.43260
767.44899
768.61287
768.76308
769.13903
769.98570
770.90736
771.80976
772.45600
772.92618
774.27587
774.36241
775.21385
775.37756
776.19315
776.65660
777.23868
777.25402
777.80191
777.83665
778.14776
778.57130
779.71556
781.03923
781.17750
782.00874
782.34051
782.69220
783.59874
783.61280
783.85932
787.02427
787.86021
788.39591
789.86224
790.81341
790.85342
791.15541
791.35307
791.54762
792.13295
794.09390
795.43458
795.46342
797.16119
797.56320
798.12409
798.14355
798.15146
798.16698
799.38985
800.07683
800.09016
802.15387
803.29422
805.11036
805.52917
805.98391
807.18656
807.89347
808.63080
809.03427
810.34456
810.37615
811.34204
812.78189
812.94470
813.51519
814.21965
814.41065
814.52949
814.83392
817.27103
817.50569
818.25578
820.31791
821.02069
821.03637
822.97933
823.00368
823.01287
826.18509
826.19666
826.92766
827.69942
828.02065
828.46438
829.54223
829.83013
830.81441
830.83394
830.88958
831.76573
832.77555
832.89073
833.18463
833.45523
834.39063
835.25974
835.42570
835.69321
835.95430
837.02174
837.65462
839.76016
841.19076
842.39900
842.98430
843.20028
843.92353
844.27141
844.70310
844.71698
844.94301
845.37135
846.08895
847.09794
847.46533
848.72496
849.68036
850.75783
850.77585
852.25705
854.59856
854.64932
855.10708
855.52140
855.87753
856.45804
856.47104
858.16805
858.39581
859.92194
860.29042
860.30854
862.30822
863.07826
863.73811
864.01967
864.03837
864.96911
865.54274
866.41974
866.85961
867.53333
867.73328
868.05918
869.30116
871.40850
871.64177
871.90629
872.25966
872.68724
874.31480
874.36993
875.89195
876.05098
876.96531
877.06884
877.33015
878.11773
878.45105
878.47308
878.48232
878.51066
878.52663
879.13969
879.70042
880.42678
882.43003
882.50699
884.18699
884.31898
885.34804
885.44970
885.65424
886.19342
887.30740
887.81814
888.67400
888.69684
888.81222
889.41830
890.37239
890.97289
891.77471
893.07623
893.09177
893.48178
894.18406
894.20177
894.72366
896.69712
897.51136
897.89712
899.30803
899.78748
899.80755
900.97576
902.58205
904.28505
905.44539
905.51740
906.11748
906.14779
906.18672
906.19973
906.21033
907.96480
908.71546
909.48200
909.52866
909.55430
909.56279
910.34217
910.39101
910.42225
910.43087
911.39017
912.53408
912.78854
912.80633
913.34108
914.26494
914.70544
915.93845
916.67230
919.66995
921.07101
923.64432
923.99245
925.08769
925.42237
926.25612
926.52950
926.57753
929.12831
929.92467
931.62918
931.73197
932.39695
932.91508
933.06772
933.07951
935.06375
938.69068
940.26685
941.30363
941.78659
942.53748
942.58377
943.18832
943.96643
944.37786
948.52710
948.77519
949.33389
950.57173
951.39391
952.02825
952.14424
952.78941
953.88762
955.44675
956.18855
956.89464
957.65267
959.01282
959.66168
959.71529
960.75915
961.26959
961.28806
961.75650
964.17994
965.81114
966.02451
966.57424
969.35969
969.82048
969.99121
970.32911
970.81778
970.89824
971.36995
972.88495
973.59298
973.62278
974.15113
976.59396
976.70408
976.96646
977.67681
978.05951
980.12901
980.38177
981.15040
982.94096
983.86603
986.03448
986.36086
989.27059
989.72643
991.36032
992.63234
992.90009
994.49841
995.51517
995.88077
996.78648
998.27493
999.50034
1000.32907
1000.98671
1002.66359
1002.70928
1003.54374
1004.41965
1004.99701
1007.40989
1007.42367
1008.77871
1010.14771
1010.17753
1010.38191
1011.31249
1011.33280
1012.05492
1012.32787
1013.10899
1013.78987
1014.32712
1016.17509
1016.19818
1016.21739
1016.22400
1018.19724
1019.42444
1019.86693
1020.80315
1023.28837
1024.28373
1025.92775
1027.65324
1028.80133
1029.08485
1029.89364
1030.56653
1031.01165
1031.50088
1032.67172
1032.71604
1033.19642
1033.40000
1033.43571
1034.93560
1038.22045
1038.27938
1041.77225
1043.52357
1043.53835
1043.54468
1045.55431
1045.82429
1045.84489
1048.56639
1048.58747
1048.65244
1048.66436
1049.06363
1050.13965
1053.84040
1054.54913
1054.66751
1054.68605
1054.69457
1054.70669
1054.71565
1055.12090
1056.15637
1056.21813
1056.92377
1057.22985
1058.61145
1059.46068
1059.48021
1060.20136
1060.63418
1061.39295
1061.67799
1062.00585
1062.81216
1062.96423
1065.32191
1066.14872
1067.23806
1067.76152
1068.63796
1070.23170
1071.56060
1071.84051
1073.09574
1075.11022
1075.70122
1076.61836
1076.64699
1076.67859
1077.48385
1077.49797
1077.69295
1077.76801
1079.18774
1081.94666
1082.27017
1082.65869
1083.06375
1083.78865
1084.02425
1084.31229
1087.58018
1089.17184
1089.32206
1091.64489
1091.95428
1092.82857
1094.78262
1094.79702
1095.54139
1097.04271
1098.11822
1099.18613
1099.39726
1100.12035
1101.02718
1101.33796
1101.35423
1101.37146
1102.08202
1102.26655
1103.17224
1105.22301
1106.01885
1108.74782
1109.67703
1109.71463
1110.32273
1111.46054
1112.75478
1113.53832
1114.87491
1114.92046
1115.26663
1116.13951
1116.46394
1117.64963
1117.67329
1117.68260
1117.69899
1118.21936
1118.71227
1121.44882
1121.75570
1121.78191
1122.89232
1124.17608
1124.19625
1124.98404
1126.11419
1126.15661
1126.59376
1126.72746
1128.44535
1129.13176
1129.14585
1130.09999
1132.37244
1132.61593
1134.14429
1134.16524
1135.17868
1136.82356
1140.05577
1141.43468
1143.32275
1144.18268
1144.63874
1145.00648
1149.16194
1149.38709
1150.80866
1151.06873
1151.38649
1151.58614
:
