# Supplementary material for: Emergent decision-making behaviour and rhythm generation in a computational model of the ventromedial nucleus of the hypothalamus
Source: PLoS Comput Biol. 2019 Jun 3;15(6):e1007092. doi: 10.1371/journal.pcbi.1007092 (PMC6564049; doi:10.1371/journal.pcbi.1007092)
Supplement: S1 Dataset — Text files of the spike time data used in the paper. (ZIP) [file pcbi.1007092.s014.zip › VMN spike time data/d19.txt]

'd19'
:
0.01028
0.07722
0.09895
0.11606
0.27368
0.30267
0.40524
0.71002
0.73668
0.76066
0.77035
0.78525
1.05563
1.40224
1.41552
1.43517
1.60642
1.70391
1.88934
1.93856
1.96677
2.05194
2.06192
2.30903
2.50147
2.71331
2.80120
2.89589
2.92301
2.94795
3.11139
3.37500
3.41878
3.43847
3.48016
3.59307
3.90017
3.94085
3.95761
4.24362
4.42708
4.64398
4.72572
5.04868
5.07789
5.16020
5.42182
5.57972
5.64067
5.70355
5.71853
5.79105
6.06026
6.08169
6.17596
6.25300
6.36648
6.47480
6.49943
6.51848
6.66223
6.68994
7.07943
7.29645
7.35293
7.36577
7.38510
7.76357
7.78734
7.81177
8.12621
8.24550
8.37059
8.39482
8.40663
8.46943
8.51669
8.82511
8.87261
8.89787
8.99578
9.14818
9.16404
9.23360
9.26915
9.32145
9.36128
9.45579
9.57027
9.60865
10.00949
10.08832
10.36890
10.44739
10.76646
10.78852
10.86448
10.97135
11.16985
11.30931
11.33329
11.36366
11.71276
11.78687
11.86454
12.33194
12.67832
12.75276
12.77550
12.91013
13.03549
13.10709
13.56041
13.68630
13.87749
14.14890
14.20338
14.24443
14.28059
14.35350
14.59631
14.89378
14.91321
15.02790
15.40617
15.42667
15.43674
15.44590
15.45803
15.48768
16.04094
16.11441
16.14064
16.17202
16.23050
16.28069
16.29675
16.52958
16.55198
16.56467
16.90081
16.92858
16.97716
16.99772
17.11633
17.44423
17.75552
17.94210
18.03142
18.05572
18.11094
18.50178
18.53692
18.55353
18.90293
19.06493
19.26280
19.30810
19.32436
19.35658
19.43306
19.56119
19.57961
19.59607
19.71584
19.79986
19.83963
19.90269
20.16456
20.48880
20.61933
20.75263
20.90722
20.93030
20.94815
20.98071
21.02182
21.07389
21.55888
21.60673
21.63208
21.71983
21.75893
21.78224
22.37414
22.43261
22.49106
22.53143
22.91527
23.11717
23.15457
23.39154
23.45041
23.53207
23.70355
23.80571
23.83303
23.85285
24.17002
24.27341
24.53437
24.64979
24.66571
24.68012
24.82251
24.98637
25.00830
25.03928
25.08717
25.10674
25.72176
25.77008
25.87689
25.97122
26.00128
26.02548
26.21878
26.23423
26.24582
26.26687
26.31592
26.52991
26.91338
27.03404
27.05700
27.07333
27.47554
27.52153
27.68633
27.77425
27.81321
28.01573
28.33187
28.42678
28.53495
28.72705
28.84978
28.96881
29.30595
29.33616
29.35301
29.48375
29.50541
29.62725
29.68796
29.79368
30.17701
30.28079
30.30130
30.40288
30.64685
30.76258
30.81973
30.83776
30.85516
31.21522
31.27902
31.40927
31.43478
31.45077
31.51205
31.97806
32.08842
32.17481
32.26778
32.28448
32.31008
32.38776
32.40543
32.45923
32.47400
32.49105
32.71018
32.74458
32.77425
32.83463
32.93597
33.09793
33.11666
33.12819
33.40738
33.84075
33.95923
33.98907
34.18631
34.27482
34.34401
34.41916
34.45988
34.63840
34.69968
34.72090
34.75348
34.78200
34.84074
35.06895
35.08475
35.15512
35.17382
35.48770
35.56941
35.69388
35.71527
35.78961
35.88869
36.13814
36.16879
36.23873
36.56450
36.59607
36.68517
36.87799
36.89172
36.90826
36.94502
36.98338
36.99657
37.02315
37.32322
37.58320
37.61941
37.71268
37.72900
37.75559
37.78933
37.80293
38.18321
38.24524
38.51596
38.61429
38.68043
38.69438
38.70691
38.74176
38.76812
38.80767
38.89066
38.91633
38.95609
39.20964
39.25662
39.36203
39.41911
39.50809
39.53257
39.65235
40.32470
40.43877
40.67532
41.08959
41.22976
41.25739
41.28253
41.30896
41.39847
41.44188
41.46041
41.53421
41.63615
41.92708
41.96070
41.99246
42.37421
42.52619
42.58186
42.64919
42.66159
42.67830
42.78590
42.82687
42.97832
42.99328
43.00668
43.05386
43.16027
43.17474
43.32944
43.40588
43.44240
43.60104
43.69143
44.05087
44.10336
44.12769
44.40902
44.49393
44.50947
44.63623
44.67425
44.76816
44.87076
44.88659
45.13237
45.16204
45.22037
45.35140
45.53941
45.59506
45.85965
45.87487
45.99886
46.02764
46.27718
46.36197
46.48662
46.52987
46.70314
46.78651
46.80085
47.11654
47.25657
47.50367
47.52773
47.60343
47.73972
47.78480
47.81341
48.00954
48.13957
48.23060
48.33513
48.54194
48.56406
48.66859
48.79802
48.81438
49.19682
49.43787
49.46329
49.68738
49.76910
49.81193
49.82745
49.84089
49.84985
49.86641
49.95910
50.04116
50.05424
50.09679
50.12198
50.32968
50.52095
50.54186
50.76245
50.91897
51.08377
51.10281
51.13378
51.19113
51.24848
51.30766
51.32710
51.61103
51.65112
51.73705
51.92288
51.94836
51.98776
52.22192
52.24171
52.25267
52.26282
52.30066
52.32955
52.56717
52.76090
53.16321
53.21190
53.27816
53.33989
53.57738
53.65707
53.98224
54.10690
54.31110
54.33537
54.38502
54.79997
54.82040
54.83197
54.86378
54.99456
55.08672
55.16115
55.19184
55.22063
55.25504
55.28278
55.29543
55.40957
55.50796
55.66679
55.69375
55.71537
55.72920
55.75057
56.11582
56.39523
56.54071
56.76589
56.85924
56.89507
56.90749
56.92972
56.94279
57.07164
57.08560
57.10778
57.15481
57.37118
57.38358
57.39620
57.49128
57.62277
57.66159
58.06448
58.08374
58.56769
58.63443
58.72097
58.73845
58.75481
58.83457
58.86709
58.89140
59.09830
59.21503
59.25077
59.26420
59.27608
59.39744
59.55239
59.81185
59.82447
59.84095
59.86136
60.23427
60.39252
60.59590
60.94752
61.02280
61.04457
61.07089
61.12899
61.14719
61.19717
61.38680
61.42711
61.44042
61.45670
61.47752
61.61409
61.62404
61.64996
61.68394
61.70190
61.86645
62.03654
62.11039
62.12636
62.13626
62.46647
62.83865
62.85865
63.01437
63.15921
63.27395
63.28318
63.29417
63.30896
63.37302
63.38431
63.52053
63.65190
63.68938
63.92530
64.14118
64.33042
64.35296
64.36595
64.37961
64.47471
64.69989
64.83880
64.89620
64.92836
65.07628
65.40165
65.42041
65.57255
65.70531
65.72227
66.08576
66.28305
66.48042
66.64301
66.82069
66.88740
66.91458
67.27770
67.32625
67.38400
67.39829
67.42191
67.43822
67.45126
67.48089
67.53640
67.71860
67.86903
67.88568
67.89964
67.93054
67.95517
68.05068
68.16406
68.19098
68.49221
68.58818
68.68572
69.00705
69.04119
69.17577
69.21421
69.24282
69.35880
69.46351
69.47739
69.54868
69.67072
69.93324
70.04295
70.06592
70.11187
70.13544
70.15068
70.40021
70.45267
70.50421
70.52322
70.54692
70.65527
70.67497
70.81831
70.83651
70.85296
70.90026
70.96090
71.18433
71.19942
71.21818
71.23412
71.64795
71.69186
71.70882
71.72643
71.85469
71.87362
72.22133
72.23208
72.49008
72.50933
72.52381
72.54360
72.55664
72.60904
72.77827
72.81299
72.87825
72.89249
72.95344
72.97136
73.00769
73.17412
73.53807
73.56590
73.60381
73.82067
73.84123
74.09635
74.11329
74.19786
74.25692
74.35062
74.43132
74.45101
74.47200
74.73020
74.75056
74.77853
74.80814
74.98159
74.99705
75.00895
75.03348
75.14682
75.47246
75.59581
75.69153
75.93030
76.12318
76.73189
76.76742
76.80974
76.82406
76.85753
77.05895
77.07321
77.19718
77.23629
77.30175
77.36740
77.52815
77.59129
77.60224
77.89612
77.98713
78.00288
78.01728
78.12692
78.19823
78.21238
78.52303
78.58147
78.70693
78.94083
79.00680
79.16543
79.19259
79.21857
79.31099
79.34678
79.35749
79.37247
79.73831
79.86454
79.95114
79.96792
79.97929
80.01923
80.03170
80.33162
80.35909
80.37400
80.42175
80.44801
80.49115
80.58104
80.59358
80.65431
80.66581
80.91321
81.17484
81.22343
81.31720
81.33257
81.63213
81.68219
81.84265
81.85483
81.93654
81.95281
81.96660
82.01626
82.03399
82.05535
82.11443
82.47239
82.94869
83.19838
83.26963
83.28824
83.30469
83.60258
83.64269
83.74183
83.76544
83.78128
83.79429
84.11349
84.19069
84.51215
84.55575
84.57074
84.61887
84.78052
85.08859
85.11918
85.28587
85.43008
85.45718
85.82164
85.90333
85.91495
85.92989
85.94512
86.04630
86.55012
86.57311
86.60681
86.62320
86.64223
86.65671
86.68266
86.96667
87.29496
87.32784
87.35994
87.38919
87.54721
87.67857
87.87860
87.89363
88.01318
88.02348
88.03810
88.34125
88.37194
88.62012
88.65026
88.66154
88.68960
88.70641
89.34623
89.38984
89.55484
89.56534
89.57817
89.58847
89.61920
89.98506
90.00375
90.01763
90.03209
90.19960
90.21588
90.46261
90.47375
90.70423
90.84490
90.86860
90.98794
91.23583
91.34074
91.43615
91.56314
91.58063
91.61434
92.04156
92.13314
92.22649
92.27462
92.29575
92.37527
92.81910
92.89893
93.08397
93.13232
93.16426
93.33111
93.35927
93.49814
93.63617
93.66264
93.72667
93.78978
93.80153
93.81860
94.14398
94.28902
94.34163
94.37812
94.52651
94.55527
94.62537
94.64343
94.65454
94.66613
94.96897
95.19573
95.25113
95.26381
95.28586
95.43017
95.62807
95.71004
95.72561
95.74350
95.90397
95.97444
95.99253
96.00176
96.03476
96.12574
96.23380
96.30557
96.32583
96.40016
96.44662
96.57878
97.02591
97.08519
97.13383
97.32809
97.36089
97.70895
97.78537
97.81681
97.83259
97.87344
97.88840
97.90809
98.04681
98.06498
98.09658
98.15844
98.19135
98.21770
98.44875
98.59087
98.63021
98.99374
99.14416
99.15096
99.44029
99.53518
99.58244
99.84486
100.13847
100.78358
101.16247
101.28514
101.39136
101.40829
101.43806
101.46367
101.57884
101.59537
101.61907
101.85899
101.90132
101.91108
101.91784
101.93103
101.97570
102.02474
102.03886
102.05040
102.29533
102.37557
102.62393
102.78567
102.95188
102.97353
102.98430
102.99877
103.00787
103.02798
103.11203
103.17097
103.28254
103.30585
103.43305
103.97419
104.00688
104.07517
104.18035
104.24261
104.41316
104.55564
104.67290
104.80551
104.85253
104.89194
104.93971
105.21844
105.47621
105.87711
105.99153
106.01631
106.08069
106.10083
106.22853
106.36734
106.39006
106.41691
106.46437
106.79294
107.50664
107.53300
107.72787
107.99022
108.08923
108.10654
108.12278
108.13485
108.17731
108.35025
108.40880
108.47780
108.51152
108.52812
108.72993
108.86901
108.97777
109.09864
109.67651
109.79938
110.13367
110.34826
110.55319
110.63930
110.65059
110.68049
110.71979
110.73124
110.74154
110.81743
110.82906
110.85615
110.92592
110.93972
110.95114
111.37889
111.53703
111.61026
111.70416
111.72658
113.28842
113.56584
113.82084
113.85616
113.95305
114.06350
114.39229
114.58950
114.81618
114.83114
114.84793
114.89604
114.91018
114.92419
115.42820
115.95458
115.97398
115.99712
116.13719
116.26519
116.50362
116.54630
116.67824
116.69868
116.78224
116.82359
116.86340
116.89280
116.90224
116.95391
116.96522
116.98379
117.18003
117.19874
117.33608
117.34854
117.86758
117.92890
117.94795
118.08858
118.10838
118.16883
118.47980
118.73859
118.94684
119.13104
119.15169
119.17218
119.45123
119.68484
119.91450
119.93512
119.99053
120.19846
120.22999
120.42186
120.69064
120.77143
120.91239
121.22683
121.29741
121.37805
121.44786
121.50327
121.75833
121.85621
121.87759
121.88883
122.13195
122.17399
122.23857
122.27772
122.29318
122.43715
122.94019
123.01316
123.13791
123.17364
123.24460
123.25508
123.38392
123.39648
123.41397
123.53193
123.55164
123.73775
123.82463
123.83805
123.92463
124.13601
124.22286
124.48117
124.53620
124.55832
124.79921
124.84451
124.99404
125.01617
125.02949
125.03881
125.06608
125.27916
125.52626
125.60629
125.63406
125.82822
125.90671
125.95671
125.97541
126.35679
126.37773
126.40311
126.44212
126.48710
126.66465
126.72432
126.83338
126.99653
127.18612
127.29262
127.59533
127.83307
127.86911
127.90203
128.00323
128.02726
128.07450
128.08346
128.10236
128.11421
128.19311
128.30599
128.33931
128.35654
128.52305
128.62109
128.65046
128.68328
128.90565
129.02319
129.14492
129.31963
129.35499
129.44296
129.63723
129.92355
129.94520
129.98711
130.17669
130.46694
130.66073
130.73059
130.76890
131.14819
131.28637
131.34451
131.41505
131.43467
131.44850
131.46182
131.63659
131.74226
131.75406
131.86180
131.94374
131.96139
131.97725
131.99000
132.05431
132.18185
132.33704
132.44734
132.62949
132.71743
132.78850
132.81639
132.90143
132.91900
132.93907
132.96086
133.02301
133.11360
133.14965
133.19880
133.21328
133.42926
133.45701
133.47331
133.48660
133.49581
133.51052
133.60630
133.77673
133.81390
133.88208
133.89331
133.90662
133.92505
134.21457
134.34555
134.37145
134.49508
134.91172
135.08828
135.16972
135.18204
135.24208
135.26811
135.28483
135.32340
135.49894
135.52774
135.57055
135.83407
136.24352
136.26718
136.61822
136.67812
136.90582
136.93563
137.02347
137.17561
137.18935
137.20194
137.21864
137.32796
137.34578
137.36228
137.56364
137.81222
137.84712
138.00167
138.28194
138.30867
138.47426
138.57680
138.59830
138.82238
138.93067
138.94742
138.96196
139.08680
139.12270
139.15723
139.60224
139.65943
139.76080
139.95142
140.12986
140.22455
140.44676
140.49011
140.55945
140.60316
140.69831
141.05132
141.07137
141.08247
141.09319
141.10213
141.17867
141.20537
141.38178
141.44858
141.46147
141.66134
141.68107
141.70220
142.04890
142.07984
142.26803
142.40243
142.42016
142.44824
142.46773
142.83252
142.87849
142.91102
142.96235
142.98376
142.99826
143.03300
143.05483
143.27201
143.56252
143.58619
143.84988
144.01958
144.08195
144.10368
144.23272
144.41095
144.42780
144.61494
144.86286
144.93108
145.02888
145.26197
145.39112
145.40753
145.45093
145.49640
145.51655
145.73906
145.91036
145.96540
146.15639
146.19617
146.21987
146.34672
146.37752
146.46349
146.63215
146.82457
146.89713
146.92768
146.99855
147.07017
147.57841
147.59377
147.60735
147.61829
147.63784
147.66715
147.69153
148.16793
148.21094
148.23374
148.52687
148.60851
148.64950
148.68426
148.75737
148.94684
148.97385
149.02244
149.04453
149.06009
149.09957
149.11612
149.51606
149.60325
149.61893
149.66390
149.67418
149.69355
149.73589
149.76410
149.88918
150.09592
150.12747
150.13967
150.42600
150.58254
150.64338
150.65656
150.78929
151.14944
151.16444
151.20939
151.22753
151.27925
151.29541
151.48962
151.71100
151.76860
151.78700
151.81829
151.84081
151.88355
151.90986
152.33862
152.39594
152.41952
152.43986
152.59490
152.81819
152.85850
152.93699
152.96834
153.20283
153.23354
153.26952
153.29872
153.44364
153.53406
153.68180
153.69829
153.72639
153.86358
153.91401
154.00609
154.02584
154.04211
154.07370
154.09477
154.14304
154.45209
154.48359
154.61314
154.82054
155.07059
155.10267
155.17897
155.26296
155.27792
155.29265
155.31744
155.80455
156.05531
156.24412
156.31092
156.77530
156.79810
156.95005
157.13403
157.15845
157.17945
157.19372
157.20279
157.21356
157.23486
157.25256
157.28331
157.54756
157.63549
157.87363
157.90334
157.91722
157.92780
157.97126
158.35060
158.38554
158.42558
158.67475
158.76619
159.03503
159.18168
159.24387
159.47929
159.53593
159.60496
159.70204
159.72073
159.83895
159.87108
160.17899
160.33976
160.42091
160.48419
160.51631
160.87621
161.00475
161.03104
161.04743
161.06184
161.09270
161.21862
161.23930
161.50433
161.51752
161.54946
161.76762
161.81224
161.82883
161.87512
161.99322
162.01552
162.11439
162.12958
162.15071
162.16368
162.21141
162.29951
162.30961
162.34765
162.37594
162.70651
162.74015
162.75218
162.95581
163.17763
163.58661
163.63967
163.84092
163.89887
163.94547
164.11858
164.23728
164.28264
164.31381
164.44940
164.47220
164.79203
164.85218
164.95082
164.97326
164.99239
165.02314
165.41748
165.52619
165.54424
165.55682
165.58951
165.71112
165.92114
165.94637
166.02822
166.17037
166.41641
166.43211
166.48775
166.50351
166.52024
166.54874
166.75006
166.77100
166.79796
166.83782
166.85288
166.90099
166.95320
167.36403
167.51220
167.53200
167.56052
167.59168
167.86376
167.89559
167.92035
168.03841
168.12197
168.17221
168.18997
168.28417
168.31103
168.42865
168.46556
168.52374
168.53475
168.57821
168.80678
168.82667
168.85190
168.91896
169.31052
169.47818
169.54909
169.57390
169.58890
170.04335
170.09354
170.16074
170.18273
170.19471
170.37461
170.68823
170.75199
170.78935
170.82361
170.88719
171.40201
171.68875
171.70695
171.85051
171.90987
171.94852
172.13164
172.20091
172.26437
172.28520
172.31081
172.35238
172.75706
173.20361
173.25055
173.26595
173.28577
173.30370
173.37309
173.50945
173.64335
173.78534
173.81025
173.90102
173.92010
173.93662
173.95114
173.97432
174.19882
174.58241
174.61348
174.74492
174.77082
174.94840
175.06293
175.08559
175.23174
175.26320
175.28373
175.72536
175.74394
175.85998
175.87287
176.15586
176.32532
176.34053
176.35095
176.36286
176.38864
176.53948
176.71065
177.23752
177.36147
177.39230
177.44956
177.46160
177.49121
177.55592
177.69024
177.71443
177.83220
178.20240
178.25237
178.51927
178.55012
178.56879
178.58626
178.59935
178.61553
178.91728
178.98083
179.04121
179.05872
179.09593
179.13494
179.29753
179.37640
179.42531
179.43976
179.50558
179.60542
179.79675
179.83224
179.94652
179.97491
180.02514
180.43048
180.47706
180.75279
180.87677
180.94737
180.96811
181.03306
181.16816
181.19422
181.23411
181.25363
181.26363
181.27605
181.35950
181.42069
181.56006
181.58632
181.69350
181.94005
182.29538
182.34334
182.42133
182.44688
182.47286
182.55058
182.60213
182.98771
183.01592
183.15193
183.17510
183.25507
183.31563
183.46132
183.58220
183.61040
183.65442
183.93293
183.95909
183.98707
184.00074
184.13229
184.20607
184.23753
184.28028
184.29543
184.42799
184.67122
184.68534
184.77882
184.80257
184.98274
185.01963
185.08938
185.11976
185.13450
185.14772
185.16327
185.44132
185.52996
185.64708
185.68394
185.98163
186.04963
186.07146
186.08755
186.20104
186.43391
186.76749
186.79306
186.82486
187.10852
187.12835
187.14673
187.20741
187.22767
187.23749
187.45555
187.46924
187.50759
187.52959
187.64379
187.78359
187.80120
188.06259
188.11113
188.13940
188.57192
188.65130
188.72593
188.74480
188.75736
188.86409
188.87513
188.89916
188.90964
188.95639
188.97695
189.25995
189.32802
189.38659
189.41269
189.57517
190.05856
190.07803
190.09892
190.11511
190.14296
190.75891
190.90859
191.04754
191.06885
191.10082
191.11292
191.20036
191.31732
191.34879
191.44525
191.46339
191.47858
191.51426
191.66270
191.81953
192.00000
192.04227
192.22471
192.23821
192.35403
192.37754
192.62463
192.80119
192.97399
193.12644
193.25380
193.27913
193.29098
193.41104
193.55208
193.58135
193.59480
193.61521
193.78331
193.91837
193.95816
194.05913
194.34778
194.43033
194.51491
194.56735
194.59166
194.62717
194.89698
194.92361
194.97118
195.04553
195.17584
195.18658
195.20290
195.21391
195.28406
195.38031
195.43830
195.48200
195.51909
195.76091
195.80533
195.81998
195.83542
196.14944
196.31593
196.34173
196.56979
196.85690
196.88628
196.90116
196.91599
197.04333
197.16798
197.23907
197.43282
197.53705
197.55352
197.66920
197.68635
197.69944
197.71547
197.75615
198.04274
198.15860
198.18566
198.20167
198.35263
198.36609
198.67771
198.93425
198.96366
198.97989
199.00196
199.01225
199.08521
199.14134
199.65615
199.67988
199.85008
199.98370
200.25548
200.43048
200.49685
200.50947
200.52501
200.60166
200.61851
200.63629
200.65550
200.67310
200.83405
200.98658
201.11232
201.32988
201.35176
201.38423
201.40503
201.71126
201.81482
201.89137
201.98549
202.05450
202.08942
202.13833
202.32177
202.38595
202.73789
202.89327
202.91619
202.92962
202.96562
202.98829
203.05659
203.24346
203.27629
203.45127
203.60967
203.63120
203.87496
204.06495
204.38289
204.49686
204.54988
204.56997
204.62896
204.67627
204.69014
204.73698
204.86768
204.90732
205.17179
205.18632
205.21111
205.23031
205.37132
205.48307
205.58962
205.63406
205.85499
206.04887
206.32987
206.62634
206.64497
206.65990
206.68223
206.70155
206.74274
206.75915
206.91695
206.94734
206.96311
206.97434
206.98547
207.14318
207.17560
207.39781
207.43876
207.57048
207.84765
208.07151
208.19450
208.23821
208.24985
208.26018
208.41862
208.59812
208.62233
208.66391
208.69049
208.97251
208.99002
209.01033
209.23696
209.29106
209.32040
209.33324
209.49067
209.50130
209.53842
209.55551
209.91362
209.96402
209.98090
210.29332
210.37562
210.39996
210.42870
210.49053
210.50446
210.54459
210.59322
210.71691
210.76231
210.98553
211.00424
211.07540
211.08877
211.10870
211.25101
211.44935
211.47002
211.48340
211.76062
211.77541
211.84199
212.19306
212.25409
212.31983
212.47819
212.60706
212.67153
212.87701
212.99270
213.07484
213.09683
213.11488
213.38240
213.40265
213.62203
213.67047
213.75948
213.78438
213.81587
213.82575
213.96279
214.05934
214.11881
214.13641
214.15269
214.16477
214.22473
214.29446
214.31818
214.39072
214.60345
214.79728
214.81654
215.10792
215.13472
215.22123
215.23924
215.28523
215.55864
215.57942
215.65180
215.74756
215.87711
216.05329
216.09966
216.13220
216.15267
216.16184
216.38806
216.41554
216.80829
216.83278
216.84456
216.88903
216.94446
217.00120
217.02623
217.28776
217.38646
217.39999
217.68116
217.82046
218.12637
218.18884
218.33541
218.35980
218.65212
218.93451
218.99994
219.34051
219.52268
219.55032
219.57124
219.59302
219.62297
219.80801
219.82247
219.88293
219.98007
220.05239
220.32457
220.48101
220.51705
220.77528
221.02686
221.08634
221.33670
221.39858
221.41102
221.66160
221.73190
221.77231
221.79746
221.84652
221.85812
221.87117
221.88432
221.89995
222.26775
222.28163
222.47565
222.50060
222.51257
222.52730
222.56063
223.07875
223.10651
223.17296
223.28635
223.31463
223.45085
223.58280
223.65486
223.87563
223.92744
223.96212
224.32723
224.46665
224.49919
224.55633
224.57954
224.66153
224.84583
224.99800
225.03512
225.05170
225.15378
225.19638
225.20676
225.22543
225.51232
225.71569
225.75331
225.78101
225.85778
226.14157
226.20018
226.29933
226.36071
226.39307
226.42755
226.47229
226.58225
226.69970
226.78076
226.89122
227.11889
227.14781
227.16118
227.41357
227.66717
227.79560
227.87848
227.92399
228.02442
228.04293
228.09179
228.30245
228.40418
228.42816
228.47780
228.50088
228.51302
228.56320
228.60695
228.77167
228.81363
228.99165
229.10435
229.38304
229.40306
229.42372
229.71388
229.74526
229.75666
229.95665
230.01940
230.07396
230.08378
230.12196
230.12981
230.13885
230.17109
230.25620
230.28995
230.35319
230.64776
230.68281
231.22998
231.26504
231.29498
231.54877
231.64675
231.66084
231.68608
232.02197
232.05537
232.15024
232.30802
232.37836
232.40132
232.41479
232.42355
232.44890
232.69678
232.75477
232.97920
233.14170
233.17931
233.20607
233.23416
233.25715
233.31865
233.51785
233.61745
233.64064
233.68919
233.70163
233.72676
234.17332
234.22624
234.27127
234.28688
234.29786
234.36749
234.41504
234.42903
234.49895
234.51641
234.53185
234.65938
234.68316
234.69398
234.82256
234.99348
235.04643
235.07319
235.37248
235.63917
235.68174
235.71895
235.73371
235.85136
235.91604
235.93854
236.26543
236.30509
236.32812
236.35077
236.36628
236.38324
236.66849
236.88309
236.91475
237.12517
237.15788
237.16900
237.21230
237.24441
237.41227
237.47397
237.51835
237.56656
237.59500
237.62013
237.75601
237.81510
237.87278
238.12470
238.36666
238.38849
238.41948
238.43549
238.68330
238.71965
239.19246
239.21098
239.29605
239.59402
239.62139
239.65126
239.67630
239.69011
239.70303
239.72239
239.75101
239.77329
239.79198
239.98969
240.19629
240.50685
240.78139
240.89553
240.93783
240.95985
241.01979
241.15126
241.20705
241.22457
241.23468
241.47348
241.71510
241.97134
242.25776
242.34919
242.39354
242.68557
242.70308
242.87742
242.96162
243.03038
243.50290
243.52214
243.62509
243.64970
243.66149
243.73968
243.85583
243.88424
243.90360
244.15929
244.17740
244.25367
244.34282
244.51388
244.62254
244.69324
244.73072
244.75971
244.79001
245.04028
245.23509
245.26175
245.28647
245.41064
245.44649
245.49478
245.62839
246.00441
246.04397
246.09851
246.11616
246.14243
246.16888
246.18253
246.20111
246.33135
246.35847
246.39624
246.58942
246.62709
246.64008
247.03379
247.09370
247.12000
247.19203
247.35182
247.88216
247.93725
247.97560
248.18749
248.20173
248.21702
248.22669
248.27962
248.52072
248.54323
248.56680
248.58309
248.68927
248.77969
249.23395
249.24503
249.50618
249.52457
249.54240
249.71218
249.72898
249.76716
249.84981
249.89727
249.91341
249.93041
249.94971
250.00199
250.01673
250.07942
250.09353
250.51858
250.63011
250.82882
250.91861
251.05403
251.19631
251.42822
251.44553
251.47365
251.51136
251.52643
251.58656
251.61923
251.74727
251.77984
251.79522
252.02243
252.05687
252.08626
252.10258
252.13168
252.44338
252.46508
252.51380
252.53902
252.87891
252.92536
253.09294
253.12336
253.14543
253.16335
253.22107
253.27301
253.29111
253.30232
253.35038
253.53409
253.80306
253.96248
254.05676
254.19975
254.42782
254.63895
254.71324
254.74188
254.84521
255.09603
255.13747
255.25786
255.31057
255.41110
255.85793
255.89030
255.92442
256.01553
256.03546
256.13635
256.16125
256.17557
256.31326
256.33558
256.55868
256.63184
256.90527
256.92468
256.97434
257.16432
257.27135
257.40283
257.76851
258.13732
258.26119
258.27803
258.32124
258.46017
258.77714
258.93270
258.94828
258.96938
259.12154
259.21378
259.38580
259.42144
259.44355
259.49912
259.51293
259.74005
259.75999
259.80101
259.82638
260.26689
260.39756
260.47530
260.55376
260.76147
260.82103
260.84049
260.88930
261.16768
261.31428
261.64426
261.90363
261.95054
261.98586
262.00674
262.18428
262.33061
262.70131
262.82032
262.93865
262.96387
263.12124
263.15729
263.17395
263.20770
263.23280
263.35799
263.38467
263.48897
263.50375
263.51931
263.54261
263.55487
263.69971
263.73915
263.98458
264.01670
264.04008
264.05129
264.29124
264.30967
264.75091
264.78452
264.79503
264.85301
264.87006
264.91306
264.93366
264.94737
265.09103
265.28277
265.44096
265.70392
265.73425
265.92614
265.98840
266.05540
266.10805
266.37965
266.55391
266.60721
266.69257
266.79428
266.80564
266.81659
266.82885
267.15559
267.17668
267.19555
267.28056
267.30324
267.31499
267.32681
267.35571
267.79346
267.84855
267.99226
268.00354
268.03866
268.28613
268.30633
268.33899
268.65886
268.69804
268.73287
268.79763
268.85782
268.88390
268.96393
269.01659
269.04112
269.05552
269.08236
269.22153
269.48992
269.59287
269.64731
269.74700
269.86714
270.14821
270.16833
270.37534
270.62947
270.69493
270.75208
270.78768
270.79881
270.89437
270.95714
271.22303
271.28328
271.36031
271.36959
271.42777
271.45605
271.50181
271.76413
272.03029
272.22519
272.28466
272.35271
272.57917
272.65378
272.68923
272.71351
272.73280
272.87432
273.14321
273.32813
273.38411
273.41166
273.43098
273.45261
273.49947
273.63993
273.75080
273.80976
273.85419
273.98507
274.07028
274.08325
274.09116
274.10012
274.10952
274.31827
274.72252
274.76016
274.77462
274.80016
275.08521
275.32448
275.34791
275.37320
275.43333
275.44494
275.46725
275.49544
275.51201
275.59460
275.63371
275.64773
275.68338
275.77971
275.88034
275.89496
275.97767
275.98674
275.99723
276.07483
276.16342
276.19894
276.38049
276.41952
276.54066
276.59089
276.63373
276.65047
276.69572
276.71783
276.77308
276.79044
276.96773
277.00445
277.07141
277.09170
277.18851
277.45918
277.49669
277.56653
277.68942
277.71744
278.03019
278.07063
278.14396
278.15518
278.17287
278.31799
278.32960
278.43858
278.61768
278.63804
278.77573
278.82222
279.05233
279.11509
279.20778
279.24793
279.26615
279.28398
279.34530
279.38401
279.39880
279.53697
279.58926
279.60409
280.03829
280.05413
280.11067
280.21434
280.37496
280.67831
280.84737
281.00874
281.07292
281.28788
281.30018
281.31581
281.33709
281.38974
281.42412
281.67849
281.69751
281.83453
281.86511
281.89847
281.95037
282.02929
282.11470
282.24236
282.26283
282.28246
282.33880
282.39664
282.52249
282.81123
282.82750
282.84804
283.13427
283.34755
283.69340
283.76076
283.78095
283.80570
283.86967
283.88505
283.90195
284.17298
284.19639
284.21465
284.47834
284.49305
284.50821
284.52385
284.66964
284.69305
284.73680
284.75428
284.77162
284.87291
284.89813
285.19059
285.23549
285.27493
285.28652
285.44528
285.49279
285.57735
285.89264
285.94503
286.38271
286.42777
286.45284
286.47634
286.49343
286.53190
286.75381
286.77857
286.81778
286.89272
286.93449
287.10208
287.17989
287.20410
287.21854
287.23586
287.25203
287.29581
287.46520
287.47768
287.49173
287.50159
287.51669
287.66081
287.67946
287.70323
287.78262
287.83686
287.89695
288.25417
288.27261
288.56243
288.58266
288.85729
288.91052
288.99300
289.03192
289.20692
289.27562
289.35873
289.42039
289.43656
289.44440
289.76182
289.78810
289.96057
290.47116
290.49916
290.73154
290.92243
291.01583
291.03241
291.07096
291.08537
291.16886
291.27740
291.50168
291.54939
291.78795
291.80336
291.81591
291.95924
291.98937
292.02772
292.22714
292.40980
292.59716
292.66289
292.97709
293.30844
293.38254
293.54434
293.63160
293.66687
293.70553
293.87779
293.99137
294.03015
294.05215
294.14961
294.43451
294.48502
294.58894
294.60980
294.96950
295.00244
295.01879
295.06942
295.08221
295.09519
295.16539
295.18688
295.49529
295.57339
295.82980
296.18068
296.36403
296.62456
296.66475
297.08036
297.12303
297.18573
297.22879
297.24290
297.25249
297.27291
297.50230
297.53304
297.54643
297.63467
297.77274
297.84751
298.11973
298.42220
298.83733
299.05301
299.07083
299.09340
299.11854
299.13082
299.13941
299.47483
299.74748
299.87990
299.89427
300.11399
300.14349
300.27780
300.32213
300.33231
300.64517
300.67340
300.70625
300.92488
301.08619
301.13989
301.18102
301.47998
301.74866
301.79647
301.82087
301.84992
301.87524
301.89461
301.90645
301.91917
302.21307
302.24816
302.52437
302.54170
302.57327
302.60227
302.63780
302.73077
302.74445
302.75386
302.97378
303.10792
303.13574
303.21635
303.82795
304.07383
304.19916
304.21817
304.23489
304.24898
304.35095
304.43507
304.64812
304.66817
304.82073
304.84226
304.87448
304.91382
304.93435
304.97467
305.00020
305.27824
305.63645
306.01658
306.18414
306.20171
306.47453
306.51481
306.82192
306.84211
306.87853
306.89521
307.14311
307.17052
307.25868
307.28676
307.42554
307.63775
307.77842
307.79654
307.82166
307.83525
307.85266
307.86540
307.87644
308.33932
308.42654
308.44045
308.60056
308.73636
308.86714
308.89057
308.90216
308.91777
308.95222
309.16873
309.39841
309.42535
309.62370
309.86252
309.97760
309.98885
310.00050
310.04676
310.06064
310.24571
310.34492
310.41442
310.55304
310.57242
310.60139
311.12942
311.21050
311.23142
311.28503
311.31034
311.45157
311.72458
311.74724
311.79014
311.99051
312.03725
312.04909
312.05943
312.17721
312.19226
312.27098
312.39484
312.46937
312.57082
312.68680
312.72450
312.84781
313.01805
313.03464
313.15060
313.16346
313.18019
313.20033
313.22534
313.37208
313.57351
313.59316
313.60805
313.62712
313.80242
313.88494
313.94162
313.99863
314.35496
314.55103
314.75320
314.88713
315.21137
315.23841
315.27299
315.31057
315.47139
315.52861
315.57982
315.60508
315.90649
316.00850
316.02990
316.29649
316.40418
316.42046
316.54798
316.57278
316.62841
316.89396
316.94959
316.97895
317.13268
317.15421
317.17806
317.34984
317.37165
317.47552
317.50835
317.63803
318.00369
318.24573
318.32084
318.36979
318.39621
318.43289
318.55181
318.56177
318.67813
318.69923
318.81686
318.83175
319.04231
319.39916
319.63371
319.69481
319.90094
319.98783
320.15574
320.18077
320.20151
320.24620
320.31956
320.50642
320.56137
320.59379
320.61968
320.64832
320.66199
320.86170
321.14495
321.21672
321.25509
321.40478
321.44404
321.59177
321.90769
322.42006
322.49522
322.58496
322.61566
322.65214
322.68844
323.07939
323.36029
323.41625
323.43532
323.54679
323.56631
323.67878
323.73848
323.78556
323.84014
323.86334
324.14167
324.19383
324.25378
324.28810
324.32235
324.35540
324.37636
324.73989
324.76423
325.27035
325.29174
325.30870
325.32439
325.33688
325.35231
325.37855
325.39366
325.45611
325.57214
325.88739
326.12621
326.49422
326.63128
326.66284
326.99255
327.07742
327.09165
327.10281
327.12323
327.16350
327.17350
327.18241
327.19814
327.64612
327.74590
327.82668
327.83772
327.84948
328.00062
328.19736
328.31680
328.34354
328.56502
328.58974
328.89977
328.92557
329.23598
329.31117
329.48052
329.56858
329.98362
330.02261
330.04707
330.06343
330.09362
330.11578
330.24310
330.67670
330.87376
330.90370
330.91577
330.92975
331.09533
331.19365
331.23351
331.55002
331.65569
331.76008
331.87241
331.89399
331.91306
331.93325
332.07739
332.10840
332.28927
332.68006
332.84886
332.88079
332.99042
333.16867
333.21493
333.25461
333.35447
333.37313
333.40144
333.53409
333.69071
333.70916
333.81706
333.87036
333.88854
333.89962
334.05552
334.46228
334.51564
334.94736
335.18896
335.21217
335.24055
335.28740
335.37120
335.43841
335.57000
335.58728
335.60115
335.63558
335.66734
335.68163
336.27379
336.38994
336.43062
336.47878
336.86071
336.91086
337.08126
337.10478
337.13029
337.16470
337.27853
337.36798
337.38369
337.73707
337.81465
337.87586
337.89624
337.96604
338.04038
338.05572
338.34149
338.50636
338.88960
338.93446
339.00944
339.20477
339.22715
339.37336
339.39284
339.62196
339.90110
339.97728
340.00646
340.07214
340.30711
340.37991
340.39213
340.40844
340.67590
340.85649
341.11348
341.14454
341.34201
341.38469
341.66412
341.91867
342.08830
342.28003
342.29797
342.44990
342.77525
342.94011
342.99060
343.00151
343.16785
343.38899
343.46791
343.52995
343.70195
343.72430
343.84452
344.07836
344.11179
344.14927
344.20048
344.33661
344.57815
344.59462
344.62558
344.64494
344.68545
344.72612
344.93505
344.99251
345.45592
345.55439
345.71267
345.86029
345.88723
345.90596
345.99115
346.23654
346.26460
346.28434
346.32473
346.34445
346.47324
346.49003
346.50055
346.51386
346.81428
346.83787
346.85211
346.94029
346.98046
347.10649
347.37676
347.58149
347.70341
348.05248
348.22160
348.25227
348.26879
348.35130
348.39068
348.42757
348.45287
348.72722
348.81824
349.05729
349.15933
349.17625
349.19776
349.21033
349.37046
349.41436
349.47792
349.84133
350.02291
350.07742
350.09795
350.12339
350.14011
350.24160
350.43774
350.45234
350.49993
350.71017
350.73097
350.75387
350.86335
350.88242
350.94738
351.30010
351.32109
351.34309
351.38465
351.40008
351.74462
351.76565
351.96519
351.99291
352.29669
352.31646
352.33715
352.38177
352.41028
352.42413
352.55363
352.61966
352.63675
352.69134
352.83268
352.87452
352.89920
352.93251
352.94707
352.98312
353.01878
353.44247
353.46338
353.56754
353.78377
354.01837
354.33150
354.50424
354.52574
354.69930
354.84064
354.87038
354.89537
354.97855
355.07581
355.23561
355.26330
355.27540
355.28923
355.53021
355.57246
356.11296
356.26347
356.62167
356.95344
357.09677
357.15793
357.16791
357.18349
357.20506
357.47130
357.51414
357.57053
357.67795
357.69374
357.70652
357.77219
358.04750
358.06411
358.08777
358.21628
358.23865
358.26056
358.29578
358.30580
358.75567
358.80442
358.84059
358.95737
359.01586
359.25388
359.44885
359.46829
359.83245
360.00352
360.11155
360.21418
360.34696
360.36149
360.39570
360.41152
360.42122
360.74050
360.76253
360.80413
360.82045
360.86393
360.88092
360.96967
360.99368
361.01492
361.15404
361.29025
361.31400
361.45130
361.60148
361.62895
361.64073
361.72317
361.85051
362.20622
362.22961
362.26940
362.83010
363.00538
363.05158
363.11960
363.15828
363.23090
363.27852
363.77461
363.81385
364.22744
364.27920
364.45905
364.91425
364.97251
365.04732
365.06539
365.23090
365.33100
365.48044
365.89507
365.94039
366.06285
366.17914
366.20197
366.21832
366.31726
366.38383
366.68577
366.93663
366.96699
367.00108
367.14530
367.28590
367.35099
367.36488
367.39978
367.43731
367.45210
367.68622
367.71429
367.83604
367.85856
367.87491
368.03670
368.70773
368.72909
368.74983
369.01514
369.02962
369.04627
369.05762
369.07522
369.10388
369.12399
369.48560
369.74026
370.07707
370.15015
370.45072
370.84991
370.93982
370.95837
370.98531
370.99994
371.08714
371.10322
371.13773
371.35561
371.50120
371.54767
371.57095
371.62302
372.05605
372.08047
372.33117
372.47941
372.53478
372.56058
372.60223
372.81633
372.82748
372.96096
373.04607
373.08255
373.19553
373.42242
373.61397
373.91469
374.05424
374.11936
374.24272
374.47340
374.71604
374.77652
374.79165
374.87624
375.01741
375.45383
375.48114
375.65849
375.67938
375.69069
375.89917
375.97829
376.04415
376.05708
376.07395
376.11026
376.15416
376.36396
376.38554
376.53746
376.56464
376.80029
376.97920
377.18187
377.72456
377.78209
377.93751
378.17214
378.38282
378.40312
378.41404
378.50461
378.52555
378.55565
378.56682
378.61109
378.63563
378.67333
378.69238
378.75876
379.04250
379.06318
379.08871
379.47060
379.65366
379.67773
379.69777
379.75195
379.87249
379.95282
380.04027
380.06266
380.09016
380.44334
380.46732
380.55823
380.69282
380.72086
381.13694
381.16695
381.18641
381.20490
381.35996
381.38122
381.39129
381.40212
381.41401
381.53590
381.57921
381.61714
381.76818
382.19010
382.29736
382.30944
382.38615
382.42357
382.56463
382.65592
382.92493
382.99335
383.02153
383.11725
383.29818
383.38603
383.42062
383.43077
383.44857
383.46615
383.63295
383.71801
383.73428
383.78290
383.83225
384.14927
384.34003
384.37924
384.39833
384.86764
385.11131
385.13408
385.17193
385.36902
385.42344
385.61497
385.63690
385.90689
386.08537
386.11793
386.21961
386.24882
386.30806
386.52943
386.72743
386.81800
386.83809
387.01694
387.02843
387.19903
387.45637
387.53131
387.56415
387.63650
387.86651
388.00723
388.18281
388.29070
388.31383
388.32618
388.34025
388.69381
388.93117
388.94863
389.06917
389.12710
389.37162
389.39923
389.41604
389.62173
389.68735
389.70301
389.77291
389.82160
389.87111
389.88270
389.90616
390.09438
390.39574
390.48449
390.67268
390.69605
390.70839
390.97196
391.06094
391.07674
391.14572
391.16548
391.19631
391.21286
391.38991
391.42813
391.50427
391.52595
391.73279
391.84617
392.10113
392.13159
392.15141
392.25126
392.28120
392.37721
392.48692
392.52725
392.54903
392.57409
392.62365
392.98045
393.02277
393.18927
393.20139
393.24854
393.30468
393.37819
393.40660
393.50477
393.55413
393.56746
393.58865
393.66829
393.68882
393.88487
393.91461
393.95735
393.96650
394.00443
394.04171
394.06083
394.55214
394.58942
394.72348
394.74807
394.88251
394.99295
395.16670
395.24796
395.26074
395.27525
395.38829
395.59143
395.63349
395.64445
395.84877
395.88831
395.97365
396.07475
396.14841
396.19004
396.20478
396.32337
396.35470
396.37876
396.38973
396.75481
396.84136
397.28051
397.40996
397.46018
397.47094
397.51604
397.62759
397.66477
397.67865
397.80025
397.81628
397.84312
398.07336
398.18550
398.35733
398.38559
398.55150
398.58065
398.59959
398.64470
399.01927
399.10846
399.11845
399.15154
399.16750
399.32438
399.35547
399.39509
399.42069
399.65434
399.69627
399.72271
399.83946
399.88483
399.90630
399.91662
399.93950
399.95794
399.97016
400.10056
400.20581
400.51475
400.83036
400.85656
401.11686
401.13470
401.15167
401.20470
401.22018
401.29935
401.63104
401.80395
401.86820
402.04394
402.06205
402.08150
402.13833
402.15396
402.38632
402.43113
402.73471
402.91480
402.97263
402.98905
403.33454
403.35036
403.38229
403.39586
403.68825
403.73081
403.75498
403.78078
403.79854
403.88596
403.93589
404.02831
404.08923
404.15113
404.21659
404.28658
404.36128
404.37976
404.47168
404.57283
404.63492
404.87930
404.97362
404.99081
405.17388
405.33042
405.48136
405.50099
405.52083
405.62939
405.75539
405.80864
405.82151
405.85896
406.05993
406.09644
406.27554
406.34184
406.35550
406.50546
406.63035
406.69364
406.74575
406.80057
406.86585
407.26905
407.33568
407.39513
407.66763
407.92194
407.95378
407.99238
408.03233
408.04898
408.15675
408.24182
408.28459
408.34155
408.46069
408.47697
408.48727
408.54052
408.56088
408.70287
408.91651
408.94000
408.96226
409.03376
409.67452
409.73808
409.77967
409.82177
409.83466
409.84594
410.06977
410.31327
410.33380
410.35588
410.61775
410.98852
411.28729
411.38443
411.47227
411.54550
411.59362
411.74076
411.77375
412.00096
412.03267
412.10973
412.21299
412.23657
412.58226
412.61153
412.65871
412.67817
412.72711
412.76696
412.93289
412.96349
413.06067
413.07626
413.09277
413.10187
413.26012
413.32111
413.37645
413.38564
413.39697
413.70456
413.76774
413.87509
413.91214
414.01583
414.11792
414.19562
414.34528
414.37602
414.51683
414.63486
414.64848
414.66990
414.74822
414.79073
415.06216
415.09084
415.20064
415.28602
415.83750
415.86308
416.16472
416.18595
416.20982
416.83476
416.85727
416.98379
417.02440
417.17280
417.42777
417.45875
417.62813
418.13015
418.26914
418.37689
418.51050
418.55939
418.61361
418.63845
418.65189
418.89950
418.91830
419.17729
419.23533
419.48335
419.49863
419.53279
419.55085
419.82810
419.86316
419.90715
419.92484
419.94967
419.97740
419.99307
420.09120
420.24403
420.38952
420.54423
420.58261
420.80620
420.95694
420.97467
421.11683
421.13908
421.16257
421.17437
421.18993
421.22081
421.64039
421.71854
421.83800
421.86874
421.88800
421.90256
422.00019
422.45744
422.50515
422.55131
422.56850
422.59972
422.61599
422.85777
422.90776
423.03335
423.10397
423.22308
423.24775
423.54467
423.72938
423.79786
423.82726
424.05378
424.14821
424.16660
424.17664
424.31050
424.33363
424.34906
424.37131
424.62699
424.65721
424.68369
424.85671
425.00873
425.04612
425.15505
425.24777
425.25911
425.30996
425.35301
425.37155
425.40039
425.41218
425.52344
425.61864
425.64059
425.66975
425.96257
426.11467
426.40737
426.45371
426.73156
426.79752
426.81145
426.82290
426.85276
426.96534
427.07420
427.09556
427.10403
427.11522
427.22316
427.25042
427.26181
427.27717
427.48618
427.54119
427.56574
427.59132
427.77679
427.95744
427.98117
427.99016
428.00796
428.17182
428.31382
428.42364
428.44147
428.47060
428.49114
428.56291
428.57393
428.60503
428.61898
428.83247
429.06561
429.11069
429.13870
429.18415
429.19379
429.21010
429.43019
429.74828
429.89681
430.20432
430.23299
430.53030
430.59875
430.95771
430.99825
431.03829
431.22497
431.46524
431.64194
431.77347
431.99068
432.01342
432.22620
432.23954
432.51763
432.72681
432.98253
433.01704
433.04528
433.07303
433.13603
433.20483
433.53803
433.64544
433.66249
433.67606
433.69138
433.91300
433.96051
434.01808
434.26618
434.36930
434.52272
434.54178
434.83129
434.85700
435.13298
435.16202
435.18258
435.19289
435.21420
435.49862
435.63655
435.65921
435.66901
435.91066
436.09602
436.51479
436.64890
436.81070
436.82274
436.84738
436.86940
436.90433
436.98385
437.18667
437.27115
437.34222
437.35868
437.70473
437.99992
438.03195
438.24592
438.33035
438.34361
438.38595
438.40634
438.67073
438.72424
438.85903
438.90795
438.93797
438.99548
439.12446
439.28662
439.47797
439.58459
439.62324
439.64625
439.65942
439.84437
439.89728
440.01616
440.03822
440.24471
440.26776
440.42523
440.44209
440.46151
440.68716
440.70748
440.94264
440.96821
440.99237
441.01700
441.02734
441.11993
441.14646
441.17709
441.21696
441.31503
441.33156
441.45799
441.55703
441.58413
441.90806
441.93965
442.11670
442.26474
442.31814
442.33230
442.44679
442.59244
442.60718
442.70890
442.95904
442.97842
442.99341
443.00917
443.05943
443.39315
443.48884
443.52148
443.57561
443.71354
443.72476
443.74156
443.77681
443.78641
444.00448
444.03025
444.20534
444.21479
444.25693
444.50251
444.52511
444.76788
444.91746
444.98962
445.28208
445.49360
445.54778
445.58391
445.71757
445.74834
445.93208
446.04568
446.35280
446.37221
446.86342
446.89513
446.93144
447.19972
447.28161
447.30916
447.36104
447.55662
447.58499
447.60828
447.66560
447.69966
447.78586
447.95077
447.96196
447.98624
448.03251
448.37414
448.46266
448.49290
448.53978
448.74872
449.22030
449.24920
449.53216
449.61430
449.75787
449.77728
449.80924
449.81798
449.86065
449.99053
450.00160
450.02205
450.10017
450.11627
450.37598
450.40266
450.83761
450.91489
450.94525
450.95633
450.97188
451.04977
451.29774
451.69760
451.78549
451.80046
452.01708
452.17698
452.36856
452.46495
452.52020
452.54075
452.57608
452.61394
452.67161
452.86130
452.89811
452.91667
452.92623
452.98667
453.32852
453.36462
453.39155
453.41520
453.58286
453.84065
453.86200
454.31087
454.43901
454.47938
454.49856
454.61018
454.66390
454.68883
454.94063
454.96204
454.98683
455.22168
455.24597
455.44126
455.45988
455.87603
455.96392
456.01352
456.05164
456.07496
456.09745
456.39419
456.60201
456.72118
456.75582
456.77090
457.31369
457.39442
457.41797
457.86338
457.87526
457.88540
457.90432
458.06341
458.11937
458.17431
458.24102
458.56481
458.65165
459.15496
459.17014
459.20687
459.25657
459.27096
459.30495
459.31741
459.34315
459.54834
459.80184
459.84571
459.86065
459.88541
459.98817
460.01020
460.25399
460.27934
460.29503
460.40765
460.51350
460.53398
460.66771
461.08277
461.11543
461.14659
461.55995
461.65347
461.67261
461.69669
461.71060
461.73062
461.74042
461.79884
461.94944
461.96773
462.26150
462.31286
462.45073
462.47301
462.56449
462.84141
462.86412
462.95350
463.14292
463.24153
463.26623
463.31788
463.33057
463.58838
463.60371
463.65982
463.70172
463.72953
464.22518
464.40724
464.42016
464.46225
464.54321
464.59240
464.64686
464.95792
465.00095
465.03126
465.08783
465.14461
465.16306
465.29499
465.32489
465.51571
465.54324
465.60845
465.65695
465.67725
465.78750
465.80734
465.91492
465.93664
465.96956
466.15139
466.17897
466.36850
466.76312
466.80025
466.91534
467.04906
467.16301
467.24614
467.64684
467.80780
467.97603
468.04073
468.21526
468.25093
468.28858
468.30168
468.54463
468.71593
468.76733
468.77936
468.79786
468.81865
468.91801
469.08032
469.22458
469.25406
469.30561
469.34530
469.61946
469.63569
469.76500
470.09319
470.17901
470.25092
470.26958
470.28295
470.30768
470.58281
470.60180
470.68704
470.74542
470.76655
470.79175
470.97801
471.04938
471.39718
471.44300
471.53026
471.93281
471.95202
471.97817
471.99565
472.01087
472.02864
472.04281
472.34934
472.45242
472.57023
472.80434
472.82871
472.84751
472.86458
473.13322
473.49908
473.88934
473.93718
474.35927
474.42548
474.43614
474.45056
474.47336
474.48387
474.49812
474.51774
474.60394
475.00336
475.15784
475.50813
475.58988
475.68671
475.73116
475.90671
475.93078
475.96593
476.03679
476.19018
476.23305
476.25301
476.46157
476.49906
476.53029
476.54861
476.56236
476.57310
476.88714
477.11727
477.22725
477.27955
477.44896
477.78859
477.80742
477.87559
477.91447
477.93680
478.23758
478.62613
478.69552
478.71759
478.94253
479.04864
479.06898
479.10141
479.13938
479.67023
479.85265
479.99247
480.55815
480.72203
480.76566
480.88025
480.89980
480.91856
480.93002
480.94066
480.95830
481.18938
481.21096
481.51949
481.80991
482.00164
482.31340
482.68151
483.06364
483.41315
483.44077
483.62674
483.80159
483.88203
483.94919
483.97045
484.21362
484.34886
484.42564
484.44140
484.46740
484.57157
484.61041
484.99323
485.19734
485.21116
485.42300
485.44110
485.45845
485.48197
485.80253
485.90356
486.10904
486.12873
486.29987
486.41294
486.43677
486.45171
486.46315
486.47544
486.49295
486.51973
486.70955
486.74660
487.30101
487.70830
487.83608
487.85344
487.87981
487.90921
488.10526
488.18981
488.20630
488.23419
488.25037
488.26093
488.27084
488.28627
488.49710
488.52418
488.55943
488.58101
488.78725
488.88004
488.95897
489.22073
489.30969
489.46181
489.48099
489.81270
489.93140
490.04453
490.25778
490.31645
490.44306
490.45266
490.57581
490.83438
490.96354
491.09402
491.13313
491.29682
491.38792
491.40107
491.41605
491.72038
491.78257
491.85127
492.27474
492.29982
492.38578
492.39794
492.43916
492.52658
492.53847
492.57337
492.59284
492.91197
492.94131
493.04277
493.06076
493.08741
493.23389
493.24955
493.51755
493.80395
494.16160
494.27447
494.34266
494.42953
494.46221
494.49271
494.92254
494.97338
495.13251
495.51725
495.62276
495.65490
495.85422
496.22700
496.24709
496.26972
496.43428
496.48035
496.79709
496.93392
497.00182
497.03061
497.04164
497.20419
497.24928
497.51447
497.54462
497.56611
497.59816
497.61578
497.62816
498.06442
498.11861
498.18415
498.33760
498.39164
498.41928
498.76403
498.86915
498.88230
499.04740
499.06273
499.07252
499.08835
499.10409
499.38900
499.44671
499.47779
499.54832
499.58788
499.60238
499.67260
499.90998
500.05621
500.16692
500.17889
500.51100
500.56811
500.72008
500.80400
501.05470
501.07961
501.10177
501.12496
501.46050
501.52454
501.55306
501.58005
501.66187
501.97969
502.06408
502.17230
502.30230
502.44409
502.50184
502.54664
502.68360
502.80643
503.17328
503.30139
503.48175
503.51961
503.55179
503.85150
503.92219
504.25672
504.27629
504.52644
504.57578
504.71463
504.73801
504.78715
504.98603
505.08086
505.14457
505.34098
505.44498
505.47961
505.68145
506.06461
506.39258
506.46402
506.61665
506.84946
506.90937
507.10507
507.22390
507.25950
507.38130
507.39842
507.41208
507.43960
507.45839
507.62613
507.88243
507.98031
508.16024
508.20210
508.24215
508.32171
508.33535
508.70806
508.81489
508.83598
509.47400
509.57058
509.61469
509.81480
509.82715
509.85683
509.99797
510.01846
510.11088
510.14800
510.21633
510.35487
510.44367
510.97655
511.01407
511.11175
511.22390
511.31033
511.32637
511.45570
511.48139
511.89735
511.93168
511.96049
512.02537
512.04771
512.06072
512.20478
512.30078
512.31902
512.33876
512.76695
512.90018
513.08904
513.15155
513.38754
513.42478
513.46093
513.47301
513.61073
513.99470
514.02573
514.05585
514.21949
514.30149
514.59372
514.70912
514.86460
515.22720
515.25247
515.44892
515.51217
515.53959
515.63437
515.72109
515.80039
515.83169
515.84351
515.87030
515.88474
516.12061
516.14488
516.20060
516.51789
516.75495
516.77623
516.83997
517.02589
517.06774
517.29329
517.31779
517.43113
517.44882
517.60060
517.63967
517.70366
517.78628
517.95829
518.00038
518.02164
518.12554
518.28156
518.50913
518.54160
518.55818
518.57826
518.59577
518.80656
519.12175
519.43898
519.48292
519.55879
519.59708
519.67559
519.76603
519.98290
520.04587
520.21343
520.22993
520.25430
520.47093
520.57762
520.61303
520.74718
520.76556
520.84314
520.91064
521.08080
521.12083
521.12934
521.20789
521.36378
521.38207
521.41073
521.62168
521.64032
521.96723
522.08407
522.11986
522.15629
522.25875
522.29265
522.30858
522.32088
522.54689
522.62371
522.65539
523.09249
523.53455
523.55366
523.80652
523.83109
523.86220
523.88146
523.89074
524.12091
524.15803
524.49791
524.68039
524.72231
524.73400
524.88690
525.03166
525.28043
525.35483
525.40880
525.82587
525.84074
526.02563
526.25423
526.26982
526.34287
526.37297
526.38567
526.40101
526.54966
526.60627
526.67615
526.71711
526.72996
526.84820
527.03560
527.08134
527.45087
527.90540
528.10352
528.14968
528.23600
528.25169
528.43205
528.45979
528.54020
528.73854
528.79778
529.06133
529.10975
529.20536
529.42332
529.77017
529.81411
530.02116
530.06232
530.07909
530.11278
530.14163
530.24181
530.48017
530.85906
531.02819
531.29116
531.48159
531.50612
531.52565
531.53797
531.92404
532.14724
532.32598
532.39352
532.56529
532.59471
532.62616
532.66813
532.98483
533.02050
533.06714
533.15960
533.17347
533.18997
533.30570
533.49573
533.75770
533.83467
534.36631
534.49459
534.52444
534.59005
534.71693
534.88406
534.90202
534.92137
535.03279
535.11272
535.13179
535.30654
535.32880
535.36038
535.38015
535.39070
535.47057
535.52131
535.71505
535.73482
535.74757
535.98149
536.00583
536.14722
536.45853
536.56401
536.73526
536.90967
536.92829
537.21219
537.43269
537.54798
537.58021
537.78810
537.86866
537.88407
537.89805
538.06276
538.08080
538.18429
538.43813
538.56963
538.62688
538.64749
538.71700
538.87374
538.95696
538.98821
539.17197
539.21973
539.68728
539.70364
539.73670
539.75329
539.77341
539.89488
539.94485
539.97729
540.21988
540.33780
540.75394
540.80881
540.83383
541.14170
541.41529
541.45874
541.48112
541.70301
542.03090
542.06703
542.10267
542.12302
542.13493
542.59019
542.62262
542.63132
542.69498
543.04637
543.19207
543.24882
543.32995
543.63767
543.69198
543.71161
543.72288
543.90378
543.91834
543.94491
543.95571
543.99862
544.03075
544.04606
544.09728
544.12020
544.13590
544.16880
544.40871
544.48298
544.51082
544.59184
544.91927
544.94127
544.95340
545.05036
545.31798
545.69385
545.77705
545.90232
545.94181
545.95687
545.98162
546.15258
546.29649
546.32570
546.34777
546.38954
546.42249
546.44319
546.59393
546.61092
546.70073
546.80188
546.81461
546.82948
546.90782
546.92596
546.94587
547.10789
547.32758
547.35633
547.67429
547.70359
547.73344
547.94651
548.01588
548.18231
548.24586
548.30647
548.33750
548.61389
548.77641
548.81132
548.82903
548.85034
549.09586
549.11364
549.13712
549.15395
549.22375
549.81286
549.86094
549.97320
550.00013
550.07793
550.18144
550.37167
550.38766
550.39873
550.42353
551.04449
551.06771
551.10904
551.16456
551.54432
551.57343
551.58842
551.60313
551.74154
551.77499
552.07436
552.25864
552.66397
552.96817
553.00176
553.16047
553.33901
553.39427
553.44231
553.61894
553.90441
554.13880
554.17337
554.19281
554.20363
554.21286
554.23296
554.24231
554.46746
554.47843
554.73082
554.91445
555.23568
555.26697
555.37386
555.60383
555.79600
555.89741
556.12914
556.22193
556.25626
556.26905
556.30134
556.41044
556.68149
556.73083
556.74625
556.82784
557.01942
557.04316
557.05927
557.14724
557.20216
557.21290
557.23910
557.68392
557.71769
557.76483
557.79038
558.15949
558.25958
558.28527
558.31919
558.34615
558.38723
558.53167
558.63092
558.94973
558.96222
558.98366
559.02991
559.04347
559.07982
559.41061
559.52828
559.54781
559.55908
559.57657
559.76423
560.15551
560.29078
560.30864
560.35541
560.59448
560.68622
560.81714
561.08991
561.26976
561.45647
561.47618
561.72181
561.74566
561.76346
561.89910
562.07397
562.09832
562.11108
562.12301
562.18343
562.22140
562.34452
562.75316
562.76730
562.78418
562.87060
562.95060
563.29410
563.42705
563.55812
563.57493
563.61141
563.85606
563.87244
564.04150
564.05407
564.30946
564.50909
564.53703
564.74780
564.83316
564.84392
564.89483
564.91027
564.92369
565.18778
565.48052
565.56650
565.63664
565.65877
565.88097
566.21711
566.47447
566.50629
566.52733
566.54396
566.56095
566.83573
567.09054
567.12234
567.22452
567.50013
567.62069
567.65627
567.66728
567.68938
568.04720
568.22523
568.29847
568.37602
568.58083
568.73289
568.99114
569.03009
569.11322
569.15124
569.24906
569.31242
569.34724
569.36226
569.37629
569.39187
569.43295
569.59802
569.67795
569.68828
569.88979
569.90522
569.95568
570.11205
570.14991
570.20551
570.25160
570.29346
570.31646
570.60279
570.70311
570.71968
570.87348
571.06615
571.10662
571.14859
571.16475
571.23516
571.25197
571.44614
571.59839
571.66354
571.77310
571.95335
572.02173
572.03518
572.06322
572.09029
572.28924
572.30872
572.33286
572.64200
572.70573
572.72600
572.98648
572.99954
573.02597
573.04093
573.07162
573.30272
573.33116
573.39655
573.41888
573.55305
573.65265
573.69561
573.78112
574.05635
574.07675
574.21195
574.22462
574.52107
574.58294
574.61042
574.66652
574.68289
574.87431
574.93625
574.95593
574.98519
575.23214
575.25556
575.38765
575.40325
575.56993
575.64965
575.68260
575.72099
575.86710
575.90765
576.04950
576.22054
576.23092
576.24882
576.26124
576.27512
576.36843
576.57194
576.79890
576.96626
577.03272
577.17055
577.53741
577.74725
577.86876
577.97645
578.27096
578.32654
578.37390
578.41983
578.43315
578.55154
578.62828
578.98925
579.22047
579.26673
579.74775
579.97636
580.18132
580.20883
580.22481
580.46844
580.51084
580.74421
580.96668
581.01751
581.04786
581.06291
581.07388
581.22572
581.43675
581.63743
581.67844
581.80512
581.83827
581.85224
581.86646
581.87757
581.96566
581.99873
582.03378
582.35893
582.70849
582.85795
582.88339
583.09072
583.11240
583.72597
583.74158
583.78676
583.82773
584.11905
584.23254
584.38041
584.41050
584.46591
584.61783
584.64208
584.69955
584.71375
585.07757
585.09834
585.21664
585.28689
585.52991
585.70537
585.96464
586.02617
586.17563
586.25888
586.52131
586.54515
586.62310
586.69341
586.70607
587.06730
587.22022
587.41926
587.74735
587.86342
587.92683
587.98357
588.00938
588.03751
588.10044
588.15895
588.28471
588.44845
588.57152
588.78141
588.96147
588.98119
589.41507
589.53965
589.65861
589.85598
590.07002
590.21468
590.23165
590.24881
590.30801
590.36337
590.37847
590.43450
590.49269
590.50428
590.51421
590.52531
590.53775
590.89358
590.95628
591.20215
591.28587
591.35501
591.37423
591.53617
591.70671
591.77878
591.83383
592.04335
592.07946
592.11227
592.21556
592.27787
592.31916
592.44711
592.62024
592.64713
592.88026
592.94498
593.44805
593.48902
593.72166
593.80508
593.85815
594.05298
594.06620
594.07602
594.08348
594.09574
594.21126
594.23086
594.28023
594.65255
594.95005
594.97860
595.03190
595.28276
595.32007
595.33539
595.35697
595.44657
595.66386
595.71011
595.78683
595.87324
595.89204
595.93000
596.02454
596.03829
596.17924
596.37734
596.56966
596.60511
596.68055
596.69493
596.71789
596.96439
596.99558
597.14889
597.18474
597.36030
597.40517
597.44115
597.53087
597.56628
597.75825
597.79166
597.80461
597.95534
597.99001
598.28072
598.41674
598.43331
598.45421
598.46531
598.47995
598.60256
598.76212
598.95554
599.00745
599.03888
599.06197
599.13103
599.16834
599.20130
599.46214
599.50987
599.58627
:
