# Supplementary material for: Emergent decision-making behaviour and rhythm generation in a computational model of the ventromedial nucleus of the hypothalamus
Source: PLoS Comput Biol. 2019 Jun 3;15(6):e1007092. doi: 10.1371/journal.pcbi.1007092 (PMC6564049; doi:10.1371/journal.pcbi.1007092)
Supplement: S1 Dataset — Text files of the spike time data used in the paper. (ZIP) [file pcbi.1007092.s014.zip › VMN spike time data/d2.txt]

'd2'
:
0.68426
1.26122
1.95811
2.75939
3.33578
5.51724
5.75356
5.76814
5.77674
6.16903
7.86592
8.01766
8.03612
8.07192
8.09141
9.11355
9.49983
9.51884
10.62130
10.66260
11.11632
11.42815
11.66635
12.05265
12.07469
13.18873
13.73367
13.87024
14.35251
14.80818
15.68330
16.84297
17.20862
17.51766
17.55248
17.57179
17.61050
18.10793
18.28909
20.00835
20.20539
20.49360
20.52181
22.04780
22.46733
22.71705
23.46780
23.76524
23.79118
24.71699
25.25753
25.59625
26.05029
26.57913
27.94533
28.97551
28.99120
29.75061
30.08454
31.19539
31.78524
32.37503
33.26962
35.35460
35.61854
35.63826
36.11596
36.35189
36.75145
37.95093
38.43674
38.46399
39.62941
40.18733
40.20504
40.78368
41.12317
41.71938
42.02556
42.22408
43.01340
44.36691
44.71557
44.83324
45.66395
45.68184
46.04723
46.35735
46.75858
46.98351
48.92207
49.39621
49.71719
51.05347
51.06643
51.29499
52.33334
53.10207
53.41345
54.17871
54.52898
54.92719
55.98497
56.46654
58.01412
58.49178
58.65549
59.09702
59.39797
59.60152
59.78707
60.57741
60.71788
60.74883
62.49274
62.72105
62.88321
64.00520
64.67622
65.33507
65.72211
66.18751
66.99113
67.86103
67.88740
68.27948
69.48314
69.99276
70.54749
71.22888
71.60243
71.61916
71.64431
72.35160
72.51421
73.56061
73.59288
74.75372
74.94587
75.44485
76.52355
78.41540
78.59051
79.14738
79.81199
80.72037
81.03425
82.66915
82.92139
83.07013
83.53791
84.39888
84.91356
84.95074
85.33963
86.39065
87.56233
87.59111
88.41961
88.60100
89.18544
89.76845
89.78067
90.49483
90.53580
92.26272
92.27930
92.29267
92.30680
92.32396
94.73126
94.75147
95.54998
97.45668
98.61613
98.67110
99.17355
100.36567
100.72736
101.03164
101.04588
101.05715
102.01459
102.20947
102.57754
102.59267
103.96991
104.81174
105.69578
105.73281
105.75667
107.30281
107.34997
107.36975
107.37870
107.39256
108.57973
109.01226
109.05255
109.06566
110.55071
110.56755
110.57920
111.03411
112.51035
112.54390
113.00362
113.78746
114.33149
115.05493
115.37872
115.45228
115.77678
116.79439
117.01142
117.03108
117.05905
117.28303
117.83266
118.58297
118.92778
118.97194
119.45490
120.02645
120.06515
120.41187
121.70046
122.41075
122.81343
123.22954
123.51051
123.72079
123.98855
124.47905
124.50115
125.12114
125.93532
126.08959
126.11454
126.12888
126.14610
128.13437
128.64104
129.74581
129.93571
130.97099
131.53328
131.78397
133.19334
133.54554
134.14317
134.70088
135.32853
135.36596
135.38947
135.40611
136.01327
136.08125
136.48421
136.61746
136.64268
137.53193
137.84772
138.42324
138.73005
140.06514
140.08647
140.09737
140.99110
141.24155
141.81385
142.85002
143.59320
143.68515
144.24927
144.28077
145.51120
147.44443
147.45953
148.10614
148.31810
149.13324
149.15714
151.36449
151.54794
152.60954
152.67708
152.68556
152.69557
153.14296
153.81857
154.37336
155.27815
155.99845
157.75171
157.78643
158.91709
159.26338
160.88703
161.43594
161.48415
162.40687
162.72107
163.42127
163.44067
163.46245
163.47201
165.39262
165.47089
165.49330
166.51428
167.13900
168.27775
168.46303
169.20437
169.22638
169.23648
169.25052
171.64685
172.26569
173.33205
173.38701
173.40366
174.78659
175.28512
175.49146
176.20488
177.05486
177.54730
178.57929
178.93502
179.31685
179.42839
180.16728
180.72554
181.33356
181.83513
182.57479
182.81183
184.04387
184.23574
185.42328
185.45064
186.57389
186.60326
186.63051
186.64274
188.00591
188.04300
188.05579
188.77670
189.85211
190.89152
191.17481
191.22913
193.39508
193.41913
194.34045
195.28210
195.74320
196.75120
197.16304
198.90084
198.98654
199.81153
199.83174
200.28028
200.56118
200.61952
201.02591
201.48969
201.53150
201.54409
202.11066
203.10147
203.50913
203.54359
204.66318
205.01404
206.25552
207.95967
208.54880
208.61983
209.65810
209.69624
209.71202
210.32348
211.21402
212.17022
213.34981
213.65567
214.30131
214.31855
214.32705
216.89758
217.49611
217.81135
218.11752
218.41200
218.42392
220.17679
220.71827
221.51355
221.88559
222.77119
223.56537
223.91907
224.20444
225.06533
226.92852
227.66160
227.72697
227.74036
230.23154
230.24902
231.41691
232.70283
233.35898
234.66452
236.25090
237.10714
237.86969
238.48613
239.33204
239.61774
239.90043
240.84493
241.65254
242.25952
242.53291
243.49468
243.85409
243.87142
245.68828
245.74274
246.10280
247.73312
248.08233
248.55524
251.18878
251.22027
252.32148
253.40768
253.42980
253.44750
253.45687
253.46827
255.06839
255.10377
255.13334
255.15189
255.16057
255.90634
256.41365
257.61000
258.28118
260.17233
260.82068
260.84441
262.01567
262.68690
263.25484
264.21517
266.55558
266.75682
266.77944
267.43350
267.46506
268.22246
268.56396
269.20889
269.92640
269.94040
269.95326
269.96335
269.97634
270.79511
270.82102
270.84457
271.66413
272.92178
273.35049
273.61087
274.46463
275.06729
275.17782
276.16496
277.23515
277.56516
277.86521
278.62596
278.70317
278.72643
278.73738
278.75217
279.11621
279.14292
279.15393
279.17066
281.18255
282.09864
282.45279
282.94651
283.98172
284.35098
285.12382
285.89780
286.01095
286.03356
286.53584
286.93619
287.93622
289.04285
289.06863
289.08439
290.32889
291.29130
293.09711
293.77928
293.97383
294.45403
294.47492
294.50080
295.65813
295.70575
295.72696
295.73635
295.75496
295.76523
296.94425
297.45649
297.48795
298.17574
299.10150
300.07538
300.38266
300.96852
301.42734
301.47438
302.45526
303.09633
303.11626
303.15620
303.86807
303.88695
303.89772
305.20533
305.63994
305.71415
305.72612
305.73965
307.14040
307.69941
308.00795
308.50589
309.53912
310.34330
311.11149
311.84173
312.10905
312.17855
313.28533
314.16400
314.78523
315.78863
316.15410
316.83208
317.83858
318.09014
318.10396
320.47779
321.41735
321.73567
322.40211
322.50601
324.15630
324.54501
324.56214
324.59293
326.66779
328.04706
329.30091
329.94300
330.04597
330.60427
330.77203
331.70520
331.75633
332.02159
333.17044
333.77799
334.09290
334.76190
334.99352
335.51906
336.52728
337.02643
338.65382
339.48259
340.41706
340.44343
340.68021
340.74455
341.45878
342.51914
342.82211
343.46308
343.48666
344.15909
344.48711
344.92082
345.08559
346.17165
347.43444
347.89400
348.75661
349.22639
349.38605
349.41356
351.28517
352.01728
352.73370
353.30687
353.78707
353.93250
353.94663
354.81176
354.84112
356.42577
356.44285
356.45273
357.61885
358.47173
359.38111
359.41419
360.91867
361.49350
361.97095
361.99246
362.60392
362.71139
363.51029
364.60896
365.55064
366.54203
367.52130
367.54614
368.13331
369.13678
370.30239
370.77717
371.45775
371.48099
372.66136
372.71021
372.78657
374.07297
375.66912
375.95416
377.28273
378.12698
378.15265
378.16185
378.17261
378.68721
379.71197
380.83176
382.81830
382.84364
382.86662
382.87751
385.65350
386.21720
386.23209
386.26008
388.13006
389.85524
389.90083
390.12642
390.47997
392.38055
393.00299
393.44409
394.29259
394.36255
394.44526
394.45804
395.85608
397.27659
397.61249
398.20280
398.33185
399.31920
399.82192
400.28041
400.91941
400.93614
400.95643
401.30744
402.34489
402.53836
403.42631
403.46460
403.88413
403.93295
403.94468
404.53406
405.13928
405.49362
405.52835
405.93337
406.33586
406.59764
406.90906
407.92892
409.12903
409.51649
409.53244
409.54340
409.57216
409.58386
410.63380
411.25985
411.80561
412.01867
412.50459
413.61064
413.64852
413.96704
414.40866
415.70840
416.12638
416.15267
416.88200
417.20803
417.48064
418.45413
419.67913
420.08067
420.09050
420.10502
420.11772
420.12982
420.56603
421.24206
421.90296
422.20827
422.22460
422.23838
423.20687
423.93887
423.99094
424.82959
424.84575
424.85812
424.86880
424.87983
426.35796
426.38211
427.90718
429.15927
429.63124
429.68846
430.15195
430.47033
431.16239
431.21032
431.22771
431.77340
433.06272
433.10100
433.48081
433.96016
433.98377
434.38248
434.74431
435.64289
436.04964
436.45319
436.93323
437.36982
437.74798
438.34668
438.36886
438.82471
438.95699
439.00843
440.25602
440.78604
441.29259
441.71504
441.75239
442.28439
442.32888
442.35053
443.61627
443.89686
444.16682
444.65229
445.17673
445.40750
445.76191
446.11408
446.60654
446.63526
447.48743
448.16812
448.86761
449.08867
449.55009
451.12169
451.79484
452.95246
453.14923
453.19036
453.20132
453.21449
453.25203
453.29144
453.98917
454.38768
456.19938
456.21847
456.23536
459.27045
459.72148
459.74282
460.09395
460.24322
460.54227
460.67714
462.39495
462.48089
462.51372
462.94931
462.97894
463.39955
463.84238
464.30320
465.28841
465.71705
465.73930
466.47466
467.64121
467.83709
468.82205
468.85999
469.64997
470.32617
471.31135
471.59707
471.93861
472.31785
472.33254
472.34243
472.35390
472.37726
473.38671
475.02241
475.08723
475.10289
475.11342
475.39428
475.53113
476.35687
476.63709
476.65462
477.61888
477.63745
477.64868
478.21785
478.56641
479.33415
479.97857
480.02323
480.03496
480.75094
480.77165
480.80212
480.81128
481.07183
481.48664
482.59083
482.85070
483.30556
483.42890
484.57898
485.01978
486.37690
486.80465
487.49734
488.04014
488.59005
489.26097
489.41398
490.23800
490.66473
491.15746
491.62072
491.64996
492.34841
492.82360
493.95575
494.81033
495.22314
495.46531
495.48877
496.17868
496.53126
496.62853
496.63810
496.65370
496.66920
497.30706
497.71331
498.15040
499.00138
500.23886
500.94941
501.60940
502.45871
504.03122
504.16740
504.96455
505.34109
505.79494
506.92553
507.23487
507.25873
507.30154
508.54038
508.86234
508.92022
509.47343
510.08211
510.12808
510.45653
510.75638
511.12927
511.67040
511.72332
511.76126
512.08762
513.03697
513.31703
513.34151
514.14314
514.17642
514.46117
514.50139
515.01569
515.50149
515.53484
515.54605
515.59218
516.01194
516.60938
516.93665
517.61730
517.94181
518.08412
519.33719
519.65292
520.39760
520.42500
520.44036
520.45192
521.00332
522.36274
522.52418
523.93730
524.94093
525.56889
525.90815
526.58656
526.60955
527.38378
528.29477
528.34522
529.19917
530.17114
532.08031
532.10304
532.48308
534.00767
534.05039
534.07213
534.56090
534.96602
536.39585
536.42031
537.21949
538.00925
538.66281
538.68342
538.69264
538.91848
538.93332
538.94688
538.96134
540.52979
540.74536
541.35500
542.06372
542.11543
542.92014
542.94391
542.96583
543.66771
544.88315
545.33024
545.81000
545.83368
545.86774
545.88074
545.89297
545.90871
547.18496
548.77879
549.64539
550.45463
550.89483
550.93185
550.94845
550.96357
550.97789
552.74956
553.20066
554.40813
555.22112
555.54210
555.56022
556.48762
557.08512
557.10469
557.12160
558.66914
558.82416
559.10763
560.06769
561.09587
562.22911
562.81631
563.53957
564.97149
565.82333
568.32312
568.34969
569.28820
570.02139
570.83076
571.51711
571.94866
571.98378
571.99618
574.36148
574.37980
574.42528
574.45050
574.99557
576.16817
576.53249
576.93757
577.17664
577.33518
577.98449
578.00615
578.31549
579.18906
580.25459
581.70659
582.15550
582.17468
582.18836
583.23590
584.59139
584.92877
584.96927
586.76873
588.36405
588.80460
589.40484
590.68507
590.96746
591.36554
591.84759
591.87153
592.49369
594.18678
594.22614
594.93319
595.48550
595.85760
596.03482
596.07943
596.51657
597.25513
597.32890
597.34928
598.67525
599.03694
599.33698
599.35676
599.37831
599.41058
599.41923
601.57223
601.90929
602.18890
602.95624
603.81108
604.77499
605.31427
605.64611
607.54026
608.67207
609.02275
609.90535
610.16526
611.10477
611.73491
612.06023
612.55528
613.38570
614.05373
614.34615
615.00980
615.19120
615.95586
617.94068
618.09203
618.26876
618.48104
619.40467
621.10221
621.32914
622.12408
622.87577
622.92817
623.18382
623.23372
623.89805
624.52204
624.86697
624.88423
624.89209
625.86772
627.08941
627.16404
628.41685
628.71777
628.75520
629.69998
629.77855
630.22450
630.66895
631.90951
632.93423
633.05030
633.07694
633.49198
635.26400
635.87537
635.95424
635.96479
637.26970
637.57782
638.83454
639.14271
639.65633
640.20941
641.38629
641.70068
642.38404
643.23471
643.44845
643.94310
644.40239
645.41830
645.84884
646.84256
647.32176
647.38224
649.35199
649.64253
649.66103
650.10930
650.91116
651.14572
651.16128
651.17352
651.19962
651.89029
652.69934
654.29944
654.57246
654.61322
655.41082
656.07402
656.08872
656.09714
657.40137
657.42670
657.44019
657.45556
657.46637
657.90604
659.13495
659.56712
659.85612
660.14222
660.67788
661.12546
661.36061
661.80275
661.92065
664.22835
664.62546
665.10992
665.14199
665.15503
665.66357
666.39664
666.44294
666.46261
666.81089
667.73356
668.89332
669.44425
669.49968
669.74497
670.70767
671.42197
671.66383
672.41099
672.67748
672.99582
673.40357
674.52422
674.80159
675.20922
676.36998
676.39184
676.40563
676.91729
676.93184
676.94634
677.65793
677.69466
677.71171
677.72290
679.19295
680.11912
680.79225
681.32780
682.85036
683.79397
684.45688
685.17236
685.73940
686.07557
686.11184
686.39854
688.40479
689.69164
690.29641
690.58106
690.99493
691.32193
691.77531
692.05387
692.85240
692.89683
692.92584
692.93474
694.24277
694.57877
695.59512
696.39445
696.42800
698.28156
698.53283
699.08594
699.78615
699.82386
699.84148
699.85020
700.74936
700.78300
701.43468
701.91359
701.93357
701.94323
703.03768
704.42014
704.45129
704.86519
705.30640
705.85559
706.24789
706.81778
707.31679
707.80675
708.77767
708.94057
708.96076
709.56675
710.01341
711.08881
711.29612
712.00319
712.31848
713.46538
713.48864
714.68380
715.34669
715.38446
715.39733
715.41888
716.18840
716.67991
717.07057
717.18711
717.20324
718.38256
718.69919
719.48671
719.50622
720.29384
720.43801
721.26570
722.63425
722.92913
724.44709
724.62692
724.89337
725.59555
725.68681
725.71881
725.73651
725.74550
725.78010
726.55398
726.57178
726.58161
726.89482
726.99809
727.72100
728.94170
730.67715
730.70798
730.72186
730.73584
731.14148
732.90288
733.90454
734.28057
735.80885
736.48821
736.58769
737.52123
737.65255
738.87971
738.89194
738.90405
738.91592
739.59614
741.18904
742.45925
742.48005
744.78965
745.10078
746.06270
746.08176
746.09183
747.80118
748.50133
748.72097
749.58184
750.13734
750.66933
752.31580
752.51847
753.33216
753.66533
754.30088
754.58260
754.62236
755.58498
755.60791
756.78484
757.97605
758.90489
759.52387
760.72161
760.77054
761.47296
761.74013
762.18601
763.48907
764.23718
765.82681
765.87868
766.54457
767.25357
768.58931
768.61368
768.62451
768.63967
768.66309
770.89454
770.92235
772.66981
772.90454
773.45626
775.16137
775.72076
775.74510
776.19054
777.32699
778.35732
778.42185
779.41374
779.58358
779.59852
780.54413
781.21009
781.51588
782.73409
782.92136
783.24104
783.29090
783.30411
784.81389
786.62869
787.15130
787.91599
788.22988
788.28038
788.30088
788.32518
788.37627
788.38754
788.39770
788.41834
791.27427
793.48037
793.77446
793.97775
794.23252
796.09829
796.49098
797.17549
798.26746
798.47001
798.98632
799.36698
:
