# Supplementary material for: Emergent decision-making behaviour and rhythm generation in a computational model of the ventromedial nucleus of the hypothalamus
Source: PLoS Comput Biol. 2019 Jun 3;15(6):e1007092. doi: 10.1371/journal.pcbi.1007092 (PMC6564049; doi:10.1371/journal.pcbi.1007092)
Supplement: S1 Dataset — Text files of the spike time data used in the paper. (ZIP) [file pcbi.1007092.s014.zip › VMN spike time data/d22.txt]

'd22'
:
0.27215
0.34782
0.56172
0.85155
2.08178
2.26523
2.50412
2.59960
2.67241
2.80288
3.29466
3.62285
3.72005
3.74505
3.77280
4.31457
4.43642
4.61745
4.93804
5.64115
5.84489
6.02191
6.06987
6.72407
6.96324
7.31885
7.66296
8.19682
8.31362
8.34226
8.93678
8.96626
9.14381
9.29259
9.91776
9.97311
10.43352
10.81538
11.32458
11.57391
11.84046
12.07457
12.67138
12.89502
12.96924
13.73145
14.25980
14.31209
14.52480
14.80371
15.40454
15.61556
15.63071
15.73497
16.19423
16.39335
16.65702
17.08194
17.53667
17.94162
18.56082
18.59138
19.15214
19.55974
19.85975
20.22542
20.24630
20.50626
20.64363
20.70685
21.61714
21.89934
21.94162
22.35996
22.58185
23.65785
23.76305
24.60769
24.62552
24.75959
25.63184
26.07632
26.10561
26.21646
26.64437
26.87038
26.90481
27.54502
27.57599
28.05601
28.08311
28.30226
28.54340
29.49578
29.52086
30.06385
30.20762
30.23108
30.81482
30.95119
31.50923
32.14319
32.18742
32.50443
32.77523
33.23999
33.44226
33.71638
34.13360
35.20598
35.45306
35.69412
36.06445
36.39354
37.03850
37.08773
37.19476
37.81650
38.69101
38.71758
38.95909
39.99539
40.05657
40.67691
40.74766
41.06846
41.45125
41.66202
41.78607
42.03657
42.84048
43.03245
43.06766
43.08933
43.18691
44.45339
44.99697
45.59198
45.79078
45.94000
46.09622
46.44888
46.70722
46.83026
47.05530
47.36157
48.04628
48.07578
48.24343
49.54496
50.39897
50.75235
50.98103
51.17862
51.22565
51.53809
51.67589
52.23220
52.97438
53.74098
53.90862
53.96833
54.47220
54.52908
54.55734
54.75167
54.87875
55.02505
55.19662
55.55374
55.56930
55.59891
56.16454
56.36012
56.49458
56.51539
56.63296
56.88994
57.84743
57.94149
57.98782
59.07720
59.36124
59.39457
59.60177
60.29120
60.49250
60.53529
60.58581
60.62312
60.71782
62.30654
62.52210
62.69488
62.77046
62.79130
62.83337
62.85886
63.03592
63.13401
63.43580
63.89130
63.95496
64.10901
64.25234
64.94025
64.98260
65.00339
65.29769
65.46134
66.13033
66.23805
66.54211
66.60144
66.83166
66.94345
68.19686
68.38124
69.78843
70.30768
70.85177
71.15449
71.26233
71.93511
72.12087
72.30642
72.55421
73.09278
73.25999
73.38649
74.15406
74.19757
74.21946
74.32367
74.55416
74.95585
75.13479
75.76425
76.40261
76.73168
76.75204
76.88904
76.92763
77.09998
77.38992
77.79539
78.35427
78.74668
78.76591
79.06393
79.77921
80.01450
80.38542
80.41653
81.12518
81.27937
81.94398
82.02181
82.21546
82.51823
82.67734
82.87501
82.99702
83.74788
84.11577
84.14020
84.32247
85.20818
85.24182
86.04644
86.35880
86.67216
86.74327
86.77104
86.78616
86.82260
87.13718
87.56388
87.64212
87.76965
88.07348
88.28942
88.44690
88.58002
88.97737
89.59573
89.79423
90.48163
90.55162
90.88548
91.03022
91.36462
91.54875
91.58311
92.11104
92.14562
92.16594
92.70570
93.13763
93.31806
93.36107
93.47320
93.58585
93.91936
93.94240
94.07137
94.41741
94.50562
94.60781
94.65063
94.66860
94.73278
94.74905
96.43322
96.48179
96.95074
97.13901
97.26474
97.41973
97.57022
97.89334
98.21841
98.29735
98.34981
98.37190
98.60193
98.66111
98.90892
99.27325
99.53941
100.37108
100.70588
101.04716
101.20188
101.53716
101.99795
102.32930
102.34363
102.92053
103.12668
103.14865
103.33719
104.05764
104.53482
104.67646
105.12584
105.48618
105.87621
105.90645
105.96693
106.29659
107.11142
107.32960
107.44879
108.45697
108.48218
108.50858
108.90632
109.14728
109.58145
110.09434
110.40164
110.64647
110.81091
111.05907
111.40919
111.43866
111.46904
111.91566
111.96838
111.99852
112.06974
112.09538
112.17869
112.36139
112.96216
113.82670
113.87567
114.33110
115.11414
115.48428
115.72953
115.98172
116.03056
116.06127
116.18997
116.66219
117.29267
117.32095
117.97225
118.58910
119.24525
119.49417
119.55987
120.14629
120.56410
120.74971
120.84455
120.99956
121.40992
121.65741
121.86799
122.14525
122.61736
123.06078
123.14268
123.56030
123.90276
123.94100
124.59397
124.94122
125.07325
125.34643
125.50439
125.92030
126.04495
126.10343
126.13323
126.87584
126.94105
127.71681
127.74537
127.77788
127.83573
127.85463
129.23713
129.37614
129.43866
129.47272
129.51222
130.57415
130.70039
130.73346
130.86290
131.29716
131.56882
131.89355
132.37907
132.76618
133.07499
133.13311
134.07838
134.10373
134.53488
134.81246
134.93121
135.06848
135.90880
136.22167
136.58708
136.75136
137.54845
137.69128
138.17685
138.21194
138.49035
138.54610
138.56027
138.57759
138.97740
138.99394
139.57631
140.15972
140.84127
140.89125
141.07514
141.09978
141.94808
142.28233
143.38415
143.46420
143.55518
144.03701
144.90590
144.96298
145.00642
145.18709
145.42372
145.52387
145.62494
145.64945
145.79969
146.32388
146.61273
146.91314
147.32315
147.33389
148.50583
148.83992
148.85987
148.91899
148.94814
148.98205
149.00166
149.15896
149.19354
149.90492
150.37340
150.46501
150.82414
151.16462
151.18022
151.21380
151.85550
151.97068
152.05543
152.09546
152.69518
153.03047
154.03318
154.53067
154.81033
154.82633
154.84566
154.89491
154.99913
156.26254
156.34538
156.86875
156.98853
157.46672
158.30806
158.35285
159.08592
159.84842
160.94234
161.03409
163.43559
163.45419
163.64241
164.10128
164.48958
164.71762
165.45859
165.84050
165.91006
165.92511
166.22008
167.59772
167.66018
167.82071
168.01970
168.48449
168.58087
169.18108
169.19589
169.27316
169.71934
169.83685
170.02966
170.16207
170.20061
170.73588
171.58682
171.87060
171.97236
172.59062
172.92372
173.04128
173.06807
173.45564
173.95921
173.98254
174.10061
174.11996
174.13580
174.23913
174.25917
175.47395
175.57495
176.11296
176.27351
176.48321
176.51322
176.54365
176.57167
176.59639
176.65154
176.67256
178.42498
178.47914
178.49454
178.57834
178.93291
179.26948
180.96102
181.14152
181.74676
181.77852
181.79783
182.02669
182.07140
182.85110
183.24515
183.35697
183.97149
184.06044
184.87637
185.47277
185.55570
185.60748
185.64485
185.67290
186.70960
186.76802
187.41031
187.46359
188.00393
188.38300
188.41572
188.53146
188.80930
189.79678
189.94294
189.96182
189.97490
189.99462
190.85149
191.20573
191.24175
192.73509
193.02292
193.24293
193.26744
193.46572
193.50331
193.60273
194.89748
195.66815
195.93775
196.05998
196.17929
196.37449
197.09593
197.18778
197.41655
198.15477
198.56257
199.14855
199.17186
199.20592
199.30737
199.87751
200.47585
200.50244
200.54033
200.57576
201.12542
201.55656
201.97107
202.01560
202.25094
202.32463
202.37969
202.40419
202.43129
202.58020
203.34260
203.37531
204.18259
205.67436
206.05509
206.30708
207.42717
207.51232
207.61205
207.65740
207.70362
207.97993
207.99802
208.01550
208.03699
208.05627
208.13591
208.70209
208.73928
209.73330
210.59495
210.82364
210.84662
211.50614
212.80394
212.83434
212.98215
213.02932
213.04896
213.11817
214.49877
214.99484
215.69386
216.17717
216.24939
216.64961
216.68894
216.72489
217.78549
218.06909
218.12770
218.26454
218.47590
218.54431
218.76588
218.93492
220.24911
220.26775
220.28644
220.32672
220.38540
221.39920
221.65096
221.74796
221.81253
223.32491
223.34235
223.60056
223.70111
223.95844
224.49832
224.96932
224.98376
225.12703
225.20780
225.22158
226.75368
226.77425
226.90240
226.97914
227.66876
228.21404
229.22516
229.26527
229.53600
229.81047
229.91985
231.60487
231.63167
232.48430
232.50917
232.56244
232.79842
234.68748
235.28028
235.32683
235.35118
235.36813
235.39018
235.71276
236.31109
237.02657
237.33813
237.90567
238.18032
238.20330
238.37837
238.72043
239.87428
239.91635
241.06150
241.12468
242.13096
242.14461
242.58032
242.96542
243.07705
243.16445
243.22579
244.05845
244.70010
244.80585
244.82722
245.32111
245.68020
246.33329
246.47754
247.07533
247.23058
247.63474
248.80404
248.93082
248.95918
249.71607
249.75208
250.54271
250.56592
250.83250
250.85420
250.87913
251.11556
251.58565
252.09044
252.15816
252.18149
252.45951
252.74227
252.76040
253.51757
253.91120
253.93057
254.06954
254.45184
254.79810
255.65939
255.93824
256.44433
257.33285
257.89790
258.00203
258.08624
258.51925
258.55347
258.85447
259.46874
259.66667
260.60588
261.14618
261.16081
261.26168
262.75945
263.33717
263.42870
263.77437
263.83296
264.28408
264.71959
265.12171
265.16898
266.36804
266.61739
266.64508
267.01718
268.06107
268.13074
268.37560
268.71783
268.99906
269.46008
270.35940
270.52439
270.79904
270.81708
273.31756
273.35713
273.43251
273.46806
273.50153
273.63776
273.76473
274.51212
274.58848
275.60284
276.12735
276.63582
276.69888
277.38472
277.60828
277.93117
279.01747
279.03150
279.22835
279.34949
279.38664
279.44333
279.48728
279.52287
279.88561
280.74348
280.96643
281.11246
281.23089
281.49727
282.31935
282.64141
282.70364
283.05938
283.51248
283.99946
284.15941
285.03129
285.26051
285.88942
286.42809
286.55034
286.57667
286.74892
286.82647
286.85626
286.87564
286.95112
287.20794
287.46881
287.50174
288.22782
288.35139
288.40568
288.97733
290.03403
290.93062
291.38339
291.50197
291.86143
291.98380
292.17234
292.84735
293.07089
294.24714
294.37726
294.40594
294.60584
294.63572
295.13472
295.57577
295.61004
295.93685
296.50390
297.22843
297.28293
297.79921
298.67819
298.70908
298.72390
298.99549
299.66089
299.80044
299.82314
300.95450
301.26346
301.58565
301.88347
302.66110
302.77388
302.91758
302.93447
302.95224
302.97683
303.40079
303.97974
304.37345
304.39939
304.41450
305.04255
306.11055
306.20665
306.38536
306.53190
307.58394
308.15217
308.30996
309.29431
309.31091
309.38269
309.42540
309.70518
310.64117
310.72461
312.12896
312.58609
312.66914
312.88488
313.13365
313.55573
314.20385
314.81998
315.07011
315.51389
315.86768
315.89909
316.80776
316.95080
317.38073
317.50744
318.07680
318.23940
318.84048
319.07529
319.44014
319.52903
319.56942
319.74713
320.67881
320.69446
320.78728
321.09161
321.19016
321.59451
321.65607
322.21349
322.24756
322.47677
322.52471
323.56537
324.09260
324.12093
324.69354
324.71162
325.12658
325.80685
325.86043
326.14139
327.39401
327.93112
328.08143
328.44093
328.72489
329.55975
330.10706
330.12987
330.70618
330.81135
331.33667
331.67659
331.69323
332.22322
332.47045
333.04987
333.12821
333.73185
333.81020
333.90728
334.18442
335.00840
335.54415
336.74323
336.82411
336.99144
337.25493
337.40119
337.79809
338.70064
339.37613
339.41578
339.45708
339.47563
339.49113
339.51773
341.39266
341.83418
342.71948
342.84763
343.02930
343.08528
343.19446
343.85662
343.92534
344.89112
345.16820
345.49709
345.95209
346.16711
346.73124
347.07773
347.09974
347.36261
347.41438
349.06709
349.71706
350.04714
350.45497
351.34238
351.59603
352.32658
352.60562
352.75885
352.79138
352.94670
353.39854
353.96514
354.12799
354.35711
354.40271
354.90870
355.77784
355.79961
355.83179
356.06597
356.28862
357.21932
357.24010
357.25280
357.42599
359.07776
359.49181
359.54178
359.66212
360.20454
360.60084
360.63768
360.68143
360.72229
361.41326
362.18854
362.70321
363.05696
363.10144
363.18725
363.55060
363.80499
364.15925
364.28395
364.61086
364.64726
365.33610
365.44366
365.79313
365.96176
366.29305
367.58725
367.90769
367.92296
367.94000
369.33561
370.12086
370.53840
370.92270
370.95324
371.91186
371.96503
372.73953
372.79589
374.09859
374.19018
374.47072
375.65484
376.25254
376.41081
376.52027
376.80444
377.57668
377.60711
377.97896
378.85769
378.91631
379.19404
379.33476
379.91583
380.15046
380.17248
380.70373
381.08834
381.44709
381.59932
381.97864
382.00463
382.52473
382.65687
383.24862
384.20215
384.37162
384.39263
384.75060
385.18324
385.23584
385.74155
386.15990
386.81959
386.91092
387.47943
387.49303
387.76550
388.44955
388.96040
389.09031
389.14746
389.41221
389.44975
389.82645
390.37720
390.40145
392.16467
392.28966
392.42310
393.03324
393.08683
393.24306
393.78634
393.80600
394.34992
394.97020
395.20950
395.32710
395.84706
395.99110
396.38501
396.41220
396.81365
397.64810
397.83982
397.99777
398.02103
398.62534
399.25005
399.48961
401.20205
401.67584
401.98267
402.17831
402.69785
402.72624
403.16176
403.54116
404.48527
405.04596
405.61921
405.85921
405.91791
406.09911
406.24237
406.38774
406.43712
406.93384
407.92787
408.45899
409.43586
410.29816
410.48503
411.24507
411.47496
411.76656
412.17344
412.39311
412.54144
412.55462
412.81315
412.88345
413.69243
414.26071
415.31774
415.99615
416.34374
416.38222
416.41517
417.06333
417.63868
418.08862
418.47278
419.01176
419.25943
419.28254
419.32263
419.44261
419.66462
420.49331
420.57430
421.37525
422.32742
422.37234
422.83203
423.01839
423.58784
423.62797
423.90953
424.12411
424.30563
424.75742
426.78349
426.80087
427.92280
428.15631
428.39740
428.45447
429.10137
429.44403
429.54596
429.90045
430.51382
430.98656
431.33537
431.53271
432.67867
432.71177
432.73520
432.91816
434.63665
435.60585
435.76567
436.84281
436.87007
438.23760
438.27030
438.33819
438.65528
438.87280
439.22874
439.82813
439.85011
440.00727
440.08621
440.14778
440.16305
441.16422
441.45140
441.73967
442.50951
442.53692
442.88241
443.69282
444.33957
444.39154
444.41517
445.17170
445.70146
446.60313
446.63917
446.90865
446.94177
447.08511
447.12058
448.61664
449.02282
449.58541
449.89909
450.02054
450.26412
450.35548
450.38635
450.77014
451.01061
452.14276
452.83965
452.97212
453.37110
453.48029
453.80005
453.98772
454.24054
454.42832
454.44385
454.62088
454.64873
456.60400
456.77925
457.01303
457.29471
458.02089
458.28593
458.41191
459.24584
460.31905
461.00712
461.03062
461.06955
461.42954
461.84992
462.09754
462.18691
462.76746
463.05421
463.07580
463.33247
463.36802
463.39436
464.21036
464.23773
464.77913
464.95376
466.31195
466.54405
466.58161
466.78079
467.71326
467.97175
467.99098
469.09511
469.11046
469.97518
470.59210
470.62240
470.88302
471.07920
471.70374
472.40531
472.55412
472.97243
473.90699
474.21524
474.64427
474.66488
474.96319
475.21595
475.74646
476.03912
476.06301
476.25058
476.56231
476.81972
476.91506
476.95613
477.17162
477.96015
478.14639
478.18414
478.27603
479.16525
479.76950
479.83305
481.52971
481.91310
482.32296
482.67693
483.26823
483.96583
483.99065
484.20091
484.44963
485.71967
486.51863
486.57833
487.01060
487.24905
487.42456
487.46339
487.53763
487.87703
487.95871
488.52730
489.91187
490.25197
490.72017
491.40215
491.51651
491.94665
492.49922
492.74610
493.00844
493.02609
493.05540
493.35492
493.39835
494.07194
494.72549
495.15609
495.46634
495.98144
496.35142
496.37827
496.88805
497.07115
497.10979
497.16930
497.21322
498.15724
498.18502
498.67078
498.92595
498.99206
499.49551
499.52397
499.80975
499.93018
500.17796
500.75741
501.02253
501.41624
501.53688
501.73296
502.22577
502.24944
502.27955
502.45649
504.06570
504.08237
504.35054
504.94547
505.71849
505.79288
505.84938
506.36746
506.83748
507.21034
507.24547
507.53138
507.64267
508.15809
508.30344
508.87234
509.42824
509.70183
509.76355
509.79734
511.03527
511.23045
511.63725
512.67009
513.00499
513.02335
513.07515
513.46831
513.79377
513.99370
514.41275
514.47667
514.78626
515.38580
515.80686
516.20411
516.62586
517.10807
517.19222
517.26625
517.30556
517.32231
517.85360
518.37018
518.50086
519.26660
519.29620
519.59991
519.79478
520.04794
520.19401
520.29618
520.33192
520.37870
521.69634
521.94043
522.31032
522.33960
522.45821
522.79596
523.04725
523.32538
524.18289
524.32828
524.93692
525.06930
525.14443
525.51925
525.56360
525.82722
526.22519
526.23993
526.70955
527.48355
527.58248
528.21948
528.83500
529.32670
529.43744
530.28072
530.96288
531.22495
532.15095
532.82783
533.01946
533.03653
533.05302
533.10221
533.22551
533.60944
534.39013
534.53280
534.74425
534.86413
536.26042
537.33494
537.55455
537.63828
537.78053
537.83964
537.98263
538.00323
539.28536
540.28635
540.45026
540.67599
540.69438
541.08691
541.31291
542.18755
542.42097
542.57344
542.88830
543.33838
543.39520
544.21840
544.85577
545.57622
545.83003
545.93577
546.39005
546.52065
546.53936
546.57974
546.69930
546.96677
547.23080
547.69963
547.75913
548.16617
548.34542
550.34683
550.57759
550.77099
550.95257
551.19310
552.03073
552.43423
553.35446
553.41924
553.43865
554.41193
554.63822
555.06400
555.41685
556.17322
556.79192
556.91606
557.17798
557.95355
558.04610
558.15889
558.42123
558.61144
558.94926
559.20177
559.90794
560.50347
561.44551
561.92030
562.10482
562.38928
562.72459
562.82910
562.90600
562.96574
563.12820
563.72598
563.93730
564.33832
566.09349
566.32821
566.36411
567.14525
567.18745
568.33857
568.44113
568.46695
568.49507
568.59678
570.39119
570.54452
570.65871
570.68907
572.39771
572.68119
573.37091
574.07785
574.16885
575.79470
576.11563
577.01059
577.02807
577.18518
577.23123
577.42386
578.27428
579.21730
579.71147
579.88532
580.86305
581.00251
581.71915
582.38764
582.84088
582.87301
583.93184
584.22071
584.47355
584.48535
584.69967
584.88672
584.95937
585.23659
585.67527
586.29402
586.31787
586.55962
588.52165
588.77708
589.04728
589.11523
589.53401
590.57389
591.03596
591.58597
591.87758
592.43401
592.58793
594.08693
594.44538
595.05137
595.59709
595.92382
596.36352
596.66411
597.05796
597.10335
598.86808
598.97172
599.38584
601.06863
601.25163
602.31797
602.68799
602.95473
602.98272
604.33528
604.41920
604.60883
605.17397
605.21488
605.29532
605.32552
606.49428
608.27872
608.40736
608.44656
608.49262
608.70410
610.02526
610.68363
611.82265
612.09860
612.69801
612.80524
613.36177
613.57702
614.99494
615.35871
615.39835
615.45629
615.57223
615.63250
615.65081
615.70918
616.99515
617.01279
617.21121
618.82852
619.07827
619.58575
620.59798
620.84604
621.07589
622.95459
622.98414
623.51557
623.62707
624.00226
624.15283
625.60002
625.63364
625.77075
626.10926
626.12482
626.17116
626.28487
626.98768
628.04832
628.66312
629.65722
630.41199
630.53381
631.09077
631.67506
631.83165
632.17693
632.25850
632.32505
632.92243
632.98380
633.71566
634.79980
634.81929
634.88144
635.19005
635.58998
635.66637
636.55934
637.60495
637.62674
637.64253
637.71734
638.13352
638.17281
639.65051
639.68216
639.71167
639.72857
639.86536
639.89631
641.34957
642.55497
642.75492
643.02057
643.26314
643.41095
644.94411
644.99627
645.41442
645.44152
645.77484
647.46010
648.09843
648.32893
648.52067
648.70915
648.82822
649.14464
649.18286
650.52384
651.70455
651.74552
653.14709
653.60213
653.75060
655.52987
656.71879
656.77523
656.90545
656.94139
657.32037
657.57979
657.83256
657.90375
658.44112
658.45644
658.73217
659.25093
659.41002
659.42224
659.43990
659.69353
659.92561
660.83709
661.22159
661.31870
661.33693
661.38224
661.56034
662.87522
663.51421
663.64730
663.71950
664.59814
664.84842
665.49405
665.66797
665.83459
667.01785
667.03136
667.08168
667.75851
667.79327
667.84453
667.96948
668.27649
668.59455
670.13433
670.31541
670.44355
670.73676
670.95750
672.24239
672.44708
672.50928
672.94173
673.09593
673.34977
673.72130
673.78748
674.60550
675.01492
675.05117
675.66288
675.76552
676.20338
676.33935
676.78636
677.70945
678.54706
678.67121
678.69381
678.71707
678.99087
680.09443
680.33880
680.61687
680.70262
681.05538
681.27489
681.31624
681.87580
681.90761
681.97066
682.94018
683.09576
683.99765
684.03260
684.86711
685.07206
685.10771
685.29530
685.33270
685.37674
685.39439
685.40817
686.21340
686.78519
686.93549
687.17911
687.69246
688.19331
689.01689
689.23048
689.68097
690.03157
690.67716
690.77555
690.79166
690.80352
690.83062
691.30535
692.07114
692.09772
692.12111
692.81065
693.31158
694.55511
694.58949
695.84143
696.18315
697.53799
697.76184
698.09759
698.73540
698.77802
699.07277
699.34468
699.99680
700.01395
700.11849
700.30014
700.56376
700.62392
701.56128
702.17917
702.35127
703.24557
703.27543
703.30228
704.02038
704.35019
704.37018
705.20380
705.23342
705.27647
705.39949
705.45445
706.61819
707.18222
708.06286
708.12960
708.30020
709.74515
709.76965
709.80549
709.82034
710.26391
711.31342
711.81132
711.91597
711.94576
711.98431
712.00056
712.10964
713.49214
715.44352
716.21420
716.25061
716.44790
716.53019
716.61522
717.23815
717.89386
718.05240
718.19884
718.23443
719.23299
719.64272
719.67522
720.29181
720.31111
720.64345
721.10862
721.13933
721.68928
721.78368
721.90469
722.20089
722.22609
722.44077
723.02349
724.31842
724.76146
725.24063
725.28701
725.30919
725.34335
725.64818
726.34732
726.44262
726.69243
727.24083
727.25784
728.00153
728.50294
728.65648
729.14687
729.50485
729.81444
729.85451
730.36298
730.61952
730.82773
731.03431
731.14636
731.22493
732.19474
732.64521
733.12016
733.25204
733.57148
734.52242
734.55613
734.60334
734.66538
735.85892
736.12992
736.20732
736.44076
736.45622
736.48182
738.01539
738.04430
738.12104
738.14938
738.79772
739.25949
739.47096
739.52021
740.57077
741.19388
741.37266
741.87969
741.90976
742.99447
743.02259
743.77463
744.15311
744.21984
744.71153
744.96716
745.15924
745.31120
745.61430
745.99470
746.49501
746.96198
746.98258
746.99992
747.45228
747.48826
747.66773
748.01725
748.39381
748.81632
749.05701
749.25152
749.81381
751.12336
751.56301
751.66860
752.04603
752.07139
752.39793
752.42050
752.44119
752.62050
752.95744
753.09539
753.20557
753.31170
754.08758
754.17537
754.65980
754.71578
754.91400
755.57658
755.68429
755.95512
756.33969
756.54814
758.13282
758.37866
758.49243
759.17010
759.33852
760.25968
760.32071
760.36114
760.86039
760.88239
761.92509
762.20571
763.52165
763.82477
764.00094
764.09424
764.58928
764.84659
765.33630
765.94084
765.96308
765.97674
766.75666
766.98198
767.09007
767.31293
767.69797
767.74837
767.89762
768.36928
769.07894
769.10109
769.83936
770.95364
770.98982
771.13386
771.53340
772.58541
772.63758
772.78336
772.93736
773.23742
773.26148
773.87570
774.07851
775.15894
775.26545
775.72234
776.18198
776.20860
776.22505
776.25604
776.31400
776.35908
777.18924
777.60581
778.30617
778.37364
778.97880
779.22698
779.26293
779.27715
779.29419
779.32730
779.34906
780.21466
780.23499
782.03974
782.10128
782.31172
783.75425
783.94814
784.78804
784.81394
784.93907
786.03205
786.13666
786.30184
786.32021
786.67333
787.78151
788.04778
788.32928
789.04889
789.34046
790.36084
790.40301
790.42068
790.80736
791.05356
791.09462
792.08743
792.51681
792.61507
792.73048
793.11994
793.15459
793.23710
793.26267
794.08425
794.65493
795.73218
796.17373
796.53070
796.77385
796.81818
797.07814
797.15506
798.12589
798.19252
798.50672
799.48781
799.51038
799.73916
799.96919
802.02826
802.33632
802.70708
802.76794
802.87916
803.72415
804.24290
804.64150
804.96234
805.32465
805.70336
805.73187
806.90736
807.02435
807.35013
807.55087
807.73436
808.01779
808.22785
808.45227
808.76682
808.84509
809.36794
809.70195
810.40380
810.46727
810.50044
810.98992
811.57953
811.99413
812.38487
812.56373
812.77298
813.75187
813.86232
814.35087
814.51830
814.99881
815.23775
815.54333
815.63787
815.97964
816.00463
816.26988
816.43476
817.13597
817.27365
817.46885
817.55943
817.65882
818.10520
818.14302
818.64128
819.03382
819.13902
819.82600
820.54957
820.57140
820.75794
821.87595
822.41120
822.51461
822.75296
823.02453
823.36748
824.36432
824.94505
824.99123
825.52954
825.89545
826.00126
826.04248
826.14234
826.74874
826.77853
827.40463
827.58996
827.89016
828.45178
828.79581
829.02766
829.44508
829.89274
830.04175
830.06972
830.08398
830.97293
831.30970
831.42075
831.81078
832.52029
832.71315
832.73160
833.75067
833.93018
834.44095
834.67991
834.85536
834.87432
835.38446
835.42544
835.52366
835.65425
836.13680
836.62276
836.65767
837.20335
837.26327
837.99325
838.05033
838.42792
838.79353
839.20504
839.42840
839.72039
840.36049
840.44765
841.14110
841.33827
841.38527
841.88782
842.14636
842.21230
842.66449
842.93173
842.96047
843.28456
843.79484
843.81616
845.37276
845.99510
846.46947
846.49265
846.90517
846.94726
847.27775
847.84713
848.08663
848.50783
850.01774
850.05055
850.17872
850.23285
850.49759
850.51244
851.69447
851.90158
852.07371
852.73117
852.83795
852.99552
853.48392
853.74653
854.02057
854.13109
855.23405
855.25949
855.28058
855.56690
855.62937
855.74511
855.77101
856.12350
856.49774
857.29704
857.32381
857.37319
858.29091
858.32476
858.90064
859.09807
859.12656
859.52563
860.22505
860.54468
860.73755
860.82135
860.91347
861.30316
861.58999
862.49628
863.02492
863.38552
863.62240
863.95397
864.82576
865.89476
865.92850
866.09135
866.22594
866.35064
866.38330
866.54204
866.89707
867.10302
867.22718
867.26579
869.10007
869.22554
869.80196
870.03331
870.53061
870.54753
870.66661
871.39004
871.84995
872.25848
872.74330
872.83284
873.13064
873.71676
874.02259
874.30771
874.42070
874.79839
874.84268
875.13833
876.44801
876.50025
876.62412
877.13965
877.40077
877.58418
877.88078
878.70487
879.21556
879.53016
880.31592
880.37757
880.53703
881.08748
881.25397
881.28919
881.72168
881.76316
883.46061
883.84968
883.93078
884.16264
884.86564
885.64315
885.87719
885.91545
886.06211
886.48335
886.77593
887.24390
887.46268
887.55057
887.56440
888.67251
889.95235
890.00223
890.51881
891.45482
891.50882
891.53130
891.77935
892.17401
892.20423
892.45527
892.48351
893.07003
894.51615
894.67978
895.15751
895.42173
895.53995
896.03595
896.07104
896.44137
896.54661
896.78986
896.82357
897.83937
897.90474
898.10914
898.17069
898.86116
899.08937
899.18847
899.21886
899.60419
900.19163
900.70070
901.93938
902.14729
902.63159
902.76924
903.20951
903.22425
903.25205
903.65827
903.81017
904.22015
904.85414
905.11333
905.15481
905.17178
905.29645
905.67752
905.79387
906.25403
906.58329
906.60987
906.62442
906.85224
907.04483
907.84098
908.02894
908.22571
908.35874
908.76636
908.82454
908.88507
908.91445
909.22654
909.71040
909.73909
909.93209
911.42819
912.12010
912.67572
913.13168
913.53746
913.88797
914.54428
914.56712
914.94727
915.56252
915.58056
916.20741
916.65885
916.97443
917.14645
917.19761
917.90000
917.91198
918.58260
918.74021
919.03235
919.08093
919.56321
920.14463
920.40413
920.44924
920.46820
920.48948
922.44138
922.45646
922.58582
922.94957
923.89479
924.52497
924.69953
924.71536
924.96968
924.98649
925.01593
926.06039
926.11826
926.32011
926.56416
926.70927
926.72766
926.80701
927.85603
928.52699
928.72216
928.77618
929.01855
929.40789
930.27617
930.47335
930.50666
930.55413
930.94732
931.38022
932.10534
932.17464
933.89404
934.02631
934.21009
935.91407
936.35074
936.72610
937.20275
937.40601
937.72308
938.05936
938.56469
939.45940
939.69679
940.44075
940.57907
940.82031
940.84165
940.86903
940.90081
941.76834
942.88443
942.93933
942.95363
943.40425
943.74982
943.79078
943.86393
943.88040
944.08315
944.49058
945.33758
945.36398
945.52424
945.56432
945.60079
946.19710
946.37529
947.64166
947.72820
947.94078
948.37351
948.64275
948.82797
949.34710
949.44611
949.49702
949.52543
950.06435
951.70105
951.91216
952.39161
952.59836
952.62164
952.76924
953.98449
954.90116
955.10340
955.69437
955.82326
956.46557
956.50971
956.52909
956.65104
956.85394
957.47907
957.94597
958.00857
958.21736
958.27117
959.01525
959.65849
960.90936
960.92475
961.07186
961.26575
961.99261
962.71396
962.83633
963.03759
963.13945
963.22438
963.32813
963.95223
964.37697
965.13379
965.39790
965.43846
966.24316
966.65510
966.72290
966.75051
967.07732
967.12194
967.80849
967.98235
968.32323
968.36523
969.44597
970.99100
971.02790
971.22244
971.67024
971.69546
971.72271
971.74439
972.55322
972.57763
973.88683
973.91965
974.75099
974.82406
975.55134
975.69377
976.83148
977.15009
977.17883
978.41591
978.63325
978.75394
978.94169
980.17742
980.32926
980.64129
980.66021
980.85917
981.41711
982.17969
982.43673
983.25294
983.28091
983.45763
983.95740
983.99220
984.03327
984.25292
986.72853
986.92929
986.98014
987.08898
987.33589
987.42265
987.44244
988.42424
988.51062
988.53514
989.00359
989.13565
989.30711
990.10235
990.80179
990.89754
991.87774
992.00638
992.17575
992.23256
993.52197
994.11261
994.24989
995.39457
995.53705
996.15964
996.29563
996.57096
996.61768
996.67398
996.69886
996.71434
996.75253
996.77049
996.80557
998.66565
999.17613
999.19656
999.27426
999.84313
:
