# Supplementary material for: Emergent decision-making behaviour and rhythm generation in a computational model of the ventromedial nucleus of the hypothalamus
Source: PLoS Comput Biol. 2019 Jun 3;15(6):e1007092. doi: 10.1371/journal.pcbi.1007092 (PMC6564049; doi:10.1371/journal.pcbi.1007092)
Supplement: S1 Dataset — Text files of the spike time data used in the paper. (ZIP) [file pcbi.1007092.s014.zip › VMN spike time data/db12.txt]

'db12'
:
450.47672
450.51125
450.79677
451.07644
451.30003
451.59026
451.77408
452.08097
452.54828
452.99475
453.00901
453.34329
453.58661
453.92165
454.30417
454.50571
454.74568
455.16701
455.49621
455.66505
455.96044
456.18388
456.19716
456.57302
456.92819
457.27117
457.54309
457.84083
458.05938
458.28054
458.50200
458.75423
458.97534
459.29949
459.68700
459.70381
460.00028
460.32938
460.59645
460.81500
460.83804
461.13957
461.28723
461.69725
462.13443
462.17156
462.60005
462.81145
462.85703
463.17899
463.35561
463.60441
463.79489
464.20745
464.41760
464.73921
464.94313
465.28901
465.59781
465.81838
465.95745
466.42339
466.61319
466.87121
467.20712
467.46287
467.60970
467.74983
467.76468
468.21498
468.50325
468.71843
468.97307
469.15557
469.68338
469.98531
470.15022
470.35513
470.47318
470.87670
471.07421
471.40291
471.43165
471.74753
472.22827
472.46601
472.48581
473.11839
473.16788
473.49592
473.82273
474.10612
474.30037
474.48714
474.66611
474.89999
475.18332
475.48418
475.81748
476.30327
476.58046
476.76709
477.13387
477.34886
477.55269
477.79587
478.01734
478.22774
478.24919
479.04047
479.35446
479.72414
480.02116
480.19625
480.42364
480.64614
481.00771
481.30463
481.69597
481.94108
482.33290
482.68875
483.11825
483.24672
483.67949
484.01896
484.37554
484.40003
484.69955
484.95985
485.27752
485.47446
485.91060
486.46620
486.48466
487.03276
487.38573
487.54834
487.98725
488.23183
488.50536
489.03068
489.40955
489.60750
489.85370
490.36564
490.58653
490.89377
491.35896
491.76557
492.07046
492.36731
492.68626
492.84569
493.33269
493.56081
493.77654
494.28291
494.53174
494.75993
494.98713
495.34692
495.76232
495.99669
496.38878
496.67422
496.95156
497.34248
497.58917
497.60645
498.49309
498.74316
499.29174
499.58559
499.95894
500.35454
500.95664
501.15859
501.44982
501.85434
502.33974
502.56180
502.84916
503.03604
503.48075
503.69978
503.93436
504.35249
504.57557
505.15900
505.40560
505.65478
505.85663
506.30993
506.67413
506.95977
507.26376
507.44219
507.69552
508.08172
508.31894
508.78807
509.07088
509.35961
509.69424
509.98243
510.23029
510.67546
510.98563
511.19004
511.58618
511.82532
512.00285
512.43285
512.66943
513.08603
513.31288
513.46562
513.81365
513.85312
514.17406
514.48319
514.78766
514.80754
515.32237
515.53162
515.82032
516.26023
516.29804
516.59096
516.80091
517.07253
517.08680
517.40760
517.94798
518.15387
518.75854
519.03459
519.29753
519.56895
519.72464
519.96335
519.98928
520.46840
520.68536
521.15159
521.28358
521.52027
521.81190
522.02341
522.37413
522.82807
523.07055
523.61345
523.82427
524.38997
524.68552
524.89698
525.19735
525.24317
525.57227
525.90399
526.29346
526.52542
526.94172
527.18068
527.26169
527.64023
528.12546
528.31875
528.61291
528.62976
529.16846
529.33581
529.67899
530.05179
530.18509
530.42644
530.73249
530.98194
531.62577
531.64643
531.99169
532.35643
532.60932
532.90529
533.15179
533.50709
533.53053
533.97486
534.33563
534.55726
534.83315
535.13840
535.42751
535.69960
535.87106
536.12908
536.53321
536.75018
536.96188
537.21702
537.56462
537.81119
538.03070
538.33291
538.46017
538.69747
538.99314
539.23278
539.49592
539.78670
540.11228
540.29687
540.52619
540.73265
541.15614
541.17203
541.85348
542.11985
542.39286
542.68795
542.94371
543.16237
543.45790
543.68266
544.03714
544.22738
544.78166
544.97143
545.31781
545.56998
545.77700
546.24065
546.52411
546.56023
546.58359
547.38243
547.40787
547.86908
548.02527
548.26997
548.28596
548.51356
548.89429
549.15010
549.32832
549.35002
549.72843
550.03050
550.33103
550.61223
550.97187
551.31030
551.68479
551.91851
552.17434
552.60846
553.03885
553.34038
553.60705
554.21694
554.74615
555.02270
555.39891
556.07305
556.12832
556.97302
557.01126
557.50322
557.66440
558.16882
558.47843
558.89489
559.61091
560.01559
560.22771
560.55367
560.90901
561.07624
561.48747
561.77109
562.15051
562.43003
562.72027
562.98912
563.30953
563.46476
563.51755
563.86479
564.14262
564.50283
564.78842
565.03925
565.32389
565.72258
565.93182
566.19128
566.47397
566.67476
567.34843
567.52646
568.10458
568.27308
568.55104
568.93234
569.10201
569.14596
569.45889
569.77535
570.05221
570.45717
570.68556
570.92045
571.07332
571.33309
571.70931
571.81001
572.13611
572.44959
572.91635
573.40409
573.85660
574.06561
574.51251
575.09375
575.39077
575.65993
575.95638
576.22471
576.45989
576.71072
577.12778
577.46017
577.69921
578.09365
578.47914
579.00674
579.15175
579.17440
579.65830
579.89499
580.19499
580.64561
580.73666
581.13052
581.51406
581.79873
582.18065
582.39146
582.77363
582.81610
583.14928
583.63781
584.08814
584.33404
584.59411
585.40417
585.68241
585.93139
586.13243
586.48914
586.76375
587.17875
587.41624
587.81295
588.12537
588.17323
588.51420
588.74253
589.00587
589.35163
589.86982
590.38964
590.57031
590.75213
590.97093
591.26154
591.60639
591.87359
592.17892
592.48302
592.85313
593.36252
593.67731
594.00042
594.30604
594.64908
595.12356
595.48419
596.10264
596.36684
596.61835
596.91406
597.27028
597.28905
597.65791
598.32030
598.74032
599.02114
599.32150
599.89914
600.05875
600.40987
600.72107
601.09967
601.54428
601.82645
602.22525
602.46347
602.82197
602.91952
603.12777
603.63101
603.92115
604.13332
604.42613
604.92179
605.11930
605.33748
605.89763
606.26652
606.51194
606.93305
607.07312
607.43588
607.80294
608.24459
608.86042
609.03092
609.42865
610.12660
610.33744
610.62450
611.02355
611.24005
611.73158
612.07259
612.38103
612.93695
613.20662
613.67490
614.03223
614.56086
614.70880
615.45258
615.69694
615.93063
616.22662
616.62964
616.87188
617.27051
617.56163
617.68488
617.69518
618.24598
618.51770
618.81625
619.04553
619.26378
619.61957
619.91958
620.13252
620.75225
621.08960
621.47024
621.84968
621.95127
622.17236
622.84461
623.05466
623.47204
623.69889
624.16534
624.67769
625.15367
625.35985
625.62513
626.24614
626.63205
626.96379
627.28609
627.72495
627.95900
628.23251
628.55418
628.77960
629.21463
629.47714
629.70448
629.71881
630.43755
630.81712
631.18849
631.41767
631.75980
632.09779
632.56777
632.90217
633.22503
633.52316
633.71183
634.22453
634.55772
634.73541
635.21135
635.40174
635.62319
636.00590
636.39460
636.81708
637.13239
637.41604
637.71430
637.91821
638.55301
638.86841
639.31330
639.32743
639.84530
640.26514
640.67301
640.90343
641.14890
641.38892
641.82912
642.11002
642.54378
643.07939
643.43759
643.73902
644.10834
644.77853
645.21068
645.71555
646.18442
646.47541
646.94726
647.21945
647.58428
647.73906
648.09940
648.39566
648.66707
649.16943
649.52895
649.93249
650.35147
650.70521
650.80230
651.40680
651.64478
652.08388
652.50108
652.72444
653.01526
653.26667
653.76287
653.91888
654.43954
654.64372
654.94603
655.42278
655.64094
655.88927
655.90979
656.59296
656.76857
657.03618
657.33710
657.57304
657.80574
658.08622
658.56845
658.74622
659.45134
659.71147
659.88553
660.12314
660.36347
661.19690
661.32185
661.68897
661.87257
662.24997
662.41808
662.66675
662.82406
663.49636
663.75061
664.05151
664.29543
664.73220
665.13732
665.47435
665.79519
666.33110
666.66547
666.93270
667.21754
667.42212
667.87138
668.04456
668.06299
668.35013
668.62527
668.95248
669.19101
669.44633
669.73498
669.99192
670.19833
670.48610
670.90622
671.15062
671.34713
671.55716
671.85355
672.25878
672.61059
672.78655
673.05303
673.37715
673.73022
673.92914
674.26902
674.49594
675.03103
675.36069
675.67092
675.99928
676.29564
676.49108
676.86579
677.30657
677.52044
677.78121
678.11141
678.54970
678.93361
679.22818
679.69467
680.20847
680.64983
680.87730
681.23627
681.58426
682.05893
682.48130
682.90195
683.43560
683.63784
683.81830
684.18890
684.48311
684.82301
684.83837
685.19805
685.75323
686.17326
686.45672
686.80484
687.12981
687.57816
687.90554
688.13645
688.43394
688.72049
689.41879
689.86661
690.10534
690.53695
690.77469
690.98926
691.77767
691.96088
692.36614
692.74813
693.02894
693.49903
694.02070
694.45167
694.68525
695.24783
695.59487
695.98220
696.43137
696.90731
697.28052
697.70083
698.35011
698.80690
699.16065
699.49896
700.16509
700.42167
700.66477
701.11676
701.13380
701.63558
702.30425
702.54031
703.03450
703.39584
703.96265
704.32821
704.65532
705.20620
705.36183
705.75801
705.95540
706.34143
706.61917
706.90373
707.09503
707.36666
707.63815
708.18614
708.45754
708.72594
709.04647
709.55286
709.73123
709.98140
710.41628
710.63286
710.89991
711.26631
711.64970
711.83869
712.19576
712.50911
712.79608
713.04324
713.28911
713.70024
713.89288
714.44654
714.69131
714.92610
715.11958
715.33469
715.64398
715.95759
716.31603
716.65422
716.79330
717.31861
717.51473
718.29542
718.50382
718.83675
719.14167
719.45620
719.92202
720.27507
720.53724
720.89304
721.28191
721.62626
722.26304
722.55104
722.84673
723.11904
723.40758
723.65903
724.06564
724.30487
724.75522
724.77955
725.30919
725.57503
725.82377
726.09161
726.46407
726.76816
727.07314
727.27915
727.75215
728.14307
728.42265
728.70316
728.94096
729.05405
729.37223
729.80452
730.09244
730.30369
730.61917
730.69064
730.71098
731.26251
731.60362
731.94808
731.96079
731.97452
732.54133
732.78634
733.08641
733.42881
733.70152
733.91895
734.22294
734.43970
734.66985
734.83189
735.10605
735.37350
735.62157
735.85473
736.12113
736.43859
736.65655
736.94169
737.24547
737.42845
737.68554
737.97408
738.30247
738.46011
738.77135
738.79643
739.23127
739.47804
739.51094
740.04103
740.34645
740.79492
741.14314
741.40692
741.61035
741.89446
742.41920
742.58716
742.99195
743.27189
743.41807
744.14478
744.33236
744.64308
745.10692
745.39799
745.70758
745.97870
746.45891
746.82633
747.18602
747.75295
748.12106
748.39444
748.64890
749.01744
749.33129
749.67605
750.08757
750.38199
750.92745
751.24793
751.52429
751.80744
752.06232
752.44254
752.70633
753.04003
753.25398
753.85440
754.28362
754.42082
754.88326
755.22220
755.56375
756.04056
756.54547
756.72385
756.98846
757.33222
757.76637
758.00523
758.69227
758.94089
759.38557
760.26924
760.52481
761.12360
761.85816
762.19909
762.52431
763.17683
763.82274
764.07158
764.34821
764.64839
764.99938
765.34553
765.50396
766.04639
766.09697
766.59922
767.05579
767.25296
767.32027
767.33480
767.86389
768.21553
768.30415
768.58740
769.30058
769.50163
769.75255
770.14949
770.40404
770.80755
771.12353
771.33343
771.61019
772.02176
772.04752
772.50401
772.75175
773.16723
773.54416
773.70135
774.02022
774.58324
774.84281
775.02220
775.45968
775.74033
776.14424
776.21165
776.41374
776.97794
777.25645
777.47187
778.03919
778.34248
778.61769
778.88688
779.17207
779.49996
779.82111
780.23589
780.68748
780.87408
781.16115
781.53730
781.99273
782.30409
782.54970
782.84941
783.24117
783.42100
783.70786
784.25174
784.31789
784.53664
784.97806
785.30952
785.60073
785.92570
786.14126
786.53792
786.94824
787.20530
787.59214
788.00036
788.02625
788.37564
788.55863
788.95549
789.27384
789.30488
790.10577
790.32020
790.74473
791.02147
791.53508
792.11178
792.34555
792.96880
793.38919
793.64909
793.96799
794.18159
794.50353
794.99444
795.25420
795.51677
796.08501
796.35253
797.00636
797.03007
797.04806
797.55419
797.89221
798.16265
798.63720
798.85162
799.25418
799.63297
799.91393
800.06745
800.40827
800.88346
801.27453
801.36525
801.75652
802.27858
802.54422
802.84992
803.07905
803.39719
803.97450
804.16831
804.46729
804.85047
805.31844
805.64285
805.99000
806.37569
806.91812
807.48982
807.86374
808.31257
808.57510
808.90741
809.38216
809.69257
810.07219
810.60583
812.01376
812.80246
813.29258
813.53509
813.93039
814.34805
814.63538
814.96892
815.30375
815.51580
815.82697
816.40955
816.81781
817.08279
817.36228
817.72271
817.96524
818.32145
818.56799
819.04447
819.36838
819.67508
820.06314
820.42797
820.76076
820.99319
821.37031
821.69253
822.20849
822.98213
823.22747
823.68980
823.96576
824.45084
824.78203
825.10230
825.70860
825.89785
826.20202
826.54028
826.90570
827.23357
827.58448
828.10517
828.55644
829.57265
829.69329
830.07436
830.57874
830.79998
831.32929
831.68568
832.07953
832.33910
832.61082
832.90150
833.22657
833.66006
833.92474
834.27655
834.54579
834.85932
835.37183
835.42452
835.90494
836.18588
836.53750
836.78675
837.06280
837.29055
837.56741
837.88330
838.11454
838.45992
838.69215
839.01120
839.30052
839.56178
839.96246
840.17741
840.88350
841.07645
841.24507
841.51899
841.79752
842.37632
842.72543
843.17105
843.59890
843.98685
844.12406
844.91297
845.09745
845.46289
845.98048
846.46473
846.85635
847.23920
847.43940
847.56708
848.38136
848.56165
849.04696
849.23019
849.50711
849.69189
849.93575
850.20967
850.71325
850.91412
851.43978
851.70649
851.93937
852.03527
852.62807
853.21752
853.63794
853.79753
854.22559
854.61260
855.23269
855.50367
855.81489
856.13101
856.50545
856.88165
857.13006
857.33982
857.86010
858.41556
858.72374
859.29494
859.94204
860.47279
860.81206
861.06787
861.52606
861.91737
862.27984
862.61830
863.12838
863.16655
863.50805
863.72869
864.46774
864.60129
865.09211
865.18927
865.66212
865.68155
866.08885
866.44574
866.81320
867.11815
867.46639
867.78975
868.25973
868.53254
868.94561
869.19215
869.57498
869.86840
869.89136
869.90479
870.37517
870.83356
871.23527
871.50222
872.17719
872.49808
872.78788
873.17982
873.44799
874.04786
874.51124
874.88455
875.13979
875.55676
875.99433
876.27861
876.67965
877.16197
877.35100
877.77528
878.14467
878.43410
879.18265
879.49088
879.90495
880.41407
880.77605
881.19083
881.63219
881.88896
882.13194
882.49759
882.95268
883.24507
883.52222
884.42651
884.79183
885.13559
885.42746
885.69010
886.04991
886.45110
886.74874
887.00127
887.34711
887.65465
888.03530
888.51256
888.78203
889.00632
889.31192
889.62966
890.00747
890.30871
890.62135
890.85061
891.09454
891.36689
891.41806
891.97180
892.21575
892.53410
892.57130
893.01886
893.26111
893.58199
893.85399
894.27229
894.54178
894.91342
895.13928
895.33674
895.73400
896.00404
896.24808
896.85750
897.13081
897.61395
897.77777
898.07938
898.59847
898.73781
899.07498
899.45296
899.80419
900.06441
900.65278
900.83524
901.35810
901.77477
901.97386
902.36678
902.74176
903.05168
903.47044
903.73073
903.96325
904.34671
904.59883
905.16211
905.36328
905.62028
906.10603
906.50962
906.73120
907.10330
907.64165
907.65932
908.01221
908.18176
908.73438
909.16539
909.36203
909.61300
909.82991
910.29054
910.74199
911.01040
911.25663
911.46188
911.69267
911.96020
912.37112
912.70206
913.04396
913.24467
913.44466
913.87965
914.41951
914.83043
915.03448
915.21407
915.57048
915.94626
915.96644
916.34986
916.78235
917.09404
917.42076
917.64432
917.99150
918.20542
918.92333
919.20231
919.48597
919.83470
920.06829
920.52699
920.71781
921.12036
921.43443
921.47798
921.92589
922.25241
922.49503
922.70007
923.02097
923.28767
923.69837
924.16949
924.49597
924.83615
925.25832
925.63090
925.88337
926.10075
926.41679
926.55329
927.03951
927.24284
927.64817
927.90248
927.93664
928.24831
928.65051
928.94538
929.11884
929.47084
929.82482
930.03921
930.35866
930.73976
931.20452
931.63521
932.07207
932.51990
932.97802
933.16643
933.40343
933.72200
934.05102
934.41565
934.60695
934.76902
935.08820
935.32112
935.55599
935.98668
936.39215
936.62144
936.93673
937.15366
937.55314
937.86828
938.15053
938.45516
938.63863
938.93134
939.16560
939.43851
939.89894
940.24544
940.49061
940.75360
941.23603
941.27043
941.81457
942.13483
942.28861
942.61655
942.79134
943.13845
943.61723
943.84006
944.03434
944.36985
944.71928
944.97815
945.28166
945.47690
945.82982
946.13774
946.49406
946.81378
947.24908
947.63515
947.91789
948.28801
948.56919
948.84350
949.11762
949.40853
:
