# Supplementary material for: Emergent decision-making behaviour and rhythm generation in a computational model of the ventromedial nucleus of the hypothalamus
Source: PLoS Comput Biol. 2019 Jun 3;15(6):e1007092. doi: 10.1371/journal.pcbi.1007092 (PMC6564049; doi:10.1371/journal.pcbi.1007092)
Supplement: S1 Dataset — Text files of the spike time data used in the paper. (ZIP) [file pcbi.1007092.s014.zip › VMN spike time data/db17.txt]

'db17'
:
1450.10526
1450.44758
1450.67311
1450.85035
1451.02568
1451.19110
1451.31634
1451.54797
1451.77905
1452.15513
1452.16804
1452.41428
1452.57652
1453.13420
1453.31514
1453.89493
1454.26613
1454.35881
1454.53194
1454.74609
1454.92244
1455.31273
1455.64777
1455.67737
1456.04040
1456.16494
1456.44004
1456.64908
1456.98128
1458.15483
1458.34155
1458.60426
1458.80906
1459.38061
1459.70592
1460.10572
1460.67237
1460.84360
1461.06998
1461.21848
1461.46866
1462.06358
1462.08211
1462.40854
1462.66865
1462.70077
1462.88251
1463.24840
1463.47163
1463.79927
1464.55114
1464.98566
1465.16179
1465.46057
1465.85427
1466.04906
1466.21084
1466.46124
1466.70928
1467.06598
1467.52554
1467.89276
1468.09383
1468.16335
1468.38596
1468.71391
1468.97740
1469.03146
1469.50024
1469.70074
1469.87336
1470.11002
1470.32177
1470.47397
1470.66285
1470.79006
1470.96927
1471.18168
1471.36558
1471.77233
1472.03677
1472.25977
1472.50157
1472.88373
1473.03973
1473.55839
1473.58228
1473.91903
1474.15180
1474.42071
1474.64507
1474.67126
1474.85846
1474.87026
1475.09638
1475.25381
1475.40974
1475.73713
1476.49953
1476.65164
1476.65714
1476.98001
1477.11391
1477.65117
1477.77948
1478.05053
1478.25642
1478.26514
1478.51081
1478.69297
1478.93443
1479.18299
1479.28765
1479.48900
1479.68316
1479.78872
1479.94740
1480.39949
1480.62900
1480.78014
1481.17826
1481.52159
1481.68882
1482.04897
1482.69480
1483.05416
1483.51630
1484.03204
1484.41181
1484.84653
1485.11546
1485.30850
1485.61866
1485.64316
1486.16186
1486.24093
1486.26183
1486.72598
1486.81752
1487.01877
1487.27487
1487.79821
1488.03891
1488.16194
1488.67025
1488.80036
1489.18440
1489.93025
1490.40176
1490.40997
1490.70341
1490.95944
1491.41709
1491.70680
1492.04201
1492.28779
1492.64959
1492.99242
1493.18118
1493.35121
1493.65679
1494.41871
1494.61536
1494.77701
1494.82213
1494.96170
1495.15090
1495.36860
1495.53263
1495.80599
1495.95753
1496.52328
1496.53850
1496.78572
1496.90527
1497.03825
1497.33681
1497.61278
1498.12932
1498.74367
1499.16337
1499.40515
1500.27742
1500.34116
1500.57823
1500.59063
1501.06947
1501.08894
1501.33428
1501.69019
1501.84052
1501.98308
1502.16468
1502.80865
1503.05871
1503.32697
1503.83595
1503.96485
1504.02704
1504.36597
1504.57220
1504.73837
1504.78607
1505.06699
1505.29060
1505.42875
1505.68202
1505.86399
1506.13458
1506.39164
1506.74159
1506.96333
1507.01370
1507.45845
1507.57399
1507.87140
1508.20209
1508.48717
1508.87153
1509.02175
1509.35593
1509.71161
1509.85461
1510.28720
1510.57914
1510.76988
1511.00296
1511.19183
1511.32616
1511.44833
1511.75732
1511.96949
1512.28202
1512.38822
1512.75579
1512.98677
1513.29353
1513.47721
1513.83988
1514.20774
1514.46384
1514.73798
1514.92081
1515.24128
1515.40445
1515.71939
1515.97863
1516.58666
1516.99441
1517.03394
1517.36613
1517.88126
1517.90385
1518.03396
1518.30526
1518.67879
1518.76257
1518.88112
1519.06581
1519.23523
1519.40923
1519.99686
1520.11710
1520.23823
1520.60744
1521.16801
1521.60699
1521.92520
1522.06251
1522.30443
1522.47909
1522.85042
1523.25326
1523.49545
1523.77944
1524.04214
1524.23951
1524.64611
1525.10828
1525.47950
1525.75029
1525.92469
1526.07438
1526.36726
1527.10741
1527.70950
1527.87939
1527.89144
1527.92940
1528.05343
1528.34034
1528.65536
1528.88748
1529.07274
1529.10604
1529.23210
1529.60846
1529.83248
1529.93025
1530.24749
1530.32135
1530.68857
1530.99429
1531.07386
1531.49197
1531.74085
1531.76562
1531.89806
1532.03877
1532.19472
1532.46773
1532.67428
1532.93528
1533.26061
1533.27903
1533.56218
1533.94304
1534.19498
1534.33321
1534.68709
1534.87560
1535.29813
1535.64162
1535.87420
1536.11348
1536.13505
1536.65380
1536.87912
1537.09249
1537.36473
1537.38891
1537.63358
1538.21488
1538.38167
1538.47299
1538.67873
1538.80234
1538.88857
1539.50831
1539.53206
1539.92614
1540.20295
1540.52743
1540.68651
1541.17021
1541.40678
1541.62284
1542.21112
1542.51536
1542.52980
1542.99427
1543.02265
1543.29790
1543.32408
1543.84569
1544.19617
1544.31643
1544.66072
1544.67836
1544.98961
1545.56834
1545.92259
1545.97456
1546.27098
1546.32101
1546.64739
1546.96642
1547.32868
1547.57690
1547.81085
1548.51342
1548.68839
1549.03821
1549.11527
1549.32879
1549.73386
1549.87373
1550.02320
1550.12011
1550.32188
1550.61127
1550.71355
1550.87083
1551.03658
1551.28680
1551.39856
1551.58272
1551.71553
1552.18641
1552.66348
1553.05861
1553.20303
1553.45483
1553.68658
1553.89716
1554.21929
1554.35538
1554.62773
1554.82088
1554.89317
1555.13507
1555.52110
1555.93777
1556.05900
1556.30669
1556.66209
1556.69609
1556.75896
1557.01422
1557.25479
1557.31363
1557.63168
1558.00444
1558.23397
1558.35120
1558.38874
1558.64719
1558.90332
1558.97483
1559.18766
1559.28148
1559.49346
1559.72599
1559.98637
1560.14678
1560.29719
1560.56821
1560.70334
1561.20198
1561.35048
1561.52256
1561.65792
1561.84300
1562.11730
1562.15092
1562.35016
1562.51194
1562.70303
1562.71303
1562.95830
1563.23261
1563.24542
1563.66228
1563.82106
1564.10570
1564.13286
1564.43920
1564.62115
1564.82769
1565.16767
1565.30024
1565.59448
1565.63194
1565.77262
1566.05137
1566.19973
1566.55907
1566.72966
1566.86915
1567.41078
1567.68375
1568.14305
1568.43230
1568.55916
1568.95010
1569.14715
1569.51274
1569.74958
1569.88148
1569.97533
1570.14569
1570.28868
1570.48969
1570.84144
1571.29718
1571.48551
1571.50498
1571.93703
1572.57851
1572.62063
1572.78111
1573.16669
1573.38364
1573.92764
1573.98044
1574.20004
1574.40448
1574.62648
1574.78625
1574.89934
1575.15972
1575.30127
1575.49923
1575.59044
1576.00965
1576.21454
1576.83159
1577.02183
1577.28048
1577.45388
1577.46099
1578.15122
1578.29410
1579.10374
1579.24826
1579.93402
1580.13741
1580.45704
1581.14905
1581.31871
1581.56022
1581.62611
1582.69422
1582.82515
1582.97390
1583.10492
1583.28505
1583.33959
1583.57667
1583.60655
1583.83302
1584.12128
1584.57430
1584.75730
1584.78004
1585.02624
1585.26637
1585.57121
1586.38522
1586.62594
1587.02292
1587.37295
1587.61715
1588.11851
1588.35720
1588.91348
1589.08659
1589.13494
1589.33556
1589.62998
1589.92064
1590.12526
1590.34593
1590.78698
1590.88029
1591.22613
1591.98125
1592.13294
1592.22159
1592.34401
1592.54716
1592.95768
1593.14937
1593.45706
1593.85648
1593.90023
1594.38946
1594.66831
1594.84442
1595.00671
1595.44331
1595.78371
1595.81508
1596.04136
1596.18305
1596.78532
1597.30777
1597.46643
1597.68727
1598.01954
1598.32306
1598.49346
1598.91037
1598.94048
1599.19753
1599.52004
1599.95266
1600.11261
1600.31571
1600.64936
1600.98924
1601.13991
1601.68740
1601.97424
1602.24285
1602.60406
1602.80992
1603.03027
1603.43526
1603.45468
1603.81095
1603.95009
1604.18127
1604.51599
1604.65439
1604.81266
1604.90841
1605.31626
1605.67518
1605.85321
1605.96471
1606.18008
1606.46715
1606.83585
1607.29922
1607.43684
1607.68685
1608.05455
1608.25928
1608.74681
1609.19926
1609.22077
1609.58449
1609.91491
1610.17437
1610.45043
1610.75327
1611.01632
1611.42402
1611.85851
1612.03758
1612.08068
1612.39493
1612.63806
1612.81950
1613.15151
1613.26568
1613.31785
1613.47373
1613.59743
1613.86808
1614.04443
1614.06487
1614.28096
1614.53100
1614.63078
1614.85668
1615.07354
1615.25788
1615.46509
1615.50484
1616.15766
1616.41237
1616.61603
1617.07442
1617.60551
1617.79185
1618.03005
1618.19682
1618.28028
1618.71247
1619.05241
1619.14515
1619.37127
1619.56349
1619.59183
1619.82639
1619.92433
1620.20535
1620.48832
1620.66725
1620.72577
1621.04082
1621.47072
1621.50802
1621.72319
1621.89768
1622.04121
1622.37858
1622.59606
1622.61631
1622.93250
1623.07240
1623.36693
1623.61554
1623.90244
1624.14259
1624.34287
1624.54169
1624.76401
1624.90946
1624.91688
1625.36791
1625.65754
1625.69884
1625.93564
1626.03628
1626.16325
1626.60381
1626.79852
1627.06948
1627.14229
1627.23469
1627.42675
1627.73116
1627.97956
1628.23893
1628.49375
1628.80610
1628.98359
1629.24664
1629.59099
1629.76925
1629.92104
1630.19346
1630.57403
1630.58287
1630.69713
1630.89205
1630.92826
1631.08435
1631.54418
1631.83650
1631.86994
1632.27483
1632.35941
1632.90600
1633.34351
1633.37096
1633.42993
1633.64844
1634.05507
1634.35663
1634.49611
1634.91471
1635.12178
1635.34467
1635.50110
1635.94387
1636.14619
1636.32586
1636.61630
1636.93004
1637.19698
1637.50459
1637.67129
1637.88472
1638.24516
1638.80883
1638.88626
1639.18317
1639.21225
1639.43263
1639.87777
1640.22839
1640.57076
1640.74104
1641.33403
1641.53238
1641.77308
1642.21297
1642.30704
1642.75691
1643.12215
1643.53614
1643.54555
1643.56600
1643.91282
1644.30864
1644.66920
1645.08156
1645.38872
1645.50957
1645.66443
1645.99279
1646.11536
1646.28835
1647.14781
1647.16695
1647.34656
1647.59681
1647.63514
1647.64146
1648.05847
1648.28340
1648.78136
1649.07658
1649.08550
1649.09456
1649.41819
1649.44128
1649.66451
1649.78106
1649.93648
1650.20407
1650.41461
1650.65184
1651.11883
1651.29698
1652.08652
1652.21358
1652.27056
1652.42860
1652.72929
1652.89908
1653.09794
1653.67822
1653.79718
1653.99534
1654.25919
1654.28585
1654.49326
1654.74419
1655.04450
1655.30296
1655.44936
1655.72530
1655.84545
1656.02040
1656.06760
1656.25054
1656.45947
1656.59143
1656.95112
1656.99204
1657.28767
1657.38816
1657.65978
1657.78720
1658.14978
1658.40249
1658.48071
1658.79805
1659.01098
1659.24643
1659.27732
1659.49744
1659.51093
1659.80438
1659.83486
1660.07395
1660.26630
1660.48794
1660.64108
1660.89735
1660.99380
1661.50590
1661.99552
1662.38439
1662.58161
1662.71575
1662.94665
1663.50161
1663.58157
1663.68700
1663.91561
1664.18120
1664.25798
1664.55862
1664.85689
1664.91955
1665.26251
1665.35836
1665.61980
1665.79165
1666.12916
1666.38718
1666.40395
1666.46016
1666.77969
1667.42908
1667.98220
1668.54237
1668.95473
1669.17443
1669.24546
1669.49778
1669.52350
1669.80998
1669.99943
1670.25036
1670.50535
1670.83564
1671.27077
1671.32093
1671.68034
1671.97521
1672.01047
1672.25940
1672.42825
1672.62768
1672.85081
1673.02252
1673.24584
1673.45253
1673.74499
1673.87871
1674.44715
1674.61883
1674.90885
1674.98737
1675.51234
1675.91050
1676.07308
1676.08371
1676.34084
1676.58209
1676.72198
1677.12572
1677.32056
1677.47375
1677.84831
1677.97783
1677.99800
1678.19477
1678.28916
1678.48224
1678.81899
1679.17799
1679.43391
1679.94766
1680.00400
1680.30268
1680.47914
1680.82410
1681.29601
1681.47560
1681.62688
1681.94419
1682.47926
1682.75324
1683.03040
1683.28310
1683.39896
1683.50989
1683.68357
1683.94312
1683.98031
1684.30410
1684.42133
1684.62796
1684.87402
1685.00476
1685.18460
1685.41536
1685.53822
1685.72663
1685.92653
1686.06789
1686.09988
1686.32403
1686.56185
1686.71600
1686.80468
1687.28088
1687.66021
1687.91520
1688.25810
1688.46545
1689.03751
1689.23510
1689.66685
1689.83590
1690.24411
1690.43785
1690.66225
1690.86163
1690.87741
1690.99596
1691.42530
1691.70118
1691.86175
1692.13842
1692.25448
1692.26683
1692.58133
1692.69263
1692.78738
1693.11583
1693.12488
1693.62625
1694.00387
1694.07174
1694.40475
1694.51021
1694.89840
1695.12360
1695.38885
1695.62340
1695.93315
1696.11030
1696.27935
1696.46973
1696.72137
1696.75341
1697.41330
1697.47640
1697.50211
1697.81198
1698.27237
1698.75376
1699.07288
1699.42296
1699.48165
1699.81334
1700.23133
1700.48113
1700.84807
1701.08222
1701.11033
1701.23546
1701.39718
1701.40448
1701.56737
1701.72908
1702.16449
1702.30761
1702.50556
1702.64177
1702.65039
1703.12583
1703.50733
1703.76114
1704.12870
1704.51134
1704.56193
1704.99555
1705.27499
1705.57208
1705.59827
1705.89690
1705.90464
1705.91453
1706.33655
1706.45571
1706.65451
1706.98316
1707.16380
1707.41708
1707.46017
1707.54813
1707.90658
1708.23016
1708.25633
1708.48001
1708.78282
1709.12666
1709.16775
1709.39919
1709.55534
1709.81252
1710.10902
1710.25423
1710.51921
1710.90376
1710.97935
1711.53547
1711.57177
1711.74305
1711.89030
1712.34602
1712.72667
1712.86865
1713.22709
1713.27653
1713.50900
1714.02118
1714.10643
1714.31290
1714.54375
1714.84820
1715.13655
1715.14769
1715.51448
1715.65672
1716.36141
1716.48532
1716.77532
1716.79090
1717.00453
1717.30229
1717.50508
1717.61079
1717.83018
1717.98061
1718.18915
1718.21961
1718.25847
1718.45784
1718.62256
1718.67648
1718.85418
1719.04031
1719.23308
1719.26528
1719.42779
1719.64605
1720.14453
1720.42117
1720.65217
1720.71406
1720.99945
1721.52737
1721.75270
1721.88298
1722.06189
1722.61327
1723.18446
1723.41349
1723.79934
1724.06265
1724.07043
1724.36051
1724.41969
1724.58247
1724.75349
1724.92146
1725.26571
1725.60428
1725.83561
1726.04722
1726.24260
1726.48845
1726.53647
1726.75358
1726.95023
1727.46804
1727.71884
1727.91204
1727.93011
1728.17005
1728.50047
1728.92535
1729.09493
1729.34194
1729.67810
1730.05258
1730.06041
1730.27975
1730.39765
1730.59293
1730.63834
1730.90070
1730.91777
1731.09526
1731.22344
1731.49262
1731.55902
1732.00233
1732.20915
1732.40278
1732.46415
1732.87182
1733.17327
1733.18625
1733.67866
1733.77814
1733.95794
1734.20236
1734.25567
1734.61576
1735.02012
1735.55742
1735.65828
1735.69144
1736.14317
1736.28757
1736.57753
1736.81387
1736.94570
1737.15233
1737.41494
1737.96625
1738.16989
1738.34416
1738.54909
1738.75428
1738.87731
1739.38679
1739.72712
1740.05410
1740.18126
1740.58151
1740.84201
1741.20168
1741.35928
1741.41060
1741.63937
1741.91597
1742.30826
1742.55581
1742.69680
1742.91453
1743.13804
1743.52546
1744.00984
1744.27062
1744.36765
1744.70772
1744.86864
1744.89772
1745.23149
1745.38528
1745.64178
1746.03281
1746.07360
1746.34616
1746.45638
1746.48098
1746.85846
1746.94530
1747.78040
1747.97573
1748.02990
1748.31744
1748.41854
1748.69515
1748.96839
1749.15366
1749.32522
1749.47003
1749.66294
1749.87679
1750.15431
1750.49047
1750.74339
1751.05688
1751.33625
1751.47472
1751.71373
1752.28541
1752.63039
1752.74418
1753.03532
1753.23769
1753.58936
1753.75018
1753.86681
1754.02968
1754.34890
1754.55926
1754.95939
1755.14093
1755.29572
1755.48162
1755.72037
1755.74986
1755.96656
1756.50860
1756.74013
1756.92336
1757.07303
1757.35014
1757.49796
1757.76381
1758.21232
1758.46226
1758.70966
1758.73398
1759.01028
1759.24802
1759.40333
1759.67276
1760.02133
1760.36380
1760.68456
1760.91016
1761.07082
1761.40917
1761.42575
1761.49702
1761.81243
1762.07999
1762.21872
1762.37338
1762.55776
1762.70555
1762.93582
1763.39678
1763.44011
1763.47302
1763.92605
1763.98608
1764.04726
1764.05784
1764.71656
1765.06975
1765.22197
1765.72959
1765.77851
1765.99023
1766.33585
1766.72970
1766.79443
1767.06061
1767.29746
1767.63103
1767.67171
1767.92621
1768.13434
1768.68679
1768.73707
1769.04749
1769.39415
1769.57060
1769.84217
1770.11571
1770.57593
1770.69942
1770.71262
1771.05105
1771.15394
1771.38941
1771.62753
1771.63890
1771.98519
1772.30620
1772.39200
1772.81980
1773.22851
1773.34714
1773.35997
1773.83211
1773.89228
1774.16277
1774.22258
1774.23363
1774.42761
1774.65994
1775.09612
1775.37939
1775.52183
1775.82898
1776.45783
1776.64252
1776.84895
1777.07439
1777.50399
1777.57913
1777.85640
1778.03849
1778.10327
1778.41311
1778.66939
1778.68224
1779.24549
1779.25653
1779.26990
1779.64704
1779.84727
1780.01976
1780.19076
1780.21433
1780.77427
1780.88719
1781.16023
1781.34596
1781.37635
1781.57000
1781.85329
1781.95220
1782.17924
1782.20702
1782.46589
1782.59055
1782.86867
1783.14851
1783.17714
1783.43537
1783.72363
1783.77152
1784.01338
1784.21023
1784.41425
1784.69408
1784.94872
1785.05023
1785.27133
1785.66150
1785.78632
1786.10623
1786.45996
1786.76521
1786.89190
1787.46499
1787.57564
1787.58818
1787.84607
1788.07872
1788.40970
1789.02602
1789.31688
1789.42333
1789.43506
1789.62982
1790.08642
1790.30709
1790.59418
1790.74751
1790.96793
1791.14635
1791.43161
1791.45887
1791.71493
1792.03708
1792.74858
1793.05806
1793.28306
1793.70964
1793.92484
1793.96905
1794.17609
1794.57775
1794.95877
1795.23644
1795.64067
1796.10076
1796.52876
1796.94437
1797.16879
1797.32654
1797.84029
1798.14207
1798.41268
1798.52348
1798.53294
1798.92296
1799.13980
1799.34183
1799.57990
1799.88076
1800.04357
1800.29985
1800.31944
1800.65940
1800.91496
1800.95776
1801.18771
1801.35494
1801.52468
1801.59327
1801.91915
1802.01361
1802.27175
1802.80790
1803.09496
1803.20294
1803.46066
1803.61341
1803.84694
1803.91722
1803.95624
1804.17420
1804.20627
1804.41427
1804.73341
1805.41342
1805.69278
1805.88859
1806.19272
1806.30503
1806.47323
1806.63605
1806.81024
1807.00521
1807.16218
1807.23491
1807.32955
1807.54432
1807.80546
1807.99721
1808.12754
1808.40388
1808.51006
1808.75591
1808.86405
1809.04059
1809.29685
1809.63271
1809.73036
1810.03197
1810.15368
1810.30353
1810.82503
1810.85310
1811.12016
1811.14878
1811.37904
1811.49765
1811.50934
1811.83065
1812.08012
1812.53313
1812.81465
1813.09758
1813.45871
1813.51283
1813.97902
1814.31515
1814.73407
1814.81534
1814.82582
1815.15715
1815.31311
1815.51792
1815.87376
1816.00686
1816.50596
1816.69701
1816.86981
1817.20511
1817.38810
1817.81277
1818.04363
1818.25040
1818.56482
1819.01272
1819.11816
1819.28854
1819.51368
1819.52084
1819.84576
1819.96842
1820.18811
1820.44181
1820.96672
1821.55062
1821.88967
1821.92801
1822.11200
1822.13777
1822.47186
1822.99893
1823.23346
1823.37488
1823.89268
1824.21420
1824.39515
1824.64227
1824.70917
1824.73575
1824.95106
1825.02085
1825.25319
1825.48767
1825.68809
1825.79870
1826.14681
1826.32790
1826.57965
1826.76897
1827.01088
1827.42975
1827.64498
1828.02917
1828.25603
1828.26183
1828.54030
1829.46988
1829.68324
1830.29885
1830.47380
1830.72780
1830.90138
1831.10811
1831.27424
1831.42970
1831.68366
1831.92881
1831.93908
1831.99455
1832.17938
1832.26241
1832.44190
1832.62939
1833.08665
1833.28784
1833.45685
1833.70713
1834.13741
1834.42164
1834.70916
1834.79967
1835.16718
1835.31364
1835.49679
1835.50478
1835.73824
1835.90458
1836.15293
1836.53205
1836.76434
1836.87565
1837.12590
1837.31545
1837.65258
1837.89410
1838.08408
1838.21705
1838.46780
1838.67941
1838.78879
1838.87979
1839.19460
1839.28440
1839.53040
1839.82965
1839.85536
1840.06203
1840.07531
1840.39107
1840.54245
1840.97336
1841.33895
1841.67808
1841.91813
1842.40146
1842.67836
1842.78783
1843.09194
1843.24778
1843.44162
1843.45997
1843.58252
1843.60663
1843.73854
1844.19015
1844.47482
1844.54294
1844.94282
1845.05131
1845.29813
1845.79747
1846.01120
1846.33368
1846.53329
1846.68852
1846.85803
1847.21539
1847.52198
1847.72416
1847.78033
1848.06657
1848.30031
1848.44236
1848.67109
1848.88526
1849.06836
1849.08062
1849.23819
1849.39143
1849.62490
1850.08902
1850.56059
1850.73736
1851.00517
1851.24104
1851.54351
1851.64524
1852.00341
1852.45588
1852.66859
1852.92072
1853.04449
1853.36489
1853.63591
1853.87662
1853.97881
1854.20345
1854.29172
1854.49698
1854.61771
1854.87070
1855.14018
1855.35629
1855.48108
1855.86871
1855.99921
1856.49079
1856.54097
1856.79474
1857.25343
1857.67686
1857.87705
1857.91433
1858.05970
1858.30445
1858.66445
1858.84427
1859.45416
1859.55735
1859.89869
1859.93880
1860.34725
1860.41116
1860.58413
1860.66656
1860.84398
1861.26441
1861.49876
1861.56444
1861.86814
1862.12867
1862.35334
1862.59655
1862.63086
1862.88786
1862.98805
1863.12807
1863.15009
1863.60797
1863.91270
1864.22760
1864.48782
1864.63048
1864.82246
1864.83974
1865.07201
1865.35920
1865.66158
1866.23311
1866.25312
1866.44460
1866.62795
1867.04747
1867.54200
1867.67594
1867.85359
1868.09034
1868.36174
1868.38023
1868.56055
1868.86841
1868.93389
1869.30783
1869.39830
1869.61910
1869.71702
1869.86914
1869.91653
1870.13067
1870.32874
1870.42303
1870.53644
1870.58488
1870.86346
1871.16767
1871.27351
1871.60387
1871.95415
1872.14370
1872.38956
1872.56171
1872.61883
1872.77150
1872.99009
1873.19095
1873.23724
1873.83429
1874.18612
1874.70622
1874.78973
1875.09895
1875.17560
1875.45416
1875.64540
1875.84952
1876.14591
1876.18025
1876.48329
1876.66849
1877.11634
1877.39500
1877.45980
1877.67362
1878.06059
1878.28086
1878.47028
1878.74049
1878.79017
1879.14047
1879.35640
1879.60355
1879.86631
1880.10608
1880.35377
1880.37739
1880.60890
1880.62979
1881.02439
1881.05543
1881.45356
1881.46264
1881.76428
1881.78552
1882.08707
1882.09929
1882.19592
1882.26261
1882.43407
1882.89492
1883.10639
1883.17570
1883.83653
1884.20746
1884.52611
1884.79947
1885.09407
1885.38015
1885.67254
1885.87716
1886.02879
1886.23341
1886.53077
1886.84625
1887.00726
1887.31749
1887.63284
1887.66747
1887.97579
1888.67188
1888.83152
1888.84883
1889.31732
1889.38285
1889.96321
1890.34555
1890.73749
1890.74497
1890.75379
1891.03783
1891.07102
1891.17971
1891.45882
1891.79865
1891.95105
1892.24070
1892.40180
1892.63920
1892.83319
1893.11324
1893.39649
1893.61116
1893.86342
1893.90566
1894.24031
1894.44866
1894.87741
1895.46218
1895.85492
1896.02611
1896.04456
1896.43200
1896.63234
1896.77062
1896.91721
1897.11877
1897.39369
1897.64792
1897.86458
1898.14338
1898.19773
1898.32228
1898.57489
1898.94708
1899.12320
1899.23610
1899.30240
1899.49950
1899.56992
1899.67630
1900.02459
1900.13113
1900.30899
1900.50839
1900.61475
1900.92444
1901.31033
1901.39111
1901.68915
1901.98151
1902.22632
1902.38890
1902.58046
1902.69723
1903.26244
1903.55774
1903.83657
1904.04649
1904.06898
1904.23894
1904.54400
1904.72897
1905.19740
1905.56114
1905.65073
1905.89179
1906.48257
1906.64013
1906.84451
1907.04574
1907.20337
1907.22507
1907.49720
1907.73516
1907.89102
1908.26780
1908.30981
1908.60399
1908.85947
1909.25275
1909.57424
1909.64363
1910.05597
1910.41247
1910.67084
1910.98615
1911.28588
1911.36428
1911.41689
1911.88721
1912.11653
1912.53423
1912.71669
1912.94009
1913.13695
1913.39314
1913.41682
1913.95997
1914.08427
1914.43537
1914.65462
1914.82357
1915.09938
1915.35688
1915.50448
1915.73189
1915.96994
1915.97733
1916.54646
1916.89203
1917.01686
1917.50036
1917.66011
1917.95821
1918.12588
1918.27779
1918.76735
1918.86799
1919.40507
1919.45634
1919.52234
1919.99708
1920.33491
1920.64356
1921.00614
1921.47498
1921.51502
1921.77953
1921.86249
1922.25941
1922.44673
1922.60649
1922.91528
1923.29232
1923.34402
1923.50839
1923.68729
1923.83471
1924.07881
1924.38131
1924.54731
1924.63895
1924.87322
1925.14708
1925.41817
1925.63199
1926.06750
1926.24193
1926.58458
1927.05004
1927.47273
1927.73610
1928.09159
1928.19154
1928.37142
1928.67527
1928.90091
1929.13662
1929.14929
1929.47919
1929.72494
1929.96950
1930.24594
1930.54754
1930.90694
1931.57233
1932.28624
1932.60499
1932.75890
1933.11661
1933.23926
1933.24758
1933.46002
1933.82509
1933.93202
1934.26099
1934.39984
1934.62714
1934.78955
1934.98031
1935.27273
1935.43287
1935.88142
1936.31913
1936.58467
1936.59436
1936.78891
1937.28936
1937.61664
1937.79061
1938.02356
1938.23004
1938.37470
1938.81646
1938.91921
1939.10177
1939.42047
1939.42800
1939.67168
1939.88210
1940.41394
1940.78199
1940.79131
1941.00311
1941.26241
1941.63192
1941.76521
1942.18015
1942.29611
1942.62273
1942.69892
1943.15683
1943.47041
1943.88607
1944.32611
1944.67849
1944.86883
1945.04324
1945.27817
1945.69737
1945.84223
1946.02407
1946.03633
1946.20764
1946.21771
1946.51724
1947.03478
1947.33340
1947.59484
1947.60833
1947.87293
1948.24366
1948.45951
1948.68093
1948.94427
1949.30496
1949.42578
1949.60066
1949.80671
:
