# Supplementary material for: Emergent decision-making behaviour and rhythm generation in a computational model of the ventromedial nucleus of the hypothalamus
Source: PLoS Comput Biol. 2019 Jun 3;15(6):e1007092. doi: 10.1371/journal.pcbi.1007092 (PMC6564049; doi:10.1371/journal.pcbi.1007092)
Supplement: S1 Dataset — Text files of the spike time data used in the paper. (ZIP) [file pcbi.1007092.s014.zip › VMN spike time data/db27.txt]

'db27'
:
131.66737
131.70951
131.87793
131.98689
132.07745
132.22134
132.48244
132.59777
132.64773
132.82471
133.01047
133.20955
133.46761
133.53745
133.71458
133.87680
133.90682
134.22223
134.43109
134.61670
134.64629
134.78662
134.98043
135.12023
135.13965
135.35526
135.45657
135.61303
135.74736
135.80913
136.04833
136.07528
136.33347
136.42834
136.62651
136.77805
136.96433
137.18676
137.21893
137.48544
137.53140
137.71022
137.75307
138.02825
138.05971
138.42725
138.67720
138.81565
139.03736
139.22283
139.49061
139.58723
139.63959
139.94771
140.12902
140.36260
140.61058
140.64641
140.66481
140.85997
141.19682
141.21796
141.48166
141.59077
141.61578
141.65830
141.90484
141.96449
142.17250
142.37657
142.56372
142.99241
143.19615
143.51294
143.63063
143.79612
143.89999
144.26273
144.42954
144.59501
144.79628
144.86606
144.89235
145.06329
145.21309
145.35077
145.52455
145.67904
145.94983
146.14877
146.39603
146.55498
146.73290
146.89533
147.08923
147.24568
147.45045
147.60741
147.72172
148.01483
148.20719
148.21886
148.23401
148.50673
148.74612
148.92298
149.07464
149.41258
149.43181
149.46103
149.63106
149.84158
150.09411
150.14604
150.58707
150.70583
150.89513
151.11286
151.33307
151.35705
151.51524
151.62019
151.63660
151.72625
151.75051
152.19211
152.48996
152.65262
152.82556
152.98411
153.20370
153.24147
153.46686
153.64443
153.86934
153.98772
154.15381
154.34603
154.47043
154.64299
154.75933
154.83654
155.06973
155.23734
155.45978
155.53305
155.63829
155.79501
156.02311
156.24481
156.29579
156.47621
156.49166
156.68088
156.90723
157.11956
157.34308
157.51312
157.65250
157.77744
157.93941
158.08339
158.28692
158.32457
158.62089
158.76789
158.91070
159.04264
159.24178
159.40745
159.55951
159.70859
159.79340
159.91128
160.05626
160.25888
160.41024
160.52145
160.74053
160.83856
161.08442
161.15684
161.34366
161.37107
161.55806
161.57374
161.80223
161.81926
161.99020
162.07536
162.29867
162.48279
162.77651
162.93681
163.01058
163.14434
163.30747
163.33922
163.56540
163.64406
163.85112
163.90816
164.10786
164.26806
164.40829
164.54885
164.72759
164.89613
165.05565
165.09441
165.11511
165.39234
165.54164
165.63525
165.86067
165.97358
166.12752
166.27999
166.43855
166.46182
166.58871
166.81528
166.95167
167.28833
167.33970
167.58160
167.67649
167.86752
167.90072
168.16700
168.37198
168.47377
168.65684
168.80902
168.96673
169.02290
169.22797
169.42602
169.51177
169.69885
169.73539
170.01416
170.13423
170.27569
170.46933
170.71280
170.88954
170.92301
171.19900
171.26834
171.41648
171.53306
171.67259
171.69979
171.93810
172.16031
172.44425
172.57921
172.77139
172.79027
172.96533
173.08484
173.37879
173.61781
173.97475
173.99882
174.13755
174.68469
174.74627
174.98024
175.00442
175.19844
175.33316
175.48684
175.68570
175.97367
176.00411
176.20323
176.40810
176.50183
176.63593
176.82839
176.95614
177.10137
177.24054
177.45372
177.65557
177.90879
178.02273
178.31884
178.49824
178.61710
178.74992
178.81737
178.99158
179.17219
179.37815
179.50482
179.75904
179.95582
179.96956
180.22710
180.34536
180.51765
180.58757
180.81245
181.06308
181.40555
181.60885
181.77826
181.97719
182.21514
182.46099
182.62411
182.84684
182.97458
183.16074
183.32512
183.42942
183.61425
183.71256
183.91578
183.97560
184.21478
184.23246
184.44930
184.68510
184.83859
185.07242
185.16255
185.45141
185.59166
185.91432
186.13760
186.15242
186.39557
186.74131
186.92391
187.15429
187.28454
187.49211
187.73413
187.94422
188.05314
188.18393
188.44686
188.71641
188.95831
189.14356
189.34549
189.51208
189.62524
189.90667
189.99404
190.28011
190.46255
190.63948
190.77431
190.85651
191.24272
191.52306
191.64295
191.84570
191.93776
192.19296
192.43124
192.50404
192.78080
192.93358
192.94813
193.22654
193.24146
193.45567
193.54879
193.79400
193.96061
194.11012
194.31132
194.62097
194.86597
195.07624
195.10897
195.34459
195.41126
195.53854
195.73471
195.83404
195.99839
196.33187
196.54311
196.81315
196.95519
197.16975
197.48120
197.66380
197.68922
197.94573
198.09963
198.31075
198.47254
198.68390
198.85991
198.99812
199.16635
199.39398
199.52572
199.78543
199.81850
200.02624
200.19545
200.52982
200.54364
200.76259
200.96172
201.08360
201.26346
201.41154
201.57276
201.76416
201.78624
202.08297
202.24859
202.45030
202.68335
202.80672
203.05245
203.24979
203.47854
203.73915
203.87520
204.17877
204.37223
204.68113
204.79383
204.91085
205.13739
205.16032
205.42064
205.72786
205.90333
206.17309
206.48668
206.63030
206.92938
207.12561
207.29741
207.50761
207.70591
207.89406
208.07649
208.09792
208.47266
208.58909
208.82738
208.92809
209.10432
209.44683
209.63759
209.76555
209.99414
210.24999
210.44484
210.59771
210.65380
210.82577
211.09592
211.29132
211.62267
211.64732
212.17798
212.18928
212.51946
212.66738
212.86239
213.09841
213.38394
213.41394
213.65568
213.82505
214.08685
214.29377
214.50368
214.87241
215.03491
215.20167
215.46511
215.70408
216.01594
216.16480
216.36910
216.73563
217.00490
217.20188
217.24673
217.46404
217.68292
217.82468
218.11625
218.20691
218.41477
218.63566
218.81458
219.05362
219.25329
219.38334
219.60358
219.69210
219.94692
220.04284
220.37648
220.54730
220.64933
220.67411
220.90675
221.10404
221.23169
221.49481
221.70414
221.87456
222.07205
222.20976
222.49206
222.67678
222.78226
222.81892
222.84312
223.02394
223.25629
223.50458
223.63688
223.84341
223.98842
224.23541
224.40146
224.52529
224.79800
224.93427
225.09827
225.11566
225.50448
225.67854
225.77561
225.96940
226.09654
226.18998
226.37284
226.86600
227.08439
227.16691
227.19250
227.59390
227.78654
227.99173
228.09487
228.21419
228.47326
228.75234
228.93482
228.94795
229.22012
229.35975
229.58403
229.61545
229.79709
229.98080
230.12767
230.32588
230.46015
230.59044
230.74355
231.01913
231.11423
231.14468
231.17874
231.44040
231.70949
231.81954
231.94419
232.12521
232.34297
232.49517
232.74681
232.85415
233.18306
233.26365
233.52177
233.66627
233.71155
233.90033
233.96590
234.19115
234.23927
234.37759
234.61647
234.87273
235.05482
235.18297
235.32372
235.49956
235.68949
235.96480
236.06618
236.16538
236.33417
236.46904
236.70523
236.85570
236.98056
237.13677
237.16410
237.40431
237.43889
237.77919
237.81248
238.00925
238.03038
238.26995
238.44148
238.69058
238.82557
239.06442
239.29628
239.43878
239.59918
239.80168
240.01373
240.19227
240.43785
240.49961
240.72067
241.02522
241.21512
241.39060
241.58964
241.72466
241.86293
242.04983
242.14362
242.43678
242.44873
242.64577
242.97532
243.05063
243.34198
243.56044
243.66463
243.71324
243.77498
244.03562
244.15912
244.18257
244.39033
244.53315
244.70037
245.06453
245.22269
245.30819
245.47479
245.61764
245.68137
245.81761
245.83667
246.05941
246.25940
246.29751
246.33844
247.69140
247.83280
248.01169
248.13990
248.33426
248.47980
248.64947
248.84126
249.04618
249.22019
249.37924
249.53001
249.65101
249.76758
249.94127
250.17656
250.21945
250.36041
250.52953
250.61246
250.88670
251.01187
251.17083
251.30026
251.41456
251.71308
251.81926
251.96825
252.16478
252.23056
252.43351
252.58968
252.79541
252.99397
253.22844
253.36279
253.45686
253.67783
253.75825
253.88861
254.02944
254.13874
254.27630
254.42754
254.54994
254.60448
254.77432
254.90672
255.01942
255.14825
255.29214
255.38214
255.62792
255.85197
256.02900
256.04467
256.09292
256.29259
256.53959
256.67185
256.95675
257.03730
257.23348
257.35828
257.46187
257.51086
257.71446
257.83005
257.90871
257.94673
258.20853
258.40163
258.59021
258.79718
258.96432
259.12458
259.27752
259.44589
259.63293
259.65764
259.83642
259.86475
260.18321
260.29605
260.46160
260.62708
260.74393
260.93841
261.12024
261.35682
261.47924
261.52494
261.66674
261.71760
261.88297
261.97948
262.14683
262.16329
262.33546
262.48841
262.77635
262.88475
263.09091
263.10553
263.13067
263.29843
263.50446
263.60382
263.71511
263.88867
263.95093
264.24946
264.28327
264.31363
264.43189
264.57264
264.79348
264.92537
265.10577
265.22329
265.37428
265.50500
265.67292
265.77473
265.97039
266.12863
266.17106
266.27806
266.45040
266.58706
266.73195
266.76237
267.01083
267.04312
267.26033
267.39621
267.62635
267.67767
267.88449
267.90117
268.10864
268.21500
268.44361
268.48992
268.67133
268.82323
268.90512
269.04286
269.28338
269.41900
269.58313
269.73139
269.79061
269.85859
270.07062
270.26556
270.45326
270.51115
270.74099
270.95746
271.17816
271.34035
271.40370
271.62293
271.79545
271.91955
272.01765
272.15445
272.42470
272.48671
272.68349
272.80691
272.97689
273.10027
273.19602
273.42531
273.58049
273.67116
273.80850
273.92737
274.18761
274.23015
274.39485
274.48454
274.66296
274.74255
274.94613
274.97828
275.18039
275.37913
275.46726
275.61392
275.77242
275.78882
276.01319
276.10191
276.37207
276.43269
276.62019
276.66439
276.85905
276.96847
277.16239
277.30185
277.52678
277.62007
277.63860
277.89153
278.00246
278.07931
278.09241
278.39927
278.52577
278.64287
278.82317
279.00047
279.21589
279.39610
279.61260
279.64179
279.74318
279.85759
279.99285
280.16523
280.38546
280.61487
280.75708
280.97350
281.16016
281.33183
281.36301
281.58623
281.69398
281.82196
282.01224
282.03853
282.22330
282.49809
282.64221
282.79710
282.93211
283.23960
283.33549
283.46789
283.65452
283.84208
284.03234
284.21850
284.24254
284.40995
284.48585
284.72561
284.91563
285.10186
285.34106
285.49128
285.60773
285.74102
286.03114
286.09049
286.27851
286.41763
286.64577
286.75464
286.88882
287.16474
287.41913
287.47927
287.63107
287.81122
287.99332
288.13538
288.45448
288.63463
288.72101
288.81090
288.95019
289.19901
289.37902
289.51396
289.55523
289.77249
289.92654
290.09704
290.33973
290.54011
290.83946
291.00719
291.23813
291.43944
291.62774
291.86589
291.92043
292.19013
292.34749
292.50380
292.64314
292.79736
292.91736
293.06157
293.26006
293.45021
293.59589
293.79487
293.98786
294.21166
294.34640
294.50286
294.74102
294.95285
295.10547
295.22632
295.43509
295.58235
295.69572
295.90083
296.05559
296.23377
296.43300
296.70637
297.06408
297.20050
297.30615
297.54897
297.80607
297.95401
298.10904
298.41704
298.60103
298.82238
298.98679
299.21605
299.50202
299.61049
299.70208
299.87131
300.15071
300.26114
300.42129
300.63984
300.86253
301.01387
301.20694
301.22244
301.50682
301.58470
301.75187
301.88377
302.04918
302.18628
302.49377
302.62932
302.83908
302.99302
303.28726
303.48181
303.56981
303.82117
303.97969
304.10508
304.28707
304.48401
304.59321
305.13590
305.27537
305.45909
305.58440
305.74636
305.96485
306.10351
306.14332
306.33178
306.39045
306.58463
306.79705
306.90970
307.13877
307.21305
307.52702
307.77395
307.79005
308.08000
308.21917
308.37467
308.60589
308.80002
308.89791
309.05686
309.11704
309.33461
309.49180
309.63046
309.80306
309.95174
310.13597
310.33357
310.57424
310.75736
310.96554
311.11532
311.34562
311.49551
311.74463
311.84225
311.94779
312.17975
312.40491
312.58578
312.81965
313.00959
313.17630
313.42438
313.60976
313.94684
314.09635
314.29545
314.46126
314.60920
314.75493
314.98128
315.17785
315.51959
315.68974
316.00877
316.14346
316.30229
316.51303
316.66438
316.86906
317.06802
317.24006
317.41312
317.44254
317.78531
317.98346
318.01169
318.26114
318.35677
318.45363
318.68581
318.96714
319.09789
319.47572
319.59454
319.60841
319.81723
320.06946
320.16982
320.29355
320.74796
320.94148
321.11270
321.36431
321.65790
321.85582
322.23044
322.53890
322.89267
323.17401
323.42615
323.62521
323.78881
324.00585
324.10039
324.47038
324.60459
324.63339
324.74453
325.04426
325.22646
325.51092
325.65180
325.67817
325.88565
326.18851
326.50930
326.77911
327.13056
327.28766
327.44518
327.66699
327.92095
328.08253
328.28349
328.47853
328.61386
328.80292
329.01730
329.22059
329.41974
329.62908
329.64751
329.97401
330.10204
330.39523
330.57677
330.71238
331.00516
331.18816
331.43769
331.46609
331.85358
332.10346
332.42412
332.67561
332.83287
333.13646
333.30434
333.44026
333.67395
333.95199
334.11649
334.28053
334.42971
334.55602
334.89495
335.17077
335.45887
335.63987
335.82779
336.04052
336.37908
336.70673
336.86616
337.07365
337.26924
337.45271
337.66707
337.82346
337.95403
338.15998
338.20126
338.54506
338.83872
339.00644
339.20285
339.24429
339.60259
339.80519
340.04390
340.31668
340.45261
340.63624
340.93284
341.19107
341.38829
341.74175
341.94176
342.16201
342.28377
342.47518
342.54616
342.84346
342.91636
343.14169
343.42985
343.67506
343.88916
343.97818
344.17717
344.38311
344.66268
344.88552
345.12569
345.30056
345.44823
345.60157
345.84078
346.03063
346.30309
346.50681
346.74381
346.87950
347.10941
347.26283
347.58771
347.61957
347.75055
348.06431
348.23641
348.44574
348.72874
348.92451
349.19892
349.48062
349.65468
349.90659
350.12119
350.29670
350.39227
350.70156
351.05586
351.33585
351.51905
351.76050
351.97578
352.23566
352.73701
352.96275
353.09835
353.26347
353.59977
353.95954
354.11600
354.22636
354.68549
355.13191
355.33029
355.54287
355.58709
355.80999
355.96551
356.22964
356.57947
356.66528
356.87861
357.05102
357.25474
357.43733
357.57321
357.85515
358.01291
358.32034
358.46782
358.56579
358.65787
358.69716
359.03874
359.21949
359.64925
360.11309
360.35905
360.46730
360.61759
360.94475
361.12355
361.38653
361.48692
361.75323
361.99364
362.13505
362.37294
362.78515
362.95749
363.16732
363.35701
363.42881
363.67279
363.72436
364.06318
364.41546
364.64092
364.76784
364.95024
365.07888
365.20299
365.57059
366.05183
366.25422
366.41458
366.56072
367.11857
367.22661
367.47341
367.83158
368.16028
368.35354
368.62177
368.81247
368.99627
369.23978
369.52624
369.72114
369.95045
370.23671
370.35170
370.66882
370.79443
371.13209
371.50437
371.78476
371.90178
372.08960
372.31148
372.51737
372.90222
373.07127
373.33099
373.59727
373.86602
374.15456
374.22362
374.53156
374.84239
375.16153
375.35631
375.70197
375.88153
376.21788
376.53133
376.79546
376.93980
377.13940
377.33086
377.69777
378.03834
378.23203
378.35442
378.66628
378.96988
379.12754
379.25918
379.36424
379.59645
379.82663
379.85524
380.24127
380.36954
380.47543
380.86363
381.14730
381.20620
381.47948
381.55897
381.80090
382.10228
382.16030
382.31467
382.78606
383.12224
383.22934
383.40442
383.56696
383.69438
383.90957
384.09706
384.38402
384.50844
384.82913
385.05199
385.17029
385.46203
385.73727
385.98217
386.12199
386.23635
386.41953
386.88814
387.12854
387.23774
387.28625
387.54919
387.73778
387.84572
388.13347
388.48731
388.52216
388.71466
388.74259
389.00149
389.14752
389.34626
389.63291
389.66225
389.91129
390.00937
390.42021
390.53990
390.83910
391.04897
391.22443
391.36308
391.64529
391.74792
391.93048
392.05990
392.23311
392.45603
392.48715
392.67959
392.74359
392.96172
393.09683
393.49036
393.65186
393.86479
394.03226
394.19622
394.39769
394.51217
394.68684
394.83601
395.07953
395.28126
395.58371
395.93341
396.10334
396.16265
396.49216
396.85558
397.01199
397.12173
397.28685
397.39415
397.63666
397.77769
397.98145
398.07014
398.26450
398.40598
398.70663
398.84488
399.05933
399.18856
399.22159
399.49831
399.70872
399.88813
400.14185
400.23256
400.42687
400.63910
400.90570
401.14254
401.30474
401.52732
401.68638
401.87701
402.03429
402.20520
402.42828
402.57386
402.61009
402.83790
403.12090
403.17769
403.38016
403.65664
403.73126
403.91798
404.10267
404.12905
404.37672
404.42222
404.71324
404.74569
404.95887
405.12439
405.41428
405.52095
405.78454
406.12479
406.28600
406.41681
406.52545
406.73972
407.02248
407.10617
407.34187
407.62422
407.73136
407.96714
407.99731
408.20433
408.32289
408.52175
408.66234
408.80935
408.90522
409.07500
409.17015
409.43327
409.61052
409.75875
410.02436
410.18471
410.40221
410.56004
410.76637
410.85459
411.09047
411.34585
411.46180
411.93979
412.12204
412.38365
412.61390
412.69759
412.74448
413.04946
413.28805
413.53004
413.87844
413.91468
414.17593
414.33762
414.46230
414.60135
415.20419
415.42100
415.62707
415.82982
415.87017
416.14005
416.23800
416.38868
416.58590
416.67332
416.86073
416.94484
417.13677
417.45996
417.68696
417.85945
417.90155
418.14486
418.27474
418.62133
418.96698
419.17875
419.34371
419.43658
419.62640
419.89976
420.12657
420.33249
420.69510
420.91260
420.95727
421.14540
421.50837
421.81655
422.11460
422.33143
422.49586
422.57567
422.84005
423.01279
423.22953
423.35784
423.47887
423.71580
423.96741
424.05241
424.31299
424.36332
424.63465
424.66299
425.05809
425.19871
425.55575
425.71184
425.78114
426.00463
426.01770
426.22078
426.50169
426.62848
426.85748
427.12225
427.42023
427.54609
427.62021
427.73858
427.84779
427.97035
428.02535
428.43563
428.63385
428.74692
429.02228
429.11530
429.15871
429.38206
429.60321
429.76364
429.87230
429.98931
430.17921
430.49002
430.65561
430.82549
431.01966
431.18374
431.47546
431.66290
431.81753
432.05760
432.21392
432.33548
432.50741
432.70680
432.74030
433.05309
433.47673
433.50047
433.71856
433.93481
434.09058
434.21906
434.25115
434.42926
434.45820
434.60803
435.04169
435.08431
435.50379
435.63464
435.98537
436.02152
436.53921
436.59230
436.72619
436.91523
437.12749
437.47825
437.68303
437.93927
438.14839
438.33026
438.37968
438.58603
439.12380
439.23422
439.53312
439.75902
439.90819
440.03664
440.17003
440.19466
440.37760
440.67127
440.71446
440.87697
440.98469
441.20137
441.36925
441.51284
441.68855
441.98774
442.22229
442.35448
442.49978
442.73692
442.91245
442.95187
443.25051
443.41680
443.50981
443.75957
443.89533
443.93895
444.21285
444.50414
444.68185
444.81652
444.97668
445.10727
445.71624
445.83784
446.14096
446.18191
446.42036
446.55897
446.76441
446.84979
446.98729
447.39502
447.48108
447.72464
448.27621
448.34675
448.56725
448.75956
448.84147
449.07578
449.16777
449.18247
449.38800
449.51012
449.56057
449.79004
449.91441
450.13184
450.25120
450.41266
450.58210
450.74515
450.88523
451.06062
451.44409
451.47277
451.73899
451.85598
452.18956
452.53956
452.60255
452.82163
452.96845
453.02827
453.05402
453.24794
453.39406
453.73765
453.84747
453.90493
454.33115
454.46699
454.53727
454.79279
454.89044
455.08597
455.35756
455.66703
456.25124
456.58948
456.72978
456.92550
457.14534
457.39981
457.44824
457.70383
457.88317
458.03283
458.28812
458.40568
458.53887
458.69358
458.89470
458.99715
459.21194
459.47238
459.51603
459.70178
459.97014
460.23120
460.33940
460.41518
460.60430
460.84674
461.01982
461.14753
461.41968
461.61245
461.85021
461.91844
462.01393
462.24338
462.35241
462.52032
462.60511
462.78451
462.93596
462.98516
463.21054
463.41614
463.73641
463.88264
464.13314
464.34982
464.53030
464.77665
464.89434
465.15807
465.32916
465.66772
466.15397
466.28465
466.51994
466.64285
467.04079
467.30512
467.45696
467.78907
467.97505
468.15575
468.46784
468.61071
468.73182
468.89542
469.04413
469.28715
469.32848
469.59432
469.64130
469.87172
470.03763
470.20845
470.47929
470.66615
470.77739
470.99215
471.15518
471.44383
471.56692
471.62261
471.83179
472.04864
472.17746
472.43354
472.66538
473.01333
473.19874
473.25606
473.69561
474.06869
474.50610
474.72611
475.06161
475.37107
475.58300
475.72978
475.86051
476.13170
476.29104
476.56455
476.59502
476.62448
476.84109
477.00863
477.13734
477.41710
477.56050
477.72897
477.86188
478.01422
478.08159
478.20672
478.46558
478.66793
478.81005
479.14431
479.20092
479.30059
479.52262
479.82794
479.91867
480.30869
480.47569
480.64713
480.94423
481.17698
481.50943
481.82789
481.99452
482.15894
482.34861
482.58594
482.78793
482.96081
483.15170
483.36592
483.89355
484.29629
484.70937
484.76909
484.88229
485.10057
485.28686
485.50892
485.78210
486.06216
486.27175
486.37927
486.58875
486.72185
486.96126
487.14832
487.22839
487.49308
487.68138
487.80016
488.04699
488.10001
488.24522
488.35539
488.40344
488.57937
488.73517
489.37477
489.54347
489.62910
489.93129
490.20778
490.41698
490.68687
490.83307
491.07556
491.17853
491.44047
491.74762
491.88908
492.02999
492.11325
492.38104
492.68128
492.84629
493.09637
493.24705
493.40553
493.56197
493.60389
493.78317
494.18131
494.30076
494.33683
494.47390
494.68830
494.92093
495.19517
495.71435
496.07188
496.30883
496.78579
496.94023
497.29944
497.60602
497.81549
497.93662
498.13846
498.19611
498.30269
498.67096
499.08523
499.30260
499.53586
499.77644
499.81044
499.95989
500.12661
500.22071
500.37142
500.56995
500.70059
500.98872
501.31953
501.50678
501.62039
501.81109
501.92011
502.19513
502.42692
502.51364
502.66665
502.74810
503.07974
503.25059
503.43484
503.94942
504.06299
504.20117
504.30469
504.45482
504.67908
504.83518
504.97654
505.09482
505.62821
505.80362
505.90010
506.16085
506.19084
506.30708
506.52872
506.61688
506.84613
506.88914
507.09976
507.54852
507.69273
507.87834
508.05688
508.13813
508.25696
508.71524
508.88072
508.99728
509.21673
509.34656
509.52956
509.77767
509.90854
510.06785
510.18191
510.37343
510.80297
511.18844
511.29316
511.42959
511.60415
511.85611
512.04517
512.19322
512.25663
512.45629
512.62065
512.72824
512.87264
513.18159
513.34944
513.48538
513.66083
513.72317
513.93399
514.25701
514.61176
514.76378
515.12632
515.41631
515.50031
515.66219
515.82536
516.07122
516.31420
516.48173
516.62528
516.91808
517.10906
517.26815
517.40622
517.58948
517.82333
517.97673
518.07553
518.34762
518.82221
518.97755
519.18497
519.35263
519.41420
519.88043
520.07582
520.16430
520.19988
520.38465
520.65094
520.83217
520.98486
521.03147
521.18712
521.56600
521.99825
522.09053
522.19211
522.47670
522.60237
522.87513
523.04409
523.20994
523.37188
523.52237
523.74997
523.78683
524.21687
524.66597
524.86003
525.14270
525.25029
525.46269
525.54501
525.71630
525.86939
526.12948
526.25980
526.40053
526.83300
527.28065
527.67446
527.79208
528.00074
528.03400
528.18756
528.46846
528.71201
528.96983
529.19936
529.46596
529.65402
529.81887
530.03728
530.18849
530.53149
530.57826
530.74045
530.86667
531.07490
531.28735
531.41914
531.55836
531.80528
531.95874
532.15858
532.26209
532.36641
532.52928
532.64130
532.75927
532.95589
533.16378
533.35363
533.59668
533.69038
533.85794
534.02403
534.26214
534.57796
534.77854
535.16993
535.27671
535.41751
536.09778
536.30049
536.80870
537.03250
537.06506
537.29962
537.36727
537.58571
537.69243
537.88840
538.06997
538.27963
538.47809
538.79943
539.00900
539.22863
539.40133
539.61457
539.87615
540.04824
540.37413
540.61627
540.79934
541.04390
541.10582
541.52326
541.65134
542.23526
542.34363
542.46578
542.71666
542.85060
543.27348
543.55708
543.59079
544.21054
544.43363
544.78859
544.95089
545.45240
545.81882
546.16966
546.23418
546.54320
546.77581
547.14842
547.52924
547.56919
547.97039
548.41202
548.79094
548.92169
549.13160
549.30458
549.70574
549.97161
550.45467
550.87448
551.02547
551.31903
551.48885
551.70465
551.86172
552.36317
552.58731
:
