# Supplementary material for: Emergent decision-making behaviour and rhythm generation in a computational model of the ventromedial nucleus of the hypothalamus
Source: PLoS Comput Biol. 2019 Jun 3;15(6):e1007092. doi: 10.1371/journal.pcbi.1007092 (PMC6564049; doi:10.1371/journal.pcbi.1007092)
Supplement: S1 Dataset — Text files of the spike time data used in the paper. (ZIP) [file pcbi.1007092.s014.zip › VMN spike time data/db4.txt]

'db4'
:
0.18169
0.20857
0.51698
0.68602
0.85812
1.22044
1.51100
1.64168
1.80073
2.01394
2.24643
2.32764
2.51508
2.64261
2.91731
2.95720
3.32510
3.63315
3.76785
3.84512
4.13081
4.71071
4.73728
5.08597
5.11120
5.28698
5.61821
5.63529
5.96375
6.39145
6.47150
6.49290
6.83665
7.07621
7.15819
7.17397
8.02297
8.18297
8.38410
8.89535
9.05759
9.20636
9.22604
9.47289
9.61848
9.78087
9.80686
10.01668
10.30787
10.32063
10.70908
10.89521
11.05106
11.06324
11.41475
11.55651
11.57198
11.79624
11.83409
12.24135
12.43439
12.50796
12.79179
12.96083
13.18959
13.30855
13.41834
13.61285
13.75801
14.12801
14.29778
14.49639
14.71114
14.98797
15.07632
15.28108
15.39501
15.42967
15.69947
16.07736
16.26608
16.44912
16.68835
16.82409
16.87533
17.05705
17.35933
17.55070
17.66152
17.80848
17.94719
18.36626
18.45974
18.47120
18.82467
18.93146
18.94919
19.15936
19.56378
19.80151
20.00770
20.25479
20.53778
20.83160
21.03038
21.31757
21.90076
22.03183
22.26995
22.29561
22.84227
23.00685
23.03827
23.33492
23.52667
23.66519
24.22415
24.32749
24.46290
24.47758
24.76542
24.93126
25.25195
25.44780
25.46020
25.93063
26.02385
26.44507
26.69390
26.78971
26.81024
26.82182
27.33780
27.57706
27.71932
27.73068
27.87489
27.89463
28.56476
28.63276
28.64842
28.98313
28.99828
29.01300
29.30672
29.41853
29.43407
29.92173
30.07522
30.20293
30.38704
30.62239
30.70282
31.17249
31.28739
31.59346
31.63284
31.74858
31.77036
32.46426
32.57799
32.90561
33.20597
33.50987
33.65031
33.66120
34.10162
34.26847
34.43857
34.45844
34.71351
35.06004
35.42096
35.85245
35.95352
36.18003
36.30024
36.76697
36.78974
37.31959
37.51735
37.70944
37.73901
37.75552
37.93021
38.14558
38.58032
38.73341
38.93201
39.53394
39.74995
39.85292
39.92552
40.54307
40.62570
41.01357
41.03480
41.04886
41.53117
41.68976
42.11068
42.18092
42.28240
42.41038
42.51882
43.45387
44.06933
44.09980
44.46588
44.55310
44.70333
44.88730
44.90223
45.48030
45.68264
45.99604
46.14354
46.26617
46.49009
46.50254
46.84677
47.22224
47.42055
47.63057
47.81647
47.94055
48.16150
48.36814
48.77232
48.92603
48.94184
49.24956
49.43758
49.57931
49.79646
50.21915
50.46632
50.50460
50.89740
51.04262
51.15661
51.32668
51.57623
51.80986
51.96354
52.23312
52.53182
52.82559
52.89743
53.10673
53.45272
53.56131
53.57642
53.80444
54.05599
54.19608
54.29706
54.36105
54.52527
55.00503
55.09201
55.27624
55.44838
55.92821
56.01831
56.19457
56.25054
56.74064
56.77382
56.95938
57.17750
57.71923
58.10167
58.89471
58.90994
59.10730
59.63713
59.85217
60.44660
60.78437
61.01510
61.50417
61.65258
61.87452
62.24617
62.25991
62.58135
63.44739
63.50769
63.66951
64.35282
64.48828
64.76109
65.07753
65.50507
65.96203
66.18297
66.37825
66.47769
66.81225
67.14904
67.28805
67.42414
68.00206
68.24123
68.36466
68.74424
68.98925
69.14761
69.37017
69.63733
69.84899
70.10834
70.35309
70.72342
70.91679
71.08728
71.25074
71.26551
72.29128
72.38705
72.55413
72.92934
73.28421
73.87373
74.34912
74.40247
74.57666
74.92660
75.17325
75.67146
76.42757
76.56302
76.67760
76.88682
76.98628
77.16060
77.24063
77.44324
77.85384
78.27233
78.53414
78.63840
78.90802
79.21576
79.37928
79.72868
80.22337
80.34909
80.64935
80.84809
81.00022
81.69912
81.89518
82.21095
82.85879
83.52296
83.62498
83.98760
84.20998
84.62286
84.75932
85.16470
85.27634
85.51076
85.54790
85.59028
86.36135
86.78821
87.09088
87.12103
87.61706
87.91460
88.02119
88.32580
88.36329
88.94260
89.23118
89.41124
89.57200
90.74928
92.39779
93.36948
93.41544
94.67216
95.04806
95.07532
95.09155
95.41596
95.75118
96.96256
96.97835
97.95004
98.27001
98.58466
98.69305
99.84083
100.03487
100.20758
101.05108
101.56636
101.96381
102.18134
103.55019
104.00507
104.02051
104.54267
105.24453
105.48422
106.17093
106.36578
106.94739
107.40431
108.53634
108.73709
108.88082
109.83709
110.09355
110.19719
110.20947
110.78225
111.62967
111.72487
112.67967
112.69112
112.90322
113.54637
113.92554
114.17935
114.19892
114.77684
115.11716
115.14616
115.15994
115.54059
116.19467
116.40326
116.41486
116.44300
117.09051
117.35863
117.62811
118.21124
118.55339
118.72791
118.74003
118.75431
118.77101
119.71988
119.88471
120.06768
120.09785
120.77611
120.99988
121.79410
122.16082
122.48346
122.93953
123.16880
123.18068
124.28897
124.30362
124.83033
125.57432
125.82674
125.94733
126.18242
126.84444
127.75441
128.08071
128.24076
128.74941
129.00534
129.45650
129.88338
130.60252
130.85604
130.98274
131.33054
131.64995
131.81673
132.15243
132.52576
133.07310
133.30315
133.43257
134.01186
134.32377
134.51776
134.83916
135.05930
135.46302
135.89385
136.10858
136.79207
137.03087
137.33438
137.83683
137.85284
138.17114
138.64678
138.84300
139.09934
139.40892
139.64392
139.73121
139.93754
140.56428
140.62365
140.94784
141.63480
141.68215
141.92720
142.03139
142.87769
143.01642
143.31013
143.51899
143.53234
143.82188
144.59722
144.69568
144.99759
145.18352
145.69723
145.92861
146.16979
146.35367
146.80501
146.94754
147.55529
147.57151
147.72975
148.33020
148.49218
148.95737
149.45762
150.07084
150.42211
150.64936
150.86688
151.11521
151.34320
152.07084
152.35521
152.63069
153.01057
153.55709
153.67276
153.81373
154.38558
154.50693
155.35565
155.37199
155.86729
156.05964
156.78655
157.03526
157.13886
157.32735
157.35752
157.81292
158.08495
158.45808
158.62025
159.12048
159.13709
159.43521
160.17806
160.36747
160.50421
160.91200
161.48345
161.94605
162.10072
162.96007
163.10511
163.73664
164.52939
164.62708
165.01653
165.64295
165.73844
165.75771
165.77216
166.19786
166.61860
166.81754
166.96755
167.30986
167.94232
168.17154
168.18189
168.41404
168.58101
169.10761
169.72934
169.74265
170.42935
170.90343
171.15535
171.33292
171.84682
172.27021
172.42397
172.44458
173.00713
173.33292
173.46721
174.02442
174.09212
174.55586
174.77649
174.78841
175.12712
175.78211
175.80062
176.05906
176.32366
176.59291
177.03575
177.24886
177.38049
177.87536
177.89764
178.10355
178.52806
178.78942
179.51647
179.59034
179.87984
180.01083
180.22612
180.62326
180.90909
181.03278
181.17489
181.53920
182.34272
182.46399
182.56096
182.82329
183.01505
183.08707
183.39754
183.69461
184.09111
184.33334
184.54568
184.68183
184.91373
185.84567
185.94488
186.10254
186.37955
186.78630
186.94714
187.09821
187.36415
188.04099
188.19263
188.30589
188.60028
188.75220
189.00126
189.33977
189.68701
189.93200
190.12137
190.88391
191.04712
191.19362
191.53573
191.55760
191.83069
192.43082
192.60066
192.62701
193.18504
193.54781
193.58451
193.77832
194.51434
194.57846
194.81958
195.15663
195.45943
195.59416
195.87436
196.13530
196.62007
196.92606
197.06527
197.22842
197.46010
197.73624
198.15061
198.26511
198.40411
199.24213
199.30982
199.43031
199.86375
200.23318
200.71637
200.93669
201.00909
201.61576
201.72735
201.77147
202.20925
202.59260
202.76406
202.93779
203.56468
203.65956
204.22225
204.93137
204.94807
205.28562
205.48888
205.98448
206.13776
206.52332
206.68659
207.29575
207.57517
207.75580
208.10323
208.22060
208.25472
208.26700
208.88768
209.10233
209.12148
209.44066
209.75388
210.14836
210.28200
210.51230
210.79139
211.32067
211.36123
211.48255
211.73716
212.03354
212.51443
212.71189
212.72925
212.74575
213.49598
213.63319
213.86219
213.88608
213.90045
214.73813
214.90959
214.98045
215.65193
215.87124
216.11320
216.47137
216.52685
216.75676
217.11757
217.24514
217.46252
218.21759
218.34955
218.62979
218.64628
218.65862
218.96665
219.26033
219.48996
220.04645
220.31425
220.66727
220.93991
221.26621
221.42125
221.62904
221.99865
222.26464
222.41072
222.53863
222.82688
223.66880
223.70227
224.20553
224.38206
224.57581
225.20434
225.24543
225.25723
225.27065
225.73400
226.27598
226.35151
227.24717
227.43990
227.63255
227.64352
228.10839
228.33060
228.43420
228.68080
229.13197
229.25544
229.50833
229.78722
229.96893
230.41387
230.55081
230.67685
230.96003
231.41462
231.75519
231.76985
232.00369
232.20444
232.40432
232.85666
233.17871
233.42123
233.69227
233.72391
234.31346
234.77410
235.01294
235.10829
235.32189
235.84451
236.09593
236.27233
236.58207
236.69886
237.19109
237.46286
238.15616
238.25734
238.50954
238.71029
239.08268
239.36797
239.61439
239.76703
240.02818
240.45033
240.54208
240.71549
241.07936
241.23074
241.41525
241.56137
242.38677
242.46787
242.79547
243.09003
243.29556
243.44289
243.70640
243.92930
244.12709
244.39020
244.75591
245.08482
245.38373
246.29857
246.55115
246.60830
247.12198
247.36445
247.51037
247.66373
247.91739
248.19752
248.51977
248.97560
249.31867
249.44233
249.63706
249.99723
250.28225
250.54015
250.71417
250.96798
251.40405
251.68641
251.97227
252.24505
252.43044
252.45193
252.46349
252.89806
253.22869
253.78392
254.37396
254.67649
254.81102
254.83079
254.84090
255.34111
255.36465
255.58914
255.85642
255.87621
256.31230
256.45806
256.87938
257.15037
257.29639
257.68761
257.99680
258.07689
258.34367
258.36697
258.38820
259.10356
259.16839
259.35465
259.60953
259.77467
260.39116
260.66674
260.85859
261.03736
261.34030
261.86973
261.98847
262.26575
262.38071
262.57371
262.83401
263.03151
263.28616
263.46063
263.80081
264.03414
264.29896
264.54556
264.56763
265.05518
265.21802
265.61093
265.88691
266.03545
266.35991
266.59884
266.83732
267.01075
267.25520
267.27338
267.76430
268.19700
268.34228
268.45987
268.47841
268.49364
268.73815
269.33801
269.48235
269.78073
270.15498
270.24916
270.43456
270.59589
270.89092
271.05693
271.17466
271.20740
271.71513
271.90389
272.05338
272.59111
272.78800
272.92707
273.07027
273.08277
273.75557
273.89513
274.02543
274.15625
274.43014
274.44311
274.69582
274.92654
275.09396
275.25358
275.50621
275.85586
276.13752
276.28021
276.31098
276.46455
277.09181
277.18458
277.38098
277.60707
277.90083
278.28768
278.40946
278.68863
278.96395
279.10112
279.31272
279.75153
280.09188
280.17287
280.48317
280.60428
281.00480
281.16193
281.19274
281.78858
282.07231
282.16427
282.17908
282.19644
282.46204
282.67366
283.19453
283.32536
283.68956
283.74705
283.88591
284.27603
284.29787
284.47819
284.93377
285.21196
285.38194
285.53295
285.71944
285.85606
285.87206
286.45729
286.66227
286.74266
287.18015
287.44629
287.55593
287.66741
287.83788
288.14762
288.31584
288.53345
288.72382
288.74573
288.98485
289.26573
289.83372
289.98806
290.13962
290.41267
290.56539
290.80305
290.96877
291.19399
291.33786
291.51338
291.83395
292.02777
292.25505
292.34994
292.82608
292.88401
293.08897
293.11970
293.19099
293.45354
293.83054
294.11135
294.24672
294.61689
294.71037
294.93754
295.14012
295.66789
295.80145
295.81159
295.83641
296.20407
296.74501
296.79504
296.93439
297.24325
297.42990
297.57412
297.78762
298.17954
298.83292
299.24508
299.27992
299.43289
299.81647
299.94718
300.11814
300.26371
300.32254
300.45638
300.46849
300.79406
301.35103
301.49803
302.03616
302.17253
302.98479
303.05200
303.16032
303.42588
303.53124
303.80075
304.10271
304.40701
304.58391
304.79548
305.00642
305.02072
305.22575
305.74501
305.89080
306.05136
306.25616
306.44792
306.61651
307.23317
307.31540
307.58895
307.70529
307.89661
308.23637
308.79789
308.95173
309.08393
309.25914
309.76516
309.90504
310.00613
310.16876
310.52225
310.62452
310.83603
311.01232
311.21101
311.52937
311.73414
312.25586
312.44841
312.59185
312.97491
313.16799
313.57402
313.78411
313.79625
313.98985
314.37532
314.58409
314.87808
315.22518
315.37368
315.54057
315.55418
316.24335
316.58712
316.60066
316.98322
317.21272
317.36814
317.71453
317.92473
318.09407
318.27234
318.46163
318.75607
318.86170
319.04450
319.41343
319.53578
319.83969
319.97178
320.24027
320.40835
320.74114
321.19697
321.21122
321.41653
321.82503
322.12773
322.27816
322.29169
322.74527
322.83313
323.13564
323.35692
323.62181
323.92663
323.97635
324.23235
324.25976
324.54056
324.73534
325.10989
325.40921
325.55127
325.72409
325.96838
326.27170
326.47216
326.92773
327.17122
327.23334
327.53585
327.66250
328.07740
328.37158
328.74338
328.85061
329.29500
329.57839
329.74518
329.93656
330.17046
330.43013
330.65500
330.86944
331.21586
331.43966
331.68774
331.94705
332.08577
332.38358
332.54821
333.31387
333.48001
333.57332
333.75959
333.78392
334.35305
334.67562
334.73801
335.02997
335.30552
335.44998
335.65094
335.93141
336.12966
336.79517
336.91989
337.11718
337.35676
337.56866
337.73372
338.04047
338.17421
338.47037
338.87661
339.04402
339.56156
339.69923
339.94661
340.06133
340.24082
340.55784
340.92166
341.08487
341.57562
341.71327
341.94760
342.14802
342.38836
342.58003
342.75954
343.15092
343.40760
343.74375
344.19356
344.45460
344.54711
344.80657
345.01315
345.28858
345.37996
345.58202
345.60108
345.90775
346.14509
346.39103
346.55634
346.91661
346.93574
346.94587
347.23445
347.45777
347.73319
348.13135
348.29648
348.50441
348.63904
348.79181
348.97609
349.45579
349.75839
349.95422
350.06793
350.23784
350.56959
350.86703
351.16067
351.29607
351.65710
351.78237
352.14996
352.31158
352.43448
352.45112
352.83706
353.38729
353.61504
353.87666
353.95060
354.00735
354.30945
354.89739
355.08582
355.29772
355.31062
355.61779
355.73677
356.05619
356.31669
356.53888
356.90752
357.25032
357.67948
357.76205
358.02152
358.09716
358.32172
358.52437
358.68994
358.95993
359.61476
359.70885
359.91967
360.18269
360.32659
360.54340
360.90163
361.06107
361.17140
361.53783
361.73452
361.94550
362.55048
362.69655
363.10576
363.31130
363.53534
363.87098
364.15120
364.47155
364.67710
365.36434
365.52195
365.83078
365.97696
365.99185
366.18825
366.31754
367.99492
368.53193
368.54298
368.55525
368.83341
369.36933
369.54880
370.09273
370.16946
370.34894
370.86183
371.38375
371.40112
371.73820
371.83266
372.47317
372.83320
373.00478
373.17061
373.69318
374.29944
374.86955
375.50979
375.90577
376.08017
376.21819
376.23156
376.24175
376.75096
376.98034
377.10439
377.96296
378.22843
378.33952
378.61732
378.98375
379.16926
379.50698
379.61053
380.12637
380.22885
380.37927
380.57031
381.49955
381.59138
381.81727
381.90074
381.91709
382.72487
382.93121
383.06035
383.08069
383.31535
383.62637
384.27322
384.39834
384.47213
384.83785
384.96369
385.20006
385.63102
385.88573
386.15663
386.34410
386.42838
387.33527
387.42155
387.70165
388.06759
388.86313
388.98463
389.04064
389.60885
389.74481
390.26759
390.48979
390.94740
391.04204
391.17756
391.29293
391.31002
391.98091
392.14009
392.57534
392.68803
392.92413
393.13410
393.50733
393.62036
394.14742
394.28360
394.42418
395.00733
395.16800
395.26999
395.36223
395.75036
395.92803
396.10742
396.28648
396.72634
397.27710
397.42927
397.55101
397.56855
398.16055
398.47514
398.60729
398.62195
398.63552
398.86491
399.24266
399.74254
399.96118
:
