# Supplementary material for: Emergent decision-making behaviour and rhythm generation in a computational model of the ventromedial nucleus of the hypothalamus
Source: PLoS Comput Biol. 2019 Jun 3;15(6):e1007092. doi: 10.1371/journal.pcbi.1007092 (PMC6564049; doi:10.1371/journal.pcbi.1007092)
Supplement: S1 Dataset — Text files of the spike time data used in the paper. (ZIP) [file pcbi.1007092.s014.zip › VMN spike time data/db8.txt]

'db8'
:
200.22194
200.49579
200.94281
201.21262
201.41868
201.67816
201.83836
202.06483
202.35609
202.46544
202.71106
202.91772
203.07731
203.43419
203.74377
203.93703
204.27992
204.55157
204.83588
205.18612
205.63794
205.74973
206.03223
206.19653
206.44232
206.72527
206.88818
207.13386
207.43824
207.60117
207.89030
208.16600
208.32700
208.53068
208.89053
209.06240
209.21228
209.39687
209.67188
209.89452
210.01510
210.25103
210.48513
210.82830
211.22434
211.38126
211.53249
212.04021
212.32939
212.56968
212.90725
213.10270
213.56690
213.83328
214.05134
214.26186
214.52619
214.84231
215.05983
215.19491
215.75585
216.02826
216.04902
216.49898
216.65724
217.13365
217.36919
217.76946
217.96514
218.31698
218.40835
218.59233
218.97287
219.20141
219.52052
219.62783
220.04062
220.25011
220.55464
221.07940
221.23950
221.35856
221.60168
221.88966
222.18547
222.64471
222.98028
223.35150
223.63735
224.02657
224.24594
224.45682
224.90330
224.97822
225.41980
225.57440
225.90592
226.10898
226.37758
226.59486
226.79801
226.99473
227.32471
227.50444
227.80007
228.00813
228.30037
228.55857
228.82353
229.04007
229.28539
229.67193
229.82349
229.83735
230.15131
230.39227
230.66751
231.02200
231.41158
231.51593
231.53840
231.82585
232.15952
232.33095
232.50990
232.62750
232.96556
233.27894
233.44753
233.71211
234.00784
234.45737
234.53186
234.87646
234.97893
235.27554
235.40663
235.56378
235.95118
236.35339
236.55671
236.80739
237.11906
237.31912
237.54295
237.67352
237.94581
238.21978
238.30957
238.61250
238.80156
239.17576
239.37784
239.48981
239.78819
239.88574
240.05428
240.25112
240.63503
240.93012
241.14757
241.32677
241.57336
241.84172
242.11913
242.30667
242.40170
242.64623
242.84171
243.01948
243.44204
243.65619
244.08131
244.37033
244.63241
244.83718
244.96961
245.21448
245.43499
245.68834
245.89809
246.10300
246.40552
246.57792
246.69973
246.98312
247.24249
247.51666
247.82985
247.96652
248.12394
248.34109
248.53263
248.81584
248.95893
249.18265
249.42458
249.94060
249.97373
250.16040
250.31659
250.57870
250.71796
251.07849
251.30002
251.46262
251.84677
252.07934
252.28069
252.62939
252.96993
253.27476
253.42227
254.03376
254.23385
254.31823
254.51077
254.97648
255.16354
255.39373
255.55084
255.82802
256.04864
256.34918
256.44136
256.70819
256.86585
257.26336
257.42821
257.65143
257.87971
258.08905
258.30573
258.55476
258.72612
258.99633
259.19101
259.36537
259.65769
259.96295
260.13142
260.39548
260.62431
261.00057
261.21088
261.35880
261.49673
261.70591
261.90856
262.25789
262.35522
262.79953
263.00671
263.40462
263.54092
263.65614
263.84724
263.88585
264.23274
264.42604
264.70340
265.34961
265.46465
265.70884
265.91485
266.26895
266.33045
266.56609
266.68238
267.13940
267.38681
267.56674
267.80254
267.98469
268.17635
268.42093
268.69670
268.77899
269.17662
269.43968
269.68938
269.92130
270.53613
270.81189
270.92496
271.12580
271.41974
271.71967
271.86084
272.06607
272.26519
272.45214
272.82738
273.11633
273.35072
273.54540
273.97174
274.23345
274.56444
274.82434
275.08639
275.44335
275.57369
275.79124
275.94881
276.18727
276.41427
276.55508
276.79396
277.18748
277.34362
277.55678
277.89766
278.07679
278.25960
278.59536
278.65443
278.93196
279.22373
279.58701
279.90363
280.03990
280.25809
280.50138
280.60102
281.00376
281.26197
281.81338
282.05516
282.22907
282.52226
282.72460
282.92015
283.21224
283.38605
283.71231
283.86255
284.32204
284.50128
284.75407
284.98594
285.30893
285.61273
285.62835
286.36627
286.58728
286.71036
286.91061
287.17930
287.54860
287.99679
288.07323
288.25701
288.46064
288.65527
288.89287
289.15736
289.36762
289.63605
289.83802
290.11557
290.21638
290.37594
290.64529
290.75857
291.10793
291.22472
291.81937
292.01022
292.24938
292.53744
292.72023
292.82988
292.99134
293.03273
293.29986
293.68269
293.92551
294.13912
294.53529
294.68732
294.86103
294.94820
295.42718
295.63327
295.81929
295.98222
296.28455
296.53519
296.83579
297.01218
297.25806
297.43256
297.80297
297.98873
298.08893
298.18329
298.45516
298.59323
298.91459
299.12951
299.40778
299.87789
300.02931
300.24932
300.46711
300.65357
300.89728
301.00463
301.21328
301.40670
301.74555
301.93827
302.31676
302.65178
302.81926
303.06054
303.35548
303.40972
303.62533
303.81893
304.07104
304.18583
304.33426
304.66277
304.99550
305.41315
305.66992
305.85740
306.05714
306.54866
307.05476
307.49356
308.07329
308.22574
308.42316
308.92768
309.16688
309.44912
309.65226
310.14868
310.38207
310.76579
311.06141
311.38106
311.50058
311.80807
312.13114
312.44651
312.66521
313.15137
313.38361
313.54704
313.80221
314.12779
314.39729
314.60196
314.86770
315.11601
315.31383
315.53036
315.72426
315.87039
316.35943
316.67592
316.77801
317.10707
317.51451
317.67908
317.86235
318.22220
318.47333
318.78395
318.98558
319.36325
319.50758
319.78942
320.04313
320.27364
320.42305
320.58754
320.86736
321.02057
321.16479
321.22344
321.56499
321.86292
322.22795
322.46205
322.56871
323.01615
323.19058
323.45719
323.56347
323.80352
324.00851
324.22688
324.45997
324.72507
324.93704
325.21281
325.48684
325.83980
326.14320
326.48110
326.84173
327.08878
327.53799
327.72671
328.01528
328.19730
328.43017
328.66177
328.83988
329.02745
329.30053
329.50249
329.84954
330.19394
330.55592
330.82711
331.02848
331.23529
331.55626
331.95607
332.31255
332.51115
332.69524
332.87041
333.02634
333.25768
333.49426
333.82235
334.11452
334.23658
334.57543
334.89202
335.08708
335.26229
335.54696
335.72862
335.98323
336.20293
336.52679
336.74606
336.89997
337.17849
337.47401
337.71170
337.84760
338.21148
338.40921
338.76332
338.86953
339.15250
339.34254
339.43157
339.71303
339.83416
340.05544
340.38503
340.45089
340.65312
341.27599
341.45337
341.59946
341.93006
342.06029
342.32045
342.40760
342.71833
343.00198
343.12193
343.31939
343.63487
343.81279
344.11065
344.40400
344.64059
344.85715
345.06259
345.55820
345.84397
346.12286
346.48171
346.88098
347.28005
347.38858
347.54185
347.82096
348.14983
348.68500
348.94927
349.12583
349.27503
349.64456
349.96935
350.11425
350.40712
350.83433
350.92890
351.13951
351.33878
351.75143
351.79250
352.11438
352.34181
352.55921
352.74707
352.88607
353.17557
353.38589
353.53270
353.75514
353.85766
354.29531
354.55639
354.99568
355.52870
355.72463
355.91943
356.14002
356.33308
356.87069
357.11595
357.31619
357.56089
357.95084
358.31067
358.51529
358.82488
359.06762
359.56536
359.69963
360.08411
360.23513
360.37909
360.57582
360.84033
361.03966
361.20549
361.40232
361.68232
361.99490
362.42430
362.51987
362.99362
363.17040
363.30888
363.51002
363.52705
363.98891
364.09041
364.46996
364.58586
364.92870
365.61346
365.78648
365.88323
366.07857
366.29842
366.61870
366.82062
367.00020
367.26872
367.55234
367.75714
368.08919
368.30250
368.48057
368.88012
369.12312
369.42593
369.57955
369.78632
370.11174
370.30468
370.38912
370.74705
371.26684
371.55406
371.75991
371.98228
372.28278
372.54083
372.84908
373.09359
373.36949
373.65382
373.92157
374.16782
374.66369
374.90938
375.25158
375.43030
375.58952
375.85829
376.30473
376.45802
376.86999
377.00734
377.30450
377.50601
377.89855
378.12699
378.32860
378.61688
378.83131
379.24743
379.27880
379.67644
379.93581
380.19876
380.35928
380.59657
380.80228
381.34466
381.64928
382.01252
382.02422
382.61895
382.90422
383.05483
383.38308
383.52531
383.78968
384.32276
384.53291
384.85063
385.02224
385.28813
385.60572
385.77609
386.23325
386.38754
386.73452
386.97705
387.40179
387.55987
387.82746
388.09282
388.27469
388.43583
388.55999
388.90155
389.16145
389.42013
389.66064
389.95123
390.16940
390.43793
390.60715
390.76214
391.16376
391.34616
391.78012
391.94770
392.29922
392.50456
392.80432
393.03057
393.25518
393.57178
393.86990
393.99114
394.27642
394.48681
394.78901
394.99533
395.18468
395.25617
395.56554
395.59819
396.01789
396.41470
396.56592
396.83722
396.99547
397.11956
397.25498
397.52181
397.64827
398.04177
398.33240
398.51761
398.74115
399.08498
399.10837
399.52475
399.75374
400.19391
400.57358
400.75026
401.08589
401.34987
401.79984
402.01785
402.12444
402.45047
402.81342
403.07281
403.62663
403.93298
404.25822
404.43002
404.68200
405.08590
405.38806
405.70244
405.84233
406.10212
406.44721
406.57828
406.83525
407.25398
407.35051
407.65418
407.94724
408.16655
408.38409
408.60462
408.75966
408.98502
409.20424
409.45948
409.68999
409.81049
410.14343
410.35328
410.47822
410.77781
410.98444
411.24512
411.50643
411.82231
411.92252
412.18793
412.47427
412.78000
413.20427
413.30845
413.54372
413.96267
414.62280
414.80909
415.05268
415.50745
415.91077
416.08014
416.31557
416.56270
416.78890
417.04359
417.19272
417.58134
418.14504
418.40306
418.57406
419.08796
419.26944
419.39843
419.57137
419.81561
419.99346
420.23406
420.57684
420.92667
421.21802
421.49007
421.72776
421.98926
422.22371
422.39689
422.94806
423.13110
423.49942
423.83495
423.98007
424.08739
424.29838
424.61394
424.83010
425.02712
425.36287
425.77768
426.04674
426.29527
426.38572
426.76266
426.85157
427.21491
427.49491
428.03479
428.14619
428.31731
428.42028
428.68934
428.99443
429.11407
429.41168
429.64151
429.98264
430.37084
430.59254
430.91003
431.23725
431.39558
431.86015
432.45222
432.66536
433.17747
433.30787
433.44621
433.81232
434.13925
434.30979
434.46503
434.79926
434.95904
435.21053
435.23187
435.42956
435.71357
435.99300
436.03811
436.44820
436.81329
436.97896
437.09121
437.29188
437.47929
437.76651
438.06427
438.25533
438.42449
438.81126
439.00435
439.11973
439.40406
439.61762
439.90010
440.22433
440.45305
440.63798
440.99108
441.23499
441.50466
441.84751
441.96622
442.07955
442.37172
442.73995
442.90386
443.46511
443.66662
444.06259
444.24702
444.54071
444.68994
444.87685
445.29125
445.66074
445.84510
446.31074
446.35263
446.63690
446.78633
446.94224
447.16918
447.38267
447.75722
447.95729
448.15951
448.55337
448.69936
448.91433
449.16522
449.40550
449.57320
449.77214
450.03236
450.32262
450.46488
450.67119
450.85779
451.14371
451.50214
451.77694
451.97570
452.35115
452.62425
452.71148
453.09713
453.26569
453.46276
453.90829
453.99726
454.36943
454.54358
454.70781
454.96186
455.36378
455.73533
455.98112
456.27186
456.54526
456.88237
457.31825
457.47921
457.94928
458.19810
458.36019
458.53168
458.82292
459.23086
459.50454
459.72038
459.93206
460.11436
460.32520
460.85269
461.16086
461.49952
461.65692
461.96119
462.21942
462.37960
462.83651
462.93749
463.43845
463.78646
464.02892
464.34840
464.51929
465.00615
465.37080
465.77780
466.03349
466.64368
466.99921
467.19598
467.46704
467.79744
467.95850
468.34014
468.53183
469.31473
469.36339
469.72377
469.74959
470.10444
470.23818
470.78111
471.10283
471.42358
471.45654
472.29649
472.46977
472.65246
472.89134
472.90334
473.45818
473.52110
473.90697
474.13598
474.48024
474.79235
475.05122
475.29770
475.57049
475.81227
476.12758
476.27456
476.44629
476.68232
476.88325
477.08486
477.55340
477.77583
477.97402
478.20870
478.35090
478.81422
478.97147
479.14252
479.43677
479.84615
480.01572
480.22022
480.71866
480.84631
481.08300
481.25125
481.45861
481.61909
481.79648
481.95851
482.48619
482.76578
483.02359
483.16372
483.47728
483.67742
483.97156
484.14131
484.20019
484.58689
484.72529
484.96129
485.18936
485.45651
485.66973
485.83552
486.21014
486.35692
486.49656
486.85919
487.01013
487.11115
487.39701
487.83863
488.01861
488.37656
488.56352
488.70465
488.88228
489.06333
489.14984
489.53594
489.77876
490.02650
490.30310
490.48162
490.63543
490.66119
490.92463
491.19987
491.47186
491.83147
491.96078
492.31155
492.52986
492.69309
492.95340
493.10942
493.30023
493.49768
493.74368
494.10497
494.27594
494.60559
494.75210
494.98262
495.19198
495.64032
495.73317
495.92825
496.21866
496.46700
496.84639
497.10457
497.31437
497.61063
498.10337
498.24209
498.53902
498.80046
498.98893
499.48248
499.74517
499.91919
500.29917
500.37855
500.85777
500.97216
501.11428
501.48929
501.69190
501.82521
502.15522
502.53942
502.64573
502.92620
503.24005
503.49565
503.68317
503.96938
504.10512
504.19937
504.48675
504.58559
504.89859
505.09307
505.25749
505.56567
505.78218
506.29582
506.67789
506.96807
507.04528
507.38103
507.64531
507.86425
508.22559
508.35502
508.62939
508.77330
508.94483
509.20918
509.61283
509.69779
509.99060
510.14788
510.52993
510.68603
511.00158
511.20898
511.60689
511.77674
512.06808
512.16321
512.30105
512.57788
512.66266
512.86335
512.96738
513.37654
513.47051
513.79781
514.21733
514.28334
514.51167
514.95544
515.37986
515.54908
515.65986
515.84183
516.05921
516.32023
516.43806
516.91490
517.07365
517.28726
517.56254
517.93034
518.02714
518.23424
518.52469
518.64081
518.88431
519.17107
519.41519
519.60950
519.74921
520.15048
520.40897
520.53326
520.79433
520.99567
521.23579
521.75232
522.01115
522.11002
522.13855
522.39625
522.67641
522.82304
523.10607
523.27100
523.57274
523.83650
524.24083
524.49740
524.77105
525.16875
525.47786
525.71353
526.03376
526.33071
526.48099
526.57919
526.89269
527.11053
527.22650
527.37849
527.83816
527.97705
528.12306
528.29931
528.84670
529.15232
529.31075
529.65519
529.73235
529.99986
530.35499
530.64806
531.02903
531.26400
531.34664
531.64891
531.82915
532.03303
532.21059
532.38936
532.59583
532.87175
533.06268
533.27890
533.76584
533.95876
534.09804
534.34347
534.50889
534.63534
534.87129
535.05650
535.21492
535.48036
535.65086
535.80516
535.96716
536.36959
536.83838
536.98629
537.21023
537.70428
537.81767
538.10358
538.36766
538.51165
538.76250
539.02224
539.27812
539.59303
539.93066
540.09745
540.21873
540.71135
540.92786
541.42457
541.43913
541.58169
541.98673
542.01076
542.21179
542.59500
542.85728
543.23861
543.46811
543.85711
544.10635
544.24734
544.41823
544.89176
545.10573
545.38934
545.61201
545.78704
545.91369
546.14476
546.36348
546.51468
546.61148
546.79265
546.96352
547.24077
547.46468
547.67963
547.90269
548.10205
548.38229
548.53941
548.77096
549.04351
549.29459
549.50669
549.67916
549.83063
549.99926
550.16350
550.44372
550.62438
550.85685
551.03907
551.38771
551.58512
552.05354
552.32270
552.54283
552.83508
552.89764
553.03715
553.41626
553.63851
554.17307
554.29946
554.52096
554.72335
555.23456
555.44578
555.64434
555.86809
555.97609
556.26764
556.65842
556.86305
557.06203
557.44530
557.67233
558.06921
558.25438
558.54788
558.80047
559.06626
559.27409
559.46764
559.91551
560.05576
560.18246
560.40669
560.80091
560.98539
561.13743
561.39644
561.58189
561.77729
562.04534
562.36001
562.49642
563.02090
563.15862
563.31989
563.61227
564.10668
564.37243
564.74817
564.93877
565.09509
565.22356
565.42454
565.61390
566.11123
566.17067
566.33518
566.74854
566.90652
567.20172
567.70363
567.85483
568.18398
568.64053
568.84898
568.91272
569.20221
569.57069
569.60533
569.91343
570.05037
570.24829
570.56226
570.90065
571.15745
571.19852
571.48509
571.65783
571.91676
572.19213
572.65949
572.85190
573.23690
573.55359
573.89690
574.19698
574.65422
574.88404
575.19386
575.34214
575.61639
575.78456
576.03309
576.31666
576.70855
576.91415
577.07369
577.36360
577.60345
577.90434
578.17426
578.52033
578.88248
578.97931
579.34481
579.66283
579.86991
580.03976
580.31229
580.57835
580.91649
581.19106
581.33827
581.54840
581.71167
581.97987
582.20043
582.40839
582.55475
582.78385
582.96592
583.23204
583.48159
583.72548
583.90581
584.12372
584.43846
584.74677
584.92308
585.04765
585.20579
585.51655
585.67752
585.96161
586.10927
586.36415
586.56803
586.76192
586.84567
586.98592
587.21919
587.40009
587.71247
587.75389
588.11063
588.49580
588.78405
588.98823
589.38272
589.46394
589.66712
589.99810
590.20248
590.38574
590.64279
590.75454
590.93223
591.01562
591.45202
591.75156
591.94436
592.25398
592.54044
592.76708
593.04554
593.22801
593.48243
593.69370
593.97608
594.26884
594.32402
594.74090
595.42585
595.57116
595.77928
596.02451
596.34288
596.61548
596.74237
596.99085
597.26017
597.58783
597.82156
597.94804
598.16702
598.53281
598.70393
598.92623
599.25986
599.47582
599.67594
599.86227
600.07859
600.25434
600.42461
600.69739
600.83356
601.05877
601.30906
601.36681
601.80861
602.11400
602.36454
602.61554
602.77102
602.93090
603.28479
603.51942
603.82644
604.11069
604.47896
604.82685
605.13917
605.27866
605.30827
605.67368
606.02896
606.05169
606.24513
606.48657
606.73287
606.93465
607.25599
607.37768
607.61015
607.80607
608.13137
608.38966
608.69503
609.09820
609.25445
609.78229
609.94728
610.25010
610.48479
610.55411
610.98360
611.14061
611.35396
611.40506
611.73803
612.03676
612.16189
612.49509
612.78094
612.89852
613.21546
613.38200
613.69922
613.83509
614.08208
614.43943
614.70959
614.91873
615.21415
615.37417
615.55921
615.74618
616.21192
616.30539
616.60213
616.78552
617.05083
617.17474
617.70530
617.83706
618.08733
618.26322
618.52711
618.97811
619.17848
619.44487
619.62578
619.82820
620.07121
620.29200
620.72110
620.83661
621.25710
621.42506
621.59342
621.67697
621.96095
622.36042
622.53664
622.72745
622.94743
623.29038
623.64259
623.84753
624.01587
624.19672
624.50399
624.70183
624.94843
625.15287
625.54516
625.88640
626.17833
626.27534
626.56939
627.18779
627.26949
627.51625
627.70556
627.83324
628.19112
628.48290
628.57193
628.82943
629.03760
629.50433
629.77719
630.12547
630.44491
630.67751
630.93797
631.28258
631.56165
631.76557
632.01818
632.50939
632.83350
633.27800
633.47833
634.18493
634.34303
634.56878
634.79009
634.81495
635.06232
635.20306
635.46024
635.74247
635.95429
636.17631
636.35592
636.59159
636.94950
637.32942
637.50380
637.86417
638.17247
638.34802
638.54220
638.83765
638.97683
639.15134
639.43407
639.81769
639.91695
640.26155
640.60478
640.82385
640.84763
641.17105
641.56564
641.71441
641.98306
642.18854
642.52168
642.73954
642.76073
643.06869
643.25386
643.51567
643.71761
643.96916
644.15579
644.37690
644.69065
644.96715
645.39457
645.62169
645.91346
646.14544
646.38219
646.72750
646.75006
647.18192
647.56095
647.68363
647.83502
648.24874
648.26158
648.41847
648.70117
648.98902
649.32413
649.55224
649.77779
649.83773
650.04392
650.12132
650.32768
650.56310
650.86327
651.03297
651.18285
651.66429
651.83140
652.06004
652.42811
652.71520
652.90979
653.09838
653.43015
653.44568
653.73501
654.11807
654.29823
654.43948
654.55747
654.82900
654.95623
655.20466
655.42467
655.58684
655.94566
656.22938
656.61024
656.93191
657.14171
657.52643
657.81273
658.02333
658.36919
658.54667
658.79744
659.05406
659.24734
659.51016
660.01706
660.08346
660.30075
660.64592
660.79952
661.01774
661.23254
661.47757
661.87524
662.04524
662.05902
662.37267
662.65342
662.84024
663.06297
663.32734
663.62908
663.67391
663.91927
664.15112
664.48386
664.67171
665.11934
665.51446
665.57572
665.85058
666.08292
666.39684
666.55827
666.68595
666.98623
667.17664
667.55559
667.76281
667.88859
668.29456
668.30955
668.82676
669.00981
669.42750
669.79751
669.91872
670.16303
670.50060
670.90753
671.22951
671.43150
671.58147
671.85159
672.33365
672.48340
672.51420
673.05319
673.37475
673.64462
673.85510
674.24646
674.45160
674.66589
675.03821
675.14332
675.37942
675.67175
675.75938
676.21115
676.41288
676.55513
676.76390
677.01325
677.25042
677.48370
677.66455
677.80771
678.32559
678.52318
678.76212
679.13444
679.33649
679.63897
679.78448
680.12129
680.28482
680.45719
680.92000
681.10601
681.29678
681.68504
681.88077
682.15552
682.29392
682.55739
682.91781
683.12140
683.28814
683.52831
683.78268
684.00898
684.27661
684.58758
684.90684
685.14396
685.28550
685.38268
685.62438
685.96307
686.10238
686.34519
686.50816
686.80019
687.03288
687.23715
687.48710
687.81907
688.12618
688.29754
688.49702
688.63316
689.09396
689.29825
689.42740
689.72345
689.94625
690.11613
690.44164
690.82638
690.96539
691.25796
691.49278
691.71546
692.07431
692.26503
692.56335
692.83993
693.01685
693.38218
693.50585
693.67316
693.91980
694.22018
694.48842
694.64831
694.83627
695.07980
695.32356
695.54029
695.62261
695.94739
696.11926
696.37994
696.53467
696.77951
696.92824
697.25670
697.64201
697.83757
697.97094
698.13157
698.20685
698.51968
698.82955
698.99854
699.11540
699.43287
699.60909
699.88496
700.11985
700.30770
700.61713
700.75601
701.00939
701.31476
701.50183
701.65750
701.87995
702.04791
702.22791
702.53023
702.68714
703.10067
703.35203
703.41336
703.55089
703.85188
704.20325
704.47517
704.77170
704.96432
705.23394
705.62725
705.90505
706.13800
706.29732
706.51340
706.75009
707.12665
707.31950
707.55675
707.76583
707.94625
708.09571
708.36405
708.58872
708.60360
708.89461
709.03506
709.26326
709.46829
709.80470
709.95870
710.26283
710.46288
710.69417
710.85824
711.22002
711.47975
711.84649
711.99505
712.35520
712.40239
712.91647
713.03830
713.20884
713.34999
713.49292
713.81144
713.94086
714.16434
714.43843
714.55239
714.94553
715.23610
715.42531
715.82373
715.96495
716.16570
716.36326
716.71005
716.87813
717.21811
717.48416
717.66587
717.73308
718.06049
718.30842
718.46790
718.82709
719.10307
719.27308
719.77259
720.17772
720.22196
720.50261
720.97866
721.08148
721.42657
721.65444
721.97041
722.18886
722.22714
722.77709
723.01108
723.31674
723.42771
723.62062
723.94028
724.16370
724.46840
724.57753
724.77940
725.10402
725.31038
725.71349
726.12578
726.13872
726.51686
726.56667
726.86935
727.04384
727.17866
727.43741
727.84208
728.14817
728.30606
728.52099
728.97528
729.12140
729.29733
729.35658
729.64621
729.91133
730.17074
730.24760
730.70888
730.98087
731.12899
731.38783
731.64331
731.73130
732.01854
732.05541
732.34656
732.55869
732.67523
732.84608
733.05340
733.31762
733.34429
733.71744
733.75381
734.03516
734.29020
734.50676
734.93396
735.18379
735.41090
735.59045
735.74681
735.98594
736.20704
736.43669
736.61263
736.93823
737.16196
737.42032
737.57618
737.77880
738.06087
738.13883
738.48325
738.80280
738.88396
739.11778
739.63650
739.79791
740.10175
740.21203
740.40968
740.62447
740.85885
741.03129
741.10371
741.28083
741.49098
741.72054
741.73676
742.21420
742.39351
742.64962
742.88742
743.10116
743.25880
743.52082
743.83314
744.00397
744.37364
744.72992
744.76377
744.78066
745.29701
745.58886
745.74205
746.00689
746.24796
746.46099
746.60623
746.96714
747.10719
747.44002
747.60716
747.65230
748.05281
748.25197
748.37658
748.61468
748.77806
749.01850
749.51722
749.72650
749.88520
750.07347
750.16708
750.52472
750.75162
750.96360
751.32545
751.54479
751.94328
752.06704
752.36997
752.52000
752.61906
752.86653
753.10739
753.24154
753.50653
753.89887
753.98366
754.09854
754.11081
754.67681
754.79456
754.98716
755.25448
755.55559
755.64516
755.98194
756.32318
756.60706
756.94638
757.25900
757.58029
757.76766
757.95174
758.22663
758.43639
758.62947
758.75133
759.15225
759.41782
759.60143
759.71633
760.07611
760.26821
760.39864
760.76508
760.95510
761.13935
761.37794
761.58098
761.59899
761.87432
762.04183
762.26790
762.63776
762.86103
763.11543
763.27608
763.54160
763.94413
764.20790
764.42883
764.63400
764.84154
765.14540
765.22410
765.41854
765.70507
766.07193
766.18882
766.49345
766.50383
766.81507
767.07120
767.40586
767.93102
767.97436
768.28048
768.44310
768.73349
768.96868
768.99872
769.33199
769.43855
769.68629
769.86803
770.10663
770.27174
770.63026
770.78953
771.05312
771.25517
771.34772
771.45979
771.77847
771.98628
772.23065
772.40087
772.78431
772.80505
773.17839
773.42359
773.77189
773.87331
774.14265
774.48052
774.64570
774.89244
775.15032
775.41100
775.55049
775.76453
776.08186
776.14851
776.40166
776.61713
776.94419
777.19691
777.36411
777.70602
777.79811
777.95485
778.13086
778.43164
778.59830
778.65093
778.84646
779.18075
779.32022
779.49182
779.51537
779.77779
779.93467
780.46395
780.93525
781.23853
781.30603
781.66694
781.86733
782.04998
782.08616
782.58142
782.80613
783.07943
783.50061
783.71824
783.84935
783.96565
784.27876
784.41580
784.70458
785.01840
785.29724
785.33003
785.53714
785.73892
785.84763
786.13488
786.39399
786.56678
786.57727
786.97707
787.22036
787.37511
787.73864
787.99316
788.11861
788.28068
788.49911
788.63689
788.90346
789.14289
789.50938
789.68466
789.78397
790.28551
790.39540
790.62906
790.97506
791.29053
791.54931
791.61347
791.87542
792.18734
792.34648
792.71919
792.85508
792.99382
793.09130
793.53876
793.75293
793.89105
794.16884
794.25429
794.65112
794.66535
794.93285
795.18979
795.42619
795.44723
795.80476
796.13645
796.28840
796.40170
796.41305
796.74983
797.10059
797.33992
797.37547
797.66064
797.92507
798.14221
798.17101
798.38233
798.68731
798.95823
799.37717
799.46458
799.71636
799.82101
800.09689
800.47880
800.62935
800.71448
800.97622
801.08444
801.45879
801.55390
802.07703
802.11828
802.41342
802.59388
802.74248
803.18979
803.44564
803.68733
803.99734
804.04479
804.23501
804.31136
805.09585
805.40035
805.59758
805.65712
806.04213
806.22253
806.81504
806.86647
807.18530
807.46873
807.76356
807.96347
808.27590
808.36889
808.66382
808.86849
809.06258
809.11972
809.47653
809.76794
809.96297
810.14395
810.39001
810.54946
810.75654
811.09600
811.32130
811.67438
811.86268
812.22746
812.34663
812.48255
812.50915
812.93457
813.08966
813.49519
813.67073
813.95287
814.11793
814.36724
814.76019
815.27005
815.37864
815.41092
815.71527
815.92081
816.10208
816.17820
816.37227
816.70519
816.84273
816.88575
817.03333
817.45954
817.71945
817.85028
818.11577
818.33376
818.58840
818.69587
819.03486
819.18560
819.29078
819.47217
819.62857
819.75223
820.00275
820.16953
820.38100
820.52489
820.74127
820.96348
821.02982
821.48214
821.65124
821.97928
822.10839
822.45623
822.62610
822.64774
823.00030
823.04328
823.21736
823.45609
823.49826
823.82200
824.10567
824.32856
824.45012
824.46870
824.88495
825.06329
825.07874
825.29898
825.43376
825.65098
825.82221
825.97696
826.20791
826.37881
826.79557
826.85446
826.86782
827.40881
827.57477
827.91258
828.09795
828.26068
828.29674
828.65277
828.86801
829.14392
829.51572
829.66628
829.88134
830.15461
830.29245
830.64533
830.88221
830.92293
831.24949
831.52740
831.71828
831.81771
832.21959
832.42545
832.57197
832.79917
833.01361
833.25951
833.67282
833.71158
833.90743
834.08999
834.17910
834.62537
834.81489
834.95415
835.05895
835.36311
835.55729
835.86219
835.93806
836.27265
836.30812
836.44747
836.89545
837.38926
837.56958
837.68265
837.87692
838.12112
838.29501
838.67943
838.82017
838.92391
839.12956
839.30945
839.52303
839.60917
839.94991
840.16392
840.54014
840.76877
840.89556
841.16197
841.42781
841.85743
842.13032
842.16170
842.34052
842.67558
842.84526
843.06885
843.23981
843.42267
843.58849
843.77992
843.95430
844.27688
844.31311
844.69704
844.86173
845.33663
845.34836
845.68921
845.86900
846.12943
846.40969
846.57373
846.95294
847.16088
847.44998
847.75799
848.27336
848.33495
848.54500
848.76841
848.96145
849.08383
849.25149
849.26216
849.61687
849.92422
850.25178
850.41620
850.48380
850.81021
851.00266
851.07617
851.21475
851.43156
851.67237
851.97402
852.48303
852.58351
852.87248
853.12350
853.23955
853.90229
853.99130
854.01177
854.49555
854.71678
855.01001
855.30221
855.42132
855.56279
855.78426
855.93190
856.22058
856.23668
856.57631
856.75233
857.08179
857.13484
857.24986
857.58773
857.66996
857.96113
858.48535
858.59121
858.87044
859.06489
859.42659
859.60192
859.67047
860.02985
860.35902
860.70851
860.83470
861.23431
861.41983
861.55785
861.79962
862.10216
862.28805
862.81169
863.04426
863.10895
863.41108
863.78289
864.00089
864.34064
864.36352
864.61757
864.89097
864.95820
865.06639
865.19616
865.34793
865.58396
865.90859
866.10105
866.29547
866.43886
866.73475
866.74524
867.27657
867.57505
867.75594
868.10948
868.26580
868.52985
868.59975
868.99470
869.27326
869.54600
869.64663
869.93837
870.13483
870.16175
870.59774
870.86905
871.10071
871.29889
871.61684
871.88770
871.94195
872.28801
872.49212
872.80470
872.98668
873.12388
873.41987
873.77266
873.96569
874.14810
874.37991
874.39027
874.87837
875.26212
875.62336
875.81814
876.09252
876.29957
876.36621
876.37786
876.62932
876.89166
877.20375
877.50226
877.57305
877.85132
877.95861
878.31491
878.49583
878.87244
878.96245
879.28081
879.49680
879.55981
879.88113
880.03577
880.34491
880.74827
880.91737
881.03243
881.32931
881.37652
881.56812
881.82271
882.02362
882.42922
882.65322
882.81713
882.83589
883.38354
883.69627
883.76400
883.95401
884.09116
884.41969
884.51959
884.83128
884.97940
885.40097
885.49105
885.60185
885.90080
886.11116
886.38445
886.84792
887.25499
887.40383
887.66275
887.93436
888.05980
888.20351
888.62323
888.89689
889.21273
889.35937
889.69995
889.74860
890.00784
890.25203
890.34068
890.76194
890.91874
890.94485
891.26127
891.65379
891.74782
892.15275
892.41595
892.54520
892.84419
893.05882
893.33069
893.51627
893.59602
893.81835
894.18621
894.19737
894.59535
895.23793
895.34684
895.56588
895.67627
895.98441
896.20942
896.38533
896.76649
896.95666
897.23219
897.35833
897.52000
897.81157
898.05290
898.30387
898.45074
898.65682
898.91596
899.08978
899.36214
899.55851
899.64965
899.78789
900.03530
900.18157
900.43809
900.62598
901.04822
901.16130
901.51141
901.68519
901.86556
902.20989
902.41401
902.78428
902.79639
903.34443
903.37816
903.39509
903.92055
903.93437
904.22029
904.39752
904.69334
904.92823
905.08420
905.29208
905.45102
905.70651
905.80529
906.16433
906.45180
906.83497
906.85449
907.46347
907.68990
908.23805
908.44712
908.56870
908.73220
908.92999
909.26486
909.55845
909.70332
910.23888
910.38023
910.64334
910.92688
911.05708
911.22681
911.45811
911.67440
912.04541
912.24051
912.49132
912.70258
912.82470
913.31359
913.49228
913.85762
914.10341
914.28154
914.40732
914.68862
915.04165
915.13412
915.41310
915.92123
915.95284
916.34001
916.57620
916.75661
916.89684
917.15615
917.40432
917.88913
917.99944
918.04912
918.51684
918.56200
918.57438
918.84144
918.99305
919.20438
919.47760
919.62930
920.01565
920.14460
920.65522
921.27507
921.30316
921.46101
921.48161
921.85470
922.07804
922.54869
922.69334
922.94876
923.14997
923.30469
923.88815
924.10775
924.24415
924.51774
924.79337
924.86147
924.95416
925.10357
925.37588
925.55537
925.97880
926.05618
926.29095
926.30242
926.68370
926.80125
927.01225
927.29863
927.32466
927.73032
928.00355
928.24467
928.51627
928.53911
928.80553
928.86054
929.10595
929.41080
929.61207
929.82261
929.99617
930.35521
930.51274
930.78535
930.97257
931.41226
931.42536
931.67471
931.77587
932.03873
932.32300
932.33395
932.59836
932.88673
933.11330
933.21989
933.45472
933.64970
933.81300
933.97412
934.27256
934.43934
934.66263
934.86121
934.95829
935.39004
935.55619
935.91019
936.00569
936.26798
936.42100
936.46436
937.11612
937.20929
937.41337
937.59592
937.79091
938.05058
938.18626
938.37205
938.59703
938.74219
939.09911
939.27978
939.62041
939.83023
940.04674
940.50653
940.70691
940.85766
940.87898
941.08286
941.48219
941.51999
941.77034
942.09051
942.22009
942.40522
942.52038
942.74379
943.03231
943.24318
943.35141
943.49624
943.82192
944.09815
944.23375
944.30370
944.57589
944.85097
944.96991
945.26647
945.60182
945.83263
946.09652
946.46620
946.58884
946.61891
946.80121
946.99923
947.28608
947.61520
947.67627
948.00757
948.22584
948.45916
948.52944
948.85757
949.19858
949.34436
949.63089
949.91616
950.08725
950.37649
950.39640
950.61276
950.92318
950.95999
951.20023
951.45123
951.68103
951.87537
952.12574
952.23192
952.44064
952.55920
952.74136
953.00985
953.34432
953.58077
953.76193
953.90367
954.52681
954.54425
954.82187
955.05601
955.18223
955.39799
955.52840
955.86594
956.06166
956.19590
956.58930
956.76055
956.90659
957.26072
957.56891
957.81351
957.96065
958.35351
958.66175
958.67683
958.92958
959.13303
959.31529
959.44246
959.76512
960.07767
960.31085
960.42998
960.60942
960.85228
961.15960
961.36073
961.42777
961.62104
961.73811
962.10074
962.53180
962.63599
962.88423
963.04783
963.28523
963.44856
963.51479
964.00388
964.25566
964.42260
964.56183
965.05596
965.13404
965.44294
965.99235
966.16688
966.37817
966.68659
966.77123
967.18753
967.40431
967.60220
967.86180
968.14667
968.58677
968.66692
968.90570
969.15374
969.32010
969.51876
969.77872
969.95131
970.12973
970.35826
970.70478
970.74500
971.11869
971.17263
971.38274
971.81715
971.88934
971.90147
972.14009
972.45938
972.64009
972.95440
973.22197
973.41726
973.62125
973.79284
974.09140
974.38423
974.52625
974.86379
975.45068
975.75591
975.89842
975.98284
975.99815
976.36429
976.72668
976.88741
977.03807
977.21082
977.55658
977.67438
977.95179
978.18917
978.46165
978.63424
978.77588
979.00761
979.25212
979.44918
979.67009
979.79581
980.15719
980.40737
980.52667
981.00440
981.17976
981.40950
981.42115
982.12991
982.29992
982.68201
982.91133
983.10251
983.35778
983.46728
983.96541
984.37077
984.60009
984.74071
984.99433
985.35741
985.50202
985.97912
986.06749
986.23489
986.44663
986.76945
986.80053
987.23241
987.26799
987.43478
987.88575
988.12197
988.14843
988.60329
988.84324
989.02490
989.44955
989.60880
989.62221
990.01077
990.24538
990.61138
990.83252
991.09120
991.10267
991.38968
991.65232
991.83478
992.01972
992.19296
992.34705
992.58821
992.77677
993.03739
993.05159
993.61031
993.84770
993.91045
994.14421
994.27322
994.39871
994.58771
994.66589
995.13095
995.32849
995.58737
995.81046
996.15662
996.17287
996.19143
996.55012
997.01716
997.07367
997.09376
997.46579
997.71373
997.79708
998.14749
998.37919
998.48538
998.85127
999.11977
999.42791
999.65598
999.94260
1000.08075
1000.24941
1000.38947
1000.81875
1001.07158
1001.22897
1001.35954
1001.72377
1001.98886
1002.08205
1002.17236
1002.39202
1002.71136
1002.88927
1003.03474
1003.35282
1003.72319
1003.96718
1004.12173
1004.25861
1004.42438
1004.65371
1004.75208
1004.91872
1005.18583
1005.32153
1005.60017
1005.99517
1006.07158
1006.33753
1006.55707
1006.78990
1007.00458
1007.15465
1007.48726
1007.69282
1007.82335
1008.20024
1008.46258
1008.74838
1008.85795
1008.99143
1009.01718
1009.32405
1009.58372
1009.79873
1009.82814
1010.27014
1010.63805
1010.72565
1010.94513
1011.08119
1011.32799
1011.45113
1011.58303
1011.86960
1012.04510
1012.24777
1012.47367
1012.77377
1013.10476
1013.36346
1013.69747
1013.94498
1014.29375
1014.54799
1014.74643
1015.05131
1015.18918
1015.37384
1015.48736
1015.84153
1015.97847
1016.24674
1016.37096
1016.60125
1016.82801
1016.97062
1016.98200
1017.49451
1017.69846
1017.80987
1017.95709
1018.28517
1018.60331
1018.80314
1018.97556
1019.19765
1019.33322
1019.43663
1019.80092
1020.07780
1020.24820
1020.49328
1020.87719
1021.00010
1021.15791
1021.34062
1021.52106
1021.76592
1021.78062
1022.30802
1022.68984
1022.83601
1022.97892
1023.28108
1023.49780
1023.82391
1024.05679
1024.20103
1024.21116
1024.45623
1024.68897
1024.90961
1025.12426
1025.33571
1025.44208
1025.69734
1025.82148
1026.09824
1026.24174
1026.51664
1026.96762
1026.99795
1027.62439
1027.93833
1028.30101
1028.42697
1028.73940
1028.87630
1029.10510
1029.35008
1029.65490
1029.70624
1029.93160
1030.38568
1030.57685
1030.89774
1030.99221
1031.01127
1031.36378
1031.66769
1031.89320
1032.13938
1032.46885
1032.77682
1032.91258
1033.12819
1033.14921
1033.41138
1033.72836
1033.98713
1034.04530
1034.31149
1034.55073
1034.79486
1035.15244
1035.37445
1035.92036
1036.10145
1036.36971
1036.45675
1036.54024
1036.90867
1037.09937
1037.16627
1037.39453
1037.79750
1038.02523
1038.21464
1038.55932
1038.62786
1038.82819
1038.84333
1039.20813
1039.49586
1039.51829
1039.78213
1040.01153
1040.20497
1040.22711
1040.55983
1040.90389
1041.00892
1041.14258
1041.43592
1041.56085
1041.91787
1041.98627
1042.26331
1042.55682
1042.73083
1043.18257
1043.47853
1043.81026
1043.98046
1044.11063
1044.28302
1044.58382
1045.10872
1045.19283
1045.30343
1045.63478
1045.85504
1046.07006
1046.16530
1046.24187
1046.40344
1046.58178
1046.90875
1047.14381
1047.20705
1047.56900
1047.71189
1047.89800
1048.08529
1048.49108
1048.72412
1049.42001
1049.53364
1049.54382
1050.05453
1050.16440
1050.37485
1050.62572
1050.63918
1050.98527
1051.54647
1051.67479
1051.76220
1052.19216
1052.64430
1053.07752
1053.16057
1053.17557
1053.41449
1053.56163
1053.78315
1054.06960
1054.13913
1054.40382
1054.87215
1055.11157
1055.42345
1055.58791
1055.70232
1055.84828
1056.07109
1056.47459
1056.48510
1056.85416
1057.21347
1057.30381
1057.51947
1057.82336
1058.01726
1058.11747
1058.34168
1058.59401
1058.80644
1059.00962
1059.03004
1059.42179
1059.54917
1059.83575
1060.14912
1060.37776
1060.60313
1060.78334
1060.87717
1061.04613
1061.30624
1061.62289
1061.81745
1062.13270
1062.47957
1062.71128
1062.82155
1063.19384
1063.42015
1063.43450
1063.72385
1063.91052
1064.09412
1064.42763
1064.49597
1064.62582
1064.92406
1065.16848
1065.37174
1065.39699
1065.77174
1066.21409
1066.45484
1066.60539
1066.98595
1067.11557
1067.34233
1067.58379
1067.82960
1067.98617
1068.15921
1068.51832
1068.75806
1068.92897
1069.01013
1069.38271
1069.61411
1069.84413
1070.02532
1070.19663
1070.44350
1070.91566
1071.13309
1071.31735
1071.48743
1071.74834
1071.82327
1072.25641
1072.39727
1072.57516
1072.85876
1072.90503
1073.09982
1073.48392
1073.64379
1073.94267
1074.19900
1074.32534
1074.67703
1074.94469
1075.10677
1075.24977
1075.36532
1075.56980
1075.90732
1076.16909
1076.42920
1076.46220
1076.75154
1076.99357
1077.05730
1077.17623
1077.38872
1077.56887
1077.82885
1078.24014
1078.40202
1078.65036
1078.87669
1079.16942
1079.43539
1079.68574
1080.06543
1080.27429
1080.70094
1080.87390
1081.05879
1081.34383
1081.40449
1081.64999
1081.94346
1082.12574
1082.28267
1082.49192
1082.51337
1082.91526
1083.16975
1083.30896
1083.65067
1083.85202
1084.04224
1084.22755
1084.38259
1084.90402
1085.00392
1085.28038
1085.41864
1085.57739
1085.78395
1085.95860
1086.06679
1086.28267
1086.47708
1086.73216
1086.79242
1086.98221
1087.47235
1087.62516
1087.80728
1087.99280
1088.07955
1088.25280
1088.47750
1088.87620
1089.03098
1089.16117
1089.51697
1089.74723
1090.16368
1090.28732
1090.55969
1090.73574
1091.01452
1091.30934
1091.50627
1091.82233
1091.83771
1092.12528
1092.29203
1092.64572
1092.89778
1093.26555
1093.44393
1093.56531
1093.83188
1094.02301
1094.23550
1094.55083
1094.77026
1094.84439
1095.08074
1095.10866
1095.49587
1095.84013
1096.01704
1096.32355
1096.72001
1096.76040
1097.24593
1097.42603
1097.55539
1097.85863
1097.98750
1098.25075
1098.43647
1098.83686
1099.11387
1099.33532
1099.47864
1099.50323
1099.88889
1100.34294
1100.67191
1101.12032
1101.23151
1101.53744
1101.79456
1102.08760
1102.26691
1102.51990
1102.86796
1103.15758
1103.27973
1103.49825
1104.11663
1104.34813
1104.39203
1104.86692
1105.17464
1105.26598
1105.41824
1105.61785
1105.88162
1106.06648
1106.26715
1106.47363
1106.62835
1106.94307
1107.19901
1107.36617
1107.41067
1107.61720
1107.87678
1108.09395
1108.19759
1108.34097
1108.52110
1108.57468
1108.79312
1108.90986
1109.34898
1109.58716
1109.74330
1110.01095
1110.09217
1110.25121
1110.40019
1110.64355
1110.84405
1110.86762
1111.38385
1111.66033
1111.83425
1111.85337
1112.29260
1112.42519
1112.52718
1112.83514
1113.00391
1113.30766
1113.41901
1113.61415
1113.92949
1114.29165
1114.32925
1114.50927
1114.72192
1114.83903
1115.13574
1115.23748
1115.52558
1115.66919
1115.83639
1116.09514
1116.47881
1116.81564
1116.92054
1117.15761
1117.33216
1117.49848
1117.72331
1117.95809
1118.07547
1118.32973
1118.50602
1118.53210
1119.26895
1119.32724
1119.52472
1119.88628
1120.09160
1120.41445
1120.50748
1120.74195
1121.19879
1121.26157
1121.67537
1122.08109
1122.21382
1122.50104
1122.73232
1123.07581
1123.24726
1123.52060
1123.81898
1123.93691
1124.43519
1124.63973
1124.76042
1124.89840
1125.07886
1125.27832
1125.42151
1125.74831
1125.91015
1126.17679
1126.55306
1126.64815
1126.71899
1127.02880
1127.23570
1127.39789
1127.74741
1128.22835
1128.38115
1128.62052
1128.75210
1128.89532
1129.10154
1129.23677
1129.56801
1129.77528
1130.04830
1130.23538
1130.50430
1130.77944
1130.89187
1130.98655
1131.08293
1131.56540
1131.71156
1131.72277
1131.86823
1131.87876
1132.26108
1132.45239
1132.61094
1132.81680
1133.17822
1133.33061
1133.59411
1133.67518
1134.44049
1134.60012
1134.69691
1134.82019
1134.94492
1135.23222
1135.77444
1135.87837
1136.18300
1136.42811
1136.54320
1136.74806
1137.07144
1137.25546
1137.27026
1137.53494
1137.74737
1138.15292
1138.22617
1138.34568
1138.62035
1138.90916
1139.03496
1139.44944
1139.70125
1139.82704
1140.05228
1140.36558
1140.48292
1140.79410
1141.10694
1141.28327
1141.43167
1141.80466
1141.94797
1142.18783
1142.62221
1143.08485
1143.53849
1143.65450
1144.09759
1144.55522
1144.71845
1144.92583
1145.38230
1145.52147
1145.93835
1146.33994
1146.49919
1146.94915
1147.14500
1147.31112
1147.52477
1147.77412
1147.91282
1148.22875
1148.35582
1148.81596
1148.98548
1149.32233
1149.46364
1149.70217
1149.85862
1150.08870
1150.32873
1150.58893
1150.82559
1151.22077
1151.29162
1151.47260
1151.63004
1152.03751
1152.38329
1152.59144
1152.70973
1152.79073
1153.21600
1153.35418
1153.66085
1154.02410
1154.05636
1154.37119
1154.50566
1154.78514
1155.00604
1155.40904
1155.52511
1155.70402
1156.06679
1156.26313
1156.60747
1156.75474
1156.77638
1157.14159
1157.32642
1157.39330
1157.92157
1158.06903
1158.28240
1158.71314
1158.90959
1159.00592
1159.26195
1159.87314
1160.12940
1160.38081
1160.68484
1160.84036
1161.10734
1161.45539
1161.67039
1161.77511
1162.07897
1162.47048
1162.61440
1162.90528
1163.05978
1163.57536
1163.78099
1163.99515
1164.15670
1164.51047
1164.64700
1164.84241
1165.05813
1165.30412
1165.51569
1165.69691
1165.71579
1166.18476
1166.46967
1166.72199
1166.98233
1167.12208
1167.39786
1167.49665
1167.67583
1167.93365
1167.97089
1168.27198
1168.57071
1168.70056
1168.94210
1169.32895
1169.49741
1169.76862
1170.07128
1170.30821
1170.38621
1170.68861
1170.83228
1171.02400
1171.15771
1171.39434
1171.65009
1171.68594
1172.07163
1172.54455
1172.75317
1173.01647
1173.16466
1173.34867
1173.56073
1173.77312
1174.05188
1174.22888
1174.48186
1174.65729
1174.85796
1175.02450
1175.12077
1175.34620
1175.83961
1176.03290
1176.28499
1176.33031
1176.48743
1176.60043
1176.90570
1177.24752
1177.51589
1177.65559
1177.78504
1177.90092
1178.10512
1178.41890
1178.72308
1178.91625
1179.19448
1179.29246
1179.62427
1179.66273
1180.00029
1180.40671
1180.62434
1180.78359
1181.01253
1181.30105
1181.56835
1181.68505
1181.80423
1182.04742
1182.15964
1182.50638
1182.77065
1182.90411
1183.33300
1183.70926
1183.88495
1184.18409
1184.51419
1184.60138
1184.79404
1184.84082
1185.18528
1185.23900
1185.54203
1185.88329
1185.98306
1186.00936
1186.25954
1186.61773
1186.90477
1187.00685
1187.16232
1187.37421
1187.53281
1187.57314
1187.81504
1188.15860
1188.23263
1188.63896
1188.80531
1188.98327
1189.57731
1189.77438
1189.86807
1190.07868
1190.10744
1190.56968
1190.93071
1191.23319
1191.29318
1191.71845
1191.98062
1192.14618
1192.48717
1192.49738
1192.91275
1193.25024
1193.31759
1193.74567
1193.94831
1194.26429
1194.33732
1194.55097
1194.65696
1194.84036
1195.55335
1195.82255
1195.96814
1196.37273
1196.45018
1196.78385
1196.81059
1197.07842
1197.48461
1197.90262
1197.92981
1198.19720
1198.33851
1198.81842
1199.44189
1199.60802
:
