# Supplementary material for: Emergent decision-making behaviour and rhythm generation in a computational model of the ventromedial nucleus of the hypothalamus
Source: PLoS Comput Biol. 2019 Jun 3;15(6):e1007092. doi: 10.1371/journal.pcbi.1007092 (PMC6564049; doi:10.1371/journal.pcbi.1007092)
Supplement: S1 Dataset — Text files of the spike time data used in the paper. (ZIP) [file pcbi.1007092.s014.zip › VMN spike time data/fig10A1.txt]

'fig10A1'
:
220.697960
243.438300
888.184960
888.752170
888.967970
889.248930
889.559660
890.113110
890.497370
890.952590
891.073850
891.456280
892.099310
892.361910
892.572400
892.874610
893.178290
893.362950
893.587900
893.883760
894.031080
894.335820
894.557530
894.724100
894.906370
895.081700
895.246030
895.376000
895.585580
895.846240
896.013040
896.123020
896.625070
896.811760
896.982030
897.225280
897.434480
897.612760
897.767920
897.886460
898.078300
898.298180
898.410580
898.708150
899.136750
899.350340
899.576210
899.924890
900.098130
900.416340
900.642490
900.839520
901.224860
901.393510
901.544150
901.680400
901.807950
902.307310
902.617800
902.854410
903.013030
903.156110
903.447730
903.601650
903.944700
904.194670
904.421180
904.681700
904.828630
904.964490
905.184040
905.384040
905.490340
905.635180
905.964540
906.100620
906.302550
906.403580
906.573310
906.791790
906.992090
907.200230
907.500580
907.666280
907.871310
908.082310
908.207330
908.333470
908.489120
908.705640
908.844230
908.907920
909.081270
909.296070
909.575810
909.734730
909.877950
910.149340
910.330990
910.468470
910.671060
910.962750
911.222300
911.366480
911.473490
911.634560
911.910240
912.114300
912.431160
912.582320
912.778450
912.999890
913.203260
913.307510
913.452050
913.789170
913.914500
914.136330
914.331630
914.475010
914.826810
915.031050
915.190280
915.581600
915.932680
916.163220
916.543510
916.955650
917.133660
917.386740
917.838070
918.126210
918.398470
918.608450
918.870350
919.096650
919.246660
919.382280
919.543520
919.713310
920.229500
920.377030
920.593890
920.749900
921.090140
921.243510
921.447210
921.739410
921.903170
922.030120
922.160780
922.516270
922.650860
922.793300
922.958920
923.184520
923.332670
923.428250
923.581390
923.717920
923.921410
924.156030
924.289140
924.620130
924.770300
925.027360
925.165830
925.392250
925.586890
925.775970
926.069370
926.352300
926.513210
926.686710
926.873260
927.133270
927.656990
928.093930
928.325120
928.532000
929.146140
929.469980
929.662650
929.813820
930.042290
930.524860
931.020550
931.211900
931.439300
931.657270
931.953720
932.208380
932.395780
932.566590
932.783880
932.927950
933.252890
933.394450
933.627980
933.874420
934.052980
934.294300
934.500250
934.714030
934.882410
935.096690
935.260100
935.370770
935.493180
935.644380
935.832230
936.022000
936.174750
936.428270
936.778660
936.995330
937.244640
937.412210
937.868180
938.041070
938.708830
939.013650
939.190460
939.561740
939.759380
940.324770
941.110900
941.382390
941.675700
941.895990
942.173620
942.771980
942.999010
943.208570
943.622330
943.766680
943.969130
944.313810
944.590100
944.741080
945.239200
945.448450
945.845000
946.046820
946.196630
946.364270
946.596200
946.788350
946.948440
947.107190
947.426410
947.563540
947.698230
947.907320
948.133450
948.434840
948.579620
948.811630
949.005040
949.171100
949.370160
949.551830
949.688310
949.884790
950.089370
950.332400
950.437780
950.657780
950.809290
951.163600
951.275440
951.405510
951.600380
952.010590
952.193650
952.365380
952.530030
952.683930
952.900320
953.237270
953.408060
953.566930
953.768160
953.918170
954.040710
954.207130
954.459430
954.629510
954.786050
954.928660
955.098860
955.508640
955.666210
955.911180
956.232430
956.429640
956.581280
956.713140
957.204430
957.416050
957.585460
957.720360
958.031450
958.264680
958.423340
958.556570
958.743010
958.881520
959.183260
959.330720
959.585400
959.785500
960.138060
960.420350
960.597290
960.769930
960.923460
961.141470
961.487610
961.663000
961.857210
961.970280
962.168990
962.421340
962.561580
962.719760
962.878290
963.047700
963.221940
963.424310
963.634980
963.782130
963.969920
964.102110
964.217710
964.358500
964.582860
964.693770
964.799420
964.892720
965.085490
965.237430
965.486530
965.679240
965.808690
965.987990
966.101280
966.201660
966.436580
966.594260
966.769300
966.879100
967.079390
967.221490
967.755950
967.975730
968.136180
968.469150
968.651880
968.798430
969.034210
969.160090
969.320990
969.498590
969.668800
969.840260
970.002040
970.173060
970.415030
970.559400
970.726970
971.196720
971.876160
972.091540
972.409290
972.713910
972.924970
973.106320
973.317440
973.481200
973.750270
973.936770
974.099680
974.274290
974.554290
974.689580
974.878130
975.043670
975.158000
975.374070
975.556040
975.698370
975.845560
976.023710
976.163900
976.320810
976.505360
976.667220
976.768210
976.929960
977.079930
977.260910
977.353350
977.600980
977.763480
977.887000
978.032260
978.285180
978.429240
978.556030
978.709980
978.803490
978.924400
979.060100
979.216480
979.343020
979.493300
979.613780
979.819570
979.967130
980.090500
980.262880
980.442540
980.564790
980.708070
980.868680
981.077580
981.205770
981.313430
981.440600
981.734960
981.902870
982.072830
982.235160
982.402040
982.835540
983.052360
983.239940
983.433180
983.714230
983.856920
984.065540
984.260500
984.486970
984.699640
984.846040
985.054740
985.226880
985.391370
985.548080
985.722950
985.952210
986.107440
986.314550
986.681520
986.825540
987.010090
987.235740
987.396220
987.610290
987.846030
987.993960
988.189390
988.348490
988.579070
988.760700
988.918240
989.119110
989.257050
989.450590
989.604290
989.689780
989.768710
989.931630
990.085210
990.286240
990.435820
990.575470
990.703620
990.912880
991.029950
991.142100
991.307290
991.467150
991.654900
991.831780
991.980130
992.115140
992.230910
992.381500
992.514070
992.625880
992.799220
992.950280
993.119200
993.490710
993.643960
993.791350
993.940390
994.060680
994.238750
994.357190
994.499420
994.674720
994.806230
994.944750
995.083420
995.244500
995.360080
995.534570
995.765190
995.900830
996.042190
996.178260
996.318070
996.482470
996.632030
996.802070
996.992240
997.148210
997.285480
997.520520
997.861680
997.996930
998.115960
998.265710
998.414990
998.863990
999.128390
999.391940
999.618650
999.798340
999.936880
1000.203000
1000.327840
1000.484360
1000.642080
1000.862790
1001.014000
1001.223530
1001.354230
1001.553440
1001.641310
1001.871650
1001.979040
1002.127020
1002.573390
1002.720990
1002.944580
1003.102890
1003.280060
1003.406800
1003.618240
1003.918050
1004.087310
1004.262980
1004.436480
1004.690980
1004.895300
1005.056930
1005.249680
1005.357540
1005.530240
1005.730280
1005.920820
1006.048500
1006.173450
1006.310510
1006.499050
1006.644510
1006.785690
1006.927630
1007.054230
1007.234190
1007.400850
1007.575010
1007.711170
1007.930520
1008.085140
1008.250860
1008.458780
1008.591990
1008.702380
1008.901580
1009.060680
1009.203230
1009.367580
1009.503420
1009.700500
1009.880890
1010.000710
1010.282170
1010.453300
1010.577930
1010.684090
1010.794990
1010.896370
1011.028150
1011.176120
1011.330130
1011.431900
1011.602710
1011.777010
1011.930190
1012.056460
1012.224210
1012.421360
1012.520310
1012.678280
1012.841980
1013.014550
1013.420870
1013.583040
1013.781710
1013.997240
1014.155460
1014.332240
1014.545300
1014.714510
1014.853120
1015.002870
1015.320670
1015.496370
1015.666350
1015.945190
1016.075950
1016.194490
1016.350940
1016.486680
1016.674580
1016.907940
1017.140220
1017.402900
1017.616150
1017.775280
1017.998890
1018.164440
1018.272200
1018.528770
1018.679000
1018.826810
1018.954990
1019.101800
1019.268180
1019.384770
1019.571270
1019.699410
1019.890240
1020.049710
1020.200110
1020.308100
1020.439560
1020.559680
1020.737690
1020.884890
1021.070720
1021.216830
1021.378190
1021.500640
1021.632260
1021.756420
1021.885180
1022.034070
1022.176990
1022.301770
1022.493160
1022.653120
1022.824010
1022.989050
1023.089960
1023.207280
1023.350090
1023.480600
1023.616620
1023.739400
1023.901730
1024.039530
1024.232310
1024.375520
1024.545410
1024.845070
1024.983990
1025.126600
1025.238910
1025.418460
1025.750260
1025.882630
1026.040760
1026.172260
1026.389820
1026.576830
1026.654610
1027.009410
1027.195970
1027.323370
1027.467170
1027.664360
1027.804320
1028.029010
1028.480800
1028.696800
1028.885120
1029.133600
1029.303030
1029.458470
1029.717680
1029.918010
1030.547980
1030.833930
1030.996980
1031.192840
1031.309380
1031.445380
1031.722210
1031.952840
1032.080300
1032.339290
1032.471750
1032.620910
1032.743280
1032.899900
1033.049150
1033.206950
1033.407890
1033.506870
1033.669370
1033.779240
1033.926210
1034.054900
1034.201730
1034.367640
1034.530070
1034.637630
1034.746320
1034.891420
1035.102580
1035.242270
1035.376810
1035.482470
1035.603850
1035.803140
1035.911600
1036.058580
1036.178490
1036.265100
1036.391540
1036.488650
1036.559250
1036.687090
1036.797670
1036.891280
1037.040870
1037.154030
1037.309100
1037.450890
1037.606660
1037.756420
1037.902140
1038.202720
1038.350860
1038.511700
1038.657780
1038.846920
1039.012600
1039.150510
1039.284320
1039.447460
1039.634090
1039.745790
1039.842520
1039.967220
1040.154210
1040.272010
1040.422240
1040.549750
1040.671660
1040.819700
1040.953990
1041.276310
1041.395280
1041.514030
1041.723800
1041.880410
1042.025800
1042.474400
1042.667960
1043.004250
1043.141980
1043.263430
1043.405420
1043.579660
1043.771380
1043.901240
1044.040770
1044.215310
1044.383820
1044.546880
1044.696270
1044.854990
1045.079030
1045.191950
1045.355830
1045.510040
1045.683810
1045.831840
1045.954630
1046.103090
1046.241820
1046.393060
1046.566580
1046.761280
1046.846590
1047.006050
1047.117020
1047.242020
1047.338250
1047.447560
1047.586830
1047.713990
1047.794920
1047.931460
1048.057750
1048.178410
1048.295690
1048.466070
1048.569700
1048.760270
1048.914360
1049.040430
1049.207270
1049.353460
1049.496840
1049.650810
1049.807210
1049.971090
1050.132830
1050.257600
1050.350680
1050.475770
1050.615960
1050.847380
1050.975130
1051.084460
1051.202940
1051.355030
1051.466260
1051.584250
1051.694590
1051.820380
1051.944220
1052.065350
1052.202830
1052.375390
1052.468920
1052.610400
1052.731240
1052.856330
1052.961730
1053.119960
1053.238710
1053.366660
1053.507350
1053.665430
1053.814660
1053.958860
1054.085490
1054.235100
1054.385730
1054.514300
1054.656900
1054.792950
1054.986310
1055.134910
1055.273690
1055.499890
1055.626180
1055.740690
1055.914680
1056.113640
1056.247630
1056.400510
1056.583280
1056.693330
1056.868590
1057.023070
1057.249040
1057.486790
1057.646030
1057.836600
1058.043190
1058.117090
1058.246910
1058.404840
1058.860950
1059.046500
1059.205570
1059.349840
1059.491240
1059.649770
1059.859490
1060.022360
1060.119710
1060.284440
1060.431720
1060.586580
1060.871560
1061.041930
1061.151450
1061.308110
1061.485390
1061.626110
1061.753800
1061.889580
1062.008800
1062.127270
1062.254700
1062.470150
1062.644530
1062.802590
1062.955900
1063.109560
1063.256300
1063.362530
1063.501980
1063.618110
1063.818690
1063.967740
1064.125520
1064.231580
1064.376270
1064.528080
1064.666650
1064.808350
1064.896390
1065.061190
1065.160460
1065.262760
1065.384640
1065.519710
1065.702510
1065.844970
1065.999340
1066.113560
1066.242560
1066.385560
1066.518900
1066.635220
1066.746420
1066.876350
1067.036710
1067.181350
1067.311110
1067.410060
1067.526600
1067.685060
1067.835080
1067.964200
1068.103450
1068.210910
1068.333410
1068.434960
1068.577220
1068.798800
1068.928540
1069.097640
1069.235070
1069.533910
1069.657040
1069.772910
1069.914690
1070.287410
1070.439320
1070.544770
1070.706200
1070.829330
1070.989210
1071.147770
1071.340820
1071.481790
1071.617660
1071.827120
1071.994650
1072.131660
1072.285640
1072.415390
1072.635070
1072.832330
1072.946970
1073.134710
1073.274160
1073.416570
1073.508200
1073.662790
1073.794910
1073.913420
1074.085510
1074.223410
1074.378030
1074.519660
1074.621360
1074.749500
1074.902680
1075.049480
1075.209380
1075.298640
1075.458270
1075.591170
1075.698880
1075.810000
1075.973860
1076.102760
1076.238750
1076.357680
1076.504750
1076.636370
1076.791780
1076.907870
1077.004450
1077.119650
1077.249570
1077.379340
1077.503720
1077.619890
1077.739460
1077.851440
1078.013820
1078.145180
1078.249440
1078.337900
1078.478710
1078.595840
1078.769440
1078.872820
1079.022250
1079.165840
1079.258870
1079.481160
1079.606190
1079.715400
1079.887680
1080.075860
1080.246520
1080.347400
1080.482900
1080.613240
1080.744920
1080.882470
1081.048880
1081.220400
1081.336390
1081.482370
1081.628580
1081.847010
1081.997240
1082.147960
1082.293040
1082.435580
1082.577610
1082.686490
1082.829330
1082.944860
1083.049370
1083.177800
1083.315790
1083.652110
1083.851470
1084.033470
1084.190390
1084.347130
1084.492480
1084.623300
1084.761240
1084.884250
1085.026140
1085.234180
1085.345000
1085.480580
1085.692220
1085.828590
1086.036970
1086.177100
1086.340380
1086.494250
1086.602180
1086.712200
1086.872400
1087.033200
1087.151000
1087.307790
1087.438090
1087.609760
1087.770080
1087.968390
1088.063850
1088.222980
1088.330220
1088.427480
1088.572130
1088.710730
1088.799680
1088.979940
1089.098250
1089.224170
1089.368340
1089.535730
1089.675840
1089.761660
1089.947330
1090.131610
1090.298910
1090.464930
1090.643300
1090.757110
1090.896700
1091.008580
1091.171570
1091.288510
1091.404530
1091.523920
1091.659510
1091.782250
1091.922430
1092.047990
1092.207780
1092.342820
1092.480950
1092.617810
1092.722150
1092.833730
1092.931970
1093.067110
1093.240700
1093.388140
1093.539820
1093.641350
1093.755280
1093.916480
1094.068670
1094.189070
1094.387070
1094.529100
1094.639340
1094.818160
1094.932190
1095.039960
1095.192440
1095.362940
1095.491960
1095.602220
1095.738940
1095.926790
1096.028370
1096.191430
1096.267950
1096.446320
1096.570360
1096.701640
1096.847830
1096.969510
1097.088630
1097.276580
1097.435920
1097.581350
1097.720190
1097.834230
1098.001790
1098.143100
1098.293690
1098.604190
1098.753430
1098.903510
1099.124460
1099.232650
1099.432510
1099.557390
1099.723530
1099.888680
1099.980160
1100.165370
1100.273000
1100.458100
1100.609720
1100.790490
1100.917540
1101.090310
1101.211480
1101.352080
1101.550530
1101.688700
1101.841410
1102.004540
1102.133560
1102.272970
1102.391470
1102.522060
1102.714870
1102.845590
1102.994560
1103.126920
1103.308070
1103.424540
1103.569830
1103.739980
1103.896550
1104.030880
1104.173940
1104.318220
1104.455960
1104.733900
1104.909270
1105.105850
1105.270150
1105.398710
1105.614650
1105.779150
1106.007840
1106.124400
1106.319900
1106.444080
1106.624890
1106.768550
1106.952580
1107.097900
1107.246040
1107.386920
1107.540560
1107.691170
1107.943570
1108.124390
1108.318640
1108.456720
1108.577360
1108.710170
1108.892650
1109.068310
1109.372850
1109.554290
1109.762830
1109.994110
1110.147360
1110.295820
1110.475070
1110.618700
1110.798180
1111.106760
1111.216440
1111.423970
1111.629380
1111.784940
1111.973650
1112.208960
1112.422970
1112.570220
1112.726600
1112.873710
1113.019120
1113.159330
1113.251370
1113.421490
1113.598050
1113.719300
1113.868960
1113.975690
1114.154040
1114.324420
1114.506810
1114.631000
1114.831670
1115.028850
1115.157790
1115.252750
1115.374420
1115.560740
1115.681320
1115.798710
1116.097330
1116.339010
1116.525650
1116.657220
1116.809090
1116.932480
1117.091480
1117.262000
1117.436200
1117.555930
1117.713880
1117.828200
1118.079350
1118.217240
1118.313030
1118.485580
1118.652430
1118.777230
1118.940970
1119.109680
1119.264140
1119.418300
1119.553830
1119.706480
1119.819230
1119.927750
1120.039870
1120.182950
1120.383920
1120.542360
1120.662830
1120.821650
1120.925110
1121.114630
1121.280970
1121.480370
1121.623430
1121.740090
1121.934250
1122.238350
1122.375720
1122.483440
1122.630590
1122.833290
1122.921700
1123.154470
1123.269980
1123.366180
1123.546170
1123.697320
1123.833820
1123.993760
1124.141120
1124.271920
1124.420460
1124.597900
1124.713710
1124.832380
1124.971210
1125.128700
1125.268350
1125.344900
1125.471810
1125.570080
1125.670550
1125.797750
1125.934900
1126.056480
1126.176670
1126.302450
1126.455720
1126.571350
1126.693670
1126.793010
1126.892780
1127.063010
1127.204610
1127.307610
1127.464980
1127.574790
1127.736830
1127.840870
1127.982870
1128.101850
1128.501520
1128.698910
1128.827610
1128.960670
1129.107360
1129.219430
1129.374880
1129.544500
1129.727250
1129.835800
1130.010710
1130.175770
1130.298110
1130.439910
1130.596230
1130.798610
1130.934790
1131.086070
1131.229170
1131.337380
1131.468290
1131.631370
1131.767120
1131.888230
1132.044470
1132.196050
1132.294290
1132.478770
1132.591770
1132.688750
1132.835480
1132.949070
1133.196240
1133.321370
1133.468750
1133.594090
1133.713220
1133.840910
1133.972170
1134.108920
1134.262830
1134.382340
1134.520240
1134.676090
1134.803150
1134.974410
1135.110780
1135.229270
1135.356830
1135.492810
1135.652570
1135.813940
1135.915730
1136.031630
1136.155250
1136.255120
1136.450130
1136.575190
1136.676560
1136.818690
1136.981280
1137.139600
1137.429890
1137.626730
1137.776820
1137.916560
1138.043030
1138.153960
1138.313850
1138.426560
1138.560680
1138.684770
1138.805250
1138.932580
1139.072230
1139.186520
1139.331860
1139.443060
1139.559590
1139.674210
1139.824560
1139.927720
1140.065000
1140.213590
1140.387490
1140.518660
1140.660870
1140.802570
1140.929300
1141.033420
1141.105730
1141.288860
1141.394220
1141.559560
1141.711600
1141.846900
1141.981460
1142.116900
1142.250100
1142.398270
1142.557700
1142.713900
1142.858030
1142.969830
1143.166320
1143.297590
1143.478850
1143.600460
1143.761710
1143.856810
1143.997590
1144.121170
1144.258110
1144.364020
1144.453590
1144.571950
1144.808030
1144.914750
1145.068340
1145.191150
1145.329080
1145.409300
1145.563730
1145.727030
1145.840280
1146.025630
1146.193510
1146.374160
1146.591800
1146.731780
1146.871470
1147.045570
1147.191240
1147.405840
1147.684000
1147.836370
1147.981400
1148.181140
1148.345400
1148.503430
1148.644920
1148.807780
1148.946730
1149.108550
1149.278830
1149.431720
1149.558140
1149.704760
1149.860530
1149.990770
1150.165920
1150.315920
1150.482520
1150.642380
1150.796270
1150.918630
1151.099950
1151.237470
1151.415710
1151.543350
1151.673310
1151.777520
1151.970340
1152.147040
1152.276530
1152.423420
1152.561550
1152.708300
1152.878120
1153.012430
1153.162140
1153.309980
1153.479390
1153.619810
1153.758400
1153.885490
1153.997880
1154.117260
1154.318790
1154.458760
1154.576430
1154.693100
1154.792820
1154.954500
1155.137290
1155.254570
1155.332400
1155.511370
1155.790490
1156.023510
1156.195260
1156.315440
1156.532690
1156.629870
1156.813450
1156.949200
1157.156750
1157.287090
1157.407820
1157.528820
1157.651070
1157.777380
1157.900400
1158.068950
1158.255190
1158.391680
1158.603980
1158.721410
1158.896410
1159.147020
1159.298480
1159.457260
1159.612720
1159.795730
1159.927870
1160.031350
1160.154150
1160.354950
1160.513170
1160.702390
1160.807530
1160.965380
1161.076320
1161.208280
1161.330870
1161.493000
1161.624130
1161.741300
1161.937740
1162.156120
1162.339380
1162.488730
1162.686720
1162.807800
1162.989210
1163.193140
1163.312900
1163.515820
1163.629350
1163.816030
1164.064270
1164.169330
1164.384360
1164.516270
1164.633780
1164.792130
1164.968060
1165.061330
1165.217530
1165.392760
1165.527620
1165.680890
1165.864920
1165.991730
1166.142680
1166.301810
1166.462960
1166.565630
1166.714380
1166.925580
1167.070460
1167.239950
1167.409120
1167.546180
1167.661960
1167.802910
1167.910760
1168.055960
1168.238340
1168.358680
1168.485670
1168.643870
1168.809990
1168.955400
1169.069020
1169.278200
1169.397760
1169.553490
1169.689050
1169.808580
1169.941500
1170.103820
1170.197170
1170.379130
1170.538250
1170.700560
1170.858820
1171.027660
1171.205730
1171.322020
1171.428950
1171.574020
1171.701560
1171.834120
1172.043860
1172.229970
1172.363750
1172.608010
1172.783560
1172.975090
1173.176390
1173.379070
1173.529590
1173.691850
1173.889410
1174.059390
1174.173490
1174.316990
1174.461350
1174.710890
1174.844540
1174.987320
1175.200070
1175.365760
1175.526490
1175.706370
1175.872790
1176.010220
1176.260690
1176.445290
1176.580400
1176.777950
1176.932170
1177.109880
1177.246930
1177.401670
1177.596240
1177.726960
1177.872250
1178.038650
1178.193310
1178.346320
1178.495100
1178.667510
1178.830220
1178.940280
1179.043480
1179.240350
1179.381780
1179.519920
1179.705620
1179.924960
1180.086010
1180.198260
1180.432390
1180.702890
1180.939630
1181.069000
1181.217760
1181.357030
1181.699450
1181.987470
1182.246900
1182.434610
1182.571780
1182.741550
1183.053670
1183.269650
1183.418590
1183.628180
1183.794670
1184.122840
1184.276300
1184.469220
1184.700190
1184.923200
1185.161590
1185.379410
1185.566490
1185.783450
1185.891210
1186.048270
1186.196180
1186.306230
1186.516520
1186.682170
1186.850860
1187.014140
1187.121160
1187.317810
1187.569060
1187.724240
1187.868450
1188.019010
1188.270810
1188.490790
1188.634600
1188.792180
1188.969090
1189.121710
1189.296160
1189.461870
1189.610060
1189.789780
1190.003230
1190.215380
1190.516480
1190.679170
1190.869570
1191.039680
1191.232310
1191.391910
1191.636420
1191.822030
1191.993410
1192.187660
1192.361540
1192.506120
1192.655120
1192.854690
1193.023150
1193.141470
1193.255410
1193.488700
1193.702740
1193.834460
1194.040950
1194.192190
1194.329420
1194.468370
1194.638100
1194.796140
1194.978830
1195.187280
1195.365160
1195.504530
1195.651310
1195.799160
1195.939230
1196.071070
1196.251530
1196.419940
1196.569170
1196.702550
1196.914850
1197.108970
1197.282150
1197.393720
1197.564550
1197.761060
1197.870110
1198.052120
1198.220440
1198.383130
1198.616640
1198.770670
1198.873700
1199.024380
1199.155380
1199.361860
1199.541430
1199.698750
1199.805470
1199.956160
1200.071060
1200.233340
1200.345960
1200.480870
1200.613790
1200.752380
1200.928640
1201.102590
1201.191300
1201.312360
1201.487880
1201.675260
1201.782830
1201.910680
1202.024820
1202.161520
1202.339740
1202.522430
1202.661670
1202.824510
1202.988820
1203.163650
1203.282480
1203.399060
1203.572160
1203.655300
1203.796180
1203.912000
1204.004050
1204.154880
1204.302460
1204.425750
1204.536240
1204.703010
1204.898620
1204.985980
1205.135130
1205.282540
1205.400260
1205.504220
1205.582120
1205.730460
1205.946950
1206.121190
1206.282310
1206.510660
1206.763170
1206.919920
1207.088830
1207.264360
1207.454820
1207.569180
1207.682320
1207.877080
1208.051420
1208.234650
1208.349780
1208.487050
1208.698760
1208.834460
1209.046030
1209.179660
1209.376730
1209.496470
1209.698250
1209.835000
1209.970920
1210.073140
1210.216770
1210.303020
1210.430470
1210.678650
1210.823710
1210.977000
1211.145690
1211.244110
1211.442070
1211.602310
1211.830910
1212.017390
1212.216710
1212.395890
1212.548120
1212.743120
1212.927820
1213.109540
1213.319740
1213.487380
1213.583430
1213.803290
1213.923050
1214.126030
1214.230600
1214.375320
1214.535570
1214.647860
1214.863220
1215.011690
1215.139160
1215.257770
1215.444780
1215.576010
1215.796180
1215.950310
1216.076530
1216.186910
1216.359930
1216.530000
1216.632990
1216.743050
1216.874840
1217.118720
1217.249480
1217.389600
1217.574690
1217.664780
1217.791750
1217.937880
1218.059190
1218.166010
1218.318990
1218.477370
1218.631720
1218.794330
1218.965270
1219.094290
1219.282650
1219.402230
1219.512080
1219.681390
1219.807580
1219.989380
1220.059860
1220.231790
1220.359640
1220.547930
1220.695550
1220.851030
1220.948020
1221.054530
1221.206280
1221.350090
1221.532380
1221.653750
1221.755660
1221.891480
1221.930230
1222.093320
1222.263290
1222.458580
1222.587340
1222.781970
1222.898550
1223.084230
1223.211350
1223.445680
1223.565610
1223.723680
1223.834840
1224.047190
1224.157190
1224.290190
1224.417910
1224.540810
1224.664950
1224.930290
1225.021360
1225.169310
1225.367270
1225.570700
1225.710020
1225.832570
1226.010730
1226.150710
1226.334240
1226.468100
1226.766490
1226.927250
1227.082300
1227.277720
1227.476850
1227.654930
1227.781390
1227.933710
1228.121430
1228.289410
1228.407520
1228.598450
1228.717700
1228.858520
1228.982430
1229.171270
1229.317970
1229.426200
1229.578300
1229.693360
1229.789150
1229.985290
1230.172810
1230.288690
1230.435330
1230.614370
1230.753630
1230.826880
1230.968440
1231.076130
1231.180760
1231.328550
1231.476270
1231.566650
1231.706870
1231.858250
1231.979550
1232.130640
1232.223380
1232.340850
1232.473470
1232.590320
1232.788680
1232.882380
1232.993820
1233.109890
1233.192740
1233.301540
1233.385210
1233.507650
1233.633870
1233.822390
1233.944770
1234.069110
1234.201950
1234.283330
1234.403150
1234.640660
1234.844070
1235.030160
1235.237440
1235.414300
1235.543280
1235.737860
1235.847200
1235.985240
1236.100350
1236.203400
1236.315160
1236.522930
1236.604480
1236.734990
1236.904520
1237.065070
1237.219560
1237.328110
1237.435160
1237.546980
1237.735230
1237.848230
1237.975610
1238.131250
1238.260810
1238.381370
1238.493630
1238.629590
1238.758300
1238.857200
1238.963500
1239.054700
1239.206000
1239.340220
1239.489880
1239.649390
1239.788650
1239.921690
1240.030750
1240.132350
1240.272880
1240.412070
1240.538420
1240.669880
1240.825520
1240.973970
1241.110580
1241.308850
1241.414520
1241.597280
1241.730180
1241.857700
1241.979000
1242.162890
1242.334120
1242.473500
1242.629800
1242.746370
1242.895170
1243.017010
1243.219110
1243.380560
1243.511040
1243.635290
1243.782300
1243.929750
1244.106500
1244.226890
1244.328410
1244.441530
1244.599510
1244.784970
1244.884570
1244.982500
1245.072790
1245.194310
1245.278930
1245.353410
1245.498450
1245.628210
1245.859150
1245.975260
1246.072180
1246.157690
1246.316380
1246.492400
1246.596920
1246.784270
1246.907070
1247.054200
1247.199710
1247.341430
1247.466870
1247.642500
1247.759560
1247.890960
1248.014390
1248.139860
1248.270250
1248.456820
1248.636630
1248.769380
1248.881050
1249.025150
1249.260980
1249.341810
1249.525370
1249.654420
1249.749910
1249.892120
1250.039020
1250.164490
1250.275410
1250.389670
1250.488230
1250.607080
1250.709720
1250.871590
1251.043230
1251.096710
1251.229860
1251.351190
1251.544790
1251.698890
1251.854640
1252.048290
1252.245730
1252.370540
1252.483040
1252.607630
1252.780070
1252.920610
1252.992050
1253.141580
1253.247390
1253.361650
1253.503620
1253.644150
1253.779560
1253.916280
1254.060560
1254.168420
1254.299900
1254.419750
1254.518620
1254.637440
1254.742170
1254.862570
1255.005980
1255.096770
1255.232440
1255.359810
1255.517020
1255.659080
1255.759190
1255.994770
1256.094200
1256.224290
1256.335250
1256.418730
1256.562670
1256.703060
1256.913790
1257.039590
1257.181030
1257.355180
1257.485090
1257.622670
1257.750330
1257.865170
1258.053170
1258.233780
1258.312230
1258.407310
1258.527150
1258.654700
1258.793620
1258.934360
1259.059250
1259.167460
1259.297320
1259.492690
1259.689770
1259.892250
1260.057670
1260.219720
1260.372800
1260.501990
1260.678580
1260.815920
1260.972420
1261.117100
1261.356400
1261.491690
1261.656220
1261.812540
1261.881910
1262.012570
1262.133520
1262.312530
1262.463940
1262.664420
1262.771420
1262.919400
1263.062330
1263.210840
1263.389130
1263.600220
1263.724010
1263.861100
1263.993860
1264.134700
1264.254010
1264.379660
1264.642240
1264.747170
1264.916000
1265.054660
1265.253130
1265.374350
1265.483650
1265.648410
1265.773810
1266.071070
1266.205050
1266.348390
1266.460850
1266.621830
1266.812820
1266.923150
1267.024750
1267.183920
1267.317680
1267.437610
1267.649540
1267.769290
1267.906680
1268.014390
1268.173270
1268.334050
1268.456280
1268.608630
1268.748290
1268.939800
1269.070230
1269.211120
1269.312310
1269.518800
1269.652340
1269.809070
1269.961410
1270.133680
1270.286440
1270.505610
1270.630590
1270.797800
1270.921750
1271.018770
1271.170380
1271.294990
1271.471260
1271.619250
1271.679180
1271.901270
1271.997090
1272.150210
1272.304650
1272.378470
1272.649370
1272.831050
1272.973280
1273.146850
1273.253200
1273.424710
1273.546810
1273.654490
1273.818400
1273.947110
1274.150420
1274.295100
1274.464490
1274.618360
1274.742230
1274.888950
1275.133300
1275.255630
1275.409650
1275.626290
1275.750850
1275.983580
1276.140730
1276.297400
1276.432100
1276.595100
1276.752430
1276.902480
1277.064440
1277.188390
1277.461970
1277.578050
1277.729120
1277.927810
1278.085750
1278.209490
1278.363790
1278.512050
1278.694220
1278.819280
1279.021720
1279.266590
1279.447890
1279.596870
1279.743420
1279.872360
1280.018110
1280.121010
1280.265740
1280.393490
1280.510670
1280.680690
1280.902600
1280.995110
1281.180640
1281.287930
1281.451820
1281.605030
1281.710250
1281.862760
1282.074040
1282.227080
1282.349150
1282.495200
1282.625640
1282.783040
1282.962400
1283.104520
1283.293730
1283.412700
1283.653930
1283.791710
1283.902080
1284.037240
1284.154100
1284.308920
1284.571570
1284.764480
1284.986230
1285.101270
1285.286660
1285.398260
1285.598030
1285.709640
1285.843010
1286.003710
1286.233040
1286.432170
1286.591740
1286.729970
1286.875720
1287.023660
1287.158330
1287.367320
1287.488140
1287.639010
1287.771860
1287.979570
1288.089520
1288.290710
1288.408690
1288.763330
1288.849980
1289.038660
1289.202010
1289.344410
1289.531120
1289.668670
1289.797190
1289.911600
1290.026500
1290.251500
1290.397900
1290.546130
1290.689460
1290.859730
1290.992040
1291.141820
1291.283910
1291.471920
1291.583270
1291.816730
1291.917060
1292.134860
1292.254440
1292.407130
1292.494160
1292.663950
1292.936160
1293.098540
1293.225530
1293.361370
1293.502400
1293.626390
1293.831280
1293.949600
1294.167830
1294.463800
1294.555900
1294.689990
1294.906450
1295.055750
1295.164090
1295.349250
1295.421190
1295.537070
1295.663440
1295.829640
1296.055590
1296.269860
1296.446190
1296.612550
1296.695280
1296.869620
1297.000450
1297.125570
1297.252410
1297.403010
1297.533410
1297.634620
1297.788350
1297.947840
1298.098200
1298.265620
1298.448300
1298.529970
1298.649520
1298.793410
1298.903900
1299.097870
1299.245950
1299.374820
1299.475160
1299.581230
1299.724880
1299.882620
1300.049870
1300.144150
1300.262050
1300.419440
1300.586820
1300.741710
1300.860340
1301.022440
1301.107000
1301.197020
1301.339410
1301.452580
1301.601860
1301.735440
1301.811020
1301.949430
1302.080030
1302.264420
1302.404220
1302.529490
1302.686930
1302.801840
1302.956680
1303.074250
1303.235950
1303.355310
1303.485790
1303.619100
1303.870230
1304.040520
1304.170310
1304.280590
1304.445920
1304.538160
1304.620660
1304.745840
1304.880860
1304.986800
1305.158200
1305.245100
1305.431290
1305.613730
1305.718160
1305.892320
1306.122070
1306.228810
1306.390920
1306.519650
1306.639970
1306.772990
1306.900210
1307.055750
1307.226130
1307.396330
1307.558410
1307.746310
1307.880360
1308.045450
1308.211480
1308.367610
1308.527280
1308.674330
1308.792470
1308.951360
1309.161880
1309.293820
1309.393800
1309.524570
1309.626500
1309.747510
1309.921990
1310.014200
1310.168850
1310.274030
1310.389840
1310.550450
1310.640230
1310.803800
1311.034230
1311.163140
1311.272810
1311.428530
1311.578900
1311.728770
1311.873410
1312.011010
1312.163630
1312.325070
1312.487140
1312.635250
1312.780550
1312.925500
1313.041570
1313.236100
1313.301060
1313.434980
1313.560730
1313.680680
1313.821810
1313.917480
1314.037090
1314.197430
1314.314830
1314.468370
1314.619600
1314.793110
1314.922780
1315.057430
1315.151720
1315.348880
1315.472600
1315.587140
1315.719770
1315.870840
1315.991990
1316.088380
1316.312010
1316.441100
1316.559640
1316.648960
1316.770800
1316.845550
1316.983800
1317.116830
1317.261030
1317.369710
1317.498660
1317.640970
1317.749240
1317.825040
1317.959150
1318.083940
1318.201740
1318.306660
1318.429810
1318.568130
1318.631980
1318.762880
1318.929220
1319.040510
1319.155440
1319.246980
1319.370510
1319.506170
1319.619330
1319.767550
1319.873640
1319.981800
1320.086850
1320.208370
1320.339210
1320.472320
1320.557830
1320.697530
1320.798980
1320.868340
1321.005220
1321.107230
1321.200580
1321.302820
1321.399730
1321.509100
1321.597820
1321.730490
1321.914240
1322.025040
1322.176830
1322.344500
1322.496580
1322.621940
1322.742090
1322.884300
1323.055440
1323.188350
1323.275300
1323.399850
1323.511630
1323.666490
1323.783650
1323.912640
1324.025700
1324.122980
1324.254050
1324.408030
1324.547770
1324.695210
1324.789500
1324.963360
1325.077380
1325.194900
1325.327760
1325.444910
1325.624700
1325.737060
1325.834250
1325.932740
1326.128040
1326.300130
1326.402710
1326.491080
1326.721090
1326.818010
1326.960880
1327.087020
1327.234430
1327.368510
1327.494880
1327.617610
1327.713120
1327.845810
1327.976900
1328.086050
1328.194950
1328.335800
1328.484310
1328.633050
1328.761000
1328.903410
1329.041690
1329.147610
1329.288540
1329.349870
1329.543060
1329.669280
1329.831530
1329.933730
1330.077250
1330.200790
1330.323570
1330.441990
1330.583190
1330.680600
1330.821670
1330.927670
1331.012550
1331.132630
1331.250580
1331.433730
1331.580690
1331.707230
1331.825490
1331.991210
1332.188520
1332.300900
1332.473030
1332.598090
1332.749240
1332.834380
1333.053800
1333.171120
1333.318700
1333.457200
1333.651610
1333.778130
1333.902320
1334.045120
1334.167890
1334.315790
1334.433760
1334.625370
1334.774470
1334.903410
1335.097990
1335.208100
1335.324850
1335.482680
1335.594190
1335.736320
1335.878010
1336.062600
1336.183700
1336.316220
1336.481100
1336.610470
1336.758170
1336.862660
1337.017900
1337.134260
1337.309990
1337.439900
1337.606230
1337.705140
1337.780070
1337.952990
1338.044350
1338.222440
1338.318400
1338.536450
1338.682690
1338.883240
1339.041360
1339.180920
1339.264570
1339.419500
1339.553710
1339.699360
1339.914080
1340.029520
1340.192290
1340.320230
1340.430220
1340.580230
1340.660530
1340.797220
1340.890720
1341.054250
1341.170450
1341.288680
1341.440050
1341.510720
1341.634800
1341.786720
1341.917640
1342.023770
1342.181800
1342.283350
1342.394320
1342.594070
1342.744850
1342.903140
1343.064400
1343.236560
1343.370410
1343.505940
1343.628140
1343.750500
1343.898290
1344.008850
1344.063630
1344.200250
1344.362740
1344.500050
1344.659800
1344.798360
1344.938270
1345.035180
1345.191610
1345.313340
1345.469070
1345.600050
1345.708950
1345.919290
1346.041460
1346.181460
1346.270200
1346.391440
1346.538500
1346.627690
1346.732190
1346.851820
1346.942280
1347.087740
1347.162120
1347.328080
1347.500580
1347.598210
1347.721720
1347.881690
1347.978540
1348.116710
1348.327370
1348.463000
1348.564400
1348.668170
1348.883550
1348.980760
1349.140650
1349.263520
1349.353910
1349.487690
1349.612890
1349.789110
1349.865040
1349.997000
1350.144430
1350.294010
1350.352380
1350.494600
1350.615330
1350.735630
1350.839980
1350.935570
1351.045960
1351.157220
1351.260290
1351.440400
1351.572290
1351.693460
1351.800170
1351.940530
1352.113690
1352.254240
1352.367150
1352.478540
1352.617330
1352.780720
1352.952890
1353.092210
1353.257270
1353.370750
1353.458940
1353.560860
1353.655910
1353.773500
1354.310000
1354.449790
1354.561430
1354.714160
1354.897100
1355.039780
1355.136100
1355.347600
1355.474350
1355.582110
1355.725480
1355.859100
1355.962370
1356.073430
1356.264610
1356.410630
1356.576780
1356.675010
1356.812580
1356.917220
1357.016090
1357.172070
1357.344620
1357.450430
1357.574870
1357.670640
1357.797390
1357.919130
1358.037770
1358.169810
1358.267050
1358.407190
1358.493300
1358.636770
1358.791470
1358.912750
1359.030330
1359.145550
1359.226900
1359.416040
1359.498120
1359.604280
1359.741100
1359.860510
1359.979920
1360.107580
1360.237280
1360.364550
1360.486850
1360.612330
1360.717270
1360.895950
1361.036170
1361.126630
1361.198930
1361.369060
1361.481570
1361.610510
1361.727440
1361.836160
1361.987150
1362.128600
1362.199610
1362.352520
1362.435270
1362.574330
1362.708540
1362.814600
1362.947810
1363.057630
1363.172760
1363.266270
1363.410810
1363.566550
1363.690860
1363.830100
1363.974170
1364.082490
1364.194020
1364.350360
1364.450200
1364.579610
1364.690590
1364.801570
1364.914310
1365.025750
1365.132230
1365.278100
1365.403310
1365.514330
1365.649250
1365.763150
1365.890240
1365.966860
1366.093580
1366.236250
1366.387590
1366.653310
1366.800220
1366.938400
1367.070670
1367.196770
1367.321280
1367.436750
1367.567590
1367.691990
1367.808690
1367.928960
1368.047980
1368.219070
1368.325590
1368.501610
1368.617290
1368.746530
1368.931150
1369.032280
1369.171740
1369.302900
1369.427990
1369.524610
1369.627630
1369.718170
1369.833110
1369.951520
1370.071090
1370.171220
1370.287340
1370.451830
1370.576800
1370.733310
1370.869360
1370.976880
1371.088980
1371.192000
1371.272730
1371.423220
1371.548940
1371.671830
1371.781280
1371.882590
1372.009330
1372.153950
1372.286300
1372.399360
1372.515660
1372.625900
1372.733250
1372.876290
1372.977670
1373.077730
1373.195820
1373.323760
1373.433760
1373.591520
1373.682010
1373.791130
1373.924510
1374.033720
1374.217540
1374.300010
1374.431100
1374.567880
1374.682110
1374.854840
1374.955720
1375.093540
1375.224580
1375.356750
1375.505460
1375.603460
1375.714260
1375.844050
1375.952570
1376.037490
1376.181340
1376.286890
1376.411020
1376.506060
1376.641290
1376.759170
1376.859320
1376.946300
1377.038400
1377.163990
1377.293790
1377.417510
1377.543120
1377.675020
1377.781280
1377.917330
1378.043850
1378.163680
1378.249880
1378.366770
1378.456350
1378.558360
1378.692980
1378.810340
1378.944440
1379.079100
1379.229230
1379.364170
1379.483040
1379.643130
1379.793840
1379.927910
1380.021870
1380.154620
1380.282050
1380.358110
1380.461300
1380.584080
1380.680980
1380.792410
1380.935790
1381.100310
1381.331240
1381.416310
1381.532990
1381.687530
1381.787400
1381.925690
1382.026570
1382.119870
1382.236380
1382.366830
1382.467700
1382.580650
1382.700500
1382.791320
1382.915530
1383.003240
1383.121480
1383.265750
1383.394660
1383.512970
1383.638520
1383.745310
1383.896440
1384.121000
1384.212600
1384.383400
1384.492060
1384.626960
1384.751630
1384.856970
1384.979180
1385.085830
1385.271950
1385.435090
1385.587580
1385.725770
1385.865640
1385.953870
1386.110750
1386.255450
1386.367680
1386.505390
1386.638220
1386.800760
1386.921100
1387.044680
1387.157000
1387.285950
1387.483170
1387.577770
1387.695050
1387.812970
1387.927750
1388.068760
1388.193540
1388.318440
1388.430460
1388.542310
1388.639880
1388.802230
1388.917400
1389.004720
1389.121890
1389.237380
1389.379740
1389.511100
1389.648240
1389.763130
1389.849750
1389.966860
1390.110470
1390.207840
1390.325990
1390.452550
1390.587160
1390.742330
1390.851910
1390.954340
1391.047800
1391.201490
1391.289790
1391.472710
1391.569830
1391.673220
1391.778510
1391.875650
1391.988020
1392.133100
1392.230130
1392.349320
1392.488950
1392.583710
1392.653880
1392.755060
1392.901250
1393.012840
1393.100750
1393.260890
1393.392110
1393.545920
1393.619470
1393.722620
1393.813710
1393.940720
1394.066940
1394.238080
1394.320430
1394.433740
1394.499850
1394.643190
1394.700810
1394.810040
1394.965460
1395.049250
1395.175490
1395.298030
1395.412520
1395.575250
1395.676440
1395.795120
1395.944530
1396.068980
1396.254740
1396.333840
1396.476440
1396.569000
1396.650080
1396.749880
1396.873750
1397.006200
1397.092230
1397.192350
1397.351080
1397.432660
1397.513830
1397.622360
1397.747730
1397.830400
1397.957570
1398.053570
1398.153140
1398.267960
1398.360910
1398.457100
1398.593030
1398.703800
1398.844800
1398.943320
1399.058080
1399.210810
1399.302480
1399.394210
1399.545710
1399.647700
1399.779480
1399.883470
1400.006550
1400.100940
1400.242450
1400.355980
1400.503610
1400.611320
1400.744270
1400.896560
1401.007310
1401.113020
1401.221220
1401.335190
1401.423230
1401.490600
1401.670560
1401.787740
1401.920060
1402.031520
1402.185280
1402.289530
1402.419810
1402.584820
1402.698660
1402.819270
1402.928130
1403.016210
1403.125800
1403.282930
1403.390350
1403.546260
1403.638040
1403.740290
1403.895490
1403.992290
1404.086060
1404.210430
1404.331770
1404.430900
1404.561410
1404.682630
1404.791400
1404.900370
1405.063310
1405.165680
1405.342250
1405.472320
1405.622740
1405.736300
1405.822050
1406.010910
1406.100030
1406.216800
1406.320540
1406.450000
1406.555640
1406.678150
1406.812840
1406.968850
1407.065180
1407.159020
1407.288410
1407.358740
1407.486620
1407.636420
1407.768970
1407.949380
1408.090710
1408.223260
1408.378420
1408.491860
1408.633760
1408.807570
1408.905260
1409.019110
1409.148370
1409.276620
1409.438390
1409.575490
1409.716980
1409.788740
1409.895660
1410.033880
1410.148210
1410.301170
1410.519910
1410.637830
1410.776510
1410.881890
1410.972570
1411.132190
1411.301040
1411.407600
1411.615390
1411.746800
1411.928660
1412.022370
1412.164160
1412.333750
1412.417330
1412.545270
1412.658710
1412.824100
1412.942590
1413.031270
1413.179280
1413.280300
1413.414030
1413.522710
1413.628560
1413.759370
1413.879610
1414.006430
1414.158970
1414.284510
1414.353710
1414.499700
1414.629790
1414.738470
1414.854790
1414.970960
1415.092390
1415.195810
1415.291050
1415.384110
1415.520010
1415.614290
1415.741010
1415.842010
1415.945150
1416.061460
1416.155450
1416.254480
1416.341170
1416.528020
1416.628620
1416.739370
1416.833180
1416.966430
1417.097500
1417.208360
1417.282510
1417.462360
1417.575070
1417.718710
1417.826600
1417.942660
1418.046550
1418.215630
1418.288670
1418.417720
1418.537110
1418.658920
1418.789260
1418.909430
1419.041180
1419.183670
1419.302290
1419.435320
1419.511230
1419.644510
1419.755390
1419.849550
1419.949100
1420.094870
1420.190160
1420.290240
1420.401810
1420.524530
1420.678400
1420.812740
1420.930320
1421.036550
1421.159510
1421.272720
1421.457340
1421.569830
1421.676390
1421.794230
1421.937000
1422.088500
1422.221850
1422.333290
1422.482350
1422.626540
1422.776420
1422.899170
1423.004410
1423.166860
1423.274140
1423.437690
1423.561260
1423.698380
1423.854060
1423.991790
1424.136350
1424.285790
1424.375150
1424.523770
1424.647640
1424.749470
1424.850820
1424.943690
1425.021940
1425.189200
1425.312500
1425.439130
1425.564670
1425.685490
1425.766210
1425.890280
1426.058730
1426.208240
1426.301870
1426.402470
1426.516530
1426.708680
1426.834580
1426.995740
1427.104090
1427.315280
1427.424790
1427.569950
1427.717090
1427.824740
1427.963610
1428.114970
1428.280450
1428.378570
1428.556310
1428.694340
1428.796450
1428.935660
1429.063930
1429.132640
1429.274720
1429.394920
1429.574590
1429.661290
1429.819440
1429.943940
1430.045730
1430.182920
1430.295330
1430.415950
1430.550690
1430.665120
1430.839580
1430.933290
1431.067950
1431.192510
1431.337480
1431.469810
1431.594860
1431.704360
1431.818240
1431.909460
1432.004050
1432.135550
1432.259360
1432.397950
1432.513040
1432.722840
1432.844880
1432.953140
1433.081800
1433.221360
1433.334620
1433.421540
1433.532700
1433.696120
1433.768800
1433.854860
1433.977820
1434.084290
1434.239420
1434.398680
1434.615430
1434.729630
1434.837040
1435.003810
1435.111460
1435.244900
1435.354970
1435.491280
1435.651630
1435.764500
1435.896720
1436.004360
1436.113710
1436.226010
1436.384320
1436.501820
1436.646770
1436.759570
1436.862010
1436.998430
1437.127450
1437.246360
1437.359610
1437.449080
1437.564900
1437.697920
1437.813390
1437.983440
1438.118920
1438.232410
1438.394580
1438.499810
1438.663600
1438.802730
1438.901310
1439.105570
1439.191360
1439.337550
1439.450880
1439.546660
1439.669590
1439.757380
1439.866530
1439.985120
1440.093020
1440.214220
1440.369360
1440.490130
1440.650370
1440.715520
1440.807370
1440.944850
1441.039690
1441.172900
1441.281630
1441.411130
1441.521620
1441.667150
1441.762260
1441.828420
1441.947380
1442.073060
1442.206320
1442.364280
1442.462060
1442.651350
1442.767180
1442.871300
1442.997120
1443.070980
1443.203050
1443.312780
1443.405470
1443.495910
1443.648200
1443.788640
1443.926060
1444.049890
1444.168240
1444.271310
1444.384780
1444.492290
1444.629700
1444.782380
1444.860520
1444.980990
1445.109380
1445.224740
1445.320950
1445.431040
1445.557010
1445.675480
1445.837670
1445.923520
1446.034010
1446.133330
1446.252880
1446.368680
1446.502110
1446.599910
1446.751720
1446.853490
1446.978750
1447.082390
1447.169010
1447.264910
1447.389830
1447.485620
1447.598610
1447.734080
1447.853440
1447.954270
1448.046140
1448.175560
1448.300500
1448.399820
1448.545070
1448.662100
1448.781090
1448.899290
1449.021790
1449.135170
1449.229220
1449.324950
1449.494710
1449.610250
1449.725970
1449.839140
1449.956430
1450.040310
1450.178520
1450.295340
1450.461530
1450.559020
1450.695780
1450.815450
1450.912470
1451.033950
1451.155700
1451.282150
1451.384820
1451.483370
1451.665330
1451.768580
1451.859710
1451.964370
1452.074350
1452.172540
1452.300350
1452.425250
1452.592110
1452.724600
1452.815390
1452.937710
1453.090390
1453.184500
1453.337260
1453.459190
1453.632230
1453.713030
1453.834810
1453.895020
1454.001380
1454.092260
1454.221230
1454.338120
1454.448820
1454.527570
1454.662330
1454.808700
1454.848670
1455.010120
1455.101960
1455.187680
1455.304310
1455.425460
1455.557120
1455.680620
1455.782130
1455.931430
1456.067380
1456.183750
1456.330160
1456.475140
1456.602180
1456.693320
1456.851640
1456.945500
1457.060180
1457.175800
1457.272850
1457.355410
1457.464850
1457.566580
1457.746410
1457.864910
1457.969530
1458.089340
1458.199480
1458.286960
1458.423620
1458.516090
1458.648360
1458.757440
1458.884730
1459.006700
1459.107850
1459.233200
1459.355540
1459.557990
1459.663440
1459.820150
1459.960270
1460.103180
1460.218580
1460.313700
1460.475010
1460.594690
1460.743220
1460.858000
1460.983280
1461.123950
1461.275510
1461.397890
1461.513650
1461.664400
1461.775970
1461.871120
1462.043180
1462.160490
1462.303490
1462.464410
1462.621790
1462.744290
1462.903710
1463.004600
1463.095130
1463.241630
1463.382150
1463.508070
1463.626430
1463.744390
1463.868770
1463.985680
1464.098130
1464.212720
1464.318330
1464.420350
1464.554690
1464.663220
1464.801880
1464.949920
1465.036960
1465.190860
1465.286440
1465.410800
1465.519270
1465.659170
1465.783820
1465.893380
1466.017770
1466.152170
1466.287010
1466.399880
1466.511160
1466.609840
1466.712580
1466.832070
1466.938770
1467.065390
1467.164820
1467.306350
1467.414180
1467.532720
1467.642430
1467.769700
1467.937590
1468.075850
1468.214900
1468.334110
1468.475180
1468.611680
1468.686750
1468.869950
1468.962560
1469.052360
1469.183460
1469.354110
1469.512150
1469.590710
1469.756500
1469.912390
1470.027650
1470.136100
1470.251010
1470.377420
1470.549020
1470.697770
1470.803520
1470.956940
1471.063200
1471.178320
1471.290030
1471.416560
1471.476480
1471.618480
1471.853220
1472.053170
1472.224500
1472.380660
1472.511110
1472.676270
1472.805490
1472.958080
1473.104500
1473.184630
1473.319640
1473.417160
1473.540410
1473.710970
1473.899640
1474.043890
1474.152930
1474.326290
1474.439380
1474.628470
1474.729640
1474.899380
1475.032360
1475.132890
1475.249470
1475.370790
1475.502160
1475.627840
1475.795120
1475.916430
1475.987140
1476.078990
1476.224090
1476.390040
1476.525460
1476.641190
1476.870730
1476.948500
1477.091320
1477.245700
1477.376310
1477.512920
1477.727370
1477.823820
1477.909880
1478.038100
1478.166980
1478.260340
1478.386980
1478.528440
1478.629730
1478.821570
1478.940810
1479.080230
1479.191100
1479.302190
1479.434190
1479.542200
1479.739280
1479.846790
1480.080180
1480.162070
1480.279610
1480.402340
1480.529700
1480.638710
1480.762750
1480.870280
1481.020430
1481.164750
1481.263270
1481.419410
1481.563810
1481.654060
1481.786860
1481.942650
1482.120810
1482.273290
1482.418980
1482.564840
1482.704270
1482.817930
1482.913500
1483.032000
1483.168860
1483.297120
1483.415200
1483.571110
1483.709260
1483.880370
1484.002920
1484.124660
1484.234000
1484.363040
1484.493320
1484.639260
1484.805090
1484.894640
1485.095010
1485.249300
1485.359170
1485.472510
1485.604460
1485.802950
1485.904910
1486.048010
1486.179510
1486.271000
1486.398680
1486.518600
1486.612730
1486.743400
1486.851210
1487.018950
1487.140970
1487.263290
1487.378090
1487.521410
1487.679190
1487.783730
1487.991520
1488.074940
1488.196300
1488.350510
1488.476640
1488.574050
1488.755920
1488.851220
1488.947270
1489.057050
1489.159600
1489.298950
1489.424700
1489.564640
1489.678230
1489.776640
1489.914920
1490.027600
1490.139350
1490.258040
1490.369230
1490.465360
1490.586270
1490.669860
1490.805340
1490.911010
1491.000830
1491.132410
1491.278520
1491.372540
1491.515590
1491.648070
1491.733870
1491.821490
1491.964000
1492.090560
1492.223590
1492.341330
1492.471740
1492.581450
1492.722230
1492.831160
1492.929110
1493.072900
1493.187540
1493.287260
1493.445990
1493.642790
1493.803460
1493.967900
1494.080960
1494.217000
1494.336820
1494.457950
1494.586090
1494.705410
1494.832550
1494.975300
1495.112870
1495.246250
1495.366610
1495.490770
1495.593670
1495.732650
1495.851400
1495.989220
1496.114320
1496.230520
1496.414490
1496.523010
1496.664790
1496.823850
1496.908500
1497.026650
1497.158360
1497.311730
1497.449680
1497.695680
1497.836480
1497.951570
1498.074490
1498.207520
1498.345460
1498.498030
1498.604310
1498.686510
1498.882550
1499.008150
1499.175800
1499.278480
1499.560160
1499.664830
1499.879340
1499.993790
1500.158640
1500.289010
1500.467430
1500.505520
1500.695570
1500.810300
1500.961820
1501.059700
1501.171220
1501.324470
1501.428650
1501.570270
1501.669730
1501.783620
1501.925290
1502.014090
1502.126230
1502.255590
1502.388150
1502.548460
1502.683980
1502.788730
1502.917390
1503.016300
1503.188770
1503.320300
1503.475220
1503.621790
1503.743960
1503.896220
1504.007010
1504.126120
1504.212570
1504.325260
1504.415770
1504.564650
1504.713360
1504.818830
1504.919390
1505.070360
1505.215690
1505.312750
1505.547410
1505.670780
1505.763460
1505.915970
1506.014790
1506.104930
1506.262700
1506.385940
1506.559350
1506.669080
1506.773350
1506.883500
1507.042000
1507.168720
1507.351990
1507.542140
1507.704250
1507.878670
1508.020860
1508.175840
1508.296790
1508.485090
1508.673610
1508.820630
1509.017230
1509.154010
1509.276980
1509.374210
1509.483430
1509.612210
1509.807240
1509.967710
1510.114300
1510.225210
1510.368870
1510.474040
1510.641040
1510.766350
1510.895890
1511.022080
1511.122570
1511.256680
1511.403350
1511.543670
1511.690220
1511.848110
1511.969860
1512.121810
1512.247530
1512.424160
1512.519250
1512.616640
1512.759330
1512.893160
1513.089440
1513.336730
1513.461560
1513.584510
1513.732810
1513.847600
1514.075930
1514.203850
1514.349290
1514.536730
1514.676210
1514.933000
1515.079770
1515.206600
1515.368220
1515.496310
1515.681380
1515.770320
1515.978410
1516.199470
1516.281090
1516.384070
1516.583540
1516.693520
1516.854800
1516.993530
1517.134710
1517.277690
1517.448910
1517.583060
1517.782040
1517.931000
1518.103130
1518.202130
1518.399660
1518.575160
1518.687250
1518.804130
1518.957960
1519.074970
1519.270410
1519.412560
1519.561860
1519.718470
1519.861180
1519.996320
1520.118370
1520.227260
1520.331900
1520.448040
1520.546980
1520.680160
1520.793500
1520.928160
1521.055200
1521.192140
1521.311890
1521.430540
1521.566060
1521.679880
1521.827160
1521.961300
1522.139360
1522.247880
1522.357520
1522.484280
1522.616860
1522.798600
1522.910530
1523.022220
1523.213260
1523.362150
1523.488250
1523.712860
1523.922850
1524.014130
1524.189050
1524.298700
1524.467150
1524.641470
1524.770940
1524.920430
1525.100580
1525.247500
1525.399610
1525.536550
1525.697800
1525.817960
1525.946680
1526.059080
1526.214590
1526.364700
1526.489050
1526.660730
1526.805500
1526.939070
1527.091690
1527.202340
1527.299090
1527.418180
1527.581910
1527.715730
1527.822970
1527.994190
1528.111500
1528.199210
1528.319730
1528.392450
1528.557360
1528.678990
1528.823310
1528.985690
1529.112060
1529.206130
1529.322640
1529.419690
1529.522760
1529.616340
1529.716160
1529.869810
1529.968970
1530.131230
1530.233930
1530.398540
1530.506230
1530.605400
1530.732440
1530.875790
1530.999780
1531.148840
1531.272230
1531.374380
1531.492520
1531.607310
1531.739520
1531.892640
1532.001170
1532.131440
1532.208970
1532.369990
1532.477800
1532.602130
1532.683160
1532.833470
1532.966000
1533.073920
1533.179620
1533.271410
1533.417530
1533.554340
1533.702130
1533.811620
1533.960600
1534.100990
1534.174800
1534.238680
1534.377780
1534.494950
1534.566440
1534.685230
1534.824600
1534.940650
1535.048600
1535.183000
1535.275800
1535.408000
1535.538150
1535.716270
1535.889060
1536.027270
1536.137890
1536.276540
1536.360040
1536.469500
1536.591580
1536.784390
1536.865860
1536.979010
1537.085720
1537.220110
1537.333400
1537.485310
1537.585490
1537.756030
1537.887510
1538.004230
1538.135030
1538.226600
1538.370730
1538.490980
1538.602200
1538.727710
1538.862140
1538.970200
1539.092590
1539.270400
1539.373370
1539.511890
1539.703950
1539.888500
1540.028270
1540.182640
1540.297590
1540.420080
1540.514030
1540.694130
1540.876690
1540.991520
1541.143330
1541.265400
1541.397230
1541.548470
1541.635570
1541.728190
1541.881880
1542.013860
1542.156880
1542.253290
1542.378000
1542.459500
1542.590930
1542.708720
1542.857810
1542.967590
1543.116380
1543.251550
1543.334290
1543.414500
1543.518200
1543.647330
1543.808610
1543.965280
1544.097030
1544.210310
1544.364330
1544.499130
1544.624060
1544.749160
1544.837310
1544.944130
1545.102470
1545.260330
1545.342960
1545.459380
1545.569040
1545.714830
1545.831430
1545.952130
1546.126310
1546.242970
1546.352510
1546.488100
1546.674220
1546.779230
1546.908540
1547.025890
1547.204010
1547.313290
1547.480920
1547.613040
1547.735270
1547.860670
1547.989990
1548.153870
1548.267300
1548.423140
1548.584800
1548.698320
1548.805710
1548.918170
1549.032540
1549.151180
1549.306930
1549.424190
1549.558180
1549.653510
1549.777530
1549.897230
1550.000540
1550.084150
1550.163410
1550.294310
1550.391830
1550.546410
1550.668690
1550.773250
1550.909700
1550.999810
1551.069350
1551.190770
1551.356690
1551.468480
1551.574750
1551.718920
1551.878720
1551.967880
1552.191190
1552.280530
1552.367290
1552.494430
1552.614010
1552.708160
1552.889880
1552.998210
1553.154470
1553.248900
1553.380140
1553.522740
1553.637010
1553.805510
1553.949980
1554.083430
1554.151480
1554.308390
1554.436790
1554.560720
1554.712980
1554.855250
1554.981100
1555.152760
1555.249390
1555.359920
1555.516040
1555.660240
1555.936830
1556.037940
1556.148960
1556.315110
1556.431420
1556.600610
1556.744500
1556.932030
1557.039150
1557.192420
1557.348100
1557.470720
1557.584450
1557.694880
1557.807400
1557.899410
1558.032500
1558.216960
1558.327000
1558.452280
1558.589400
1558.728200
1558.887020
1558.950200
1559.074350
1559.215480
1559.384220
1559.595450
1559.724110
1559.838430
1559.982920
1560.135700
1560.295870
1560.416220
1560.553350
1560.644680
1560.834770
1560.976510
1561.102520
1561.289970
1561.454220
1561.674510
1561.766520
1561.953440
1562.073150
1562.215030
1562.306710
1562.431720
1562.536290
1562.751360
1562.840500
1562.986820
1563.112670
1563.200860
1563.347150
1563.482320
1563.649380
1563.774400
1563.926630
1564.051030
1564.229110
1564.342190
1564.508780
1564.671470
1564.803400
1564.927500
1565.107230
1565.216090
1565.358960
1565.472870
1565.613790
1565.781380
1565.909160
1566.064900
1566.242210
1566.355150
1566.487950
1566.607660
1566.704780
1566.811210
1566.897840
1567.009510
1567.146940
1567.290510
1567.402360
1567.555100
1567.670620
1567.761660
1567.944420
1568.111690
1568.274620
1568.401750
1568.533370
1568.737550
1568.932700
1569.097980
1569.284170
1569.412050
1569.569990
1569.692660
1569.821730
1569.958840
1570.193290
1570.315270
1570.432410
1570.583580
1570.799830
1570.914560
1571.057360
1571.204000
1571.300480
1571.455920
1571.702540
1571.873160
1571.996290
1572.157490
1572.235120
1572.383910
1572.510920
1572.643480
1572.764160
1572.926010
1573.030350
1573.160740
1573.258990
1573.353200
1573.509470
1573.654070
1573.798900
1573.915010
1574.002530
1574.156420
1574.324120
1574.452120
1574.569500
1574.669940
1574.836380
1574.937750
1575.067730
1575.212220
1575.359320
1575.469170
1575.623150
1575.733200
1575.886850
1575.973110
1576.127880
1576.272330
1576.486580
1576.592620
1576.719720
1576.880100
1577.076310
1577.316690
1577.522750
1577.734610
1577.809350
1578.014600
1578.145610
1578.313330
1578.446540
1578.526340
1578.736360
1578.892390
1579.022140
1579.183810
1579.346870
1579.511080
1579.660970
1579.792370
1579.927570
1580.079180
1580.190010
1580.375620
1580.507390
1580.620770
1580.738160
1580.874360
1580.994270
1581.195680
1581.392800
1581.510320
1581.674350
1581.811560
1581.935030
1582.068650
1582.185060
1582.333330
1582.480560
1582.646590
1582.879830
1583.036890
1583.151620
1583.262530
1583.459260
1583.604310
1583.716740
1583.859370
1584.011960
1584.100070
1584.292320
1584.439790
1584.583760
1584.738330
1584.900390
1585.038590
1585.133930
1585.267420
1585.405500
1585.529570
1585.707920
1585.833190
1585.977260
1586.077030
1586.186930
1586.350050
1586.489740
1586.629650
1586.803420
1586.923360
1587.062050
1587.245710
1587.451450
1587.653440
1587.770710
1587.900650
1588.047780
1588.153180
1588.279690
1588.414180
1588.566980
1588.745480
1588.952920
1589.092670
1589.242610
1589.355080
1589.493080
1589.676460
1589.844730
1590.012580
1590.168590
1590.287220
1590.411740
1590.603230
1590.762560
1590.946690
1591.100000
1591.233290
1591.373370
1591.551550
1591.727080
1591.841070
1591.957970
1592.113570
1592.210590
1592.330220
1592.469400
1592.606660
1592.773760
1592.860280
1592.967750
1593.118610
1593.316080
1593.454940
1593.557980
1593.681330
1593.780040
1593.913810
1594.011740
1594.149110
1594.305260
1594.504800
1594.629020
1594.766460
1594.918180
1595.063370
1595.183820
1595.296880
1595.409160
1595.544150
1595.652360
1595.794320
1595.922460
1596.067120
1596.234110
1596.357940
1596.499050
1596.615370
1596.749910
1596.914250
1597.014570
1597.120990
1597.266800
1597.404830
1597.604410
1597.700490
1597.855350
1597.971390
1598.066380
1598.191510
1598.321160
1598.378510
1598.512570
1598.693980
1598.862730
1599.035590
1599.182960
1599.294420
1599.433710
1599.591270
1599.697350
1599.831580
1599.946730
1600.048540
1600.155720
1600.310670
1600.454440
1600.595930
1600.714370
1600.833470
1600.962320
1601.092400
1601.224200
1601.297060
1601.424650
1601.536210
1601.694190
1601.844180
1601.967690
1602.100490
1602.244220
1602.350090
1602.467050
1602.561360
1602.758550
1602.899340
1603.034660
1603.178400
1603.344270
1603.458310
1603.646620
1603.821460
1603.936050
1604.078570
1604.192120
1604.328810
1604.449260
1604.576900
1604.739600
1604.851660
1605.029650
1605.137690
1605.303680
1605.436830
1605.577560
1605.683390
1605.789470
1605.943100
1606.093120
1606.348880
1606.480460
1606.618280
1606.755060
1606.890190
1607.037770
1607.188010
1607.314650
1607.511760
1607.644800
1607.754740
1607.920110
1608.081080
1608.265550
1608.431340
1608.623070
1608.747930
1608.848350
1608.945560
1609.080600
1609.238230
1609.465010
1609.581440
1609.672430
1609.752270
1609.861890
1609.969020
1610.083270
1610.192990
1610.307590
1610.451440
1610.585750
1610.686840
1610.806750
1610.896800
1610.995660
1611.120670
1611.228570
1611.331660
1611.445230
1611.537160
1611.650700
1611.758500
1611.902890
1612.004720
1612.101320
1612.233350
1612.342890
1612.468760
1612.602900
1612.753960
1612.939810
1613.051260
1613.148150
1613.275220
1613.416640
1613.573710
1613.706980
1613.836250
1613.932340
1614.087020
1614.216310
1614.329130
1614.391140
1614.529570
1614.633040
1614.763370
1614.892320
1615.007020
1615.090310
1615.211260
1615.340060
1615.494290
1615.627960
1615.747230
1615.872430
1615.971580
1616.105400
1616.228700
1616.347540
1616.543230
1616.684790
1616.820720
1616.920670
1616.999300
1617.117990
1617.224260
1617.324140
1617.448090
1617.551840
1617.708270
1617.793380
1617.902360
1618.007220
1618.124550
1618.299200
1618.377230
1618.488650
1618.624430
1618.717800
1618.827410
1618.906260
1619.021370
1619.136540
1619.236440
1619.364400
1619.459210
1619.561450
1619.662100
1619.769520
1619.903880
1620.024520
1620.170090
1620.277530
1620.401070
1620.523930
1620.680090
1620.758020
1620.883050
1621.062160
1621.148900
1621.273460
1621.377740
1621.473810
1621.711750
1621.810730
1621.906350
1622.057110
1622.196280
1622.300480
1622.410070
1622.523480
1622.660030
1622.806890
1622.962320
1623.091760
1623.184370
1623.316550
1623.400390
1623.504500
1623.634730
1623.775860
1623.873370
1623.989430
1624.099650
1624.197800
1624.381320
1624.487980
1624.570930
1624.689320
1624.804390
1624.880130
1625.000430
1625.108200
1625.212650
1625.339210
1625.468190
1625.610270
1625.718000
1625.826250
1625.979160
1626.088810
1626.225430
1626.351900
1626.447650
1626.578880
1626.694110
1626.781450
1626.889890
1627.041580
1627.164440
1627.282690
1627.454100
1627.549540
1627.675440
1627.780430
1627.899340
1628.012510
1628.152670
1628.270520
1628.400430
1628.492950
1628.607460
1628.749820
1628.872950
1629.018780
1629.165750
1629.240590
1629.361280
1629.450060
1629.579760
1629.704700
1629.881350
1629.981720
1630.132750
1630.262860
1630.382320
1630.483890
1630.641060
1630.756870
1630.845900
1630.993040
1631.144930
1631.253700
1631.354270
1631.470850
1631.570030
1631.729500
1631.834200
1631.901900
1632.038360
1632.159310
1632.259390
1632.355590
1632.481710
1632.591580
1632.720070
1632.826800
1632.939840
1633.057140
1633.154690
1633.262950
1633.366940
1633.501720
1633.580560
1633.704260
1633.848640
1633.966450
1634.059830
1634.143860
1634.242070
1634.368570
1634.487490
1634.603020
1634.735060
1634.851800
1635.024090
1635.125320
1635.227450
1635.346340
1635.504240
1635.626700
1635.736220
1635.897470
1636.008120
1636.086610
1636.219240
1636.330270
1636.418200
1636.568480
1636.658470
1636.799220
1636.936010
1637.028190
1637.170400
1637.322110
1637.375260
1637.575940
1637.687510
1637.781550
1637.930510
1638.072060
1638.207260
1638.347370
1638.490780
1638.606540
1638.718020
1638.828660
1638.944990
1639.114710
1639.224200
1639.303980
1639.474810
1639.608570
1639.744960
1639.882360
1640.016140
1640.134140
1640.243710
1640.392680
1640.528220
1640.651380
1640.763050
1640.878220
1641.041790
1641.183030
1641.381140
1641.523020
1641.627590
1641.739160
1641.866000
1641.981500
1642.161600
1642.292700
1642.439370
1642.578610
1642.682510
1642.814700
1642.897100
1643.036380
1643.153520
1643.255830
1643.391480
1643.539010
1643.632360
1643.777970
1643.873360
1643.990160
1644.062230
1644.166780
1644.328270
1644.460920
1644.582690
1644.700420
1644.819100
1644.943440
1645.065310
1645.131500
1645.315140
1645.430810
1645.527300
1645.647700
1645.740660
1645.837250
1645.925330
1646.041100
1646.194330
1646.286670
1646.400560
1646.498520
1646.636470
1646.757470
1646.877880
1646.987020
1647.071040
1647.169470
1647.269410
1647.376260
1647.479350
1647.596770
1647.709940
1647.829270
1647.950410
1648.007130
1648.148450
1648.223370
1648.341450
1648.493020
1648.607780
1648.688110
1648.842590
1648.953090
1649.023820
1649.119020
1649.237540
1649.342190
1649.455050
1649.549780
1649.690180
1649.820970
1649.925480
1650.042630
1650.136490
1650.250010
1650.376630
1650.520520
1650.638030
1650.773850
1650.890980
1651.061130
1651.203350
1651.285340
1651.419180
1651.545510
1651.642940
1651.798130
1651.940130
1652.015210
1652.100860
1652.254080
1652.363620
1652.474250
1652.612530
1652.692140
1652.795730
1652.928350
1653.056430
1653.190990
1653.312850
1653.437840
1653.532650
1653.626600
1653.770260
1653.884680
1653.970270
1654.050090
1654.193840
1654.290450
1654.334780
1654.407730
1654.534320
1654.625530
1654.747860
1654.896910
1654.997060
1655.133860
1655.253250
1655.413140
1655.561470
1655.629500
1655.735760
1655.895590
1655.984700
1656.109030
1656.193560
1656.324800
1656.447950
1656.554240
1656.658830
1656.745600
1656.845280
1657.001390
1657.098740
1657.214380
1657.283760
1657.387310
1657.451230
1657.576490
1657.724860
1657.825970
1657.952360
1658.068830
1658.195320
1658.325010
1658.444510
1658.563430
1658.653180
1658.738670
1658.891450
1658.977760
1659.082780
1659.178830
1659.293020
1659.422960
1659.515400
1659.628430
1659.768500
1659.876800
1660.002660
1660.104610
1660.261320
1660.372310
1660.519210
1660.618360
1660.757530
1660.883420
1661.016190
1661.165750
1661.257870
1661.379380
1661.532490
1661.607640
1661.750690
1661.836970
1661.947490
1662.044490
1662.174380
1662.267160
1662.424720
1662.581100
1662.663880
1662.787410
1662.957580
1663.061740
1663.255960
1663.382530
1663.517380
1663.631420
1663.746700
1663.854540
1664.000130
1664.137000
1664.240750
1664.364100
1664.469860
1664.583160
1664.678120
1664.806900
1664.923950
1665.016410
1665.117110
1665.186330
1665.329490
1665.426610
1665.528060
1665.641950
1665.725330
1665.827340
1665.980650
1666.130140
1666.211760
1666.339740
1666.471760
1666.590950
1666.725680
1666.808160
1666.930440
1667.083710
1667.135970
1667.241410
1667.318950
1667.476110
1667.583280
1667.695920
1667.765310
1667.867970
1667.981950
1668.085060
1668.186950
1668.278460
1668.441740
1668.561560
1668.709550
1668.851320
1669.014210
1669.143670
1669.231020
1669.358890
1669.447330
1669.561930
1669.696890
1669.795010
1669.955300
1670.132150
1670.267130
1670.357720
1670.488480
1670.636060
1670.809470
1670.976410
1671.085540
1671.226230
1671.329960
1671.506560
1671.615330
1671.786130
1671.897970
1672.017010
1672.181320
1672.288200
1672.417490
1672.517930
1672.647430
1672.782190
1672.892120
1673.041610
1673.160510
1673.278310
1673.415450
1673.517920
1673.631180
1673.807850
1673.930150
1674.039950
1674.155670
1674.264150
1674.345400
1674.475410
1674.572250
1674.673270
1674.784920
1674.948580
1675.050930
1675.156800
1675.284510
1675.361340
1675.496080
1675.605350
1675.746000
1675.823050
1675.968880
1676.077700
1676.193670
1676.309970
1676.420580
1676.525840
1676.667640
1676.773650
1676.883580
1676.995120
1677.090040
1677.214360
1677.335740
1677.422620
1677.553650
1677.711420
1677.830750
1677.938320
1678.039670
1678.132150
1678.256410
1678.410620
1678.503450
1678.604830
1678.707710
1678.796920
1678.896260
1679.030820
1679.131540
1679.233460
1679.343600
1679.476970
1679.649010
1679.746440
1679.849990
1680.009590
1680.096890
1680.195370
1680.308390
1680.405970
1680.562150
1680.731330
1680.861160
1680.947870
1681.070190
1681.187050
1681.286630
1681.370460
1681.483750
1681.653820
1681.785680
1681.909230
1682.032930
1682.104550
1682.211060
1682.324230
1682.431670
1682.562610
1682.669490
1682.831780
1682.964180
1683.082270
1683.200100
1683.305800
1683.443780
1683.589460
1683.737430
1683.803780
1683.937930
1684.126580
1684.252050
1684.350050
1684.454210
1684.580310
1684.679330
1684.819220
1684.954240
1685.059510
1685.211850
1685.324750
1685.490080
1685.644330
1685.730220
1685.825460
1685.966770
1686.062150
1686.230640
1686.344490
1686.448840
1686.525960
1686.656930
1686.757690
1686.866840
1687.023960
1687.180550
1687.300640
1687.388920
1687.483450
1687.638200
1687.767440
1687.931620
1688.058530
1688.200590
1688.285890
1688.450920
1688.582740
1688.692010
1688.826090
1688.928240
1689.041800
1689.157510
1689.310870
1689.455330
1689.559430
1689.648530
1689.782330
1689.915950
1690.006460
1690.128440
1690.277880
1690.395180
1690.527820
1690.716520
1690.814700
1690.953190
1691.110190
1691.223780
1691.332410
1691.439420
1691.588950
1691.682810
1691.785190
1691.939570
1692.049950
1692.213640
1692.331040
1692.425510
1692.578410
1692.696000
1692.813770
1692.964710
1693.108860
1693.232920
1693.338570
1693.487390
1693.589370
1693.670840
1693.855070
1693.984600
1694.100460
1694.208370
1694.323420
1694.435300
1694.548900
1694.654680
1694.775230
1694.899430
1695.027370
1695.144610
1695.245330
1695.366200
1695.451450
1695.545530
1695.656460
1695.820080
1695.910430
1696.002980
1696.081610
1696.232930
1696.399160
1696.513290
1696.607410
1696.711680
1696.826180
1696.945720
1697.115790
1697.222400
1697.377440
1697.489850
1697.568740
1697.651360
1697.741180
1697.864630
1697.999360
1698.128240
1698.218480
1698.402150
1698.505190
1698.638830
1698.708620
1698.850460
1698.930780
1699.029050
1699.165480
1699.237680
1699.354830
1699.473710
1699.611530
1699.750730
1699.872150
1700.021060
1700.193110
1700.289150
1700.380680
1700.467030
1700.623100
1700.713250
1700.862570
1701.028760
1701.127790
1701.241160
1701.366460
1701.498180
1701.604820
1701.744520
1701.880320
1702.017300
1702.180390
1702.311470
1702.416300
1702.546200
1702.661300
1702.787460
1702.897980
1703.074630
1703.251560
1703.411030
1703.481050
1703.617870
1703.754470
1703.883860
1703.976090
1704.127370
1704.245150
1704.402900
1704.502230
1704.634920
1704.758920
1704.867880
1704.972200
1705.078530
1705.176780
1705.326830
1705.454070
1705.540700
1705.692990
1705.785660
1705.891230
1706.016040
1706.203170
1706.320210
1706.390430
1706.527970
1706.672780
1706.741710
1706.874490
1706.994810
1707.132880
1707.293710
1707.397400
1707.536810
1707.711790
1707.871860
1708.008660
1708.107800
1708.228240
1708.339780
1708.481000
1708.607560
1708.683540
1708.807820
1709.007770
1709.132490
1709.227540
1709.360320
1709.494350
1709.611870
1709.748320
1709.836410
1709.921860
1710.087910
1710.232990
1710.392660
1710.486780
1710.605710
1710.735810
1710.864970
1710.926640
1711.072840
1711.172390
1711.283790
1711.375830
1711.476990
1711.571770
1711.733840
1711.812430
1711.911890
1712.058740
1712.219760
1712.318570
1712.444440
1712.543570
1712.648650
1712.751080
1712.865710
1713.007680
1713.135440
1713.256680
1713.345620
1713.491630
1713.619380
1713.765150
1713.870110
1714.068130
1714.199950
1714.333080
1714.482350
1714.597780
1714.708350
1714.824590
1714.994450
1715.112890
1715.244060
1715.390770
1715.490810
1715.634360
1715.723340
1715.871100
1716.025210
1716.193950
1716.277660
1716.433950
1716.548410
1716.678090
1716.850620
1716.939320
1717.046820
1717.213310
1717.323290
1717.476390
1717.603270
1717.756210
1717.883150
1718.014010
1718.163100
1718.302190
1718.436230
1718.570170
1718.681350
1718.881180
1719.009150
1719.108520
1719.237010
1719.371220
1719.490400
1719.565050
1719.693700
1719.837440
1719.999130
1720.114480
1720.259390
1720.356950
1720.477900
1720.560640
1720.677930
1720.825750
1720.930320
1721.044470
1721.129550
1721.258640
1721.459270
1721.579130
1721.702780
1721.850860
1721.960810
1722.077140
1722.171630
1722.320310
1722.419600
1722.557860
1722.643260
1722.793250
1722.873740
1723.040380
1723.172350
1723.316000
1723.451190
1723.538140
1723.653870
1723.797110
1723.935750
1724.019100
1724.119000
1724.259040
1724.374690
1724.437050
1724.577860
1724.712900
1724.831200
1724.943840
1725.076560
1725.160080
1725.339930
1725.473740
1725.565520
1725.703520
1725.795080
1725.916420
1726.049680
1726.140590
1726.300580
1726.456590
1726.532090
1726.597580
1726.703540
1726.802100
1726.914920
1727.065030
1727.179590
1727.311240
1727.425780
1727.537300
1727.675090
1727.780070
1727.905130
1728.039400
1728.141150
1728.265660
1728.385990
1728.484970
1728.616730
1728.746500
1728.835400
1728.938750
1729.098200
1729.210950
1729.330270
1729.462030
1729.552480
1729.672470
1729.801930
1729.943300
1730.045300
1730.157890
1730.356490
1730.464590
1730.623530
1730.708530
1730.847620
1730.923630
1731.018740
1731.143630
1731.270190
1731.346370
1731.436590
1731.536470
1731.626250
1731.744920
1731.901390
1731.993450
1732.118430
1732.238180
1732.324590
1732.436350
1732.533790
1732.650960
1732.740170
1732.866980
1732.973070
1733.122720
1733.216210
1733.326060
1733.430210
1733.617750
1733.750940
1733.889070
1734.014960
1734.117060
1734.236720
1734.372580
1734.514720
1734.662490
1734.818660
1734.936310
1735.073200
1735.175610
1735.288960
1735.398880
1735.479760
1735.596680
1735.734800
1735.878630
1736.048800
1736.186460
1736.271970
1736.379430
1736.498600
1736.697310
1736.824390
1736.942380
1737.079220
1737.183430
1737.320090
1737.417880
1737.535540
1737.656390
1737.753400
1737.873880
1737.978320
1738.138200
1738.246460
1738.380790
1738.508480
1738.646150
1738.754420
1738.860080
1738.972220
1739.119740
1739.216190
1739.365080
1739.471450
1739.566710
1739.663630
1739.745260
1739.900340
1740.024300
1740.139220
1740.255340
1740.360050
1740.468480
1740.588500
1740.713130
1740.823310
1740.930740
1741.012140
1741.119810
1741.237080
1741.397200
1741.518430
1741.663500
1741.807160
1741.925680
1742.040670
1742.166370
1742.275050
1742.411150
1742.519490
1742.628800
1742.789150
1742.899600
1743.003360
1743.083330
1743.226700
1743.364310
1743.461810
1743.609740
1743.694730
1743.791110
1743.913260
1744.029310
1744.143290
1744.230880
1744.358880
1744.472060
1744.593300
1744.719440
1744.851990
1744.962300
1745.084880
1745.269120
1745.362640
1745.496490
1745.612150
1745.733410
1745.879870
1745.998570
1746.093270
1746.195570
1746.330840
1746.415770
1746.507090
1746.599310
1746.738080
1746.839500
1746.986600
1747.083250
1747.209370
1747.398340
1747.533240
1747.598120
1747.737830
1747.843000
1747.978970
1748.057430
1748.164580
1748.272200
1748.396130
1748.510260
1748.589820
1748.739400
1748.847470
1748.911570
1749.061580
1749.175850
1749.252100
1749.354520
1749.450520
1749.578990
1749.679920
1749.796550
1749.875540
1749.997930
1750.147040
1750.267650
1750.391100
1750.489620
1750.598970
1750.731480
1750.889460
1751.005870
1751.140230
1751.282080
1751.355170
1751.483540
1751.593620
1751.706460
1751.829440
1751.989470
1752.102450
1752.227480
1752.338070
1752.459430
1752.573260
1752.722680
1752.844960
1752.948220
1753.012730
1753.161030
1753.325540
1753.438500
1753.575280
1753.702400
1753.849140
1753.920150
1754.060420
1754.153970
1754.262250
1754.375540
1754.489820
1754.638390
1754.755220
1754.859190
1754.963110
1755.105310
1755.202250
1755.363290
1755.497980
1755.621910
1755.721890
1755.829710
1755.911430
1756.042750
1756.107820
1756.185810
1756.294340
1756.439950
1756.537100
1756.663340
1756.777010
1756.857380
1757.000610
1757.111590
1757.233820
1757.421570
1757.532970
1757.655090
1757.744220
1757.854060
1757.999350
1758.126070
1758.261050
1758.403230
1758.505690
1758.664750
1758.769170
1758.889140
1758.986880
1759.125290
1759.279060
1759.398100
1759.571610
1759.680760
1759.800710
1759.923180
1760.040770
1760.138710
1760.235500
1760.357620
1760.505010
1760.658810
1760.785090
1760.912340
1761.014490
1761.114770
1761.260480
1761.376610
1761.523950
1761.640370
1761.785730
1761.908240
1762.034950
1762.138500
1762.244680
1762.376320
1762.500090
1762.583500
1762.717600
1762.829950
1762.926720
1763.016590
1763.161420
1763.310370
1763.417820
1763.549470
1763.645460
1763.805730
1763.935660
1764.062930
1764.177470
1764.289010
1764.409540
1764.528520
1764.704930
1764.793480
1764.908150
1765.048900
1765.178430
1765.296230
1765.442020
1765.558700
1765.656290
1765.790980
1765.912690
1766.011990
1766.120640
1766.194110
1766.361580
1766.510270
1766.644040
1766.746920
1766.872570
1766.994770
1767.121780
1767.257010
1767.360280
1767.500790
1767.600800
1767.717280
1767.852130
1767.942840
1768.077790
1768.196270
1768.337500
1768.442360
1768.549500
1768.709010
1768.760590
1768.903740
1769.030710
1769.202150
1769.340130
1769.450570
1769.600850
1769.706780
1769.814780
1769.977410
1770.124220
1770.289210
1770.449840
1770.574740
1770.721060
1770.870420
1771.057240
1771.252810
1771.399020
1771.503850
1771.571270
1771.739190
1771.815770
1771.933950
1772.059280
1772.176830
1772.251880
1772.363880
1772.488510
1772.621740
1772.738230
1772.878640
1772.985490
1773.118460
1773.235130
1773.346450
1773.471660
1773.560440
1773.652050
1773.758270
1773.911980
1774.033130
1774.130000
1774.254560
1774.408360
1774.517860
1774.648020
1774.773910
1774.930140
1775.084480
1775.177270
1775.292430
1775.392220
1775.478510
1775.584120
1775.684100
1775.812230
1775.931480
1776.045490
1776.156070
1776.246340
1776.407960
1776.493060
1776.620950
1776.778910
1776.956760
1777.055930
1777.157030
1777.249680
1777.364690
1777.494440
1777.567130
1777.669660
1777.799300
1777.895090
1778.018190
1778.197600
1778.297650
1778.422980
1778.520710
1778.649060
1778.818550
1778.956120
1779.073500
1779.200660
1779.325080
1779.440010
1779.531280
1779.658820
1779.787210
1779.946430
1780.030820
1780.137970
1780.247670
1780.366120
1780.498700
1780.619090
1780.717270
1780.851370
1780.940250
1781.024130
1781.122340
1781.225590
1781.341720
1781.445660
1781.534650
1781.637150
1781.782890
1781.884880
1782.009660
1782.107620
1782.254720
1782.362720
1782.481440
1782.623540
1782.748580
1782.857350
1782.991010
1783.103250
1783.241620
1783.378950
1783.503950
1783.569200
1783.691570
1783.811160
1783.986650
1784.080590
1784.184650
1784.326710
1784.442310
1784.588300
1784.699050
1784.812460
1784.970140
1785.053230
1785.160980
1785.275140
1785.359240
1785.459600
1785.553770
1785.689090
1785.805380
1785.889570
1786.012340
1786.112120
1786.210800
1786.346880
1786.446100
1786.606820
1786.703300
1786.803320
1786.913200
1787.049580
1787.161650
1787.275150
1787.406760
1787.504380
1787.601770
1787.755040
1787.835260
1787.888120
1787.998770
1788.148230
1788.238560
1788.330360
1788.453880
1788.519850
1788.631530
1788.732000
1788.847040
1788.968210
1789.036940
1789.166290
1789.262230
1789.421190
1789.569280
1789.646100
1789.728900
1789.881990
1789.985300
1790.097510
1790.226520
1790.336780
1790.480380
1790.545950
1790.663880
1790.832480
1790.930320
1791.025910
1791.137200
1791.255340
1791.403070
1791.514970
1791.594440
1791.691600
1791.816000
1791.921290
1792.034120
1792.135920
1792.228690
1792.322750
1792.431270
1792.517800
1792.628660
1792.745820
1792.847370
1792.963500
1793.099650
1793.194220
1793.312720
1793.431830
1793.500620
1793.643860
1793.809480
1793.918520
1794.066500
1794.195970
1794.310150
1794.429590
1794.540730
1794.675930
1794.767650
1794.927270
1795.029750
1795.114460
1795.304270
1795.373130
1795.472620
1795.599250
1795.715980
1795.828340
1795.890960
1796.010280
1796.107670
1796.242580
1796.378890
1796.437720
1796.559860
1796.697050
1796.809190
1796.904210
1797.028120
1797.137640
1797.234990
1797.349850
1797.462190
1797.573090
1797.670350
1797.772500
1797.954390
1798.037580
1798.109930
1798.242010
1798.328900
1798.401870
1798.532570
1798.641350
1798.786040
1798.918810
1799.042870
1799.109160
1799.216390
1799.327540
1799.403880
1799.547090
1799.694370
1799.835320
1799.902050
1800.027040
1800.132770
1800.227850
1800.341920
1800.445270
1800.567400
1800.696750
1800.774440
1800.890370
1800.993840
1801.104110
1801.202440
1801.244260
1801.437940
1801.510550
1801.597000
1801.710200
1801.832030
1801.952070
1802.050950
1802.192420
1802.328290
1802.475270
1802.587710
1802.682220
1802.808650
1802.965320
1803.096350
1803.221450
1803.303280
1803.411750
1803.511670
1803.608300
1803.705610
1803.840570
1803.918340
1804.095680
1804.196820
1804.309960
1804.388430
1804.509400
1804.584160
1804.727930
1804.830330
1804.947670
1805.085680
1805.200810
1805.307850
1805.423180
1805.528770
1805.663790
1805.761860
1805.871650
1805.957580
1806.056710
1806.164700
1806.252300
1806.352910
1806.491290
1806.618420
1806.710750
1806.817610
1806.967190
1807.083000
1807.183980
1807.317150
1807.428700
1807.550330
1807.671510
1807.768640
1807.905580
1808.021370
1808.126030
1808.270990
1808.353630
1808.453630
1808.576680
1808.699510
1808.784710
1808.886440
1808.991140
1809.086530
1809.216720
1809.331650
1809.452860
1809.593710
1809.749230
1809.922520
1810.020010
1810.190680
1810.338420
1810.433660
1810.510060
1810.640980
1810.806620
1810.931940
1811.091010
1811.193550
1811.332390
1811.441340
1811.554290
1811.629020
1811.784190
1811.890710
1812.001280
1812.127030
1812.236880
1812.340340
1812.488160
1812.574020
1812.697080
1812.794380
1812.909590
1812.989140
1813.143080
1813.249240
1813.341010
1813.417010
1813.516370
1813.645960
1813.754680
1813.873370
1813.998430
1814.101990
1814.271010
1814.413360
1814.538950
1814.674450
1814.801830
1814.916670
1815.015460
1815.129000
1815.240960
1815.362890
1815.477990
1815.572590
1815.748170
1815.848090
1815.958760
1816.083700
1816.180140
1816.286310
1816.392500
1816.460210
1816.547900
1816.683860
1816.766390
1816.885150
1817.003700
1817.113300
1817.192760
1817.337720
1817.450910
1817.548660
1817.686010
1817.764250
1817.851530
1817.957390
1818.070520
1818.196680
1818.289080
1818.447790
1818.545170
1818.692010
1818.843350
1818.954880
1819.081210
1819.199670
1819.309510
1819.461690
1819.573120
1819.714180
1819.817480
1819.881280
1819.997180
1820.133340
1820.265330
1820.399970
1820.503880
1820.595790
1820.692430
1820.820090
1820.889640
1821.005340
1821.132500
1821.261590
1821.343370
1821.509700
1821.617590
1821.731440
1821.860540
1821.984740
1822.122690
1822.270060
1822.373110
1822.576340
1822.747880
1822.921030
1823.061490
1823.197260
1823.332130
1823.470200
1823.575770
1823.702100
1823.794650
1823.939650
1824.073870
1824.179690
1824.278810
1824.395750
1824.503450
1824.612430
1824.724690
1824.862840
1824.986370
1825.154170
1825.306660
1825.461390
1825.541130
1825.702810
1825.857480
1825.968720
1826.107770
1826.260380
1826.382580
1826.488230
1826.576690
1826.660660
1826.755750
1826.861540
1826.972190
1827.093810
1827.234880
1827.342550
1827.430570
1827.590210
1827.688320
1827.771080
1827.845440
1827.964100
1828.095290
1828.226450
1828.339610
1828.485040
1828.605930
1828.703640
1828.815630
1828.980900
1829.108900
1829.289200
1829.433470
1829.583020
1829.688090
1829.794900
1829.940180
1830.051050
1830.168940
1830.292870
1830.396000
1830.513190
1830.705300
1830.843060
1830.980660
1831.121720
1831.260400
1831.378000
1831.524610
1831.644020
1831.717980
1831.889190
1832.016390
1832.182390
1832.299340
1832.469120
1832.632880
1832.745150
1832.867930
1832.998140
1833.133340
1833.246120
1833.354260
1833.481170
1833.672290
1833.745620
1833.877690
1833.978180
1834.107520
1834.305700
1834.399960
1834.519850
1834.661190
1834.808060
1834.925070
1835.023370
1835.105820
1835.219110
1835.342440
1835.478210
1835.649380
1835.788680
1835.895320
1836.085170
1836.194610
1836.396520
1836.567850
1836.674090
1836.792840
1836.932020
1837.086560
1837.246060
1837.330250
1837.440360
1837.559390
1837.662720
1837.801850
1837.928780
1838.051760
1838.201010
1838.324150
1838.442030
1838.584080
1838.702920
1838.815700
1838.972410
1839.060660
1839.193350
1839.337890
1839.475390
1839.555030
1839.680560
1839.887950
1840.002350
1840.129560
1840.246860
1840.399280
1840.545180
1840.599030
1840.737760
1840.894300
1841.030710
1841.210170
1841.302650
1841.432810
1841.569370
1841.664990
1841.768000
1841.904940
1842.007170
1842.194020
1842.274840
1842.376670
1842.464590
1842.568790
1842.687020
1842.778000
1842.884730
1843.006920
1843.132320
1843.208230
1843.320120
1843.433110
1843.527340
1843.638050
1843.795800
1843.946550
1844.027030
1844.135940
1844.263860
1844.346820
1844.501260
1844.619750
1844.736600
1844.857500
1844.962670
1845.103910
1845.259500
1845.364800
1845.492800
1845.619190
1845.720090
1845.838820
1845.962100
1846.037890
1846.273390
1846.387550
1846.530850
1846.636680
1846.768110
1846.877160
1847.008210
1847.117950
1847.253710
1847.352020
1847.436780
1847.578050
1847.678390
1847.766640
1847.893570
1848.015600
1848.175630
1848.302330
1848.424550
1848.584530
1848.684210
1848.781330
1848.902620
1849.052700
1849.145850
1849.252090
1849.391370
1849.484330
1849.667610
1849.756910
1849.864620
1849.983830
1850.109960
1850.210090
1850.371590
1850.563610
1850.800560
1850.968630
1851.132830
1851.263540
1851.359510
1851.538130
1851.686030
1851.813680
1851.936790
1852.067660
1852.158000
1852.299510
1852.435830
1852.570380
1852.666840
1852.790760
1852.921820
1853.033650
1853.164960
1853.275690
1853.398520
1853.517600
1853.589440
1853.739480
1853.834390
1853.935020
1854.058650
1854.173720
1854.315290
1854.442810
1854.566310
1854.660040
1854.766860
1854.841350
1854.959460
1855.061950
1855.217800
1855.313320
1855.458430
1855.579590
1855.667040
1855.802390
1855.894360
1856.012330
1856.147620
1856.251700
1856.359220
1856.506290
1856.627020
1856.760780
1856.938610
1857.066030
1857.182660
1857.271030
1857.440930
1857.540650
1857.664650
1857.810950
1857.982050
1858.096910
1858.195850
1858.321600
1858.413640
1858.494370
1858.644610
1858.792180
1858.901920
1859.000310
1859.092540
1859.216000
1859.329710
1859.411140
1859.610170
1859.736920
1859.826790
1859.950240
1860.076230
1860.170770
1860.294080
1860.417840
1860.569450
1860.707610
1860.791460
1860.940370
1861.058690
1861.223160
1861.319950
1861.432880
1861.520700
1861.617260
1861.807980
1861.935180
1862.027430
1862.109010
1862.268450
1862.354550
1862.468000
1862.623530
1862.744700
1862.836820
1862.961090
1863.036570
1863.202860
1863.342160
1863.495160
1863.614960
1863.760530
1863.932330
1864.058360
1864.214070
1864.367480
1864.467350
1864.582470
1864.698910
1864.763820
1864.903010
1865.035350
1865.161130
1865.287520
1865.418640
1865.526130
1865.611430
1865.727030
1865.828820
1865.968130
1866.116400
1866.222790
1866.314660
1866.450800
1866.583680
1866.715000
1866.808650
1867.000520
1867.095390
1867.195680
1867.298780
1867.474960
1867.621830
1867.740730
1867.857180
1867.947420
1868.060840
1868.186760
1868.304260
1868.394770
1868.507450
1868.621930
1868.720760
1868.839280
1868.959510
1869.131090
1869.284090
1869.391610
1869.480940
1869.530350
1869.665480
1869.762690
1869.862410
1869.968150
1870.082510
1870.233800
1870.325630
1870.408730
1870.506860
1870.640290
1870.730910
1870.865410
1870.971800
1871.093040
1871.186730
1871.336420
1871.433400
1871.560790
1871.662730
1871.778020
1871.932500
1872.059720
1872.197340
1872.351460
1872.443410
1872.598510
1872.697210
1872.800290
1872.989020
1873.092170
1873.175150
1873.259590
1873.355570
1873.435980
1873.567740
1873.704670
1873.756610
1873.906780
1874.074740
1874.213230
1874.334170
1874.443230
1874.524470
1874.677360
1874.807550
1874.887330
1875.006770
1875.131240
1875.233590
1875.361820
1875.459640
1875.548550
1875.679790
1875.748110
1875.877030
1876.071150
1876.162220
1876.307920
1876.407180
1876.468910
1876.567980
1876.668920
1876.782280
1876.893180
1876.982620
1877.067490
1877.154840
1877.240110
1877.363220
1877.475960
1877.604540
1877.694750
1877.809090
1877.886550
1878.007090
1878.112880
1878.236180
1878.353550
1878.452190
1878.542160
1878.707670
1878.810550
1878.909070
1878.982170
1879.057480
1879.157940
1879.252370
1879.323040
1879.461420
1879.575700
1879.683720
1879.812450
1879.932550
1880.031810
1880.161090
1880.301180
1880.398540
1880.479090
1880.605260
1880.729670
1880.849000
1880.981470
1881.054270
1881.152940
1881.284180
1881.376830
1881.431430
1881.545470
1881.682260
1881.763320
1881.864220
1881.946270
1882.047790
1882.154820
1882.262340
1882.309250
1882.415300
1882.512700
1882.637840
1882.795780
1882.922040
1883.057310
1883.163320
1883.277730
1883.388260
1883.522420
1883.715720
1883.796400
1883.951580
1884.041060
1884.148410
1884.255180
1884.349000
1884.451110
1884.555220
1884.674900
1884.850470
1884.953090
1885.044280
1885.162370
1885.260050
1885.350530
1885.446910
1885.540280
1885.669590
1885.736580
1885.850630
1885.951750
1886.065440
1886.202590
1886.291840
1886.445570
1886.567940
1886.658960
1886.767590
1886.879410
1886.962680
1887.060050
1887.202100
1887.296300
1887.410080
1887.525930
1887.626870
1887.724420
1887.845510
1887.952520
1888.047880
1888.191430
1888.260990
1888.392770
1888.579290
1888.707900
1888.851450
1888.950920
1889.030880
1889.159110
1889.295030
1889.417120
1889.519690
1889.618380
1889.771180
1889.881120
1890.054830
1890.144560
1890.260630
1890.384290
1890.505570
1890.640280
1890.769350
1890.910880
1891.000020
1891.093230
1891.179420
1891.272840
1891.393330
1891.484350
1891.580660
1891.653970
1891.814420
1891.920950
1892.092580
1892.202160
1892.282800
1892.407360
1892.491360
1892.657520
1892.765820
1892.872820
1892.979670
1893.143560
1893.226570
1893.315600
1893.419770
1893.513550
1893.657310
1893.772720
1893.878180
1894.040450
1894.138220
1894.276560
1894.394680
1894.515560
1894.629650
1894.734490
1894.833920
1894.942900
1895.083520
1895.193720
1895.295190
1895.421200
1895.558590
1895.650070
1895.757260
1895.860380
1895.960960
1896.117280
1896.483380
1896.617950
1896.756460
1896.842300
1896.977850
1897.148210
1897.247700
1897.402340
1897.513540
1897.633290
1897.715400
1897.821120
1897.914410
1898.114740
1898.315820
1898.433540
1898.547150
1898.671100
1898.767010
1898.917520
1899.049910
1899.114480
1899.229820
1899.353350
1899.480300
1899.607750
1899.693420
1899.792590
1899.890230
1900.031070
1900.142190
1900.381180
1900.476810
1900.603010
1900.712520
1900.803310
1900.924120
1901.046710
1901.109010
1901.260750
1901.326610
1901.410240
1901.536640
1901.615710
1901.675210
1901.801880
1901.877780
1901.996390
1902.086500
1902.141610
1902.253880
1902.336460
1902.423960
1902.511490
1902.596950
1902.692660
1902.779590
1902.906240
1902.984600
1903.083960
1903.232900
1903.327080
1903.410330
1903.521330
1903.594500
1903.735720
1903.840400
1903.948890
1904.034890
1904.150370
1904.239810
1904.328460
1904.427130
1904.490660
1904.578070
1904.675690
1904.782850
1904.895110
1905.019520
1905.122120
1905.215520
1905.287390
1905.374580
1905.442500
1905.562520
1905.651430
1905.731120
1905.987700
1906.102670
1906.178460
1906.290600
1906.398920
1906.546960
1906.649930
1906.730050
1906.848070
1906.953960
1907.046930
1907.213940
1907.304540
1907.384380
1907.505820
1907.567630
1907.679190
1907.748850
1907.829290
1907.931700
1908.050020
1908.179620
1908.293320
1908.418430
1908.512110
1908.620500
1908.766280
1908.859940
1908.958110
1909.039860
1909.120340
1909.195190
1909.306460
1909.429100
1909.529720
1909.613750
1909.685750
1909.779440
1909.848750
1909.953620
1910.031610
1910.118900
1910.241680
1910.335550
1910.397080
1910.515780
1910.620780
1910.707050
1910.806510
1910.885550
1911.005170
1911.117990
1911.236410
1911.343550
1911.444840
1911.554910
1911.650360
1911.733720
1911.876760
1912.004450
1912.117540
1912.253830
1912.358550
1912.493430
1912.640670
1912.772320
1912.938840
1913.011250
1913.119560
1913.253760
1913.384910
1913.462930
1913.554800
1913.675820
1913.777960
1913.893930
1913.993580
1914.095000
1914.262970
1914.384840
1914.523470
1914.688700
1914.808380
1914.955840
1915.069620
1915.182930
1915.285110
1915.415810
1915.522620
1915.599710
1915.773410
1915.876920
1915.976810
1916.071420
1916.244930
1916.344300
1916.496840
1916.635980
1916.744610
1916.920930
1917.036240
1917.184240
1917.264640
1917.405560
1917.525610
1917.623820
1917.760680
1917.893040
1917.988730
1918.095270
1918.268830
1918.381630
1918.515660
1918.642310
1918.832460
1918.936570
1919.035740
1919.134140
1919.249690
1919.408320
1919.512860
1919.623130
1919.715590
1919.856150
1919.994670
1920.144690
1920.215630
1920.338750
1920.471680
1920.592820
1920.695060
1920.836720
1920.972520
1921.149480
1921.276840
1921.405400
1921.531590
1921.624930
1921.754800
1921.839910
1921.956060
1922.097380
1922.196920
1922.404340
1922.471090
1922.648620
1922.799300
1922.893420
1923.046940
1923.165170
1923.288160
1923.425790
1923.561840
1923.634380
1923.774640
1923.881760
1923.951000
1924.112080
1924.251800
1924.378080
1924.464560
1924.591580
1924.706560
1924.795730
1924.921440
1925.032160
1925.138570
1925.296990
1925.413150
1925.557860
1925.649280
1925.720840
1925.831940
1925.926990
1926.039490
1926.176450
1926.276270
1926.385890
1926.485090
1926.608410
1926.705450
1926.846500
1926.926000
1927.024300
1927.115930
1927.237020
1927.343580
1927.468260
1927.585560
1927.723540
1927.829590
1927.939610
1928.046760
1928.138930
1928.249790
1928.370150
1928.462500
1928.564550
1928.729480
1928.830030
1928.946910
1929.022860
1929.127400
1929.257240
1929.373240
1929.468920
1929.562450
1929.638060
1929.758650
1929.841350
1929.955100
1930.066350
1930.155570
1930.264030
1930.374530
1930.472250
1930.557170
1930.629510
1930.769840
1930.894210
1931.004550
1931.093610
1931.186630
1931.328050
1931.444880
1931.571560
1931.665910
1931.788220
1931.891740
1931.983690
1932.123330
1932.204350
1932.320740
1932.423390
1932.561170
1932.669000
1932.809790
1932.922000
1933.029700
1933.178290
1933.320380
1933.423340
1933.555290
1933.647530
1933.783260
1933.971920
1934.113570
1934.224340
1934.373230
1934.516180
1934.678750
1934.771890
1934.890680
1935.023740
1935.128290
1935.401570
1935.553170
1935.706970
1935.825140
1935.947510
1936.087480
1936.202850
1936.378220
1936.560570
1936.735320
1936.890920
1937.044560
1937.205070
1937.309950
1937.415860
1937.531930
1937.662880
1937.791330
1937.892190
1938.028660
1938.149760
1938.253250
1938.418490
1938.547730
1938.657420
1938.791660
1938.912500
1939.028350
1939.155190
1939.267790
1939.375150
1939.499480
1939.579270
1939.691240
1939.840800
1939.945420
1940.061660
1940.140990
1940.222900
1940.345320
1940.481850
1940.580980
1940.697460
1940.791770
1940.881980
1940.994080
1941.162140
1941.300120
1941.405730
1941.519400
1941.616460
1941.720030
1941.806740
1941.894060
1941.967890
1942.116530
1942.223310
1942.321420
1942.440040
1942.540350
1942.658710
1942.744470
1942.847550
1942.946080
1943.032730
1943.110500
1943.226930
1943.340630
1943.433250
1943.583650
1943.696220
1943.779780
1943.907250
1944.023650
1944.135150
1944.234520
1944.321870
1944.482350
1944.569460
1944.680660
1944.765570
1944.876690
1944.975270
1945.076180
1945.205820
1945.296460
1945.408530
1945.513240
1945.655220
1945.755870
1945.857020
1945.921070
1946.022010
1946.134660
1946.238550
1946.373360
1946.492760
1946.583530
1946.702270
1946.782620
1946.906160
1946.994380
1947.103050
1947.237280
1947.313370
1947.391560
1947.493770
1947.573830
1947.674820
1947.784370
1947.885460
1948.014630
1948.100890
1948.209260
1948.284760
1948.349420
1948.461030
1948.635140
1948.667290
1948.790350
1948.929030
1949.032860
1949.116830
1949.224900
1949.379100
1949.502550
1949.597250
1949.696200
1949.819340
1949.897880
1949.992220
1950.072560
1950.208760
1950.319680
1950.430550
1950.505050
1950.586970
1950.692110
1950.749320
1950.889820
1950.974980
1951.080370
1951.176320
1951.243820
1951.365720
1951.481210
1951.587240
1951.691700
1951.823860
1951.926930
1952.035570
1952.190800
1952.321580
1952.414350
1952.555370
1952.691120
1952.784500
1952.933550
1953.064670
1953.164810
1953.368260
1953.537820
1953.649520
1953.771290
1953.894840
1953.980100
1954.058840
1954.204880
1954.310380
1954.406920
1954.508380
1954.601350
1954.707390
1954.805690
1954.907820
1954.989840
1955.099210
1955.205350
1955.326600
1955.422640
1955.536590
1955.635150
1955.725660
1955.855620
1955.926950
1956.032280
1956.138210
1956.248400
1956.354180
1956.438340
1956.520890
1956.602510
1956.700650
1956.756010
1956.862190
1956.970680
1957.093330
1957.212090
1957.330390
1957.444540
1957.544620
1957.688770
1957.806370
1957.896940
1957.996470
1958.077970
1958.124510
1958.218310
1958.340100
1958.472910
1958.556090
1958.635520
1958.728970
1958.833010
1958.912940
1959.006800
1959.121020
1959.251900
1959.323300
1959.416750
1959.528660
1959.642730
1959.724530
1959.828770
1959.927320
1960.044930
1960.120640
1960.217560
1960.315230
1960.407430
1960.543120
1960.645340
1960.737710
1960.862740
1960.963280
1961.059200
1961.173710
1961.274240
1961.371080
1961.437260
1961.548840
1961.642240
1961.729330
1961.807190
1961.913330
1961.971780
1962.066980
1962.148000
1962.280820
1962.398570
1962.468650
1962.569120
1962.668190
1962.742400
1962.834480
1962.897160
1963.025860
1963.120850
1963.243110
1963.342950
1963.394100
1963.515390
1963.623250
1963.726970
1963.822120
1963.908170
1964.006490
1964.117720
1964.169850
1964.292010
1964.403480
1964.752480
1964.930040
1965.098760
1965.479880
1965.635500
1965.758370
1965.925340
1966.062680
1966.250190
1966.380650
1966.491120
1966.591320
1966.702640
1966.815860
1966.928800
1967.042380
1967.151490
1967.266100
1967.334310
1967.528450
1967.623470
1967.734230
1967.877190
1967.955670
1968.058900
1968.189000
1968.285810
1968.410780
1968.499090
1968.595070
1968.715430
1968.831790
1968.910180
1969.018010
1969.157520
1969.235210
1969.348300
1969.471110
1969.595480
1969.681760
1969.766290
1969.883630
1969.971320
1970.119840
1970.235240
1970.344610
1970.502870
1970.616320
1970.755430
1970.885320
1970.962780
1971.068740
1971.176980
1971.278020
1971.436760
1971.537930
1971.653630
1971.796280
1971.918830
1972.064450
1972.187420
1972.374250
1972.496290
1972.616980
1972.749850
1973.269320
1973.546450
1973.730790
1973.910030
1974.058460
1974.206910
1974.414580
1974.553650
1974.686950
1974.826260
1974.965860
1975.124980
1975.264820
1975.387370
1975.524670
1975.610850
1975.775530
1975.960120
1976.050550
1976.203260
1976.354910
1976.523080
1976.666660
1976.794110
1976.938110
1977.083980
1977.253390
1977.590570
1977.744980
1978.030180
1978.223950
1978.383140
1978.503150
1978.648000
1978.784910
1978.969530
1979.098500
1979.311330
1979.427130
1979.579250
1979.725020
1979.838570
1979.952200
1980.167680
1980.405770
1980.689900
1980.853080
1981.082440
1981.185080
1981.361150
1981.482300
1981.636360
1981.759760
1981.906140
1982.080670
1982.187720
1982.402520
1982.570570
1982.697690
1982.882890
1983.045450
1983.198020
1983.367910
1983.514020
1983.647280
1983.822450
1984.034630
1984.233810
1984.323670
1984.513570
1984.688240
1984.874460
1985.025610
1985.216460
1985.364600
1985.574810
1985.717520
1985.889350
1986.053920
1986.292150
1986.477080
1986.686530
1986.909240
1987.047170
1987.331300
1987.492660
1987.808000
1988.238660
1988.593700
1988.746450
1988.979470
1989.149150
1989.294610
1989.462750
1989.672810
1989.835360
1989.995660
1990.195750
1990.479690
1990.637340
1990.752290
1990.938030
1991.180890
1991.510710
1991.730360
1991.983950
1992.119450
1992.763690
1993.097720
1993.330510
1993.490200
1993.691610
1993.858320
1993.974780
1994.285290
1994.573290
1994.832140
1995.127300
1995.315050
1995.470000
1995.653430
1995.966600
1996.151530
1996.436010
1996.690990
1996.835290
1997.012190
1997.217490
1997.397540
1997.604230
1997.855490
1998.003620
1998.155570
1998.403760
1998.592320
1998.868600
1999.086740
1999.261030
1999.450750
1999.585970
1999.792560
2000.106800
2000.453050
2000.586730
2000.836370
2000.946730
2001.064830
2001.283520
2001.415860
2001.722820
2001.902480
2002.059210
2002.185070
2002.369740
2002.545840
2002.753410
2002.962960
2003.142730
2003.433810
2003.600380
2003.733750
2003.935560
2004.210610
2004.511220
2004.718490
2004.815040
2004.976710
2005.168470
2005.419130
2005.596340
2006.025870
2006.336750
2007.560310
2007.819620
2008.073590
2008.558060
2008.865200
2009.080340
2009.214720
2009.544460
2009.774920
2009.942170
2010.082860
2010.250230
2010.574530
2010.795040
2011.061050
2011.307440
2011.533510
2011.895490
2012.111000
2012.322890
2012.506200
2012.834970
2013.001580
2013.425720
2013.771810
2014.121920
2014.350740
2014.573590
2014.829780
2015.306130
2015.857630
2016.039450
2016.319980
2016.475830
2016.659100
2016.972780
2017.151420
2017.391570
2017.645990
2017.800420
2018.142400
2018.380920
2018.635580
2018.931990
2019.110860
2019.330680
2019.528960
2019.729790
2019.955020
2020.166320
2020.334060
2020.468710
2020.760890
2020.905310
2021.189250
2021.398990
2021.589070
2021.875050
2022.112070
2022.265430
2022.525440
2022.679690
2022.896150
2023.139380
2023.303900
2023.518440
2023.676150
2023.841330
2023.969990
2024.206350
2024.445080
2024.600150
2025.076760
2025.328820
2025.640720
2026.048050
2026.475240
2026.850940
2027.173550
2027.670460
2027.911520
2028.206400
2028.650510
2028.884790
2029.117750
2029.256570
2029.389810
2029.503630
2029.774400
2029.915510
2030.120450
2030.260400
2030.473420
2030.662120
2030.802680
2030.977770
2031.479250
2031.739280
2031.934230
2032.089190
2032.245560
2032.460410
2032.689690
2032.888570
2033.084300
2033.261750
2033.857180
2034.129530
2034.365610
2034.533180
2034.731570
2034.889880
2035.159220
2035.585170
2035.850610
2036.178490
2036.454550
2036.712580
2036.886340
2037.098300
2037.354200
2037.904140
2038.206110
2038.426090
2038.732420
2039.061050
2039.452840
2039.634590
2040.017690
2040.262510
2040.470100
2040.857530
2041.154350
2041.552440
2041.785120
2041.965300
2042.266060
2042.595470
2042.882610
2043.313750
2043.600320
2043.865020
2044.189290
2044.360120
2044.647210
2044.872570
2045.104480
2045.275380
2045.535220
2045.931170
2046.214210
2046.480080
2046.789580
2047.258600
2047.593160
2047.817850
2047.986840
2048.221980
2048.510000
2048.945120
2049.125700
2049.260550
2049.601410
2049.811410
2049.985330
2050.180780
2050.385830
2050.583280
2050.905240
2051.203250
2051.407210
2051.655990
2051.887680
2052.118310
2052.226080
2052.554190
2052.792030
2053.093680
2053.328260
2053.493710
2053.715080
2053.907860
2054.116770
2054.287480
2054.410340
2054.672480
2054.877080
2055.082050
2055.284280
2055.446960
2055.665110
2055.900050
2056.105850
2056.430720
2056.575350
2056.779610
2056.945260
2057.248440
2057.509440
2057.918910
2058.343090
2058.610010
2058.854740
2059.221440
2059.453360
2059.912400
2060.189680
2060.733950
2060.929330
2061.409310
2062.132360
2062.350910
2062.690310
2063.032320
2063.194980
2063.415290
2063.637210
2063.845930
2064.026450
2064.419390
2064.711490
2064.926990
2065.248240
2065.491130
2065.708770
2065.959300
2066.148830
2066.398970
2066.529490
2066.680880
2066.875420
2067.060470
2067.376370
2067.657510
2068.008740
2068.310350
2068.492950
2069.109580
2069.283750
2069.686500
2070.071270
2070.280580
2070.531560
2070.742160
2071.013830
2071.273580
2071.617210
2071.853480
2072.408970
2072.637570
2072.940820
2073.601110
2073.810640
2074.186040
2074.375480
2074.576560
2074.994290
2075.247080
2075.641930
2075.899320
2076.357010
2076.645130
2077.557340
2077.771650
2078.051520
2078.311180
2078.472130
2078.634840
2078.751280
2079.089800
2079.567570
2079.808530
2080.095430
2080.419990
2080.686340
2080.999200
2081.264990
2081.473530
2081.735680
2081.902960
2082.014650
2082.158180
2082.327820
2082.478330
2082.963940
2083.374110
2083.714860
2084.046600
2084.299710
2084.495490
2084.845780
2085.200460
2085.369140
2085.628960
2085.834340
2086.059270
2086.318590
2086.516100
2086.888090
2087.106980
2087.522380
2087.709970
2087.853460
2088.065570
2088.316510
2088.438500
2088.642910
2088.807940
2089.059040
2089.301540
2089.478960
2089.738980
2090.064210
2090.440510
2090.717640
2091.037820
2091.384760
2091.773990
2091.938440
2092.205690
2092.388810
2092.536690
2092.769780
2093.025970
2093.210310
2093.580740
2094.076430
2094.254360
2094.427590
2094.766300
2095.043280
2095.296330
2096.226550
2097.019560
2097.422720
2098.469900
2098.966930
2099.114800
2099.359930
2099.610620
2099.792510
2100.000410
2100.236670
2100.612230
2100.842860
2101.072780
2101.225850
2101.450380
2101.654770
2101.831820
2101.983670
2102.232470
2102.433840
2102.593950
2102.753130
2103.043000
2103.235050
2103.511290
2103.694020
2103.867740
2104.419600
2104.767820
2105.063100
2105.334180
2105.486860
2105.641600
2105.921140
2106.107360
2106.333370
2106.595230
2106.770380
2106.975390
2107.090870
2107.245440
2107.380090
2107.595660
2107.783080
2108.029580
2108.225050
2108.496700
2108.757650
2108.943200
2109.262030
2109.491330
2109.670700
2109.979710
2110.131230
2110.565280
2110.860540
2111.163970
2111.398390
2111.794390
2112.002940
2112.444980
2112.700160
2112.978280
2113.182360
2113.423680
2113.677360
2114.007430
2114.493890
2114.744230
2114.936530
2115.226210
2115.407890
2115.616030
2115.862730
2116.139710
2116.332390
2116.592790
2116.947990
2117.333640
2117.480020
2117.600770
2117.988570
2118.373280
2118.537540
2118.710190
2118.833990
2119.014370
2119.515350
2120.011720
2120.375630
2120.787340
2121.218260
2121.635350
2121.850980
2122.044890
2122.324010
2122.550660
2123.011890
2123.495950
2123.809670
2124.061240
2124.225160
2124.446910
2124.686740
2125.371330
2125.801710
2126.262700
2127.226850
2127.527310
2127.716840
2127.929430
2128.222380
2128.439820
2128.876160
2129.151230
2129.321170
2129.638360
2129.944470
2130.275910
2130.563850
2130.835390
2131.146920
2131.495880
2131.644130
2132.053390
2132.296280
2132.433350
2132.660440
2132.916080
2133.167070
2134.157970
2134.391310
2134.863030
2135.167660
2135.838930
2136.078500
2136.522330
2136.813190
2136.984540
2137.783680
2138.009070
2138.332810
2138.785940
2139.041350
2139.366120
2139.686050
2139.851590
2139.959880
2140.167960
2140.432600
2140.585200
2140.830140
2141.008400
2141.267610
2141.422740
2141.561730
2141.766780
2141.951390
2142.110960
2142.300500
2142.447930
2142.707580
2142.913170
2143.157420
2143.310360
2143.854720
2144.259010
2144.808360
2145.085250
2145.590920
2145.918550
2146.105920
2146.352710
2146.549180
2146.741890
2147.338530
2147.625460
2148.166950
2148.358820
2148.576030
2148.988330
2149.249040
2149.795100
2150.089230
2150.553940
2151.079580
2151.541650
2151.763240
2152.130350
2153.013400
2153.170720
2153.334020
2153.942130
2154.199390
2154.361490
2154.850600
2155.258860
2155.746180
2156.335590
2156.599160
2156.840340
2157.002530
2157.205210
2157.873890
2158.441310
2158.731570
2158.861760
2159.112580
2159.352700
2159.641220
2159.915700
2160.118420
2160.230430
2160.417340
2160.863810
2161.340970
2162.180980
2162.406020
2162.612500
2162.847750
2163.160400
2163.593560
2163.907360
2164.609860
2164.828620
2165.105730
2165.301610
2165.626700
2165.862910
2166.147320
2166.504390
2166.780740
2167.000460
2167.178370
2167.362640
2167.854200
2168.180940
2168.680390
2169.127850
2169.367170
2169.902570
2170.098560
2170.409500
2170.744380
2170.944170
2171.098150
2171.321960
2171.489440
2172.033420
2172.318820
2172.539710
2172.749120
2172.894960
2173.109120
2173.345260
2173.615210
2173.835310
2174.291190
2174.671080
2174.893060
2175.410010
2175.961840
2176.186130
2176.392760
2176.769830
2177.237320
2177.863420
2178.052300
2178.281820
2178.582770
2178.715090
2178.969560
2179.195420
2179.417100
2179.699450
2179.835820
2180.095680
2180.246700
2180.410010
2180.724020
2181.046270
2181.435640
2181.797160
2182.316780
2182.641310
2182.852020
2183.129950
2183.457690
2183.669760
2183.955120
2184.238550
2184.477200
2184.728060
2185.046570
2185.431290
2185.627440
2185.831950
2185.980020
2186.119560
2186.339420
2186.594520
2186.879490
2187.280040
2187.710780
2187.912010
2188.231740
2188.422200
2188.557610
2188.789550
2189.192570
2189.383080
2189.558290
2189.810960
2190.213780
2190.519450
2190.864620
2191.694830
2192.067930
2192.507880
2193.010010
2194.075340
2194.469860
2195.033900
2195.276840
2195.514480
2196.041890
2196.247590
2196.769180
2197.288560
2197.702260
2198.006990
2198.737890
2199.041330
2199.276070
2199.528240
2199.868560
2200.107460
2200.320950
2200.513320
2200.793170
2201.228220
2201.507390
2202.009700
2202.311000
2202.533930
2202.891760
2203.161490
2203.347500
2203.557120
2203.754800
2204.166760
2204.328850
2204.526640
2204.738040
2204.913170
2205.095650
2205.365190
2205.507350
2205.782860
2206.110630
2206.322490
2206.767170
2207.485740
2207.820990
2208.027730
2208.212590
2208.471930
2208.657850
2209.229700
2209.621270
2209.938240
2210.279850
2210.458380
2210.771790
2211.358550
2212.010530
2212.175530
2212.426480
2212.735220
2213.485830
2213.874140
2214.134090
2214.822130
2215.359360
2215.621780
2216.023250
2216.422780
2217.219760
2217.510680
2218.637440
2219.105210
2219.324330
2219.721740
2220.039160
2220.302510
2221.183920
2221.449860
2221.793630
2222.625620
2223.188470
2223.414510
2223.669180
2223.887450
2224.103300
2224.409370
2224.942300
2225.442380
2225.683910
2225.822520
2226.159320
2226.695910
2227.083710
2227.346980
2227.548800
2227.845430
2228.399170
2228.840340
2229.164820
2229.438240
2230.156600
2230.508800
2230.860190
2231.117770
2231.714360
2232.022440
2232.378110
2232.716150
2232.968310
2233.468150
2233.850780
2234.013700
2234.321030
2234.594380
2234.795410
2235.018670
2235.280140
2235.510310
2235.882650
2236.122660
2236.291730
2236.606850
2237.248660
2237.446420
2237.662570
2237.939380
2238.096720
2238.251900
2238.688670
2239.195910
2239.392320
2239.820100
2240.159280
2240.456220
2241.005210
2241.215140
2241.670470
2242.014430
2242.195600
2242.656850
2242.853290
2243.059560
2243.616350
2243.990700
2244.397440
2244.575280
2244.777590
2244.901910
2245.120420
2245.466230
2245.967560
2246.515900
2246.804340
2247.220540
2247.681510
2247.922540
2248.234020
2248.663750
2249.365710
2249.727910
2250.045640
2250.314690
2250.529890
2251.106300
2251.323830
2251.617350
2251.909950
2252.174730
2252.465190
2252.637090
2252.878150
2253.186750
2253.978780
2254.414320
2254.672020
2254.997400
2255.272520
2255.734810
2255.921090
2256.148360
2256.674270
2256.875590
2257.084190
2257.277740
2257.691680
2258.138970
2258.371370
2258.657500
2258.848240
2259.120860
2259.536310
2260.630060
2260.964260
2261.618840
2262.043790
2262.353180
2262.642980
2262.884960
2263.078390
2263.256280
2263.489470
2263.886880
2264.323390
2264.783930
2265.201820
2265.737090
2265.960950
2266.090320
2266.497050
2266.848660
2267.106580
2267.482570
2267.815740
2268.106450
2268.443460
2268.659860
2268.912830
2269.744500
2270.290430
2270.569430
2270.729750
2270.988720
2271.219900
2271.582210
2271.922470
2272.107690
2273.181580
2273.475360
2273.733030
2274.283380
2274.842070
2275.498750
2275.788780
2276.149020
2276.382040
2276.561140
2276.700930
2276.881870
2277.081270
2277.462600
2277.801280
2278.169090
2278.411710
2279.223480
2279.674580
2279.973140
2280.576500
2280.782420
2281.493360
2281.725960
2281.985760
2282.507660
2282.789590
2283.060730
2283.417060
2284.043560
2284.426320
2284.902650
2285.251540
2285.985060
2286.259950
2286.769060
2287.415590
2287.647730
2287.879880
2288.327140
2288.821220
2289.312720
2290.888180
2291.595020
2291.987120
2292.206110
2292.782960
2293.093690
2293.531030
2293.799290
2294.381880
2294.844920
2295.265950
2295.968390
2296.556870
2296.760410
2296.991620
2297.224620
2297.624410
2297.909470
2299.253750
2299.751010
2300.123660
2300.333570
2300.708230
2300.994580
2301.258130
2302.079240
2302.409640
2302.793370
2303.182460
2303.408470
2303.580020
2304.091630
2306.002110
2306.466880
2307.169420
2307.436000
2307.713540
2307.964700
2308.306490
2308.651320
2309.084060
2309.831170
2310.556880
2310.993160
2311.544570
2312.001430
2312.467770
2312.790050
2313.103720
2313.962920
2314.981280
2315.460680
2315.794060
2316.871520
2317.179270
2317.385250
2318.643680
2318.913720
2319.249310
2319.475970
2320.476600
2320.768730
2321.486510
2321.831410
2322.185500
2322.547620
2323.963570
2325.604080
2326.469480
2326.696670
2327.253600
2327.777860
2328.140490
2328.326220
2328.992620
2329.839600
2330.241840
2330.571270
2331.096670
2331.442430
2334.552360
2335.134620
2335.490090
2335.755550
2336.160750
2336.407080
2336.626560
2337.048200
2337.253270
2337.922720
2339.186460
2339.475100
2340.069790
2340.716560
2340.951480
2341.325400
2342.624940
2344.791360
2348.648300
2349.254290
2350.589030
2351.428090
2352.212660
2352.444290
2353.052250
2353.739240
2364.577470
2364.956160
2366.723610
2370.318570
2370.740850
2376.709670
2427.558680
2428.151700
2428.401800
2429.597680
2429.845790
2430.293280
2430.738890
2431.036880
2431.417760
2431.800360
2432.100170
2432.437920
2432.746440
2432.984870
2433.173920
2433.731030
2434.118130
2434.527830
2434.825700
2435.074870
2435.276020
2435.992390
2436.213440
2436.667510
2436.861210
2437.171300
2437.376400
2437.631470
2437.817170
2438.200500
2438.476910
2438.790010
2439.088750
2439.398750
2439.784850
2440.002680
2440.221040
2440.462320
2440.709230
2440.881530
2441.176420
2441.430690
2441.707820
2441.930090
2442.103970
2442.346000
2442.533870
2442.699310
2442.891010
2443.072790
2443.276410
2443.620650
2443.790200
2444.041970
2444.306780
2444.451910
2444.658680
2444.983670
2445.123930
2445.327020
2445.560700
2445.703310
2445.981230
2446.240650
2446.469340
2446.642300
2446.946880
2447.147500
2447.493840
2447.851780
2448.070270
2448.253030
2448.400670
2448.668520
2448.882570
2449.108740
2449.357190
2449.567760
2449.939260
2450.163510
2450.392640
2450.606540
2450.916870
2451.075390
2451.213470
2451.376730
2451.621370
2451.781410
2452.014630
2452.274860
2452.423190
2452.729940
2452.916460
2453.058900
2453.239610
2453.373390
2453.553350
2453.703960
2453.952170
2454.103520
2454.284160
2454.433810
2454.678600
2454.829060
2454.987550
2455.193430
2455.404200
2455.653100
2455.852360
2456.027530
2456.150690
2456.472820
2456.752280
2457.016820
2457.204680
2457.485030
2457.673450
2457.850830
2458.201360
2458.514760
2458.808380
2459.025770
2459.358360
2459.557250
2459.837620
2460.060560
2460.239370
2460.476310
2460.654410
2460.838150
2461.003460
2461.189340
2461.528630
2461.690530
2461.909000
2462.140100
2462.291490
2462.446050
2462.720780
2462.912600
2463.113420
2463.318710
2463.583390
2463.755540
2463.939120
2464.111400
2464.344940
2464.568450
2464.723380
2464.894560
2465.141070
2465.315240
2465.519560
2465.712580
2465.914170
2466.120080
2466.278110
2466.565600
2466.741870
2466.916550
2467.139630
2467.445280
2467.671170
2468.012830
2468.169800
2468.338510
2468.538610
2468.746630
2468.893860
2469.054330
2469.342800
2469.654270
2469.821750
2469.979380
2470.174360
2470.359890
2470.752770
2470.935250
2471.099280
2471.294440
2471.436060
2471.662960
2471.868540
2472.100350
2472.242900
2472.429080
2472.641290
2472.823690
2472.987880
2473.132950
2473.293510
2473.447400
2473.691850
2473.886320
2474.052490
2474.228940
2474.460010
2474.561930
2474.794630
2474.982360
2475.162160
2475.346480
2475.532300
2475.676000
2475.860070
2476.105030
2476.312610
2476.526050
2476.882590
2477.057050
2477.248440
2477.563370
2477.837130
2478.024720
2478.134810
2478.305610
2478.445170
2478.672550
2478.925110
2479.097930
2479.217390
2479.360480
2479.555730
2479.753960
2479.984830
2480.193730
2480.316050
2480.424880
2480.629400
2480.793450
2481.014520
2481.334300
2481.476360
2481.638480
2481.798020
2481.943540
2482.194440
2482.411100
2482.618460
2482.820930
2483.126070
2483.261160
2483.451580
2483.684560
2483.830560
2483.934860
2484.108610
2484.269960
2484.462730
2484.624140
2484.812450
2484.973730
2485.180540
2485.340360
2485.485280
2485.602430
2485.739110
2485.951360
2486.175280
2486.335110
2486.510720
2486.624110
2486.809020
2487.020380
2487.197700
2487.360170
2487.546740
2487.711420
2487.924180
2488.080410
2488.250220
2488.437060
2488.563590
2488.886700
2489.076860
2489.240570
2489.414050
2489.526850
2489.730010
2489.929490
2490.200630
2490.467460
2490.723040
2490.881360
2491.042310
2491.227680
2491.457790
2491.613950
2491.751550
2491.891600
2492.105340
2492.313810
2492.492320
2492.631710
2492.788450
2493.008760
2493.170200
2493.326090
2493.504470
2493.671250
2493.793870
2494.068460
2494.374950
2494.591680
2494.747640
2494.959780
2495.142900
2495.413950
2495.571920
2495.792370
2495.978570
2496.125410
2496.335780
2496.528880
2496.707690
2496.880440
2497.051460
2497.302110
2497.548900
2497.708990
2497.921140
2498.081920
2498.329490
2498.500630
2498.723970
2498.985880
2499.166400
2499.425330
2499.668390
2499.821030
2499.964450
2500.154650
2500.394690
2500.547020
2500.703850
2500.919060
2501.143760
2501.330520
2501.457450
2501.634690
2501.849630
2501.994240
2502.199940
2502.313390
2502.482740
2502.645970
2502.788960
2502.943990
2503.160490
2503.313930
2503.500250
2503.655400
2503.783560
2504.168110
2504.349280
2504.560240
2504.726630
2504.909140
2505.128160
2505.397970
2505.558520
2505.678310
2505.856040
2506.064240
2506.235840
2506.418080
2506.563010
2506.688080
2506.852190
2507.030430
2507.225830
2507.484740
2507.603860
2507.749560
2507.877220
2508.023210
2508.174600
2508.320660
2508.403170
2508.592350
2508.715950
2508.915340
2509.104170
2509.308390
2509.481350
2509.647610
2509.905640
2510.044770
2510.254740
2510.389510
2510.598450
2510.784160
2511.044210
2511.195080
2511.327990
2511.445830
2511.559710
2511.712570
2511.913500
2512.015680
2512.224760
2512.370670
2512.505820
2512.691390
2512.795330
2512.919300
2513.073180
2513.186210
2513.315580
2513.512350
2513.626630
2513.818560
2513.934610
2514.140400
2514.315450
2514.613310
2514.761680
2514.867850
2515.028140
2515.195160
2515.357700
2515.552200
2515.721570
2515.873370
2516.036910
2516.161730
2516.312980
2516.542640
2516.682270
2516.827910
2517.218720
2517.357970
2517.499670
2517.688140
2517.841460
2517.956470
2518.123190
2518.268050
2518.462340
2518.660660
2518.853990
2519.010160
2519.161660
2519.348280
2519.486660
2519.652600
2519.811980
2519.902750
2520.080510
2520.233990
2520.348730
2520.512420
2520.645250
2520.799600
2520.937830
2521.092670
2521.224040
2521.401210
2521.549870
2521.656720
2521.824720
2521.933980
2522.070290
2522.271520
2522.452450
2522.584870
2522.757390
2522.893120
2523.010580
2523.152070
2523.328250
2523.462590
2523.617100
2523.861830
2524.018760
2524.198980
2524.335400
2524.477600
2524.765060
2524.901300
2525.034120
2525.182970
2525.351200
2525.510750
2525.631830
2525.771250
2525.898080
2526.016160
2526.148590
2526.275380
2526.605060
2526.771200
2526.930670
2527.082100
2527.219870
2527.352000
2527.492030
2527.622210
2527.726630
2527.876930
2528.224360
2528.405580
2528.513910
2528.696550
2528.800090
2529.005160
2529.150520
2529.269740
2529.397850
2529.599790
2529.782900
2530.045600
2530.162500
2530.369150
2530.518990
2530.658570
2530.801140
2530.949240
2531.052970
2531.388390
2531.496790
2531.662380
2531.852190
2531.982680
2532.179240
2532.306030
2532.431030
2532.688530
2532.866170
2533.039520
2533.257350
2533.407000
2533.546870
2533.742170
2533.872070
2534.035270
2534.270010
2534.388470
2534.526740
2534.718970
2534.943040
2535.160680
2535.336500
2535.486720
2535.591520
2535.762150
2535.940290
2536.104340
2536.209220
2536.428650
2536.560030
2536.967560
2537.184590
2537.344500
2537.540150
2537.655700
2537.846580
2538.014600
2538.141930
2538.351160
2538.474780
2538.607970
2538.801370
2538.995810
2539.132670
2539.254100
2539.401430
2539.617250
2539.733420
2539.866930
2540.027400
2540.131040
2540.260150
2540.427180
2540.572920
2540.721660
2540.907940
2541.004000
2541.154980
2541.286530
2541.446240
2541.615420
2541.754080
2541.901580
2542.041450
2542.191130
2542.317120
2542.472180
2542.628910
2542.760190
2542.909140
2542.997160
2543.298360
2543.454440
2543.642120
2543.760650
2543.938550
2544.076620
2544.323440
2544.457170
2544.754940
2544.890750
2545.066470
2545.252550
2545.478290
2545.658100
2545.780310
2545.922230
2546.208780
2546.374420
2546.547980
2546.910510
2547.166810
2547.539850
2547.684750
2547.827770
2548.198150
2548.367280
2548.510880
2548.811820
2548.993730
2549.158620
2549.299940
2549.462450
2549.598780
2549.854400
2550.069140
2550.238550
2550.364730
2550.543370
2550.711520
2550.886820
2551.033450
2551.158570
2551.295350
2551.516780
2551.720790
2551.877810
2552.016230
2552.187000
2552.347650
2552.547900
2552.730560
2552.872570
2553.036450
2553.185960
2553.314280
2553.423460
2553.588750
2553.715480
2553.871350
2554.009700
2554.152090
2554.311850
2554.576270
2554.720880
2554.862250
2555.030450
2555.114900
2555.248570
2555.542220
2555.695550
2555.853340
2555.982170
2556.103260
2556.276910
2556.465700
2556.596840
2556.864570
2557.048090
2557.323030
2557.503580
2557.662830
2557.794410
2558.045650
2558.235050
2558.474300
2558.633740
2558.779930
2558.870060
2558.985900
2559.159910
2559.259070
2559.414830
2559.510380
2559.817600
2559.953410
2560.162560
2560.278830
2560.440290
2560.573520
2560.726610
2560.896580
2561.000370
2561.109270
2561.429720
2561.638600
2561.757910
2561.866790
2562.004460
2562.146240
2562.249050
2562.571950
2562.727370
2562.892680
2563.024780
2563.143680
2563.270250
2563.540180
2563.703240
2563.915990
2564.048330
2564.279060
2564.508510
2564.659240
2564.908280
2565.146030
2565.285070
2565.415310
2565.581970
2565.941520
2566.111270
2566.252900
2566.379120
2566.541440
2566.725630
2566.874120
2567.025650
2567.180540
2567.323560
2567.615630
2567.822390
2568.003490
2568.132270
2568.312730
2568.472480
2568.656680
2568.811270
2568.945660
2569.100390
2569.196130
2569.392160
2569.622310
2569.870140
2570.004640
2570.158870
2570.285120
2570.449470
2570.594690
2570.775090
2570.884600
2571.002440
2571.133280
2571.316440
2571.466080
2571.599680
2571.689740
2571.828880
2571.934960
2572.087290
2572.216140
2572.443040
2572.608480
2572.709630
2572.887190
2573.017540
2573.157290
2573.300080
2573.402760
2573.519170
2573.651180
2573.744760
2573.860860
2574.058220
2574.206930
2574.344640
2574.552950
2574.683940
2574.855010
2575.049370
2575.163470
2575.338100
2575.594620
2575.755940
2575.949230
2576.118140
2576.216420
2576.393380
2576.619750
2576.783720
2577.001410
2577.121120
2577.247530
2577.365460
2577.571450
2577.728730
2577.839850
2578.005290
2578.147460
2578.272260
2578.444410
2578.601990
2578.769180
2578.939310
2579.083270
2579.238090
2579.634100
2579.798700
2579.933060
2580.151930
2580.508720
2580.682490
2580.859290
2581.035800
2581.305830
2581.433630
2581.620390
2581.767170
2581.943810
2582.052310
2582.240020
2582.414330
2582.557150
2582.689610
2582.837520
2583.019640
2583.196360
2583.321560
2583.446750
2583.635990
2583.760140
2583.912530
2584.070400
2584.172690
2584.284100
2584.453330
2584.569490
2584.721640
2584.857230
2584.959660
2585.161180
2585.296880
2585.387660
2585.503140
2585.640630
2585.788760
2585.907100
2586.088350
2586.341040
2586.527800
2586.689830
2586.841360
2586.958200
2587.146980
2587.241950
2587.364970
2587.475940
2587.680340
2587.813040
2588.148120
2588.296720
2588.442340
2588.763920
2588.903290
2589.115190
2589.245930
2589.412500
2589.532820
2589.716720
2589.843610
2589.979280
2590.113920
2590.228510
2590.527360
2590.845340
2591.022680
2591.212500
2591.472440
2591.620630
2591.863830
2592.091210
2592.246310
2592.501850
2592.765080
2593.166900
2593.318750
2593.435850
2593.575120
2593.690610
2593.952200
2594.063880
2594.289000
2594.403570
2594.555840
2594.768750
2594.960430
2595.086360
2595.245190
2595.574440
2595.769570
2595.946640
2596.069640
2596.175200
2596.368540
2596.522300
2596.635980
2596.750950
2596.850470
2596.978210
2597.094430
2597.262440
2597.557650
2597.697120
2597.794040
2597.962240
2598.085430
2598.217590
2598.339540
2598.448270
2598.554420
2598.673060
2598.927280
2599.091570
2599.372600
2599.698420
2599.984730
2600.085890
2600.456080
2600.670540
2600.810250
2601.056550
2601.208130
2601.482310
2601.715950
2601.873280
2602.162250
2602.359550
2602.607240
2602.775460
2602.925550
2603.031330
2603.193910
2603.599860
2603.779800
2603.950070
2604.162250
2604.343240
2604.523590
2604.713290
2604.882930
2605.094930
2605.283910
2605.358390
2605.513690
2605.735000
2605.925840
2606.116190
2606.240020
2606.408270
2606.622550
2606.805180
2606.966160
2607.107560
2607.263890
2607.517690
2607.695960
2607.836740
2608.133600
2608.307570
2608.471110
2608.629500
2608.808920
2608.929070
2609.065690
2609.169650
2609.373230
2609.563610
2609.818570
2609.928200
2610.023060
2610.188230
2610.405840
2610.572440
2610.708320
2611.017670
2611.226390
2611.331390
2611.450510
2611.893930
2612.121750
2612.314800
2612.422740
2612.645930
2612.807990
2613.083150
2613.239540
2613.350670
2613.471090
2613.603960
2613.634930
2613.727820
2614.186550
2614.356890
2614.545670
2614.739390
2614.878160
2615.050450
2615.145170
2615.301240
2615.521150
2615.627700
2615.770510
2615.902260
2616.041240
2616.201380
2616.313880
2616.419870
2616.549560
2616.687550
2616.800830
2616.955880
2617.106420
2617.224880
2617.393850
2617.587760
2617.797980
2617.938020
2618.071260
2618.203890
2618.378760
2618.526610
2618.657050
2618.787840
2619.105620
2619.235890
2619.416720
2619.556770
2619.785190
2619.924180
2620.050560
2620.220380
2620.455320
2620.619360
2620.730310
2620.872560
2621.201750
2621.340830
2621.483840
2621.745370
2621.876250
2622.067730
2622.471290
2622.631350
2622.737760
2622.880000
2623.045880
2623.178330
2623.353830
2623.541450
2623.668690
2623.767640
2623.881500
2624.037460
2624.134370
2624.498940
2624.687890
2624.817270
2625.061790
2625.193130
2625.364450
2625.509120
2625.690610
2625.823490
2626.013970
2626.153470
2626.257310
2626.467390
2626.635980
2626.843890
2626.998700
2627.125770
2627.296800
2627.459480
2627.585900
2627.758750
2627.895120
2628.104840
2628.354530
2628.541700
2628.680910
2628.871640
2628.999870
2629.048320
2629.175340
2629.315670
2629.529170
2629.679290
2629.796130
2629.824080
2629.957050
2630.093290
2630.216040
2630.371780
2630.506510
2630.696210
2630.953040
2631.105090
2631.330830
2631.521360
2631.685350
2632.026560
2632.097110
2632.289580
2632.552440
2632.714910
2632.916140
2633.112740
2633.400920
2633.615550
2633.633490
2633.821910
2634.037230
2634.230320
2634.526050
2634.793040
2634.983910
2635.186290
2635.386860
2635.543890
2635.721550
2636.017690
2636.330020
2636.467030
2636.616860
2636.819280
2637.033750
2637.173730
2637.354490
2637.512480
2637.721690
2637.870620
2638.077240
2638.222970
2638.339180
2638.595050
2638.817670
2639.079480
2639.278010
2639.427170
2639.663260
2639.789750
2639.920710
2640.262410
2640.631770
2640.823190
2640.985190
2641.274820
2641.547050
2641.657640
2641.806190
2641.974280
2642.239270
2642.376520
2642.515770
2642.676450
2642.868990
2643.054820
2643.215190
2643.310740
2643.488290
2643.642390
2643.752160
2643.943230
2644.111790
2644.284620
2644.405420
2644.570470
2644.693710
2644.825540
2645.052590
2645.190290
2645.341270
2645.497550
2645.634570
2645.805910
2645.985050
2646.112820
2646.279370
2646.299800
2646.439930
2646.632380
2646.778490
2646.860320
2646.951910
2647.126290
2647.273710
2647.412680
2647.555690
2647.723480
2647.900710
2648.044180
2648.242760
2648.370850
2648.513040
2648.660330
2648.814190
2649.004620
2649.145740
2649.365800
2649.579840
2649.701150
2649.856500
2650.192210
2650.215150
2650.344670
2650.536660
2650.736970
2651.013660
2651.151980
2651.187020
2651.628020
2651.743200
2651.856290
2652.025790
2652.236720
2652.339920
2652.376390
2652.681210
2652.826360
2652.954660
2653.216630
2653.469540
2653.642680
2653.684610
2653.797430
2653.965760
2654.114650
2654.357680
2654.488760
2654.661160
2654.853630
2655.005470
2655.129490
2655.279400
2655.459290
2655.583990
2655.706730
2655.834590
2655.995820
2656.141350
2656.320110
2656.528440
2656.669940
2656.770620
2656.797110
2656.913260
2657.096160
2657.187200
2657.276470
2657.495470
2657.702410
2657.857160
2657.983060
2658.149860
2658.261960
2658.470710
2658.609130
2658.804390
2658.976000
2659.088300
2659.266400
2659.403300
2659.550050
2659.652640
2659.772570
2659.926940
2660.024720
2660.141360
2660.259890
2660.430850
2660.517540
2660.668530
2660.945210
2661.071020
2661.234870
2661.376860
2661.529750
2661.643860
2661.775780
2662.038820
2662.225230
2662.393110
2662.516520
2662.664020
2662.759280
2662.901990
2663.009710
2663.145080
2663.316840
2663.449400
2663.613870
2663.749550
2663.809940
2663.947820
2664.059240
2664.300000
2664.380150
2664.454730
2664.579270
2664.695030
2664.832730
2664.938360
2665.070070
2665.197140
2665.351400
2665.479560
2665.613450
2665.727830
2665.934260
2666.074090
2666.246920
2666.404100
2666.562640
2666.685410
2666.819860
2667.001170
2667.123860
2667.317600
2667.534560
2667.607250
2667.662880
2667.788460
2667.911850
2668.070480
2668.197060
2668.267570
2668.365460
2668.606640
2668.698270
2668.848360
2668.966660
2669.077130
2669.226480
2669.386240
2669.543140
2669.708820
2669.835490
2669.962440
2670.096840
2670.264010
2670.435320
2670.554660
2670.714390
2670.875980
2670.999340
2671.157320
2671.296690
2671.441410
2671.658350
2671.758560
2671.913300
2671.979500
2672.047960
2672.236910
2672.381260
2672.538840
2672.669600
2672.811370
2673.152130
2673.356170
2673.513380
2673.770840
2673.944500
2674.165080
2674.343610
2674.372210
2674.456750
2674.605320
2674.750580
2674.860360
2675.342340
2675.494860
2675.632010
2675.829830
2675.934150
2676.082810
2676.238080
2676.469000
2676.564630
2676.617060
2676.809010
2676.991410
2677.184330
2677.348130
2677.494750
2677.598450
2677.742470
2677.848820
2678.061050
2678.199570
2678.332460
2678.522210
2678.664090
2678.841370
2679.015800
2679.112190
2679.262330
2679.299420
2679.415030
2679.571910
2679.695570
2679.837910
2679.971870
2680.133920
2680.277170
2680.500900
2680.636300
2680.822310
2680.931260
2681.070890
2681.214450
2681.322570
2681.465040
2681.600520
2681.667520
2681.722210
2681.845600
2681.957020
2682.124310
2682.269470
2682.430970
2682.549660
2682.700350
2682.868980
2683.015790
2683.235000
2683.503200
2683.641240
2683.804260
2683.940880
2684.083070
2684.202480
2684.336170
2684.454400
2684.620070
2684.748300
2684.862430
2685.004230
2685.180320
2685.306190
2685.410450
2685.576230
2685.729980
2685.867970
2686.005060
2686.125150
2686.256380
2686.385040
2686.513680
2686.682830
2686.834350
2686.959800
2687.081390
2687.235980
2687.404160
2687.565410
2687.695560
2687.797230
2687.958160
2688.156490
2688.248170
2688.324750
2688.486490
2688.589250
2688.763510
2688.929630
2689.020210
2689.193810
2689.309210
2689.434940
2689.609530
2689.701390
2689.790770
2690.015390
2690.115610
2690.265660
2690.402990
2690.485100
2690.632440
2690.791950
2690.893790
2691.059750
2691.168320
2691.275570
2691.480830
2691.588910
2691.690390
2691.842560
2691.967090
2692.131770
2692.249110
2692.443260
2692.594210
2692.725900
2692.883630
2693.004360
2693.142700
2693.319480
2693.464480
2693.658760
2693.767240
2693.909120
2694.057740
2694.194000
2694.380530
2694.508490
2694.611030
2694.781730
2694.950770
2695.111570
2695.228710
2695.402040
2695.533890
2695.646030
2695.809090
2696.005140
2696.169810
2696.310820
2696.501560
2696.605030
2696.763690
2696.910960
2696.996460
2697.161160
2697.285320
2697.416330
2697.551970
2697.657640
2697.830880
2698.008900
2698.190130
2698.317750
2698.442190
2698.537540
2698.696150
2698.838330
2698.988580
2699.127880
2699.292140
2699.424690
2699.579870
2699.731490
2699.835040
2700.028360
2700.136000
2700.250410
2700.445550
2700.629340
2700.784880
2700.968310
2701.114630
2701.245710
2701.379600
2701.623250
2701.756450
2701.902850
2702.102390
2702.285400
2702.495650
2702.649230
2702.849580
2703.015340
2703.119380
2703.315860
2703.432110
2703.615990
2703.851940
2704.064820
2704.263760
2704.435670
2704.618150
2704.817350
2705.006070
2705.170470
2705.316430
2705.493380
2705.683080
2705.879990
2706.080750
2706.237710
2706.366110
2706.559420
2706.760580
2707.033630
2707.190180
2707.366210
2707.506110
2707.721470
2707.862910
2708.020310
2708.297780
2708.478580
2708.636100
2708.791050
2708.953880
2709.101960
2709.295790
2709.461890
2709.628930
2709.828610
2710.051060
2710.215340
2710.417060
2710.605620
2710.782220
2710.959380
2711.129300
2711.348920
2711.604930
2711.793510
2711.950980
2712.147430
2712.315190
2712.478100
2712.627760
2712.798050
2713.112300
2713.293830
2713.425580
2713.631420
2713.781610
2714.088210
2714.281000
2714.495470
2714.757970
2714.941150
2715.157830
2715.724620
2715.946990
2716.196680
2716.427800
2716.665390
2716.832120
2716.995700
2717.445850
2717.700800
2718.132940
2718.277670
2718.441640
2718.670350
2718.842760
2719.087250
2719.414660
2719.636850
2719.881680
2720.265270
2721.053690
2721.408730
2721.813850
2722.239270
2722.866720
2723.174030
2723.572400
2723.819000
2724.264730
2724.670410
2725.042120
2725.240340
2725.564600
2725.701780
2725.955240
2726.206460
2726.390120
2726.626040
2726.756090
2727.062030
2727.319750
2727.595610
2727.912890
2728.074140
2728.254580
2729.019470
2729.336440
2730.263070
2730.819840
2731.079960
2731.433720
2731.710100
2732.026560
2732.228050
2732.391710
2732.598830
2732.986410
2733.144590
2733.602060
2734.022600
2734.269410
2734.576630
2734.922460
2735.290640
2735.940940
2736.338740
2736.519970
2736.749070
2736.985870
2737.296810
2737.730760
2737.965890
2738.305560
2738.780660
2738.982180
2739.208610
2739.450700
2739.991310
2740.365490
2740.955930
2741.538170
2742.036900
2742.384800
2743.589770
2744.437430
2745.169670
2745.467430
2745.793250
2746.181460
2746.334160
2746.563540
2746.835520
2747.479150
2747.782100
2748.103950
2748.394150
2748.691330
2749.184390
2749.388060
2749.816780
2750.101180
2750.379060
2750.678590
2751.282490
2751.987960
2752.532200
2755.145150
2755.695960
2756.011350
2756.511000
2756.728390
2757.024300
2757.632650
2758.036300
2758.687660
2759.023330
2759.231730
2759.913010
2760.714980
2761.030150
2761.378220
2761.614660
2761.931910
2762.529290
2763.222530
2763.729690
2763.961810
2764.720600
2764.970800
2765.161090
2765.377280
2765.661670
2766.214610
2766.470110
2766.892780
2767.251570
2767.475430
2767.701170
2767.883990
2768.237070
2768.534280
2768.870420
2769.271120
2769.632540
2769.888660
2770.711030
2771.350280
2771.763980
2772.077620
2772.324020
2772.564640
2772.777930
2773.449820
2773.789170
2774.015160
2774.328060
2775.042900
2775.331880
2775.603830
2775.840670
2776.157380
2776.407210
2776.749890
2777.054370
2777.754200
2778.177480
2778.410200
2778.948620
2779.395620
2779.697350
2780.408850
2780.725440
2780.939200
2781.422280
2782.328190
2782.600210
2782.889870
2783.311370
2783.624350
2783.864460
2784.313620
2784.826990
2785.319110
2785.900060
2786.343680
2787.131020
2787.577080
2787.777580
2787.922470
2788.178590
2788.422660
2789.465850
2790.422930
2790.622940
2790.833230
2792.259470
2792.602350
2792.814140
2793.274290
2794.148700
2794.417180
2795.176350
2795.470790
2795.849880
2796.184720
2797.313140
2797.565960
2797.767380
2797.986190
2798.485320
2798.678290
2798.966420
2799.268190
2799.428850
2799.664880
2800.069090
2800.541620
2801.012870
2801.571070
2801.867490
2802.504770
2802.857260
2804.690840
2804.870900
2805.128770
2805.725010
2806.187010
2806.560890
2806.930690
2807.165610
2807.425010
2808.355910
2808.552320
2808.848000
2809.228180
2810.497430
2810.720320
2810.913600
2812.302100
2813.890160
2814.166050
2814.395600
2814.622490
2814.854170
2815.177160
2815.450390
2816.226050
2816.400590
2816.610480
2816.806270
2817.337000
2817.713270
2818.294770
2818.623420
2818.857550
2820.782600
2821.140990
2821.438290
2821.770440
2822.043300
2822.242020
2822.668520
2823.185640
2824.190050
2826.291240
2826.731880
2827.407020
2827.665030
2827.952210
2828.675400
2829.711100
2830.395360
2831.510190
2832.268420
2832.866790
2833.292390
2833.537870
2833.969130
2834.843850
2835.159340
2835.383950
2835.582980
2836.202020
2836.832850
2837.112740
2837.397740
2838.045930
2838.283000
2838.607180
2839.207120
2840.048360
2840.397870
2840.915410
2841.198320
2841.430810
2842.430400
2843.849490
2844.967890
2845.482080
2846.106260
2846.703330
2846.991170
2847.202240
2847.414390
2847.908930
2848.244290
2848.526260
2848.824860
2849.339530
2849.513670
2849.918520
2850.345030
2850.642920
2851.278470
2851.690530
2851.966920
2852.394000
2853.052240
2853.727670
2854.309290
2854.631090
2854.814820
2855.405890
2855.659370
2855.942070
2856.135630
2856.390080
2856.643330
2857.221120
2857.687980
2858.476050
2859.644150
2860.174680
2860.379520
2861.144580
2861.572260
2862.049110
2862.381220
2862.682420
2862.976280
2863.377550
2863.529310
2863.831620
2864.124980
2864.718700
2864.918370
2865.249840
2865.660980
2865.831480
2866.067560
2866.628940
2866.822450
2867.079390
2867.268930
2867.467080
2867.644030
2867.797710
2868.117150
2868.317290
2868.599590
2868.834820
2869.140770
2870.248820
2870.629950
2870.874840
2871.425580
2871.737600
2873.120590
2873.426740
2873.899850
2874.116960
2874.490260
2874.750000
2875.014780
2875.388130
2875.738740
2876.175100
2876.655930
2876.912360
2877.575060
2877.851400
2878.210150
2878.525040
2878.709460
2878.930290
2879.145300
2879.594450
2879.918110
2880.270650
2880.766200
2880.957980
2881.116260
2881.299750
2881.517820
2881.766880
2882.227160
2882.398860
2882.600500
2883.270470
2883.511950
2883.676250
2884.114230
2884.316890
2884.483450
2884.731820
2884.993870
2885.149550
2885.398860
2885.712560
2886.069110
2886.448360
2886.658330
2886.860700
2887.038700
2887.193610
2887.402430
2887.635890
2887.960490
2888.114530
2888.369040
2888.620700
2889.116010
2889.294980
2889.497700
2889.665970
2889.870620
2890.263240
2890.615700
2890.859520
2891.238020
2891.525880
2891.724180
2892.121400
2892.324490
2892.861560
2893.102280
2893.233770
2893.391240
2893.631680
2893.888370
2894.064170
2894.291610
2894.998580
2895.227180
2895.596400
2896.185840
2896.466900
2897.065190
2897.365450
2897.896940
2898.239380
2898.651650
2899.514370
2900.130350
2900.826270
2901.812890
2902.228300
2902.489220
2902.878820
2903.092220
2903.244240
2903.528220
2903.841840
2904.222950
2904.433440
2904.679660
2905.067920
2905.903220
2906.853020
2907.178710
2907.887600
2908.356890
2908.915610
2909.169370
2909.700050
2909.887210
2910.271410
2910.579840
2911.136130
2912.193780
2912.668400
2912.873410
2913.273210
2913.750920
2914.061770
2914.282130
2914.567830
2914.773900
2914.924300
2915.241030
2915.750230
2916.058920
2916.306640
2916.538810
2917.008530
2917.227010
2918.044690
2918.375390
2918.636090
2920.327110
2921.455090
2922.760980
2923.079190
2924.230450
2924.840930
2925.063510
2925.294830
2925.662250
2926.024380
2926.308840
2926.817530
2927.040210
2927.555040
2927.787620
2927.988190
2928.299850
2928.673200
2929.008490
2929.522480
2929.907780
2930.839780
2931.215690
2931.553790
2931.922060
2932.515690
2933.880940
2935.304230
2935.589220
2936.097330
2936.430660
2937.269520
2937.714360
2938.391290
2938.695030
2939.103090
2939.356520
2942.110130
2943.585620
2943.908120
2944.287430
2945.094480
2946.196260
2947.765860
2948.009580
2948.523670
2948.867650
2949.235580
2949.540700
2949.998310
2950.765740
2952.013880
2952.909690
2955.222960
2955.849060
2956.181260
2959.118710
2960.077360
2961.308360
2961.839220
2962.168680
2963.147270
2965.473560
2970.002650
2971.844570
2976.294450
2978.921330
2981.236370
2983.005780
2990.121990
2991.432570
2992.957990
2993.661840
2995.428160
2997.310260
2998.901840
3000.652630
3001.170760
3001.853480
3002.411600
3006.087440
3006.504350
3007.285920
3008.669920
3008.942370
3010.546410
3011.655420
3012.642420
3022.213400
3031.293950
3037.530580
3038.694590
3039.043830
3048.959640
3049.464960
3050.636680
3065.803870
3066.345690
3069.540240
3070.025770
3071.652030
3071.982710
3089.260560
3117.888180
3118.708150
3125.086210
3252.193060
3252.470700
3253.130780
3254.044610
3255.894830
3256.478880
3258.531140
3259.825390
3260.435500
3260.747590
3261.177280
3261.536290
3261.933940
3262.137610
3262.488200
3262.685640
3262.895150
3263.283660
3263.497230
3264.020860
3264.349580
3264.722590
3265.041740
3265.433460
3265.698470
3265.902020
3266.048170
3266.270570
3266.441720
3266.632160
3266.832450
3267.071270
3267.334580
3267.555050
3267.699780
3267.829510
3268.107130
3268.456550
3268.697520
3268.912850
3269.203140
3269.369680
3269.633410
3269.815090
3270.034840
3270.317400
3270.481120
3270.776570
3270.937660
3271.178170
3271.452390
3271.706110
3271.986710
3272.149840
3272.385150
3272.633250
3272.856420
3273.029240
3273.241240
3273.438310
3273.644780
3273.802090
3274.035310
3274.327570
3274.527850
3274.702120
3274.873650
3275.054950
3275.342660
3275.486510
3275.656870
3275.839920
3276.079500
3276.238760
3276.547800
3276.858120
3277.081680
3277.345930
3277.520540
3277.746480
3277.880400
3278.050380
3278.193310
3278.393590
3278.569240
3278.786480
3278.972930
3279.177490
3279.346430
3279.528620
3279.719820
3279.983180
3280.210860
3280.441380
3280.616390
3280.822870
3280.996970
3281.177690
3281.364630
3281.625740
3281.903750
3282.084930
3282.305060
3282.594230
3282.995990
3283.230490
3283.481830
3283.724930
3283.973040
3284.164150
3284.394340
3284.791690
3285.063480
3285.333730
3285.581020
3285.807790
3286.107650
3286.530970
3286.752030
3286.949410
3287.127690
3287.325770
3287.540840
3287.756700
3287.925390
3288.102860
3288.224890
3288.386150
3288.681930
3288.873700
3289.084110
3289.253510
3289.396130
3289.572590
3289.768160
3289.922080
3290.054170
3290.259920
3290.415880
3290.625680
3290.781490
3290.979150
3291.125220
3291.364670
3291.524360
3291.647560
3291.864750
3292.017340
3292.194360
3292.369600
3292.588930
3292.743370
3292.923370
3293.076050
3293.197670
3293.423130
3293.595240
3293.768720
3293.967910
3294.116980
3294.255610
3294.455360
3294.624130
3294.783710
3294.995210
3295.174800
3295.379140
3295.539250
3295.750660
3295.942950
3296.170200
3296.337210
3296.552840
3296.711840
3296.872160
3297.049600
3297.250930
3297.508230
3297.677670
3297.925540
3298.166540
3298.395280
3298.614390
3298.783150
3298.884530
3299.077530
3299.259650
3299.430460
3299.592920
3299.738370
3299.881980
3300.174830
3300.329360
3300.510880
3300.666990
3300.847230
3301.004030
3301.197420
3301.303990
3301.547370
3301.691580
3301.916630
3302.106340
3302.305400
3302.494550
3302.640560
3302.787650
3302.947780
3303.076370
3303.273820
3303.428380
3303.704850
3303.848330
3304.042170
3304.179060
3304.344660
3304.569190
3304.707350
3304.912480
3305.124890
3305.334870
3305.517900
3305.770330
3306.007710
3306.215890
3306.383170
3306.566610
3306.689080
3306.981940
3307.117450
3307.362960
3307.655620
3307.801790
3307.980730
3308.110910
3308.241340
3308.456120
3308.695220
3308.824550
3308.977270
3309.141020
3309.273930
3309.435100
3309.548090
3309.852010
3309.992060
3310.210940
3310.328750
3310.548320
3310.696430
3310.870330
3311.019640
3311.215670
3311.377390
3311.567590
3311.685070
3311.848800
3312.050830
3312.174380
3312.413620
3312.650900
3312.803450
3312.935890
3313.121930
3313.361920
3313.617640
3313.752210
3314.071940
3314.245640
3314.395900
3314.550020
3314.726160
3314.872220
3315.037800
3315.273580
3315.483860
3315.615590
3315.853450
3316.012610
3316.222170
3316.409660
3316.635100
3316.961100
3317.135880
3317.292290
3317.520540
3317.742400
3317.912320
3318.096030
3318.276350
3318.423810
3318.562750
3318.739310
3318.905020
3319.025560
3319.160420
3319.320950
3319.545720
3319.783640
3319.982370
3320.230170
3320.349940
3320.579110
3320.734100
3320.888950
3321.028500
3321.248090
3321.395740
3321.619530
3321.787710
3321.968850
3322.145180
3322.278830
3322.496940
3322.612540
3322.800200
3322.935660
3323.164200
3323.285050
3323.501900
3323.646930
3323.862310
3324.023820
3324.315260
3324.452490
3324.636800
3324.745750
3324.901880
3325.035530
3325.234170
3325.393190
3325.529020
3325.800990
3325.962080
3326.180950
3326.487950
3326.803580
3327.081610
3327.231810
3327.548880
3327.752560
3328.011900
3328.221190
3328.612990
3328.797050
3328.972370
3329.180530
3329.355120
3329.583320
3329.760080
3329.901560
3330.190250
3330.394830
3330.543110
3330.711340
3330.847310
3331.189270
3331.391800
3331.564500
3331.718370
3331.902940
3332.101670
3332.290110
3332.450010
3332.659140
3332.804810
3332.984900
3333.138450
3333.309620
3333.428420
3333.613180
3333.726650
3333.839750
3333.937360
3334.055690
3334.302840
3334.445960
3334.683980
3334.797880
3334.961140
3335.143010
3335.245180
3335.393200
3335.534430
3335.745440
3335.914720
3336.083570
3336.249800
3336.391960
3336.543270
3336.687810
3336.903560
3337.043710
3337.159450
3337.356320
3337.500890
3337.683900
3337.827120
3338.013440
3338.155630
3338.312890
3338.466770
3338.594580
3338.774120
3338.979170
3339.239540
3339.427560
3339.592730
3339.790100
3339.982480
3340.117810
3340.276830
3340.395910
3340.586290
3340.750630
3340.941340
3341.111520
3341.285210
3341.423230
3341.520650
3341.655540
3341.799520
3342.003690
3342.147680
3342.257150
3342.442920
3342.661600
3342.816200
3342.950410
3343.085620
3343.178220
3343.273700
3343.421800
3343.527490
3343.709990
3343.867640
3343.949890
3344.163360
3344.313450
3344.522610
3344.646960
3344.783730
3344.953900
3345.131740
3345.314770
3345.454260
3345.580200
3345.688690
3345.913060
3346.052900
3346.171560
3346.312420
3346.465500
3346.665630
3346.827070
3347.041880
3347.181580
3347.291500
3347.432620
3347.566640
3347.722000
3347.871210
3347.976110
3348.180890
3348.310090
3348.463430
3348.674420
3348.893680
3349.048050
3349.204410
3349.352330
3349.532550
3349.654030
3349.805330
3349.982360
3350.122960
3350.313980
3350.488960
3350.609630
3350.813300
3350.943670
3351.214830
3351.389380
3351.563570
3351.701980
3352.003580
3352.238360
3352.352230
3352.547870
3352.665860
3352.801930
3352.968740
3353.176560
3353.362490
3353.515820
3353.786530
3353.986070
3354.274300
3354.505940
3354.709810
3354.923930
3355.094130
3355.258520
3355.429280
3355.579050
3355.688290
3355.884620
3356.018280
3356.191350
3356.331810
3356.482610
3356.605900
3356.731060
3356.891150
3357.056450
3357.245070
3357.478970
3357.571680
3357.791110
3358.006100
3358.165600
3358.254680
3358.431090
3358.615310
3358.641500
3358.868030
3358.997640
3359.151100
3359.296810
3359.452320
3359.645000
3359.836620
3359.966160
3360.112770
3360.223900
3360.427210
3360.541120
3360.667880
3360.841230
3361.037000
3361.181680
3361.362330
3361.521140
3361.623840
3361.765000
3361.944490
3362.137300
3362.277710
3362.387450
3362.527660
3362.693460
3362.773650
3362.895430
3363.367400
3363.555270
3363.700750
3363.920950
3364.192620
3364.361050
3364.544790
3364.672960
3364.838730
3364.996950
3365.124990
3365.311900
3365.483080
3365.698050
3365.844210
3366.023770
3366.152430
3366.287290
3366.502960
3366.616470
3366.777160
3366.887260
3366.993840
3367.169900
3367.266490
3367.389640
3367.585880
3367.680340
3367.813840
3367.989520
3368.083000
3368.249440
3368.446000
3368.587870
3368.752170
3368.895560
3369.062450
3369.267940
3369.478220
3369.626410
3369.770130
3369.897840
3370.025400
3370.212900
3370.356320
3370.545220
3370.655340
3370.814370
3370.922880
3371.023250
3371.177540
3371.328920
3371.449310
3371.632830
3371.788810
3371.918650
3372.019740
3372.200080
3372.302890
3372.482110
3372.683270
3372.777630
3372.944690
3373.073280
3373.232070
3373.368050
3373.480860
3373.599020
3373.821280
3373.954190
3374.121520
3374.227690
3374.370090
3374.546410
3374.759690
3374.992800
3375.168440
3375.336900
3375.478370
3375.638880
3375.747940
3375.889670
3376.050520
3376.172340
3376.333450
3376.411880
3376.553690
3376.723820
3376.862410
3376.986470
3377.151220
3377.282020
3377.493310
3377.615300
3377.788050
3377.915920
3378.135670
3378.272440
3378.349020
3378.524090
3378.655590
3378.744000
3378.915490
3379.020070
3379.164920
3379.315650
3379.457280
3379.792830
3379.922660
3380.030460
3380.233040
3380.422180
3380.541200
3380.754400
3380.875210
3380.983580
3381.132730
3381.287040
3381.386610
3381.528070
3381.642950
3381.857250
3381.972120
3382.152540
3382.274090
3382.319560
3382.375680
3382.499120
3382.637120
3382.755670
3382.921010
3383.013020
3383.151900
3383.352270
3383.514760
3383.647000
3383.766570
3383.958500
3384.068820
3384.243120
3384.423220
3384.524730
3384.634780
3384.791720
3384.955010
3385.098420
3385.246620
3385.448190
3385.580620
3385.698420
3385.824880
3385.920230
3386.048600
3386.247500
3386.404730
3386.604840
3386.705160
3386.930610
3387.013240
3387.130860
3387.302730
3387.472400
3387.559320
3387.698640
3387.867920
3388.002860
3388.178110
3388.344680
3388.480830
3388.612430
3388.775200
3388.943490
3389.035900
3389.167490
3389.330890
3389.462910
3389.615900
3389.803420
3390.084730
3390.268140
3390.410090
3390.594820
3390.748110
3390.882380
3391.011380
3391.152000
3391.297270
3391.537680
3391.702310
3391.967030
3392.151790
3392.304450
3392.450010
3392.599010
3392.762500
3392.887050
3393.008560
3393.142790
3393.285770
3393.431960
3393.691470
3393.846360
3393.949520
3394.106020
3394.250850
3394.401730
3394.526980
3394.662390
3394.851960
3394.959950
3395.075640
3395.212340
3395.342680
3395.444880
3395.599010
3395.705600
3395.828100
3396.088860
3396.353710
3396.470070
3396.627510
3396.739200
3396.912760
3397.115330
3397.218390
3397.387050
3397.520950
3397.659450
3397.814970
3397.925740
3398.106820
3398.340060
3398.533570
3398.645210
3398.841690
3398.997910
3399.170190
3399.314400
3399.470870
3399.665750
3399.928670
3400.052100
3400.192620
3400.472760
3400.700470
3400.849310
3401.046640
3401.208540
3401.370220
3401.513000
3401.678920
3401.797480
3401.958940
3402.148680
3402.246360
3402.511290
3402.658370
3402.805920
3402.973730
3403.160200
3403.263210
3403.406940
3403.559400
3403.673290
3403.833620
3403.954920
3404.045560
3404.228120
3404.345600
3404.474690
3404.610420
3404.769390
3404.909610
3405.030670
3405.148470
3405.341170
3405.436880
3405.572600
3405.724910
3405.795080
3405.933970
3406.053940
3406.166790
3406.278250
3406.380940
3406.538580
3406.658990
3406.786600
3406.899150
3407.024060
3407.125240
3407.233550
3407.341870
3407.495240
3407.661500
3407.794260
3407.959610
3408.084710
3408.185350
3408.303530
3408.388320
3408.495870
3408.612190
3408.779770
3408.953540
3409.086500
3409.183250
3409.334810
3409.479320
3409.623840
3409.807530
3409.927270
3410.110220
3410.225940
3410.405040
3410.713640
3410.925800
3411.079180
3411.219850
3411.321730
3411.456000
3411.573310
3411.718480
3411.796440
3411.961460
3412.073320
3412.254580
3412.343140
3412.457820
3412.605180
3412.729450
3412.907750
3413.047050
3413.176590
3413.415740
3413.540360
3413.645660
3413.786280
3413.940220
3414.094970
3414.227890
3414.379660
3414.523830
3414.667850
3414.789450
3414.920650
3415.007180
3415.249050
3415.335190
3415.487340
3415.624100
3415.732300
3415.861600
3416.035070
3416.136050
3416.244800
3416.386550
3416.568340
3416.670600
3416.790040
3416.929310
3417.218000
3417.348070
3417.481070
3417.603420
3417.777070
3417.898090
3418.063120
3418.195850
3418.300780
3418.415140
3418.522170
3418.684320
3418.994700
3419.158690
3419.319860
3419.606980
3419.881550
3420.082510
3420.276240
3420.395610
3420.640240
3420.789020
3421.224880
3421.485400
3421.773530
3422.003840
3422.159860
3422.363040
3422.483450
3422.643880
3423.050110
3423.258100
3423.620850
3423.836260
3423.943310
3424.106900
3424.505030
3424.685190
3424.873270
3425.067020
3425.188690
3425.354190
3425.455650
3425.658260
3425.971900
3426.136740
3426.341380
3426.516310
3426.658620
3426.831760
3426.973790
3427.211480
3427.348090
3427.548950
3427.702980
3427.950550
3428.084030
3428.245880
3428.383480
3428.552270
3428.693220
3428.878370
3429.013660
3429.183620
3429.308710
3429.501070
3429.648860
3429.768460
3429.909380
3430.082340
3430.241830
3430.367600
3430.506020
3430.664020
3430.854890
3431.069160
3431.231640
3431.447620
3431.628440
3431.755620
3431.950000
3432.068550
3432.210230
3432.348490
3432.476630
3432.663830
3432.966920
3433.148550
3433.366820
3433.514070
3433.700190
3433.849390
3433.970700
3434.164270
3434.367930
3434.525900
3434.677070
3434.810680
3435.012630
3435.255850
3435.407960
3435.563950
3435.799050
3435.968620
3436.142350
3436.331010
3436.438140
3436.513470
3436.739470
3436.942640
3437.060770
3437.200060
3437.328530
3437.521050
3437.615980
3437.736750
3437.912890
3438.098680
3438.246620
3438.441290
3438.599790
3438.728210
3438.895930
3439.084310
3439.253610
3439.494330
3439.666040
3439.805090
3439.956580
3440.124770
3440.405110
3440.599090
3440.752950
3440.952140
3441.122500
3441.290710
3441.508500
3441.683080
3441.767040
3441.895210
3442.055920
3442.201120
3442.404450
3442.697590
3442.881840
3443.069370
3443.346680
3443.511280
3443.701820
3444.091120
3444.274710
3444.422350
3444.529340
3444.807860
3445.009770
3445.134640
3445.352550
3445.755880
3445.941050
3446.149870
3446.569010
3446.766520
3446.965680
3447.067880
3447.315190
3447.492900
3447.677560
3447.866830
3448.052290
3448.201940
3448.378940
3448.514840
3448.710490
3448.840130
3448.998280
3449.194770
3449.405910
3449.557310
3449.746780
3449.907240
3450.107150
3450.201360
3450.350720
3450.638490
3450.794120
3450.962030
3451.158040
3451.318290
3451.543870
3451.711870
3451.861030
3452.161580
3452.308030
3452.459170
3452.654400
3452.857410
3453.005630
3453.211170
3453.568910
3453.748960
3453.975350
3454.370690
3454.625510
3454.876470
3455.082220
3455.280720
3455.585570
3456.063890
3456.266870
3456.861700
3457.181290
3457.362140
3457.547170
3457.821620
3458.005630
3458.311120
3458.552760
3458.839170
3459.285470
3459.624040
3459.770960
3460.018650
3460.186550
3460.419670
3460.576510
3460.767460
3460.993920
3461.358110
3461.652760
3461.895300
3462.465110
3462.710320
3462.885280
3463.262470
3463.443350
3463.618510
3463.830270
3464.117450
3464.262320
3464.438820
3464.579320
3464.772420
3465.040030
3465.312390
3465.527000
3465.681150
3465.820430
3465.982050
3466.501580
3466.761890
3466.961650
3467.188340
3467.438130
3467.622750
3467.801990
3467.965030
3468.198590
3468.384830
3468.537350
3468.693570
3468.914330
3469.135290
3469.325880
3469.497280
3469.651290
3469.807470
3469.929680
3470.062100
3470.266610
3470.582800
3470.780500
3471.018020
3471.288290
3471.513550
3471.680880
3471.894290
3471.995420
3472.292350
3472.431830
3472.685790
3472.874950
3473.053130
3473.199140
3473.402590
3473.705050
3473.858820
3474.069960
3474.220380
3474.400980
3474.616760
3474.798990
3474.971290
3475.192260
3475.539780
3475.654590
3475.909130
3476.126870
3476.326810
3476.531050
3476.722540
3476.860500
3477.125900
3477.318330
3477.761800
3477.993660
3478.208290
3478.350300
3478.690630
3478.902210
3479.188720
3479.363640
3479.548830
3479.631620
3479.939630
3480.237380
3480.390660
3480.558410
3480.727990
3481.015590
3481.246250
3481.392640
3481.579820
3481.773670
3481.919590
3482.054540
3482.215200
3482.363000
3482.588290
3482.768720
3483.065650
3483.202930
3483.460020
3483.694800
3483.958540
3484.091220
3484.269680
3484.455920
3484.711340
3484.976220
3485.191430
3485.346680
3485.550750
3485.754710
3485.939270
3486.104990
3486.286070
3486.476030
3486.721430
3487.021380
3487.228490
3487.503710
3487.750280
3487.888440
3488.168950
3488.434460
3488.736150
3489.039210
3489.185260
3489.387520
3489.524870
3489.898800
3490.291950
3490.439400
3490.587390
3490.757150
3490.910750
3491.105420
3491.359010
3491.780760
3492.026080
3492.239110
3492.454960
3492.630150
3492.778590
3492.962690
3493.318460
3493.560030
3493.771040
3493.947680
3494.091250
3494.297880
3494.425610
3494.654490
3494.825020
3494.972150
3495.116600
3495.269490
3495.569960
3495.911930
3496.181830
3496.359110
3496.504030
3496.893430
3497.078920
3497.277300
3497.522240
3497.665540
3497.956620
3498.164350
3498.371430
3498.573310
3498.767380
3498.997280
3499.132510
3499.336320
3499.490130
3499.655380
3499.845750
3500.198940
3500.442720
3500.618330
3500.751860
3500.996160
3501.117800
3501.353260
3501.541040
3501.649790
3501.795070
3501.998780
3502.203280
3502.463520
3502.760280
3502.967260
3503.147350
3503.369120
3503.563600
3503.750650
3503.945860
3504.284690
3504.445310
3504.607110
3504.719370
3504.931810
3505.088460
3505.256150
3505.418630
3505.817010
3505.941200
3506.157030
3506.298050
3506.469900
3506.655170
3506.849990
3507.026030
3507.241560
3507.379900
3507.499830
3507.686540
3507.968670
3508.194500
3508.427470
3508.659840
3508.882370
3509.138280
3509.305290
3509.476490
3509.632000
3509.763800
3509.924190
3510.264760
3510.416640
3510.695840
3510.931730
3511.411990
3511.619970
3511.721430
3511.967240
3512.290140
3512.442680
3512.646140
3512.838780
3513.055030
3513.203210
3513.416050
3513.621060
3513.839070
3514.093590
3514.278840
3514.509920
3514.752410
3514.898640
3515.034390
3515.181940
3515.297540
3515.411870
3515.602610
3515.700590
3515.891600
3516.036390
3516.246630
3516.471120
3516.814040
3516.954080
3517.167670
3517.376040
3517.560890
3517.717810
3517.969290
3518.107690
3518.398860
3518.594920
3518.746770
3518.987150
3519.165680
3519.414500
3519.627770
3519.932410
3520.069000
3520.283200
3520.426340
3520.625480
3520.781480
3521.028810
3521.157150
3521.309830
3521.517200
3521.684640
3521.838140
3521.994500
3522.301090
3522.571470
3522.796700
3523.056420
3523.332120
3523.506690
3523.743230
3523.875320
3524.035370
3524.178530
3524.437870
3524.679870
3524.868130
3525.023130
3525.253040
3525.465020
3525.668500
3526.017990
3526.223230
3526.376170
3526.533900
3526.747570
3527.033360
3527.211030
3527.358860
3527.566740
3527.710390
3527.924880
3528.199060
3528.383160
3528.677200
3528.912790
3529.108470
3529.276420
3529.469400
3529.640150
3529.816130
3529.959570
3530.220520
3530.390770
3530.533740
3530.806840
3530.998110
3531.221250
3531.436090
3531.644110
3531.794030
3531.968070
3532.197580
3532.403010
3532.761760
3533.066720
3533.240100
3533.493250
3533.661280
3533.865000
3534.089030
3534.307730
3534.518580
3534.652620
3534.750140
3535.104050
3535.280190
3535.437600
3535.623750
3535.815950
3536.137210
3536.328670
3536.562350
3536.730780
3536.982160
3537.185430
3537.397220
3537.652700
3537.853740
3538.108750
3538.350500
3538.640160
3538.939690
3539.141300
3539.327220
3539.491320
3539.607490
3539.751910
3539.951720
3540.073760
3540.359540
3540.573330
3540.746610
3540.940360
3541.085360
3541.232870
3541.490270
3541.802430
3542.118580
3542.451720
3542.635340
3542.829960
3543.073400
3543.348270
3543.548590
3543.653760
3543.822860
3543.965900
3544.119580
3544.399250
3544.638230
3544.843360
3545.057540
3545.213110
3545.367810
3545.476250
3545.630950
3545.773570
3545.941330
3546.116690
3546.357980
3546.504150
3546.691830
3546.857430
3547.052180
3547.180460
3547.461590
3547.634340
3547.875810
3548.042030
3548.223510
3548.318750
3548.463580
3548.651410
3548.810480
3549.005700
3549.228650
3549.375070
3549.505820
3549.720970
3549.859790
3550.256990
3550.470620
3550.689480
3550.970200
3551.182200
3551.338600
3551.666910
3551.841960
3552.050370
3552.221800
3552.436140
3552.620830
3552.817070
3553.060400
3553.302560
3553.563620
3553.679900
3553.848560
3554.004640
3554.279710
3554.415870
3554.649380
3554.798910
3554.969410
3555.169080
3555.341340
3555.520260
3555.631290
3555.799940
3555.949650
3556.266440
3556.404600
3556.660670
3556.823670
3556.968460
3557.137180
3557.251760
3557.517560
3557.678360
3557.818890
3558.001590
3558.198460
3558.328660
3558.501810
3558.649380
3558.828260
3559.007160
3559.173470
3559.350710
3559.487670
3559.649670
3559.733400
3559.953320
3560.186420
3560.436190
3560.596120
3560.778880
3561.060150
3561.292980
3561.468710
3561.706710
3561.843810
3562.116870
3562.260820
3562.446610
3562.569140
3562.734920
3562.862550
3563.010700
3563.200340
3563.397070
3563.562370
3563.780920
3563.908680
3564.182760
3564.406860
3564.631400
3564.887890
3565.062040
3565.249580
3565.574550
3565.709780
3565.870610
3566.003840
3566.145910
3566.469370
3566.679870
3566.825990
3567.030190
3567.283800
3567.462620
3567.638690
3567.925570
3568.151830
3568.306840
3568.446700
3568.687630
3569.024540
3569.406990
3569.582270
3569.703850
3569.942680
3570.142580
3570.339820
3570.681890
3570.897530
3571.138270
3571.362260
3571.491320
3571.723080
3571.938790
3572.135300
3572.272500
3572.470730
3572.645850
3572.844820
3573.025800
3573.331130
3573.469180
3573.649390
3573.767240
3573.927180
3574.135170
3574.380020
3574.525480
3574.746010
3574.877680
3575.041290
3575.177230
3575.393660
3575.579910
3575.770850
3575.991980
3576.339260
3576.533300
3576.705000
3576.924070
3577.056790
3577.248440
3577.364750
3577.517850
3577.722820
3578.081710
3578.363340
3578.642840
3578.856680
3579.065110
3579.203240
3579.368130
3579.649050
3579.842210
3580.018350
3580.258030
3580.383550
3580.610690
3580.720820
3580.986660
3581.130560
3581.274210
3581.421280
3581.631300
3581.814030
3581.983450
3582.162080
3582.297800
3582.509630
3582.704830
3582.883960
3583.034410
3583.234740
3583.415860
3583.647630
3583.791430
3584.061620
3584.379570
3584.497900
3584.658000
3584.876350
3585.113440
3585.294460
3585.464550
3585.661460
3585.856160
3586.038640
3586.200420
3586.435100
3586.582730
3586.780660
3586.976660
3587.174990
3587.358310
3587.546470
3587.688670
3587.877310
3588.041370
3588.175740
3588.368540
3588.484310
3588.682580
3588.849310
3589.077640
3589.224260
3589.447630
3589.594130
3589.708110
3589.855700
3590.000500
3590.137460
3590.308310
3590.570610
3590.722400
3590.924860
3591.061440
3591.285970
3591.435580
3591.585560
3591.782440
3591.946500
3592.157460
3592.378970
3592.554450
3592.709670
3592.893520
3593.056150
3593.224370
3593.440250
3593.656040
3593.835910
3594.029300
3594.124270
3594.306820
3594.457440
3594.675640
3594.803740
3594.995050
3595.111030
3595.251170
3595.427920
3595.692220
3595.932710
3596.094750
3596.303170
3596.405680
3596.549580
3596.672430
3596.791250
3596.983600
3597.119460
3597.334130
3597.511870
3597.746410
3597.892930
3598.071310
3598.229260
3598.380970
3598.547920
3598.675380
3598.875230
3599.051840
3599.321190
3599.476450
3599.629720
3599.813130
3599.946140
3600.064980
3600.183880
3600.404810
3600.574690
3600.725920
3600.937680
3601.080790
3601.199280
3601.407000
3601.575300
3601.728130
3601.922250
3602.169580
3602.321800
3602.426260
3602.582590
3602.697500
3602.889040
3603.057390
3603.181250
3603.335320
3603.444520
3603.587060
3603.729890
3603.902030
3604.098300
3604.228420
3604.416220
3604.561020
3604.716120
3604.990390
3605.134470
3605.362190
3605.547800
3605.775200
3605.956020
3606.143070
3606.297510
3606.523550
3606.759470
3606.914530
3607.126130
3607.345200
3607.586080
3607.816990
3608.024540
3608.239560
3608.402310
3608.701490
3608.962310
3609.113130
3609.354310
3609.563510
3609.765800
3609.950080
3610.238480
3610.417510
3610.603440
3610.773080
3610.987560
3611.161120
3611.303430
3611.486170
3611.616390
3611.841380
3612.018500
3612.186510
3612.436770
3612.702510
3612.863080
3613.041070
3613.204650
3613.391800
3613.547960
3613.755420
3613.986620
3614.214340
3614.352390
3614.499670
3614.712630
3614.949860
3615.270770
3615.441340
3615.603770
3615.739870
3616.011680
3616.160040
3616.341200
3616.460260
3616.647910
3616.787700
3616.965820
3617.099720
3617.238360
3617.480640
3617.717810
3617.881960
3618.052360
3618.167020
3618.365880
3618.720840
3618.888280
3619.053940
3619.202590
3619.373680
3619.583140
3619.757100
3619.898860
3620.046030
3620.187710
3620.340650
3620.533490
3620.727200
3620.877090
3621.057190
3621.194860
3621.368370
3621.578650
3621.718250
3621.894360
3622.035470
3622.200680
3622.375080
3622.558750
3622.723650
3622.893630
3623.100800
3623.364620
3623.555240
3623.722890
3623.831680
3623.987140
3624.216250
3624.408650
3624.680620
3624.851610
3625.075820
3625.374040
3625.727430
3625.907190
3626.084650
3626.232840
3626.435490
3626.547490
3626.806440
3626.932350
3627.130110
3627.350000
3627.531070
3627.647050
3627.856580
3628.061900
3628.328810
3628.498660
3628.654980
3628.839630
3629.064860
3629.224260
3629.393530
3629.566730
3629.766640
3629.906560
3630.148240
3630.254730
3630.543320
3630.692570
3630.898700
3631.071040
3631.304130
3631.506600
3631.681750
3631.879050
3632.076900
3632.229310
3632.383840
3632.559400
3632.732540
3632.846520
3633.058190
3633.174750
3633.292850
3633.465070
3633.597010
3633.759720
3633.917840
3634.146730
3634.285110
3634.403620
3634.569890
3634.687840
3634.863090
3635.050150
3635.198180
3635.381430
3635.501260
3635.683720
3635.853410
3636.021320
3636.209800
3636.421030
3636.570540
3636.762470
3636.915330
3637.121840
3637.309040
3637.471420
3637.652890
3637.761840
3637.945060
3638.116910
3638.339710
3638.466460
3638.617920
3638.837310
3639.043940
3639.234190
3639.452880
3639.688690
3639.833850
3639.952710
3640.148630
3640.352130
3640.541540
3640.752080
3640.947830
3641.086600
3641.292360
3641.504880
3641.670030
3641.813950
3641.965550
3642.115460
3642.331350
3642.471820
3642.681870
3642.877290
3643.211250
3643.438870
3643.593060
3643.753530
3643.977750
3644.146360
3644.325750
3644.497110
3644.752800
3645.018900
3645.194850
3645.296480
3645.428270
3645.622880
3645.772140
3645.933360
3646.149810
3646.346390
3646.472390
3646.632560
3646.754780
3646.923890
3647.098120
3647.291820
3647.513090
3647.681200
3647.855530
3648.054510
3648.222970
3648.422670
3648.546250
3648.699300
3648.946270
3649.135380
3649.309450
3649.479770
3649.637540
3649.806390
3649.989020
3650.177580
3650.426780
3650.627190
3650.762840
3650.907970
3651.090080
3651.279840
3651.473220
3651.659740
3651.783950
3652.006880
3652.148660
3652.264640
3652.527840
3652.681240
3652.854890
3653.025690
3653.227750
3653.411560
3653.595140
3653.808700
3654.027950
3654.159400
3654.325020
3654.544440
3654.706790
3654.900720
3655.067460
3655.228660
3655.406740
3655.558990
3655.789120
3656.166510
3656.372890
3656.601430
3656.770580
3656.998930
3657.162030
3657.670490
3658.031830
3658.302990
3658.559570
3658.877950
3659.115470
3659.495260
3660.203790
3660.555530
3660.767070
3660.917500
3661.152710
3661.464920
3661.705290
3661.921770
3662.211370
3662.425850
3662.643960
3662.908340
3663.259250
3663.493610
3663.851540
3664.116540
3664.402360
3664.649400
3665.023530
3665.349830
3665.734270
3666.161500
3666.745720
3667.177640
3668.229080
3668.706080
3669.575480
3670.079930
3670.364690
3670.579650
3671.408800
3671.676290
3672.076790
3672.431690
3672.800350
3673.055590
3673.537950
3673.855450
3674.393250
3674.776290
3675.362960
3675.665410
3675.987940
3676.575880
3676.793260
3676.986700
3677.326620
3677.699810
3677.914410
3678.333160
3678.954860
3679.451950
3679.717140
3679.979640
3680.238700
3680.417930
3681.334500
3681.764320
3682.715460
3682.963140
3684.062650
3684.359840
3685.413120
3685.761360
3686.081090
3686.776200
3687.300960
3687.511730
3687.977380
3688.361600
3688.984840
3689.615760
3689.942000
3690.353170
3690.796540
3691.319580
3691.616770
3691.908950
3692.404340
3692.665980
3692.958510
3693.651500
3693.835040
3694.176430
3694.409660
3694.649890
3695.329480
3695.868290
3696.158720
3696.383550
3697.089450
3697.465130
3697.813420
3698.400490
3698.743710
3699.047610
3699.275380
3699.448440
3699.670660
3700.121850
3700.366580
3700.723170
3701.025220
3701.493070
3701.858390
3702.209390
3702.573150
3702.845330
3703.047620
3703.278530
3703.550470
3703.853570
3704.212950
3704.750880
3705.057400
3705.355890
3705.831510
3706.579060
3706.867000
3707.073780
3707.721770
3708.081820
3708.460940
3708.886120
3709.407870
3710.225160
3710.453460
3711.383510
3712.182920
3712.400920
3712.669650
3713.035320
3713.307070
3713.613590
3714.374230
3714.684390
3714.954800
3715.863930
3716.214160
3716.436370
3716.678360
3717.157110
3717.434830
3717.963980
3718.339420
3718.685830
3719.491650
3720.238280
3721.005390
3721.250100
3721.622890
3722.137210
3722.618890
3722.902130
3723.476210
3723.835840
3724.307410
3725.808970
3726.216140
3726.633720
3727.116780
3727.761550
3728.069610
3728.663900
3729.464330
3730.560170
3730.790940
3730.987390
3731.298810
3731.518650
3731.777170
3732.306720
3732.677690
3732.990580
3733.638490
3734.072410
3734.610790
3735.155480
3735.465670
3735.776960
3736.093850
3736.272780
3736.524150
3736.897820
3737.120690
3738.050160
3738.549670
3738.811300
3739.143630
3739.463110
3739.793790
3740.087230
3740.464610
3740.802520
3741.028820
3741.637140
3741.925780
3742.255760
3742.945700
3743.325050
3743.504510
3743.735270
3744.164660
3744.571540
3744.764330
3745.219840
3745.489730
3745.831790
3746.003060
3746.534790
3746.833000
3747.088480
3747.236720
3747.830640
3748.131410
3750.617600
3751.154550
3751.451180
3752.598020
3752.929890
3753.400380
3754.008850
3754.486770
3754.718240
3755.199220
3755.524190
3755.866670
3756.248120
3756.655720
3756.957620
3757.399960
3757.579220
3757.799430
3758.569700
3759.738910
3760.071540
3760.565840
3760.934150
3761.343530
3762.065500
3762.764750
3763.078280
3763.975850
3764.294230
3765.177650
3765.403440
3765.827740
3766.179420
3766.472970
3766.786850
3767.005660
3767.276920
3767.404810
3767.597630
3767.883250
3768.116960
3768.855940
3769.564140
3770.173160
3770.745550
3771.395350
3772.139260
3772.912700
3773.357640
3773.950800
3774.263740
3774.607420
3775.580680
3775.838170
3776.921660
3777.397610
3778.587190
3779.331620
3779.680280
3779.969970
3781.856960
3782.185660
3783.103080
3783.446410
3784.647420
3784.950420
3785.778230
3785.996550
3786.341740
3786.835020
3787.236960
3787.462080
3787.705020
3787.998140
3788.494340
3788.776240
3789.106820
3790.104150
3790.956420
3791.406640
3791.712850
3792.143040
3792.589750
3793.396500
3793.766920
3794.301670
3794.776110
3795.298480
3795.577500
3796.021530
3796.348280
3797.399840
3798.530610
3798.812320
3799.056750
3799.413980
3799.771390
3800.106470
3800.371010
3801.028020
3801.589000
3801.974840
3802.273170
3803.524140
3803.836100
3804.341130
3806.055270
3806.606230
3806.992020
3807.289740
3807.451190
3807.797580
3808.127200
3808.580570
3809.342140
3810.588270
3810.841420
3812.236810
3812.691310
3813.082960
3813.330170
3814.021230
3814.289890
3814.609580
3816.448740
3817.050890
3817.207270
3817.899860
3818.448500
3818.834360
3819.935810
3820.182650
3820.710400
3820.970710
3821.315490
3821.779070
3822.032100
3822.242340
3822.689170
3823.090020
3823.920950
3824.312730
3825.022910
3825.214590
3825.589720
3826.012890
3826.256910
3826.561500
3826.781640
3827.091600
3827.695080
3827.941590
3828.194130
3828.427320
3828.618030
3829.471240
3829.639230
3829.908330
3833.014300
3833.313350
3833.725210
3834.207450
3834.424560
3835.984430
3837.169520
3837.763420
3838.239720
3838.537430
3838.778380
3839.105040
3839.582030
3839.891370
3840.367160
3840.762690
3841.339270
3842.155660
3842.358230
3842.693730
3842.868670
3843.407570
3843.867720
3844.371010
3845.146590
3845.481570
3845.787310
3846.434980
3847.161190
3847.772080
3848.520960
3848.867700
3849.974550
3850.492630
3851.441640
3853.060240
3853.611290
3855.964970
3856.338310
3856.993230
3858.243660
3858.861210
3859.558690
3860.330150
3861.877230
3862.915510
3863.720730
3864.542470
3865.542710
3867.560490
3868.031930
3870.884540
3872.557120
3877.635290
3877.826110
3880.081520
3880.589040
3882.788910
3883.582340
3885.367720
3885.795290
3886.826980
3887.631060
3888.008930
3889.663720
3890.962720
3892.210960
3892.484520
3894.756990
3896.216780
3896.907190
3899.752820
3900.003820
3900.553280
3901.044300
3902.075540
3902.413420
3904.182030
3904.463970
3904.798100
3905.230980
3906.096310
3907.342200
3907.586160
3908.402720
3908.901150
3909.164390
3910.341030
3910.948430
3913.085600
3914.574720
3916.254530
3917.734690
3918.525770
3919.407320
3919.657070
3920.340940
3921.227750
3922.073700
3923.715900
3924.289700
3924.842270
3927.885400
3931.406090
3932.348580
3932.744440
3933.634680
3934.325030
3934.834880
3935.472130
3938.144510
3938.824120
3939.525710
3940.296520
3941.048130
3942.704290
3942.951430
3944.357540
3945.740640
3946.788230
3947.180460
3948.476330
3950.310280
3950.665080
3950.995280
3952.330320
3952.578360
3953.936670
3955.758330
3956.275890
3956.683960
3957.747790
3959.287130
3959.735120
3960.846610
3961.134120
3961.782220
3962.024680
3962.256210
3962.737070
3963.000430
3963.454110
3963.669650
3963.883240
3964.491320
3964.926420
3965.319080
3965.835360
3966.250340
3967.367170
3968.801160
3975.717670
3976.379040
3977.541690
3977.949550
3979.492700
3980.609810
3981.111290
3981.343400
3982.575550
3991.858560
3995.783540
3997.702690
3999.754870
4009.466160
4009.929710
4010.251840
4010.829420
4011.472820
4042.641080
4044.254040
4044.767280
4046.806230
4089.426690
4201.732580
4202.578980
4203.232020
4203.634850
4203.903240
4204.168680
4204.355250
4204.555640
4204.971330
4205.483060
4205.899980
4206.205830
4206.451270
4206.754960
4206.932810
4207.240900
4207.486170
4207.909020
4208.104710
4208.375950
4208.545960
4208.790500
4209.054810
4209.248890
4209.445530
4209.693510
4209.941220
4210.299160
4210.656390
4210.850120
4211.198540
4211.561160
4211.772250
4212.178250
4212.445140
4213.124270
4213.327100
4213.617940
4213.875580
4214.099210
4214.285960
4214.464240
4214.622570
4215.063890
4215.317480
4215.687600
4215.897120
4216.166650
4216.389430
4216.579970
4216.886910
4217.168030
4217.331460
4217.508990
4217.668200
4217.826270
4218.045020
4218.242750
4218.429220
4218.589070
4218.837810
4219.091310
4219.221320
4219.548790
4219.812670
4219.951950
4220.241210
4220.426640
4220.584040
4220.703080
4220.906150
4221.289970
4221.425020
4221.619030
4221.845870
4222.067330
4222.333360
4222.681930
4222.878910
4223.021540
4223.277330
4223.517660
4223.823410
4224.104870
4224.390610
4224.689950
4224.833860
4225.079120
4225.270150
4225.606160
4225.798280
4226.106930
4226.336750
4226.450250
4226.681010
4227.039490
4227.530270
4227.778080
4227.963980
4228.330780
4228.613420
4228.862480
4229.267160
4229.540080
4229.712340
4229.923980
4230.240460
4230.408890
4230.623040
4230.760160
4231.011950
4231.277980
4231.570540
4232.040540
4232.255550
4232.394770
4232.588910
4233.008760
4233.324890
4233.549670
4233.791420
4234.045190
4234.361470
4234.769380
4234.923220
4235.055100
4235.355120
4235.606080
4235.872730
4236.099110
4236.353240
4236.553110
4236.804760
4236.950780
4237.194770
4237.400310
4237.620530
4237.906280
4238.141960
4238.305250
4238.762110
4239.009960
4239.223140
4239.429400
4239.692490
4240.187970
4240.414340
4240.602050
4240.754770
4240.919300
4241.451410
4241.636940
4241.817980
4242.074530
4242.339940
4242.631010
4242.848670
4243.100340
4243.389180
4243.566110
4244.278630
4244.559250
4244.744100
4244.977200
4245.208520
4245.464590
4245.712180
4245.942360
4246.238020
4246.421720
4246.652650
4246.795150
4247.188020
4247.439730
4247.775830
4248.021050
4248.546540
4248.838190
4249.000390
4249.295230
4249.534860
4249.855270
4250.269920
4250.519870
4250.730630
4251.076110
4251.312030
4251.690750
4251.912700
4252.103570
4252.617270
4253.231940
4253.490870
4253.617200
4254.011200
4254.248990
4254.833000
4254.996560
4255.169810
4255.365410
4255.673210
4255.880810
4256.059300
4256.446090
4256.726990
4257.170610
4257.395920
4257.875080
4258.595930
4259.272260
4259.712150
4260.629390
4261.257380
4261.599190
4262.023790
4262.251630
4262.696290
4263.153200
4264.463950
4264.838880
4265.206290
4265.436290
4265.810960
4266.065880
4266.744960
4267.558360
4268.274280
4268.922570
4269.364270
4269.594240
4269.849670
4270.633750
4270.926400
4271.181710
4271.440390
4272.276070
4272.860860
4273.193340
4273.963180
4274.271390
4274.750710
4275.077960
4275.366050
4275.673310
4276.134540
4276.423010
4277.840920
4278.082490
4278.587020
4278.947670
4279.745680
4279.991620
4280.301920
4281.596730
4282.354070
4282.694250
4282.973640
4284.198390
4284.528760
4284.775730
4285.213980
4285.742870
4286.387320
4287.050590
4287.765970
4288.296210
4289.016570
4289.836440
4291.339780
4291.739310
4292.379850
4292.749660
4294.067940
4295.211700
4295.824520
4296.301820
4297.156060
4297.450340
4297.850610
4298.064320
4298.783210
4299.043200
4299.559840
4300.564520
4300.855590
4301.152060
4301.586510
4302.068280
4302.418940
4302.752630
4303.129860
4304.877190
4308.425240
4310.253350
4311.787230
4321.197300
4321.779710
4322.383600
4325.826030
4327.674460
4329.095300
4331.137740
4335.434000
4338.777730
4339.669590
4340.985490
4343.944510
4349.287430
4351.684820
4358.072400
4359.111610
4359.597250
4360.476160
4360.511560
4362.148430
4362.655460
4362.987800
4363.300180
4363.735390
4367.058330
4367.864490
4368.805560
4369.055260
4369.449510
4371.404760
4371.872580
4372.717510
4373.601270
4375.320330
4375.863900
4376.689550
4377.922330
4380.066850
4384.674860
4385.267860
4386.549260
4386.817090
4392.671150
4394.508080
4395.713060
4399.041560
4400.797010
4402.094660
4402.524150
4403.387120
4404.527780
4406.277580
4406.699560
4407.178230
4407.420800
4408.287960
4408.602930
4409.770380
4410.265200
4410.492640
4411.908840
4412.682930
4413.338940
4414.804120
4416.586610
4418.013750
4418.663170
4418.943290
4419.095640
4419.523410
4420.628070
4424.079350
4424.658030
4425.108620
4426.251080
4428.260410
4429.651940
4432.349850
4435.233380
4437.067330
4439.157720
4439.821270
4440.079350
4440.466540
4441.204030
4441.740460
4442.128070
4442.968340
4443.938020
4444.219400
4444.681700
4444.748940
4444.943650
4445.700820
4447.399400
4447.992560
4448.565850
4449.388740
4449.889900
4451.313320
4452.814790
4453.036550
4454.169100
4455.564280
4455.722990
4456.065380
4456.254520
4457.279820
4457.544760
4458.351590
4459.666880
4462.216560
4462.889530
4464.164290
4466.318130
4467.181990
4467.479780
4467.730890
4468.135420
4468.596320
4469.217070
4469.941190
4470.179010
4470.863500
4471.825270
4472.036480
4472.383840
4473.158360
4473.871990
4474.041920
4474.393370
4474.557720
4475.177120
4475.612020
4475.837480
4476.263600
4476.747100
4477.190010
4478.165750
4478.764370
4479.753670
4481.006410
4481.343500
4481.797130
4482.036420
4482.507490
4482.999210
4484.347570
4484.863740
4485.282060
4485.306440
4485.486730
4485.989390
4486.198000
4486.880700
4488.109640
4488.609850
4489.274750
4489.468380
4489.783250
4490.087830
4490.283650
4490.464200
4490.619230
4491.100660
4491.662430
4491.865140
4492.472630
4493.678650
4494.149520
4496.364770
4496.904840
4497.510230
4497.785240
4498.944130
4499.556500
4500.172390
4500.472280
4500.729420
4501.018510
4501.791170
4502.317480
4502.350430
4502.909660
4503.292280
4503.474330
4503.893130
4504.116500
4504.399540
4504.590200
4504.773370
4505.001290
4505.212510
4505.408940
4505.711570
4506.257120
4506.574180
4506.798270
4507.135800
4507.395200
4507.956040
4508.197250
4508.509400
4508.913770
4509.741120
4510.391140
4510.876630
4511.338330
4512.221290
4513.238750
4513.886730
4514.338740
4514.914500
4515.671220
4516.483000
4517.027130
4517.196360
4517.622220
4517.899690
4518.077650
4518.409000
4518.767180
4519.020000
4520.054380
4520.390890
4520.634570
4520.846110
4521.205670
4521.643340
4522.611400
4522.954620
4523.236810
4523.793070
4524.009240
4524.810020
4525.145830
4525.829110
4527.487510
4528.746270
4529.054680
4529.565580
4529.612490
4529.951970
4530.773100
4531.067130
4531.573830
4531.908260
4532.386430
4532.915680
4533.435280
4533.623960
4534.495950
4534.780390
4535.471560
4535.811030
4536.157810
4536.436120
4536.622700
4536.791270
4537.069940
4537.649860
4538.061630
4538.991260
4539.292630
4539.812820
4540.075050
4540.689060
4541.504780
4541.832440
4542.721850
4543.275940
4543.822110
4544.400720
4545.226870
4545.656350
4545.909470
4546.314340
4546.573040
4547.120410
4547.632130
4548.021580
4548.336640
4548.994970
4549.180610
4549.653640
4550.070200
4550.284810
4550.486040
4550.741160
4550.892040
4551.085730
4551.640650
4552.335510
4552.841650
4553.081330
4554.338200
4554.809920
4555.496000
4556.391550
4557.125120
4557.602830
4558.299120
4558.822250
4559.070250
4559.380320
4559.841650
4560.093170
4560.417320
4560.701990
4560.991380
4561.182150
4561.487790
4561.685180
4561.977360
4562.347870
4562.691910
4563.008420
4563.267510
4563.651020
4564.079830
4564.326860
4564.449970
4564.701270
4565.089470
4565.685650
4565.956550
4566.404220
4566.690010
4567.274100
4567.486630
4568.847570
4569.977150
4570.562060
4570.863750
4571.250660
4571.932340
4572.459800
4572.828360
4573.155150
4573.407950
4573.641140
4573.951610
4574.162350
4574.360540
4574.594280
4575.478610
4575.700500
4575.996770
4576.200780
4576.452590
4576.652510
4576.760150
4577.069500
4577.352480
4577.720260
4578.144730
4578.309220
4578.588110
4578.787380
4578.920220
4579.184250
4579.704280
4579.918590
4580.381530
4580.758110
4581.016300
4581.313940
4581.534360
4581.919080
4582.152570
4582.453980
4582.707220
4582.966530
4583.573130
4583.955460
4584.337100
4584.694780
4584.959170
4585.160910
4585.668980
4585.915430
4586.513580
4586.867570
4587.416600
4587.887380
4588.184090
4588.431130
4588.582440
4588.747450
4589.159060
4589.450580
4589.792440
4590.025470
4590.371430
4590.633390
4591.032980
4591.230820
4591.493720
4591.693210
4591.883050
4592.308840
4592.484580
4593.126790
4593.314760
4593.653920
4593.868830
4594.037470
4594.448340
4594.953830
4595.337310
4595.597850
4595.890360
4596.064770
4596.634030
4596.895070
4597.187420
4597.472390
4597.606990
4597.898900
4598.226720
4598.524540
4598.720020
4599.155260
4599.502100
4599.815900
4600.078540
4600.442970
4600.741650
4600.900370
4601.136440
4601.462190
4601.795430
4602.175420
4602.295410
4602.614860
4602.984150
4603.282230
4603.669560
4603.829260
4604.054890
4604.285160
4604.626310
4604.794550
4605.061840
4605.432950
4605.782210
4606.627540
4607.087220
4607.236440
4607.738660
4607.988090
4608.241600
4608.648650
4608.680700
4608.958950
4609.225260
4609.636400
4610.158900
4610.526130
4610.861810
4611.052180
4611.389870
4611.554720
4612.138960
4612.638890
4612.850320
4613.040980
4613.697750
4614.095520
4614.597410
4614.784340
4615.160810
4615.331130
4615.688680
4616.525020
4616.994130
4617.360500
4617.780920
4618.015840
4618.206790
4618.530130
4619.062800
4619.414740
4619.631330
4619.900900
4620.157480
4620.505480
4620.702420
4620.858760
4621.186970
4621.372170
4621.736590
4622.092940
4622.698450
4623.239320
4623.542500
4624.499300
4624.906350
4625.377000
4625.701470
4626.194920
4626.413360
4626.778110
4627.031200
4627.172200
4627.555950
4627.941600
4628.236080
4628.567260
4628.765090
4629.092820
4629.616470
4630.017600
4630.586860
4631.032590
4631.380840
4631.633230
4631.804030
4632.459930
4632.865570
4633.074680
4633.372530
4633.676840
4633.980620
4634.158600
4634.436380
4634.633440
4634.909350
4635.076400
4635.201240
4635.352400
4635.646350
4635.953940
4636.257970
4636.694860
4636.925620
4637.275270
4637.478940
4637.889770
4638.203050
4638.484580
4638.851320
4639.103210
4639.287020
4639.306050
4639.461440
4639.768750
4640.117040
4640.432540
4640.619400
4641.056390
4641.328080
4641.600490
4641.865800
4642.170020
4642.460290
4642.834340
4643.074820
4643.352670
4643.529700
4643.711360
4644.132380
4644.316190
4644.582160
4644.917630
4645.166900
4645.583310
4645.883700
4646.117980
4646.469840
4646.739640
4647.024830
4647.473720
4647.712580
4648.319830
4648.594720
4649.022920
4649.253160
4649.502480
4649.928510
4650.266640
4650.520120
4650.668800
4650.842230
4651.378900
4651.662340
4651.841200
4652.056290
4652.188330
4652.461780
4652.757100
4653.114530
4653.543800
4653.772810
4653.985750
4654.332090
4654.548110
4654.853070
4655.124380
4655.524130
4656.292060
4656.527540
4656.665730
4656.974330
4657.181680
4657.523580
4657.816320
4658.176160
4658.359640
4658.784310
4659.119240
4659.273910
4659.512920
4659.722540
4660.000180
4660.234530
4660.411970
4660.697600
4660.839310
4661.132340
4661.506310
4661.716490
4662.102680
4662.566520
4662.780290
4662.914320
4663.269260
4663.643060
4663.896590
4664.059290
4664.242980
4664.549210
4664.712020
4664.857350
4665.369280
4665.587620
4665.890010
4666.070280
4666.242920
4666.669080
4666.854910
4667.008220
4667.262330
4667.535260
4667.695690
4667.934010
4668.110390
4668.426150
4668.627950
4668.871630
4669.144840
4669.427840
4669.781590
4670.004950
4670.257270
4670.534060
4670.794190
4670.971650
4671.201160
4671.361510
4671.707810
4671.879570
4672.043890
4672.229570
4672.532540
4672.731690
4673.059130
4673.309860
4673.549880
4673.731470
4674.017250
4674.193950
4674.409710
4674.610350
4674.828600
4675.003790
4675.400690
4675.620610
4675.897690
4676.195100
4676.708660
4676.866820
4677.201360
4677.375170
4677.669900
4677.918240
4678.117410
4678.301730
4678.481390
4679.070880
4679.263150
4679.573110
4679.813290
4680.050520
4680.391030
4680.785960
4680.962970
4681.459800
4681.788620
4682.124050
4682.486260
4682.867600
4683.186710
4683.395500
4683.662790
4683.950310
4684.138310
4684.579530
4685.005040
4685.249980
4685.401970
4685.625810
4686.187600
4686.510450
4686.694050
4686.984970
4687.413210
4687.663940
4687.841210
4688.005860
4688.188140
4688.416230
4688.650280
4688.827600
4689.039620
4689.195970
4689.506150
4689.699460
4689.990700
4690.203460
4690.333450
4690.496870
4690.835500
4691.045640
4691.340850
4691.541580
4691.895780
4692.133940
4692.459620
4692.713960
4692.908920
4693.057760
4693.387360
4693.677960
4693.964850
4694.268200
4694.542990
4694.744680
4694.953030
4695.096790
4695.606090
4695.836210
4696.126420
4696.385830
4696.559450
4696.794910
4697.110230
4697.370920
4697.541240
4697.759990
4698.064560
4698.426790
4698.674410
4699.143190
4699.416510
4699.664690
4700.083250
4700.990610
4701.416410
4701.775580
4702.114240
4702.459950
4703.387170
4704.148330
4704.681510
4704.942370
4705.326990
4705.712910
4706.187280
4706.694900
4707.153110
4707.433400
4707.789060
4708.022210
4708.630750
4708.991640
4710.354970
4710.635160
4710.791020
4711.014860
4711.254480
4711.460560
4712.147250
4712.710520
4712.889300
4713.136790
4713.428890
4713.662880
4713.909160
4714.109670
4714.442960
4714.593570
4714.863140
4715.225210
4715.533160
4715.916170
4716.133690
4716.661920
4716.936920
4717.207690
4717.382380
4717.818100
4718.139130
4718.366750
4718.705990
4718.912530
4719.128290
4719.319340
4720.080650
4720.315420
4720.951930
4721.254090
4721.550280
4721.737940
4722.245710
4722.857870
4723.146570
4723.543440
4723.832260
4724.104210
4724.572010
4724.959340
4725.158870
4725.461650
4725.903230
4726.183230
4726.527040
4726.800300
4727.103000
4727.560740
4727.851710
4728.066940
4728.453500
4728.780090
4729.028750
4729.180520
4729.563240
4730.192460
4730.405840
4730.756760
4731.468670
4732.154040
4732.389930
4732.635220
4733.164880
4733.380320
4733.837570
4734.243030
4734.670810
4734.961680
4734.986660
4735.134310
4735.362020
4735.808640
4735.974770
4736.156440
4736.438590
4737.045340
4737.974200
4738.596460
4738.931120
4739.437690
4740.438520
4740.953880
4741.223850
4741.473710
4741.933710
4742.674310
4743.073460
4743.256510
4743.545660
4743.824410
4743.978560
4745.146090
4745.792640
4746.532730
4747.458660
4747.896840
4748.139950
4748.554020
4748.616600
4749.035040
4749.457500
4750.677350
4751.127640
4751.384710
4751.636000
4751.998790
4753.119800
4753.604460
4753.867020
4754.299130
4754.623400
4754.807910
4755.363970
4762.400510
4762.645080
4763.041340
4763.642000
4764.836440
4765.878380
4766.450850
4768.645660
4769.076420
4770.212640
4773.793860
4774.634790
4775.039330
4775.063330
4777.469430
4778.090590
4778.620460
4779.279120
4779.908900
4780.807200
4781.319580
4782.853630
4785.093710
4785.649820
4787.375270
4787.981000
4788.499160
4788.746000
4790.482140
4791.010530
4791.366390
4791.390670
4792.088030
4793.047650
4794.983400
4795.962510
4796.384320
4796.649950
4797.338710
4798.216540
4806.022650
4807.488090
4807.758510
4808.086400
4812.393040
4813.438810
4813.592130
4817.141440
4819.879380
4822.345020
4823.416260
4823.687140
4824.049430
4824.662910
4825.176380
4825.475220
4825.910470
4828.173230
4831.666180
4833.479760
4833.512310
4833.809680
4835.111330
4835.534430
4835.980070
4836.384150
4838.216070
4838.721850
4839.041870
4839.552980
4842.792210
4842.939400
4843.024180
4844.472650
4844.812480
4845.095720
4845.339960
4845.650430
4845.933920
4846.256530
4846.432740
4846.535680
4846.834920
4847.494630
4848.407080
4848.856700
4849.219990
4849.466210
4851.301610
4851.867750
4852.432630
4852.631650
4853.629260
4854.000340
4855.585210
4858.170430
4858.447760
4858.709240
4859.051520
4859.450170
4859.783070
4860.725720
4861.361870
4861.385760
4861.953640
4863.306260
4863.688620
4863.753150
4863.906370
4864.137510
4864.549150
4865.150600
4865.559500
4866.976360
4867.538480
4868.337180
4868.789790
4869.378960
4869.648800
4869.883480
4870.050430
4871.056460
4871.567160
4873.071700
4874.691220
4875.325880
4876.663410
4877.130160
4878.728870
4879.063420
4880.203400
4881.718790
4882.040000
4882.325810
4882.812910
4883.765930
4885.614060
4886.139560
4886.330810
4886.748390
4888.117080
4889.253930
4892.661140
4892.957740
4893.559490
4893.797300
4894.024480
4894.533820
4894.953650
4895.205250
4896.147360
4896.693650
4897.830480
4900.358890
4900.741590
4901.029860
4903.123100
4903.313630
4903.808500
4904.331870
4904.554590
4905.112190
4906.651720
4907.072580
4907.093490
4907.952730
4908.818110
4910.560480
4911.831190
4912.409690
4912.683620
4913.078750
4915.127390
4915.633580
4916.248030
4916.793880
4917.350840
4918.709430
4920.125910
4920.473000
4920.767870
4921.048780
4921.323870
4921.631980
4921.820800
4922.068610
4922.582030
4922.847520
4923.077120
4923.115520
4923.482810
4923.724850
4923.982470
4926.031470
4926.712950
4927.346120
4927.783890
4928.159840
4928.517030
4929.307850
4929.564130
4930.149480
4931.823040
4932.550240
4932.776050
4933.064900
4933.455520
4934.452000
4934.668120
4935.168080
4935.454240
4935.705580
4936.301880
4936.778410
4937.203550
4938.344430
4941.597000
4942.709140
4942.958660
4943.699960
4944.872510
4945.224670
4945.388640
4945.619100
4945.931920
4946.192880
4946.493200
4946.689750
4946.892990
4947.181330
4947.462830
4947.684110
4947.716210
4948.288830
4949.594030
4950.254050
4950.651190
4950.708260
4952.232520
4953.276210
4954.198980
4954.759880
4955.033030
4955.487150
4955.729440
4956.716530
4957.410030
4958.112520
4958.790230
4960.697420
4961.086720
4961.307600
4961.572120
4962.145770
4962.595490
4962.726490
4962.986280
4963.638300
4963.878380
4964.177250
4964.402450
4965.057680
4967.075630
4968.005480
4968.044390
4968.415420
4968.599820
4968.685300
4969.153260
4969.424420
4969.845310
4970.591090
4971.282000
4973.060120
4973.449500
4974.754740
4975.008170
4975.732350
4976.242890
4976.861390
4977.264820
4977.544170
4977.568990
4977.757290
4977.981500
4978.262630
4979.214260
4979.265450
4979.533070
4980.300520
4980.759210
4980.967430
4982.724500
4982.942870
4983.317460
4983.635830
4984.785630
4984.963950
4985.102180
4988.428350
4989.118690
4991.033630
4991.343280
4991.765880
4993.878160
4994.313660
4994.687080
4994.960270
4995.838570
4996.513430
4997.067350
4997.106950
4997.520360
5001.263550
5001.905210
5002.582910
5002.926980
5003.436570
5003.973730
5005.095430
5005.365070
5005.545950
5006.080470
5006.332190
5006.513970
5006.770660
5007.039810
5007.501730
5008.061800
5008.584340
5008.652280
5008.897340
5009.162430
5011.490510
5012.505120
5014.645550
5015.788120
5016.019300
5016.440040
5016.532540
5016.817020
5017.180080
5017.855390
5017.881380
5018.814980
5019.324990
5019.483100
5019.816520
5020.207400
5020.929470
5021.169840
5021.629870
5021.842930
5023.847040
5024.061940
5024.284190
5024.675510
5025.043530
5025.612220
5025.997890
5026.339190
5027.477290
5027.804770
5028.235140
5028.440570
5028.881290
5029.257410
5029.483200
5029.852490
5030.129670
5030.541940
5030.770710
5031.178850
5031.500340
5031.856150
5031.878940
5032.097670
5032.501230
5032.960770
5034.010730
5034.673150
5035.751650
5036.199510
5036.517300
5038.337310
5038.660510
5038.954140
5039.157760
5039.300780
5039.894640
5040.353770
5040.723900
5041.660240
5041.681450
5042.474570
5042.725600
5043.011840
5043.467740
5044.035420
5044.677070
5044.710420
5047.136050
5049.621420
5049.921770
5050.174770
5050.615780
5051.501910
5052.139340
5052.484920
5053.252920
5053.764810
5054.660550
5055.033500
5055.768150
5056.199210
5056.403610
5057.748240
5058.296140
5058.654880
5059.340240
5060.922090
5061.514530
5061.809340
5062.185260
5062.508660
5062.850800
5063.167800
5063.191030
5063.394260
5063.727580
5065.437860
5066.896900
5067.238930
5067.286200
5068.441990
5068.824850
5069.174140
5069.751300
5069.852050
5070.301480
5070.505000
5070.755120
5072.202620
5072.628140
5072.978820
5073.601080
5074.089690
5074.318410
5074.558810
5075.220800
5075.824110
5076.074910
5076.111680
5076.750850
5077.766250
5078.101500
5078.375230
5079.057160
5079.460950
5081.257590
5082.412560
5083.842650
5084.587640
5084.854670
5085.361820
5086.568220
5086.866590
5087.350580
5087.951940
5088.501850
5090.032720
5090.705770
5091.051450
5091.659720
5092.256630
5092.899800
5093.171250
5094.206940
5094.929300
5095.290610
5095.531410
5095.637650
5096.411740
5096.718200
5098.236720
5098.557050
5098.890240
5099.973300
5100.617370
5101.721460
5104.200760
5104.508090
5104.889060
5104.921070
5106.392950
5106.932280
5107.431440
5107.828030
5108.075640
5108.432260
5108.474300
5108.664160
5109.053890
5109.523180
5109.903570
5110.765190
5111.038050
5111.596650
5112.154000
5112.953640
5113.259390
5113.608460
5114.243100
5114.655090
5115.014290
5115.372680
5115.602850
5115.782320
5116.190740
5116.359550
5116.766440
5117.274230
5118.138210
5118.924210
5119.354800
5119.858020
5120.404720
5121.166910
5121.785320
5122.109450
5122.470010
5122.824130
5122.853380
5123.182430
5123.591690
5123.825590
5124.206930
5124.431070
5124.522990
5124.771690
5124.905940
5125.260140
5125.506640
5125.860220
5126.070300
5126.298610
5126.577280
5127.686480
5128.122360
5128.432240
5129.224960
5131.022860
5131.941170
5132.618890
5133.045020
5133.351140
5133.659000
5134.453710
5134.933710
5135.318360
5135.380840
5135.564090
5135.737860
5136.258870
5136.421780
5136.828670
5137.402130
5137.745020
5137.965890
5138.629770
5139.380750
5139.746030
5140.125310
5140.407980
5140.858610
5141.076420
5141.387730
5142.442080
5143.733370
5146.419290
5148.622260
5150.019660
5150.606420
5154.819590
5157.263270
5157.596180
5159.972190
5160.238810
5162.294650
5162.817430
5163.526910
5163.836550
5164.174780
5164.469440
5165.486550
5165.997050
5167.238610
5167.995620
5168.352470
5168.888000
5169.406470
5169.475040
5169.653430
5170.019290
5170.314570
5170.721910
5170.768490
5171.294730
5171.540640
5171.946110
5172.392330
5172.457570
5173.191400
5174.218780
5174.605980
5174.798360
5175.628680
5176.067560
5176.599090
5176.740360
5177.028130
5178.093710
5179.727140
5180.584060
5180.941340
5181.051800
5181.607060
5183.287440
5184.924210
5184.961230
5187.541160
5190.952360
5191.451120
5191.623900
5192.265760
5192.359050
5192.667760
5194.720400
5195.041980
5195.796210
5196.014760
5196.782380
5197.301450
5200.337250
5200.573050
5203.388660
5207.384030
5207.780370
5209.478040
5210.426510
5211.325770
5212.059000
5212.801650
5213.835470
5214.142310
5214.331800
5214.533090
5214.813130
5215.250210
5215.273700
5215.589110
5216.179690
5216.561010
5217.186480
5218.297010
5220.452790
5221.447630
5221.567490
5221.921330
5222.148910
5222.411550
5223.327820
5223.559880
5223.994230
5224.744060
5225.289340
5225.909960
5226.436950
5226.738590
5227.084630
5227.116510
5227.426010
5227.802680
5228.373820
5228.757590
5229.037240
5229.401840
5229.710320
5230.074020
5230.699420
5231.357780
5231.688610
5232.052590
5232.389530
5232.552500
5233.059320
5233.417410
5233.720650
5234.134490
5234.631610
5235.169140
5235.440650
5235.624100
5237.044090
5237.439080
5237.742470
5238.094570
5238.657990
5238.874890
5239.450890
5240.121350
5240.473030
5240.828410
5241.031360
5241.215870
5241.460850
5241.934870
5242.347720
5242.752980
5243.011280
5243.477420
5244.819370
5244.989620
5245.274180
5245.674310
5246.001800
5246.124470
5246.388250
5246.722400
5246.970960
5247.397480
5247.574850
5247.693980
5248.049430
5248.416700
5248.627830
5248.764990
5249.036990
5249.198380
5249.805940
5250.155460
5251.241690
5252.296790
5252.577480
5252.612730
5252.866830
5253.551610
5253.817790
5254.012800
5254.222450
5254.260990
5254.603660
5254.966190
5255.347530
5255.564960
5255.753480
5256.009480
5256.501240
5256.771730
5257.100780
5257.468490
5257.686960
5257.731530
5257.850650
5258.432350
5259.048720
5259.262730
5259.516530
5259.863600
5260.154040
5260.524810
5260.899250
5261.373120
5261.607140
5261.863770
5261.982940
5262.219620
5262.573270
5262.994790
5263.434740
5264.233360
5264.250420
5264.707830
5265.009840
5265.352420
5265.740120
5265.920930
5266.016190
5266.405640
5266.440850
5266.749290
5266.976790
5267.307930
5267.648120
5267.952630
5268.592300
5268.776350
5268.904770
5269.306270
5269.625970
5270.080150
5270.585960
5271.052800
5271.151480
5271.288880
5271.721880
5271.874520
5271.952550
5272.088400
5272.320870
5272.802030
5273.009800
5273.301400
5273.466050
5273.774470
5274.008570
5274.481320
5274.771670
5274.989710
5275.053040
5275.244060
5275.438240
5275.854030
5276.510620
5276.878720
5276.922900
5277.828490
5278.337490
5278.497670
5279.260800
5279.279720
5279.857990
5279.877110
5280.530140
5280.781270
5281.060980
5281.959060
5281.994610
5283.177250
5283.275400
5283.884360
5283.978150
5284.189550
5284.987510
5285.348960
5285.413510
5285.682350
5285.974240
5286.359320
5286.678830
5287.000270
5287.496990
5287.748810
5287.957270
5288.075780
5288.302690
5288.956210
5289.237900
5289.732110
5290.011550
5290.682380
5290.935400
5291.211550
5291.738270
5292.134340
5292.431770
5292.576270
5292.842150
5293.145830
5293.332790
5293.478220
5293.823280
5294.127740
5294.864120
5295.043250
5295.064810
5295.482480
5295.844880
5296.168280
5296.644270
5296.891440
5296.955530
5297.354610
5297.678520
5297.869150
5297.920090
5298.432340
5298.638460
5298.906960
5299.218230
5299.820760
5299.899660
5300.061480
5300.347090
5300.534210
5300.722570
5301.161990
5301.395160
5301.549590
5301.685760
5301.928140
5302.413820
5302.665050
5302.904070
5303.581800
5303.961080
5304.158520
5304.293030
5304.349940
5304.626230
5304.957410
5305.140130
5305.744610
5306.045870
5306.439310
5306.732520
5307.023680
5307.115400
5307.434700
5307.572210
5307.798460
5308.099550
5308.294390
5308.494180
5308.710500
5308.886940
5309.093760
5309.261540
5309.468610
5309.682340
5310.121310
5310.462810
5310.820460
5311.035880
5311.123810
5311.213780
5312.155620
5312.491390
5312.694510
5312.764580
5312.916930
5313.187260
5313.566990
5313.828550
5314.040950
5314.327610
5314.940330
5315.218110
5315.900250
5316.273330
5316.653450
5317.250340
5317.462170
5317.676880
5317.833390
5318.140790
5318.585680
5318.924280
5319.273980
5319.306490
5319.643020
5319.801280
5320.200420
5320.594030
5320.881790
5321.165980
5321.574920
5321.795710
5321.935880
5322.236620
5322.488860
5323.544700
5323.774640
5324.104670
5324.336920
5324.456050
5324.541240
5324.755960
5325.007860
5325.236760
5325.636560
5326.015320
5326.440800
5326.570630
5326.904810
5327.207160
5327.552080
5327.896330
5328.208430
5328.244830
5328.877620
5329.041260
5329.358560
5329.569540
5330.004610
5330.363130
5330.670350
5331.085110
5331.246530
5331.397670
5331.647500
5331.766540
5331.985980
5332.291070
5332.818510
5333.187060
5333.609190
5333.789130
5334.006870
5334.272120
5334.670880
5334.696650
5334.908310
5335.090550
5335.474820
5336.013120
5336.285580
5336.515970
5336.844340
5337.119440
5337.220010
5337.627350
5337.998300
5338.157560
5338.296800
5338.718770
5338.947320
5339.384490
5339.619010
5340.233940
5340.559720
5340.618950
5340.889210
5341.133190
5341.656910
5341.960540
5342.227260
5342.438760
5342.884700
5343.242870
5343.622860
5343.928440
5344.158220
5344.517440
5344.710130
5345.122460
5345.388520
5345.686320
5346.113930
5346.363750
5346.477910
5346.890270
5347.271470
5347.670390
5347.926570
5348.124930
5348.385620
5348.595850
5348.747170
5348.995130
5349.174000
5349.408880
5349.448230
5349.660080
5349.936890
5350.300760
5350.546570
5350.931630
5351.224800
5351.500100
5351.804610
5351.965410
5352.209110
5352.542690
5352.738100
5353.121060
5353.287550
5353.494030
5353.777460
5354.228790
5354.695660
5354.727580
5354.947820
5355.171270
5355.288100
5355.399570
5355.714350
5355.847400
5356.009950
5356.152510
5356.634770
5356.840190
5357.381540
5357.688520
5358.166650
5358.424250
5358.435240
5358.731040
5358.915010
5359.521590
5359.798810
5359.906950
5360.064920
5360.130180
5360.267460
5360.584030
5360.800420
5361.053540
5361.199300
5361.375300
5361.923610
5362.204810
5362.432700
5362.647370
5362.852610
5363.508500
5363.583080
5363.924540
5364.356200
5364.603260
5364.933790
5365.261540
5365.496850
5365.737840
5365.930320
5366.096110
5366.390700
5366.653190
5366.823030
5367.109560
5367.392850
5367.730400
5367.832300
5367.987160
5369.055500
5369.378610
5369.574200
5369.722000
5369.918170
5369.975200
5370.273110
5370.473950
5370.933780
5371.151240
5371.383790
5371.663610
5371.965900
5372.122280
5372.494180
5372.767300
5373.000860
5373.141340
5373.832210
5374.135300
5374.385160
5374.797590
5375.022750
5375.463550
5376.135690
5377.054970
5377.453590
5377.823140
5378.049230
5378.059970
5378.436940
5378.755430
5379.068000
5379.307040
5379.577080
5379.925570
5380.224060
5380.494500
5380.715920
5380.913530
5381.076250
5381.217480
5381.427640
5381.697890
5381.977530
5382.127570
5382.382270
5382.702020
5383.059140
5383.384870
5383.538750
5383.673580
5383.848850
5384.046820
5384.513980
5384.697990
5385.328320
5385.550360
5386.030940
5386.445300
5386.857880
5387.104170
5387.372050
5387.731890
5388.024620
5388.338270
5388.734620
5389.050080
5389.281000
5389.468070
5389.640220
5389.864550
5390.060650
5390.256030
5390.410160
5390.667120
5390.886010
5391.085790
5391.581380
5391.997960
5392.242150
5392.288840
5392.850440
5392.990860
5393.383460
5393.540250
5393.593840
5394.079080
5394.464400
5394.668820
5395.234180
5395.435230
5395.797600
5396.162710
5396.441860
5396.679470
5397.178990
5397.388570
5397.701660
5397.956630
5398.165120
5398.806760
5399.079720
5399.353940
5399.686930
5400.125060
5400.458480
5400.749280
5401.197990
5401.551120
5401.973220
5402.377990
5402.611530
5402.981770
5403.196120
5403.414450
5403.720860
5404.157040
5404.397320
5404.576360
5404.803310
5405.050160
5405.211440
5405.469430
5405.680130
5405.870120
5406.186370
5406.409580
5406.631850
5407.003870
5407.136160
5407.380580
5407.578240
5407.779990
5408.005080
5408.197970
5408.483200
5408.712930
5408.924040
5409.128470
5409.601460
5409.893720
5410.301870
5410.526390
5411.447840
5411.927660
5412.597430
5415.477430
5416.010580
5417.290400
5417.685770
5418.256750
5418.581480
5420.121150
5420.559700
5420.846690
5421.733350
5422.173820
5422.639940
5423.411870
5423.793260
5424.288030
5425.012660
5425.389880
5425.759290
5426.183280
5426.405100
5426.779430
5427.197660
5427.463950
5427.756120
5428.218670
5428.504550
5428.724280
5428.924480
5429.257420
5429.572490
5429.929580
5431.103030
5431.523460
5431.850150
5432.158100
5433.048700
5433.276060
5433.882660
5434.366150
5434.674370
5434.941150
5436.152700
5437.130800
5437.724750
5438.155710
5438.570310
5438.823870
5439.169860
5439.397350
5440.067390
5440.487910
5440.880440
5441.143750
5441.474250
5442.131240
5442.385350
5442.765960
5443.203300
5443.725570
5444.111430
5444.443330
5444.748700
5445.100300
5445.279590
5445.858140
5446.169330
5446.430110
5446.851530
5447.116470
5447.261590
5447.563480
5447.839620
5448.181940
5448.558780
5448.771130
5449.016500
5449.404780
5449.710350
5450.499030
5451.542340
5451.894260
5452.192170
5452.446180
5452.870260
5453.328150
5454.019650
5454.253000
5454.757990
5455.271450
5455.469880
5455.953240
5456.292680
5456.511570
5456.974830
5457.509820
5458.241980
5458.576210
5458.948570
5459.265440
5459.644750
5460.298270
5460.582120
5462.143240
5463.909480
5464.187570
5464.782990
5465.015150
5465.462020
5465.608080
5465.998720
5466.266590
5466.529920
5466.850050
5466.994240
5467.265200
5467.936620
5468.290370
5468.602960
5468.910370
5469.239180
5469.731360
5470.169110
5470.317780
5470.662040
5470.904640
5471.208450
5471.558590
5471.875400
5472.235950
5472.447600
5472.647610
5472.828090
5473.434090
5473.808490
5474.208830
5474.605840
5474.861890
5475.243960
5475.542240
5475.770050
5476.076670
5476.326880
5476.719220
5476.981310
5477.308480
5477.793740
5478.047550
5478.343950
5478.641380
5479.039580
5479.727870
5481.295440
5481.471950
5481.665960
5482.060250
5482.261270
5482.617990
5482.928480
5483.293550
5483.589290
5483.854490
5484.014930
5484.287300
5484.463070
5484.757630
5484.927620
5485.128550
5485.369560
5485.668680
5485.986150
5486.272520
5486.495670
5486.655590
5486.904160
5487.159160
5487.584760
5487.924400
5488.185120
5488.784420
5488.963620
5489.289680
5489.577040
5489.912050
5490.317640
5490.644060
5491.040780
5491.511470
5491.920320
5492.285500
5492.658110
5493.070640
5493.358020
5493.698220
5493.965380
5494.213470
5494.461370
5494.784990
5495.056310
5495.292880
5495.584230
5496.041510
5496.317830
5496.500410
5496.712230
5497.083560
5497.286960
5497.478600
5497.919970
5498.232600
5498.414220
5498.707900
5498.986010
5499.260520
5499.394810
5499.682580
5499.904860
5500.130440
5500.355070
5500.783460
5501.041250
5501.319250
5501.575460
5501.750690
5501.964750
5502.167320
5502.357100
5502.563720
5503.027130
5503.310540
5503.581150
5503.725270
5503.986810
5504.322530
5504.601090
5505.335050
5505.815040
5506.086830
5506.439600
5507.580930
5507.846870
5508.081600
5508.329670
5508.609480
5508.827640
5509.048040
5509.218000
5509.450190
5509.645990
5509.879360
5510.208100
5510.560320
5510.790630
5510.973030
5511.192400
5511.388530
5511.570900
5511.874770
5512.146390
5512.307040
5512.568820
5512.874960
5513.082850
5513.363020
5513.580040
5513.902090
5514.082310
5514.286630
5514.603860
5514.773710
5515.156960
5515.362800
5515.567840
5515.833850
5516.009290
5516.310990
5516.505740
5516.623290
5516.911150
5517.103770
5517.529650
5517.840010
5517.957760
5518.231270
5518.491200
5518.914940
5519.190550
5519.331480
5519.634440
5519.933310
5520.240370
5520.428960
5520.737860
5521.132020
5521.367360
5521.512050
5521.906870
5522.161500
5522.463010
5522.636150
5522.870540
5523.111240
5523.288140
5523.602400
5523.923110
5524.139810
5524.319550
5524.566270
5524.806980
5525.032070
5525.295020
5525.511120
5525.857080
5525.999850
5526.213080
5526.335920
5526.583890
5526.752060
5526.962110
5527.300470
5527.577100
5527.775190
5528.073050
5528.281600
5528.526850
5528.830590
5529.045800
5529.191540
5529.329300
5529.552320
5529.838930
5530.026330
5530.262210
5530.525620
5530.668800
5530.977150
5531.152010
5531.479320
5531.670730
5531.979210
5532.253840
5532.413930
5532.641180
5532.846190
5533.066250
5533.416350
5533.775610
5533.973490
5534.205550
5534.394550
5534.563420
5534.733950
5534.945310
5535.161050
5535.416370
5535.636110
5535.759860
5535.924640
5536.144860
5536.382780
5536.626590
5536.785850
5537.087800
5537.430160
5537.813430
5538.035140
5538.328430
5538.481150
5538.790550
5538.909470
5539.164490
5539.320030
5539.537060
5539.810860
5540.003120
5540.247040
5540.414630
5540.613930
5540.848560
5541.138740
5541.285610
5541.604200
5541.965130
5542.128260
5542.351400
5542.638630
5542.931520
5543.090440
5543.389360
5543.667330
5544.050840
5544.345240
5544.527120
5544.765620
5545.017040
5545.191440
5545.622520
5545.795060
5546.029420
5546.197110
5546.412190
5546.658390
5546.869090
5547.008380
5547.184560
5547.369870
5547.594630
5547.786840
5547.935550
5548.357690
5548.534330
5548.742800
5548.976200
5549.202640
5549.327450
5549.571250
5549.817070
5550.055420
5550.320800
5550.604290
5550.764920
5550.962130
5551.235510
5551.588550
5551.880430
5552.097410
5552.268500
5552.474600
5552.660940
5553.030280
5553.258160
5553.434780
5553.678630
5553.799650
5554.033330
5554.331220
5554.502270
5554.723250
5555.062500
5555.390120
5555.584360
5555.771370
5555.981290
5556.115280
5556.217520
5556.555390
5556.730930
5557.032570
5557.257100
5557.495490
5557.627430
5557.954560
5558.188880
5558.349090
5558.542620
5558.750470
5559.114690
5559.633650
5560.340020
5560.613250
5561.253570
5561.770310
5562.232270
5562.483740
5562.948310
5563.286800
5563.659450
5564.037580
5564.266760
5564.762400
5565.100840
5565.483330
5565.793060
5566.088710
5566.275080
5566.527790
5566.727630
5566.915120
5567.075900
5567.297760
5567.788230
5568.070010
5568.183420
5568.537550
5568.946020
5569.294160
5569.599080
5569.754190
5570.024900
5570.367800
5570.839120
5571.103570
5571.143910
5571.248130
5571.535600
5571.712230
5571.967210
5572.187730
5572.341940
5572.616450
5572.857160
5573.114900
5573.278360
5573.458480
5573.789120
5574.032990
5574.369060
5574.551000
5574.766970
5575.129560
5575.404680
5575.718490
5576.158110
5576.338400
5576.960000
5577.247190
5577.627100
5577.981260
5578.368180
5578.529990
5578.768570
5579.219500
5579.795230
5580.043890
5580.340880
5580.749030
5580.988090
5581.191570
5581.381260
5581.652560
5581.888070
5582.359800
5582.576320
5582.844050
5583.019790
5583.259170
5583.511060
5583.667880
5583.859940
5584.162840
5584.371480
5584.561290
5584.788500
5585.060760
5585.212570
5585.529240
5585.765130
5586.145410
5586.444800
5586.702650
5586.973540
5587.224180
5587.494840
5587.649330
5587.860640
5588.019210
5588.289440
5588.489300
5588.626320
5588.888240
5589.063550
5589.354210
5589.637650
5589.827730
5590.022920
5590.332880
5590.659700
5590.837290
5591.194840
5591.496570
5591.726390
5592.231660
5592.435530
5592.762820
5592.847350
5592.888460
5593.117850
5593.610020
5593.825340
5594.083980
5594.259430
5594.475490
5594.845210
5595.210770
5595.461730
5595.775120
5595.934670
5596.112120
5596.409610
5596.575040
5596.853820
5597.118580
5597.452800
5597.642040
5597.965010
5598.140830
5598.372990
5598.578830
5598.779470
5599.004870
5599.289480
5599.557580
5599.777000
5600.175120
5600.450390
5600.805880
5601.147590
5601.513430
5601.809530
5602.002350
5602.302940
5602.492510
5602.791660
5603.064460
5603.262140
5603.625600
5603.857540
5604.312590
5604.710920
5605.080400
5605.420880
5606.113460
5606.599290
5606.878410
5607.533900
5607.716960
5608.072930
5608.575210
5609.056880
5609.362160
5609.630490
5609.924870
5610.178410
5610.403360
5611.473150
5611.782820
5612.029890
5612.227680
5612.719230
5613.021590
5613.313620
5613.515640
5613.714720
5613.923420
5614.390480
5615.057830
5615.268590
5615.558030
5615.873630
5616.253790
5616.424670
5616.910080
5617.106890
5617.297260
5617.662990
5617.889550
5618.278500
5618.628160
5618.910790
5619.092640
5619.255410
5619.450470
5619.778230
5620.024120
5620.243570
5620.579250
5620.963250
5621.315580
5621.659230
5621.876160
5622.093850
5622.428630
5622.780120
5623.283270
5623.492120
5623.648360
5623.840710
5624.168760
5624.393620
5624.649160
5624.769190
5624.953720
5625.175130
5625.504110
5625.674700
5625.914310
5626.036000
5626.340320
5626.707480
5626.853900
5627.044580
5627.311890
5627.458210
5627.625930
5627.783190
5627.950180
5628.245980
5628.781730
5629.035670
5629.235570
5629.457620
5629.657120
5629.922910
5630.123540
5630.424090
5630.631030
5630.801470
5630.917820
5631.096440
5631.423890
5631.570930
5631.803540
5632.049000
5632.276670
5632.653510
5632.815080
5633.012900
5633.377890
5633.606620
5633.804130
5634.043570
5634.287820
5634.574220
5634.870860
5635.041430
5635.422820
5635.656380
5635.787710
5636.137670
5636.443940
5636.856420
5637.081300
5637.388860
5637.666010
5638.035170
5638.412090
5638.715400
5638.987240
5639.198880
5639.504920
5639.684220
5639.886970
5640.527470
5640.904540
5641.157500
5641.434960
5641.978830
5642.314730
5642.589160
5642.998240
5643.261360
5643.513020
5644.301390
5645.013670
5645.240220
5645.396460
5645.873830
5646.026400
5646.371670
5646.600750
5646.986590
5647.149220
5647.321130
5647.644740
5647.839500
5648.323860
5648.639500
5649.163760
5649.488740
5649.866640
5650.473140
5650.917270
5651.252410
5651.537010
5651.785300
5651.986560
5652.389720
5652.565770
5652.944890
5653.293560
5653.645590
5653.844170
5654.207590
5654.530310
5654.654220
5654.827160
5655.034320
5655.245480
5655.504150
5655.684540
5655.856840
5656.032460
5656.255790
5656.476190
5656.644370
5656.881760
5657.119670
5657.371330
5657.643290
5658.092420
5658.356220
5658.552180
5658.775000
5659.011590
5659.236390
5659.415000
5659.698720
5660.081850
5660.563180
5660.901470
5661.183880
5661.430220
5661.582020
5661.926590
5662.241860
5662.458870
5662.641570
5662.916430
5663.286310
5663.569480
5663.848280
5664.059860
5664.398320
5664.717490
5664.899400
5665.076500
5665.297860
5665.450550
5665.700670
5665.946350
5666.342460
5666.688820
5666.974880
5667.156090
5667.331640
5667.519650
5667.747420
5668.003790
5668.325170
5668.464790
5668.664650
5668.889820
5669.207940
5669.388090
5669.615750
5669.746580
5669.898170
5670.053140
5670.220100
5670.594240
5670.928810
5671.097700
5671.274980
5671.422920
5672.058940
5672.357950
5672.550400
5673.164820
5673.380600
5673.594050
5673.788250
5673.940720
5674.208850
5674.357630
5674.623470
5674.861130
5675.001090
5675.286890
5675.552080
5675.708090
5675.924240
5676.357410
5676.556710
5676.749980
5677.091270
5677.309670
5677.486490
5677.771650
5678.046870
5678.317290
5678.714100
5679.093190
5679.372360
5679.668600
5680.056290
5680.222100
5680.936590
5681.404530
5681.628660
5681.940490
5682.161230
5682.366600
5682.560550
5682.953680
5683.147000
5683.416720
5683.669470
5683.946410
5684.178770
5684.440570
5684.649140
5684.957240
5685.232520
5685.521700
5685.887910
5686.270530
5686.632660
5686.849910
5687.356770
5687.903250
5688.289020
5688.577720
5688.930650
5689.334950
5689.584930
5689.936110
5690.072850
5690.291750
5690.640270
5690.893050
5691.106580
5691.676120
5691.998350
5692.192650
5692.619720
5692.937900
5693.546560
5693.956330
5694.296410
5694.551350
5694.717150
5694.877160
5695.140940
5695.484590
5695.727610
5695.883430
5696.223480
5696.399270
5696.801520
5697.039840
5697.227570
5697.457580
5697.717810
5697.954040
5698.127000
5698.582730
5698.793970
5699.196320
5699.419200
5699.760380
5700.230160
5700.513740
5700.904710
5701.180050
5701.421500
5701.640260
5702.024510
5702.223500
5702.678510
5703.690540
5704.262800
5704.483910
5704.693950
5704.936870
5705.285050
5705.659390
5705.955700
5706.093700
5706.375570
5706.704750
5707.222840
5707.440260
5707.606490
5707.889890
5708.188440
5708.462460
5708.665010
5708.879930
5709.317280
5709.611310
5709.968180
5710.357910
5710.585180
5710.729250
5710.944530
5711.183570
5711.439790
5711.686080
5711.712840
5711.932070
5712.163390
5712.341960
5712.731250
5712.951300
5713.131480
5713.362390
5713.536520
5714.037920
5714.357220
5714.595830
5714.796050
5715.006390
5715.245380
5715.478490
5715.780770
5716.102110
5716.280400
5716.415970
5716.701610
5716.844470
5717.073020
5717.386470
5717.546350
5718.082530
5718.238560
5718.466050
5718.902340
5719.168930
5719.390200
5719.588940
5719.902050
5720.244150
5720.481160
5720.851900
5721.130140
5721.393260
5721.609670
5721.674670
5721.887730
5722.148010
5722.456320
5722.720420
5722.944410
5723.565940
5723.930340
5724.230230
5724.489150
5724.691760
5725.065080
5725.371040
5725.717280
5725.972710
5726.188850
5726.382060
5726.742940
5727.100100
5727.400210
5727.669260
5727.811550
5728.097500
5728.237820
5728.506010
5728.862500
5729.117870
5729.275850
5729.613930
5729.925510
5730.247610
5730.718010
5730.985520
5731.359040
5731.726230
5731.948820
5732.683870
5732.890620
5733.284360
5733.708090
5733.910420
5734.154020
5734.345750
5734.555060
5734.794060
5735.019500
5735.290080
5735.711780
5735.995340
5736.221110
5736.382780
5736.759440
5736.995480
5737.121470
5737.266150
5737.460210
5737.736000
5737.893390
5738.109560
5738.450340
5738.648400
5738.855070
5739.260440
5739.531070
5739.710090
5740.082180
5740.355470
5740.713500
5740.916300
5741.146940
5741.388330
5741.600410
5741.883180
5742.139280
5742.445880
5742.719770
5742.888740
5743.147060
5743.402980
5743.632290
5743.803730
5744.042520
5744.258590
5744.521050
5744.714850
5744.854310
5745.045140
5745.291050
5745.542580
5745.696970
5745.936510
5746.175590
5746.321730
5746.482810
5746.648750
5746.967280
5747.161120
5747.338930
5747.494920
5747.790820
5747.965900
5748.105030
5748.432510
5748.651600
5749.305040
5749.478970
5749.810450
5750.055130
5750.238740
5750.446230
5750.740110
5751.028780
5751.169480
5751.272080
5751.460040
5751.692230
5751.886890
5752.135490
5752.273480
5752.417530
5752.605010
5752.854840
5752.978640
5753.360430
5753.646860
5753.855260
5754.020000
5754.167280
5754.498420
5754.722500
5754.895140
5755.016360
5755.283850
5755.609590
5755.768260
5755.958050
5756.251870
5756.425360
5756.667650
5756.831540
5757.010160
5757.251600
5757.396180
5757.502540
5757.666080
5757.906580
5758.134060
5758.464570
5758.792840
5758.932360
5759.216750
5759.590170
5759.815250
5759.954620
5760.061520
5760.353560
5760.618350
5760.944150
5761.132770
5761.307140
5761.696490
5762.033710
5762.272490
5762.589770
5762.847600
5763.118790
5763.310260
5763.524380
5763.788350
5763.958820
5764.122670
5764.364150
5764.485750
5764.686140
5764.887940
5765.126310
5765.317420
5765.342080
5765.695970
5765.984500
5766.192070
5766.434800
5766.721620
5766.834210
5767.006950
5767.164540
5767.370710
5767.674630
5767.825740
5768.065340
5768.346470
5768.570520
5768.849110
5768.973250
5769.187910
5769.530360
5769.827110
5770.025480
5770.298000
5770.537320
5770.808610
5770.986490
5771.124110
5771.236160
5771.490010
5771.680620
5771.824490
5772.099610
5772.319900
5772.571000
5772.766980
5772.984740
5773.196670
5773.462090
5773.785720
5773.983320
5774.136380
5774.318730
5774.578370
5774.813800
5774.949770
5775.119940
5775.289500
5775.437370
5775.648160
5775.920960
5776.140870
5776.279160
5776.512560
5776.640130
5776.833260
5777.004530
5777.157060
5777.330630
5777.466950
5777.681950
5777.911050
5778.350120
5778.532700
5778.658790
5778.921880
5779.183290
5779.439290
5779.690460
5779.984280
5780.311980
5780.600410
5780.887410
5781.106270
5781.305170
5781.494070
5781.627240
5781.767970
5781.999780
5782.129390
5782.357640
5782.684940
5782.949450
5783.179640
5783.365380
5783.657100
5783.830390
5784.160810
5784.452020
5784.635020
5784.797920
5784.911600
5785.047970
5785.295310
5785.459880
5785.671400
5785.813700
5786.021520
5786.135940
5786.305860
5786.435720
5786.561860
5786.697500
5786.958760
5787.135450
5787.287610
5787.484650
5787.728090
5787.924800
5788.170970
5788.495510
5788.781240
5788.962780
5789.188800
5789.371440
5789.752010
5789.910160
5790.134600
5790.297480
5790.521410
5790.747930
5791.087050
5791.274450
5791.503050
5791.841550
5791.957510
5792.177000
5792.360750
5792.545640
5792.884180
5793.021930
5793.324410
5793.642830
5793.915800
5794.096670
5794.412460
5794.722890
5795.046680
5795.332190
5795.663230
5795.688160
5795.845270
5796.010320
5796.242170
5796.431420
5796.663400
5796.856850
5797.093500
5797.314240
5797.549960
5797.843400
5798.013000
5798.331070
5798.706830
5798.751870
5798.910250
5799.052910
5799.093160
5799.302250
5799.455690
5799.670110
5799.825850
5799.940280
5800.047350
5800.204550
5800.432590
5800.614280
5800.663040
5800.830360
5801.000350
5801.265670
5801.543220
5801.792100
5801.995180
5802.130330
5802.379830
5802.544380
5802.619730
5802.813270
5803.136290
5803.443580
5803.562060
5803.779200
5803.913430
5804.145210
5804.364730
5804.611600
5804.687900
5804.859200
5805.233860
5805.496660
5805.661890
5805.836280
5806.188210
5806.353570
5806.648610
5807.093560
5807.336050
5807.668880
5807.798430
5807.924340
5808.512860
5808.929700
5809.186110
5809.472510
5810.301310
5810.495620
5811.016330
5811.479650
5811.745810
5812.094410
5812.432600
5812.764450
5813.416690
5814.060620
5814.146610
5814.468600
5815.609310
5816.442940
5816.797020
5816.866940
5817.529070
5818.058490
5818.625480
5818.943540
5820.314360
5820.775840
5821.361420
5821.696450
5822.183420
5822.417840
5822.962010
5823.252520
5823.656700
5823.984090
5824.667550
5824.964770
5825.179050
5825.259530
5825.614290
5825.917250
5826.058120
5826.362220
5826.636100
5826.860580
5827.065600
5827.303850
5827.458430
5827.797980
5828.078770
5828.471880
5828.762690
5829.122930
5829.213370
5829.410670
5830.054520
5830.651100
5830.676990
5830.874980
5831.167360
5831.945700
5832.363100
5832.720950
5833.377610
5833.962140
5834.339750
5834.371590
5834.632580
5834.896450
5835.292680
5835.492520
5835.870980
5835.995120
5836.198250
5836.492080
5836.672450
5836.823970
5837.078520
5837.256260
5837.446800
5837.744780
5837.946360
5838.127520
5838.377810
5838.607110
5838.899120
5839.156070
5839.314070
5839.445490
5839.716890
5839.967010
5840.191420
5840.414790
5840.631000
5840.807050
5840.995690
5841.228610
5841.457990
5841.904720
5842.080010
5842.236690
5842.447230
5842.689670
5842.888170
5843.224050
5843.409320
5843.776760
5844.030760
5844.375200
5844.673460
5845.065210
5845.338010
5845.692960
5845.964010
5846.115670
5846.328710
5846.491070
5846.740210
5846.917550
5847.121780
5847.389070
5847.521170
5847.698380
5847.845940
5847.974220
5848.137840
5848.399760
5848.666590
5848.836750
5849.068820
5849.196120
5849.354900
5849.461130
5849.706010
5849.930520
5850.197570
5850.387300
5850.522560
5850.699270
5850.882120
5851.144890
5851.373710
5851.612070
5851.775520
5851.952160
5852.197270
5852.469250
5852.676710
5852.873380
5853.129850
5853.391070
5853.558210
5853.842270
5854.033330
5854.320820
5854.534260
5854.774060
5854.882310
5855.037990
5855.131500
5855.314460
5855.498700
5855.656890
5855.860700
5856.007030
5856.139610
5856.366730
5856.614270
5856.813550
5857.011640
5857.256320
5857.388400
5857.827250
5857.998720
5858.226150
5858.501310
5858.752670
5858.928670
5859.126250
5859.286540
5859.494360
5859.853250
5860.010800
5860.233380
5860.411920
5860.567550
5860.830300
5860.938520
5861.208080
5861.503910
5861.660950
5861.793290
5861.976080
5862.197170
5862.412000
5862.660470
5862.902880
5863.105850
5863.371370
5863.660300
5863.770380
5863.960580
5864.112410
5864.339940
5864.486470
5864.677720
5864.894140
5865.026880
5865.258100
5865.415810
5865.698350
5865.961380
5866.111430
5866.247790
5866.431560
5866.668390
5866.796480
5867.027830
5867.150020
5867.304100
5867.431010
5867.688350
5867.848930
5868.039110
5868.201450
5868.386610
5868.572720
5868.702140
5868.821560
5869.036940
5869.177370
5869.403230
5869.592020
5869.783460
5870.041350
5870.365450
5870.537730
5870.682140
5870.916290
5871.309930
5871.529780
5871.649570
5871.917790
5872.074520
5872.232090
5872.348750
5872.568230
5872.718470
5872.834060
5873.022260
5873.162550
5873.336350
5873.547200
5873.811840
5873.999690
5874.206140
5874.410230
5874.748210
5874.918410
5875.077050
5875.386090
5875.601120
5875.821620
5876.018110
5876.230660
5876.470410
5876.800540
5877.057820
5877.307130
5877.480020
5877.683740
5877.819290
5878.092760
5878.318470
5878.538080
5878.757500
5878.939080
5879.143330
5879.387130
5879.614670
5879.980450
5880.334880
5880.767350
5881.067870
5881.359960
5881.520470
5881.846670
5882.067890
5882.275140
5882.650180
5882.897600
5883.079790
5883.284910
5883.691920
5883.931220
5884.241480
5884.436450
5884.608190
5884.957880
5885.342020
5885.831340
5886.180460
5886.622040
5886.822640
5887.180190
5887.751500
5888.378700
5888.696590
5888.921420
5889.089950
5889.321130
5889.523540
5889.792080
5889.998380
5890.239920
5890.433510
5890.804500
5891.426540
5891.699040
5892.057460
5892.271980
5892.519160
5892.736570
5893.031360
5893.443820
5893.630560
5894.076870
5894.407120
5894.702230
5894.855890
5895.044730
5895.404170
5895.625640
5895.778300
5896.086170
5896.389080
5896.676960
5896.811530
5897.040930
5897.300680
5897.482240
5897.707020
5897.903120
5898.085600
5898.475040
5898.763430
5898.999440
5899.379860
5899.694590
5900.043830
5900.206360
5900.644380
5900.917150
5901.163280
5901.452280
5901.680830
5901.895780
5902.106010
5902.319940
5902.528220
5902.748230
5902.878180
5903.043090
5903.314020
5903.479890
5903.606120
5903.913170
5904.111660
5904.294200
5904.512130
5904.715880
5904.994720
5905.169730
5905.368470
5905.491410
5905.656800
5905.800960
5905.997200
5906.177820
5906.636150
5906.835850
5907.036010
5907.362610
5907.542580
5907.706250
5907.882690
5908.080770
5908.269640
5908.510990
5908.727300
5908.909800
5909.058490
5909.266440
5909.484490
5909.657960
5909.974000
5910.348270
5910.604510
5910.795310
5910.972690
5911.098250
5911.313860
5911.545700
5911.695110
5911.912580
5912.128340
5912.349170
5912.588610
5912.954490
5913.152260
5913.341760
5913.587020
5913.754210
5914.093750
5914.420240
5914.715210
5915.035940
5915.328630
5915.575170
5915.746250
5915.961010
5916.104540
5916.235350
5916.456910
5916.594970
5916.820240
5917.179610
5917.341040
5917.478640
5917.719410
5917.993040
5918.395960
5918.622120
5918.877820
5919.120500
5919.279700
5919.558760
5919.848590
5919.997040
5920.343760
5920.588330
5920.874740
5921.120190
5921.351810
5921.569110
5921.759190
5922.211470
5922.581690
5922.949590
5923.219160
5923.649340
5924.253700
5924.470040
5924.710520
5924.984630
5925.304250
5925.738800
5925.991220
5926.145250
5926.533850
5926.757650
5927.055210
5927.367270
5927.721130
5927.899300
5928.087790
5928.228870
5928.422550
5928.590220
5928.788840
5929.119540
5929.253420
5929.508410
5929.759200
5929.944420
5930.264790
5930.490510
5930.684000
5930.858420
5931.128520
5931.361740
5931.529820
5931.760000
5931.976930
5932.194280
5932.416020
5932.806880
5933.093120
5933.226920
5933.479030
5933.787870
5934.038800
5934.413290
5934.792930
5935.059190
5935.322010
5935.535270
5935.803820
5935.986330
5936.213020
5936.461180
5936.736230
5936.889340
5937.343980
5937.588830
5937.796900
5937.956070
5938.254200
5938.442220
5938.600670
5938.854920
5939.112450
5939.275150
5939.542350
5939.765700
5939.950910
5940.201390
5940.516420
5940.777460
5940.958110
5941.124200
5941.435390
5941.769920
5941.925050
5942.090810
5942.241800
5942.393900
5942.630230
5942.963470
5943.158760
5943.376090
5943.584680
5943.949630
5944.200400
5944.390290
5944.520830
5944.735930
5944.972000
5945.166040
5945.361310
5945.549500
5945.698590
5945.885920
5946.120660
5946.418770
5946.533150
5946.738250
5946.870250
5947.193110
5947.448020
5947.592750
5947.957000
5948.143370
5948.220980
5948.450680
5948.711610
5948.870730
5949.128880
5949.575450
5949.772410
5949.907970
5950.158640
5950.290860
5950.512140
5950.748300
5951.014550
5951.238160
5951.419560
5951.609940
5951.815850
5951.976020
5952.324790
5952.582310
5952.856490
5953.052130
5953.264540
5953.558750
5953.739800
5953.860290
5953.984620
5954.200020
5954.347400
5954.538170
5954.710220
5954.943330
5955.114380
5955.327940
5955.552730
5955.689330
5955.906200
5956.050710
5956.266740
5956.455160
5956.666400
5956.767310
5956.865640
5957.032240
5957.227640
5957.499040
5957.706790
5958.014850
5958.172610
5958.334660
5958.617210
5958.826140
5959.039800
5959.202840
5959.357180
5959.577590
5959.829620
5960.097820
5960.314040
5960.498330
5960.635570
5960.780550
5960.957240
5961.180520
5961.436250
5961.592260
5961.689860
5961.868640
5962.084330
5962.273320
5962.556880
5963.037750
5963.649780
5963.853000
5964.041610
5964.217730
5964.397540
5964.612640
5964.802400
5965.082580
5965.297220
5965.480420
5965.726360
5965.947220
5966.194970
5966.493370
5966.791390
5967.033740
5967.074550
5967.223230
5967.380270
5967.610550
5967.773600
5967.968490
5968.391710
5968.628560
5968.727440
5968.876750
5968.979500
5969.173520
5969.350290
5969.699860
5969.810830
5969.873540
5969.924590
5970.065890
5970.319120
5970.513930
5970.718420
5970.879880
5971.066860
5971.288060
5971.426700
5971.520630
5971.739380
5972.138460
5972.453460
5972.668430
5972.696720
5972.876300
5973.079300
5973.289380
5973.421150
5973.592630
5973.790650
5974.013280
5974.280140
5974.411770
5974.659720
5975.016880
5975.205550
5975.403030
5975.610250
5976.086410
5976.335740
5976.643850
5977.208810
5977.585360
5978.100100
5978.456940
5979.010050
5979.530740
5980.730380
5981.120040
5981.516440
5982.019610
5982.065520
5982.690060
5983.309540
5983.581910
5984.304750
5984.662870
5985.011290
5985.433690
5985.722470
5986.029970
5986.704540
5987.775470
5988.564230
5989.035370
5989.341620
5989.424540
5989.598950
5990.009560
5990.251660
5990.525050
5990.798150
5990.982370
5991.364440
5991.739140
5992.114890
5992.320740
5992.515110
5992.739500
5992.975540
5993.164840
5993.293420
5993.531730
5993.735320
5993.906750
5994.082000
5994.424040
5994.831660
5995.084710
5995.371570
5995.531710
5995.694290
5995.918210
5996.119040
5996.185200
5996.361030
5996.573370
5996.748540
5996.907690
5997.049300
5997.224660
5997.408300
5997.559450
5997.775010
5997.866260
5998.038750
5998.246530
5998.440500
5998.766720
5998.919020
5999.115540
5999.307460
5999.587690
5999.649920
5999.864270
6000.015160
6000.174270
6000.316990
6000.533020
6000.669170
6000.872850
6000.885020
6001.019300
6001.190890
6001.348260
6001.530410
6001.701190
6001.828830
6001.963320
6002.107440
6002.254790
6002.421400
6002.673740
6002.773520
6002.866110
6003.016900
6003.183160
6003.199960
6003.380990
6003.553380
6003.723640
6004.008190
6004.158180
6004.504540
6004.586750
6004.764210
6004.932190
6005.003950
6005.162830
6005.386940
6005.539690
6005.722850
6005.962220
6006.184570
6006.338420
6006.709650
6006.878570
6007.174050
6007.346320
6007.521160
6007.693260
6007.972670
6008.259720
6008.536870
6008.567680
6008.664320
6008.839180
6008.990840
6009.347800
6009.611570
6009.745920
6010.039840
6010.308090
6010.445960
6010.653590
6010.711210
6010.790410
6011.019590
6011.131290
6011.289260
6011.439850
6011.592600
6011.795300
6011.915200
6012.170730
6012.292040
6012.418310
6012.600780
6012.758340
6012.897820
6013.129670
6013.193400
6013.294620
6013.510280
6013.663740
6013.831570
6014.019770
6014.245580
6014.433930
6014.567950
6014.767830
6014.881220
6015.036540
6015.219110
6015.329080
6015.543030
6015.676250
6015.850050
6016.053500
6016.225850
6016.380940
6016.486970
6016.659930
6016.779510
6016.861720
6016.959880
6017.122830
6017.385520
6017.565290
6017.714630
6017.887600
6018.097880
6018.257600
6018.466770
6018.716060
6019.011870
6019.232060
6019.362640
6019.546980
6019.692460
6019.860230
6020.053090
6020.275580
6020.464220
6020.622890
6020.825240
6020.968840
6020.997250
6021.249530
6021.449430
6021.643900
6021.806030
6021.970960
6022.127780
6022.231460
6022.341870
6022.488710
6022.688960
6022.818320
6022.835060
6023.067350
6023.208340
6023.229210
6023.404170
6023.584970
6023.748270
6024.098580
6024.115190
6024.358620
6024.538030
6024.658220
6024.687260
6024.897480
6025.051540
6025.219750
6025.262240
6025.367660
6025.653290
6025.814980
6025.991510
6026.162790
6026.365470
6026.584590
6026.712470
6026.967200
6027.182650
6027.321430
6027.470550
6027.630940
6027.717310
6027.738810
6027.924620
6027.997820
6028.063120
6028.186120
6028.286950
6028.398490
6028.464720
6028.607010
6028.754840
6028.942040
6029.045320
6029.239150
6029.373100
6029.424810
6029.624300
6029.771940
6029.884290
6030.048510
6030.278000
6030.390980
6030.576500
6030.745830
6030.985930
6031.037280
6031.096600
6031.357160
6031.503410
6031.703380
6031.838570
6032.073860
6032.229630
6032.471240
6032.753910
6032.908160
6033.185920
6033.291650
6033.359480
6033.525050
6033.762670
6033.915620
6034.112180
6034.281550
6034.445260
6034.771270
6034.844920
6034.960280
6035.176590
6035.446700
6035.800730
6036.000680
6036.208110
6036.380350
6036.607690
6036.661250
6036.857170
6037.117130
6037.372800
6037.633330
6037.870450
6038.031480
6038.198830
6038.411650
6038.587070
6038.858840
6039.058070
6039.090220
6039.340770
6039.553740
6039.756060
6039.961620
6040.141210
6040.306760
6040.455260
6040.654160
6040.833110
6040.949010
6041.117810
6041.272440
6041.319310
6041.532650
6041.733380
6041.763040
6041.876600
6042.058950
6042.263810
6042.414540
6042.556220
6042.752290
6043.066170
6043.233620
6043.418660
6043.566330
6043.672160
6043.831180
6044.034660
6044.191020
6044.381860
6044.452520
6044.575580
6044.630700
6044.766480
6045.057420
6045.294090
6045.520970
6045.660950
6045.866730
6046.003460
6046.151160
6046.418660
6046.679380
6046.785520
6046.946610
6047.074640
6047.420740
6047.581870
6047.844660
6047.974840
6048.207250
6048.421470
6048.567180
6048.748620
6048.941030
6049.098810
6049.287070
6049.516760
6049.702100
6049.774760
6049.875040
6050.094590
6050.140090
6050.321940
6050.592050
6050.659180
6050.898890
6051.057630
6051.301740
6051.541430
6051.765340
6051.914140
6052.177390
6052.320230
6052.378290
6052.510210
6052.764750
6053.162360
6053.359450
6053.568460
6053.740770
6053.925600
6054.102000
6054.245220
6054.480350
6054.589840
6054.664950
6054.805400
6054.927940
6055.097140
6055.275510
6055.384030
6055.518400
6055.741330
6055.892250
6056.064210
6056.085700
6056.306060
6056.508530
6056.622720
6056.660060
6056.842640
6057.093590
6057.317200
6057.341020
6057.480910
6057.687080
6057.922980
6058.019540
6058.050600
6058.191970
6058.395820
6058.593530
6058.973720
6059.275590
6059.292760
6059.525990
6059.716660
6059.944510
6060.143240
6060.348250
6060.538170
6060.688070
6060.709440
6060.925650
6061.138240
6061.260490
6061.468980
6061.581780
6061.596360
6061.744030
6061.919530
6062.194710
6062.374770
6062.564300
6062.589370
6062.736940
6062.879770
6063.153920
6063.255070
6063.436840
6063.620670
6063.770800
6063.896400
6064.091590
6064.224120
6064.381250
6064.568330
6064.638020
6064.750620
6064.918820
6065.121890
6065.276510
6065.447460
6065.570600
6065.620520
6065.711950
6065.881610
6065.897800
6066.074660
6066.110790
6066.231810
6066.353740
6066.597800
6066.732330
6066.879740
6067.023910
6067.131920
6067.212430
6067.525690
6067.570180
6067.787800
6067.964660
6068.147000
6068.197420
6068.377440
6068.560880
6068.923870
6069.020080
6069.089640
6069.263150
6069.461700
6069.713090
6070.014210
6070.071940
6070.198010
6070.394870
6070.625660
6070.793860
6071.011140
6071.270860
6071.440970
6071.569100
6071.663570
6071.920240
6072.118160
6072.349380
6072.476490
6072.680160
6072.953230
6073.156940
6073.324690
6073.536130
6073.732890
6073.756110
6073.995300
6074.144950
6074.410900
6074.562420
6074.798970
6075.048810
6075.169100
6075.399850
6075.549270
6075.825980
6076.082700
6076.223650
6076.490750
6076.635620
6076.814750
6077.036370
6077.059270
6077.231950
6077.544650
6077.786060
6077.952850
6078.164650
6078.460680
6078.655300
6078.955910
6079.125290
6079.280680
6079.449060
6079.596630
6079.774210
6079.952170
6079.976560
6080.076460
6080.271270
6080.414950
6080.581590
6080.719420
6080.897950
6081.028290
6081.153160
6081.330670
6081.524470
6081.770650
6082.003530
6082.160750
6082.315290
6082.430230
6082.680380
6082.837200
6082.980710
6083.102390
6083.270900
6083.386290
6083.509720
6083.669510
6083.855340
6084.039680
6084.196650
6084.356750
6084.539920
6084.736380
6084.888140
6085.100510
6085.222460
6085.427550
6085.600370
6085.837940
6086.090120
6086.247060
6086.450510
6086.636370
6086.799890
6087.001400
6087.135270
6087.396980
6087.624920
6087.669200
6087.838750
6088.018990
6088.220040
6088.441690
6088.643580
6088.800900
6088.916760
6089.118860
6089.249510
6089.431910
6089.600330
6089.827410
6090.124390
6090.322230
6090.535730
6090.698770
6090.944220
6091.134970
6091.307370
6091.523840
6091.757730
6091.985060
6092.175610
6092.344850
6092.654200
6092.845160
6093.005730
6093.199490
6093.428910
6093.682410
6094.028000
6094.336900
6094.618640
6094.892700
6095.080980
6095.299170
6095.569640
6095.808480
6096.228350
6096.517100
6096.722840
6096.886510
6097.172350
6097.544370
6098.216970
6098.495720
6098.754850
6098.942450
6099.165200
6099.426020
6099.593740
6099.831430
6099.996390
6100.326750
6100.537280
6100.660490
6100.907790
6101.028940
6101.160570
6101.400490
6101.576810
6101.951500
6102.334380
6102.873020
6103.406610
6103.692860
6104.082440
6104.301270
6104.620030
6104.955300
6105.254960
6105.543310
6105.922860
6106.284460
6106.577890
6107.007450
6107.257810
6107.545340
6107.730400
6108.277720
6108.540860
6108.868510
6109.190900
6109.364710
6109.627940
6109.810110
6110.125950
6110.360320
6110.577250
6110.841670
6111.001960
6111.212030
6111.454560
6111.862920
6112.027820
6112.217580
6112.352270
6112.577890
6112.801560
6113.323310
6113.637540
6113.822130
6113.994440
6114.316610
6114.601970
6114.950810
6115.101680
6115.321620
6115.459110
6115.670400
6115.841590
6116.042140
6116.223100
6116.408590
6116.645550
6116.846080
6117.078130
6117.261740
6117.455170
6117.768150
6117.962260
6118.190190
6118.358920
6118.568500
6118.811090
6118.976200
6119.200800
6119.374600
6119.579740
6119.789400
6119.959410
6120.203850
6120.572840
6120.853020
6121.029950
6121.262520
6121.447400
6121.620700
6121.855120
6122.031830
6122.214430
6122.444020
6122.670020
6122.884120
6123.042560
6123.240050
6123.428960
6123.621780
6123.837060
6124.003650
6124.377380
6124.591550
6124.816240
6125.062850
6125.258060
6125.458340
6125.687210
6125.805230
6126.033740
6126.208850
6126.475180
6126.625500
6126.810760
6127.060520
6127.263320
6127.476460
6127.736110
6127.963590
6128.120100
6128.414870
6128.577800
6128.724480
6129.001160
6129.153970
6129.424510
6129.844280
6130.250230
6130.435370
6130.575130
6130.764250
6130.985410
6131.136860
6131.303660
6131.563480
6131.774500
6131.956120
6132.281890
6132.718470
6133.056840
6133.177760
6133.369180
6133.771290
6134.061630
6134.315100
6134.527630
6134.849700
6135.164940
6135.451880
6135.694140
6135.876990
6136.086750
6136.307770
6136.494870
6136.836140
6136.994220
6137.252880
6137.607350
6137.827570
6137.999560
6138.233890
6138.420000
6138.735420
6138.899230
6139.093520
6139.303660
6139.596100
6139.893700
6140.076530
6140.247890
6140.400540
6140.581870
6140.796800
6141.077910
6141.358070
6141.577150
6141.832540
6142.102590
6142.347740
6142.585870
6142.773690
6142.952970
6143.128130
6143.377580
6143.552210
6143.817220
6143.972600
6144.284860
6144.560830
6144.793950
6144.977300
6145.268710
6145.503080
6145.699690
6145.893460
6146.015800
6146.341370
6146.591150
6146.838180
6147.040210
6147.210900
6147.361500
6147.493890
6147.697650
6147.969570
6148.138580
6148.324670
6148.575200
6148.752330
6149.067420
6149.398690
6149.643300
6149.926350
6150.208010
6150.556490
6150.929110
6151.230340
6151.756520
6151.907580
6152.176950
6152.371800
6152.633190
6152.866540
6153.040920
6153.250210
6153.391090
6153.684010
6153.874080
6154.236720
6154.349430
6154.685010
6154.947220
6155.139120
6155.464980
6155.731560
6156.144660
6156.436920
6156.591810
6156.810800
6157.124560
6157.286700
6157.495490
6157.705990
6157.991020
6158.217190
6158.401480
6158.718740
6158.992600
6159.336810
6159.608890
6159.792640
6159.992180
6160.274750
6160.680730
6160.931970
6161.152350
6161.487110
6161.806370
6162.108910
6162.449840
6162.612130
6162.782830
6163.052270
6163.288660
6163.472450
6163.655670
6163.976490
6164.345480
6164.611890
6164.947920
6165.230280
6165.381100
6165.604770
6166.126540
6166.303170
6166.583080
6166.867610
6167.116830
6167.436240
6167.697280
6167.851810
6168.518760
6168.774620
6169.150240
6169.669020
6170.210250
6170.436520
6170.891890
6171.160790
6171.414820
6171.682060
6171.896640
6172.171750
6172.415860
6172.825380
6173.357600
6173.766140
6173.972000
6174.166060
6174.439060
6174.680160
6174.951340
6175.210450
6175.409720
6175.738260
6176.052380
6176.256060
6176.730510
6177.002600
6177.142790
6177.339330
6177.555580
6177.829370
6178.097450
6178.281090
6178.551410
6178.764690
6178.991790
6179.255530
6179.450110
6179.656350
6179.789950
6180.015550
6180.195730
6180.450110
6180.616470
6180.791460
6181.077700
6181.334170
6181.678000
6181.908320
6182.222730
6182.424320
6182.607800
6182.929120
6183.169410
6183.395080
6183.585930
6183.907290
6184.103080
6184.344970
6184.660280
6184.809730
6185.008930
6185.201450
6185.397180
6185.699980
6185.860090
6186.042070
6186.316400
6186.590400
6186.952250
6187.289970
6187.584390
6187.871750
6188.154950
6188.434740
6188.714310
6188.868290
6189.116930
6189.448230
6189.616310
6189.840180
6190.107830
6190.433730
6190.835390
6191.037570
6191.297130
6191.495120
6191.811940
6191.983140
6192.213480
6192.449010
6192.657890
6192.913580
6193.144460
6193.351870
6193.744080
6193.984130
6194.260800
6194.415350
6194.683250
6194.922300
6195.205860
6195.398290
6195.646890
6195.787630
6196.087310
6196.356300
6196.512230
6196.682060
6196.937400
6197.138540
6197.308230
6197.510310
6197.695830
6197.899290
6198.048480
6198.256210
6198.440540
6198.673880
6198.847690
6199.033780
6199.182540
6199.308690
6199.509420
6199.661890
6199.803550
6200.059260
6200.185240
6200.515190
6200.687430
6200.874040
6201.065050
6201.267530
6201.500540
6201.713330
6201.873660
6202.043410
6202.227880
6202.392490
6202.649980
6202.869580
6203.057160
6203.242740
6203.476580
6203.697000
6203.826240
6204.017340
6204.255910
6204.400140
6204.564590
6204.887220
6205.110710
6205.275730
6205.470660
6205.772360
6205.926350
6206.256160
6206.523380
6206.690920
6206.886960
6207.083320
6207.227200
6207.411410
6207.532100
6207.780350
6208.104730
6208.499160
6208.876510
6209.048480
6209.374650
6209.631010
6209.821260
6210.014920
6210.199430
6210.367090
6210.508780
6210.695270
6210.914580
6211.053400
6211.205090
6211.232520
6211.411470
6211.656150
6211.842100
6212.059320
6212.344160
6212.548770
6212.743720
6213.020670
6213.204650
6213.357430
6213.616590
6213.830360
6214.010490
6214.162100
6214.365220
6214.547360
6214.674340
6214.890400
6215.082120
6215.216130
6215.393950
6215.572900
6215.781100
6215.946870
6216.107890
6216.327100
6216.523080
6216.687010
6216.883900
6217.187550
6217.345690
6217.530430
6217.675650
6217.933170
6218.142150
6218.286080
6218.492410
6218.738430
6218.917600
6219.081590
6219.243220
6219.459600
6219.598810
6219.786520
6219.958780
6220.111860
6220.327270
6220.500260
6220.649560
6220.839770
6220.992330
6221.141390
6221.342170
6221.536520
6221.726250
6221.868350
6222.022590
6222.157320
6222.341140
6222.488130
6222.687200
6222.834230
6223.004970
6223.144130
6223.315870
6223.450980
6223.589820
6223.733650
6223.938280
6224.124660
6224.327870
6224.486080
6224.980670
6225.205590
6225.383690
6225.552740
6225.730210
6225.930840
6226.119370
6226.280360
6226.448070
6226.670550
6226.884170
6227.103870
6227.333440
6227.517990
6227.718720
6227.943410
6228.162200
6228.398600
6228.691360
6228.869490
6229.020650
6229.197680
6229.378660
6229.576990
6229.817180
6230.003590
6230.189860
6230.407990
6230.541260
6230.763690
6230.954240
6231.202570
6231.359090
6231.534600
6231.785520
6232.054970
6232.225960
6232.358950
6232.569390
6232.728510
6232.877030
6233.091770
6233.240910
6233.413080
6233.632680
6233.807390
6233.922100
6234.217330
6234.390090
6234.501670
6234.677630
6234.724790
6235.092640
6235.310020
6235.553960
6235.781830
6236.016990
6236.227100
6236.492440
6236.652820
6236.875920
6237.104430
6237.324430
6237.525730
6237.715160
6237.869290
6238.104970
6238.309570
6238.500300
6238.749530
6239.035410
6239.295670
6239.525430
6239.685810
6239.842940
6240.011400
6240.203660
6240.435250
6240.634680
6240.871090
6241.048150
6241.243110
6241.446260
6241.592610
6241.789830
6242.010620
6242.222910
6242.507320
6242.658870
6242.992840
6243.211250
6243.508370
6243.690220
6244.094640
6244.296260
6244.466320
6244.686040
6244.901460
6245.126010
6245.242020
6245.355820
6245.585490
6245.749620
6245.926230
6246.062360
6246.201140
6246.460570
6246.651290
6246.780060
6246.950150
6247.135770
6247.303590
6247.519780
6247.662610
6247.833600
6248.062450
6248.209560
6248.358480
6248.541730
6248.800550
6249.015710
6249.172360
6249.323770
6249.501990
6249.702840
6249.837700
6250.013080
6250.223960
6250.354220
6250.491830
6250.626350
6250.827440
6251.017280
6251.200410
6251.347920
6251.638190
6251.784130
6251.945080
6252.103530
6252.372770
6252.554950
6252.751420
6252.944120
6253.098690
6253.329750
6253.549060
6253.778240
6254.231150
6254.479240
6254.757200
6254.989920
6255.128340
6255.298040
6255.486690
6255.812730
6255.960350
6256.163210
6256.331760
6256.498410
6256.644730
6256.898500
6257.126110
6257.257420
6257.543870
6257.786720
6257.940750
6258.229650
6258.498890
6258.649860
6258.809990
6259.028320
6259.198060
6259.487470
6259.604200
6259.811290
6260.010890
6260.207130
6260.383310
6260.525700
6260.645600
6260.802300
6260.942460
6261.390750
6261.536700
6261.750040
6261.942690
6262.129390
6262.261200
6262.484500
6262.773080
6262.945510
6263.139930
6263.423100
6263.694220
6263.938240
6264.168700
6264.315410
6264.675600
6264.858810
6265.048540
6265.264350
6265.448790
6265.611550
6265.771180
6266.010640
6266.196660
6266.370610
6266.534280
6266.723100
6266.956650
6267.186150
6267.379640
6267.788620
6268.072310
6268.238510
6268.431170
6268.752270
6268.990440
6269.194040
6269.644300
6269.830130
6269.950180
6270.156200
6270.306060
6270.646120
6270.864060
6271.050040
6271.307110
6271.692590
6271.855420
6272.057090
6272.342950
6272.516740
6272.746860
6272.992810
6273.261590
6273.441830
6273.703850
6273.999080
6274.285260
6274.468330
6274.619780
6274.850150
6274.980410
6275.128600
6275.481570
6275.697960
6275.898440
6276.129740
6276.260390
6276.448040
6276.600530
6276.919590
6277.079910
6277.233570
6277.362670
6277.494520
6277.748610
6277.904680
6278.041460
6278.508580
6278.617730
6278.871800
6279.096200
6279.376210
6279.516000
6279.857380
6280.011630
6280.144210
6280.313100
6280.424700
6280.681580
6280.989500
6281.268590
6281.411920
6281.522440
6281.726750
6281.864520
6282.072950
6282.176400
6282.410190
6282.551540
6282.783710
6283.008110
6283.202370
6283.415450
6283.624680
6283.892510
6284.058070
6284.264440
6284.457540
6284.598950
6284.737110
6284.944730
6285.226750
6285.365240
6285.542380
6285.680020
6285.807450
6285.977470
6286.162410
6286.345760
6286.480240
6286.849300
6287.034510
6287.199520
6287.351810
6287.498890
6287.661560
6287.822190
6287.989290
6288.149490
6288.403720
6288.481730
6288.682390
6288.895770
6289.017740
6289.239080
6289.481590
6289.612320
6289.875740
6290.057180
6290.208530
6290.333280
6290.622280
6290.751190
6290.888380
6291.012170
6291.166330
6291.284230
6291.402170
6291.526240
6291.648200
6291.856710
6291.975380
6292.168440
6292.301290
6292.453780
6292.575030
6292.733820
6292.898440
6293.009640
6293.144250
6293.354240
6293.448620
6293.667930
6293.780270
6294.011180
6294.300710
6294.433950
6294.567140
6294.719710
6295.160380
6295.351230
6295.509400
6295.694160
6295.879940
6296.078210
6296.231590
6296.419730
6296.545640
6296.761450
6296.928410
6297.088320
6297.232390
6297.331760
6297.490910
6297.667790
6297.807530
6298.096830
6298.248780
6298.408720
6298.555480
6298.755460
6298.902040
6299.091450
6299.249380
6299.352910
6299.506720
6299.617040
6299.824470
6299.942910
6300.076890
6300.214570
6300.311250
6300.482530
6300.653400
6300.846800
6301.044180
6301.202010
6301.315450
6301.522150
6301.684880
6301.866190
6302.017230
6302.176000
6302.310730
6302.474890
6302.600310
6302.739200
6303.148400
6303.308630
6303.416130
6303.573510
6303.731940
6303.930710
6304.028160
6304.274580
6304.438680
6304.607030
6304.785700
6304.968460
6305.112890
6305.331550
6305.546070
6305.783910
6305.919470
6306.036750
6306.277450
6306.576090
6306.787640
6306.973140
6307.068590
6307.214600
6307.323640
6307.488350
6307.601580
6307.834210
6308.002750
6308.128660
6308.262260
6308.452750
6308.588660
6308.672890
6308.783750
6309.016550
6309.161260
6309.273830
6309.448910
6309.631180
6309.790330
6309.964510
6310.136800
6310.265450
6310.390160
6310.528650
6310.663590
6310.759320
6310.916180
6311.090920
6311.191880
6311.347490
6311.515730
6311.664030
6311.769460
6311.912030
6312.066990
6312.171350
6312.358680
6312.514650
6312.698000
6312.863460
6313.024960
6313.173830
6313.391930
6313.640800
6313.790220
6313.948980
6314.184490
6314.329890
6314.596120
6314.717130
6314.874270
6314.996370
6315.160980
6315.315780
6315.474030
6315.596870
6315.811780
6316.001650
6316.169400
6316.332870
6316.492300
6316.659760
6316.838750
6317.032910
6317.206280
6317.506920
6317.621010
6317.765520
6317.964590
6318.128320
6318.263170
6318.477910
6318.642940
6318.753470
6318.920670
6319.095160
6319.245450
6319.467820
6319.724090
6319.930380
6320.183680
6320.390650
6320.616640
6320.776750
6321.148050
6321.293490
6321.453970
6321.647070
6321.925690
6322.304910
6322.550920
6322.739350
6323.383870
6323.571480
6323.980540
6324.239850
6324.434310
6324.767200
6324.962490
6325.198550
6325.335170
6325.566870
6325.737560
6325.948900
6326.159780
6326.284580
6326.489360
6326.612150
6326.866390
6326.990410
6327.140470
6327.268710
6327.441900
6327.608940
6327.808780
6327.971390
6328.085400
6328.316230
6328.581540
6328.833990
6328.997460
6329.259170
6329.394600
6329.684730
6329.960310
6330.101370
6330.307110
6330.518460
6330.751300
6330.999980
6331.106610
6331.277010
6331.404840
6331.572120
6331.787540
6332.032020
6332.220740
6332.364600
6332.481580
6332.625520
6332.786930
6332.965240
6333.125430
6333.267200
6333.476410
6333.747460
6333.927010
6334.134900
6334.389300
6334.548670
6334.677840
6334.847720
6335.036530
6335.224600
6335.389310
6335.549620
6335.773080
6335.955090
6336.187350
6336.390510
6336.559550
6336.699610
6337.103990
6337.315680
6337.456140
6337.625630
6337.860910
6338.081800
6338.249990
6338.396300
6338.578580
6338.740270
6338.919980
6339.072250
6339.204920
6339.357710
6339.531570
6339.698560
6339.905980
6340.070200
6340.283450
6340.437780
6340.558450
6340.721250
6340.886760
6341.040800
6341.239470
6341.382760
6341.553930
6341.705390
6341.883860
6342.140720
6342.336020
6342.490920
6342.715600
6342.854670
6343.003030
6343.133190
6343.301600
6343.459140
6343.575880
6343.712200
6343.822740
6344.018690
6344.158070
6344.286720
6344.427490
6344.599320
6344.786870
6344.919410
6345.042720
6345.262850
6345.404810
6345.543280
6345.679440
6345.906470
6346.047310
6346.183120
6346.322980
6346.437890
6346.645760
6346.766140
6346.920680
6347.075490
6347.232130
6347.364620
6347.492040
6347.698750
6347.851910
6347.999020
6348.169130
6348.274730
6348.660460
6348.793270
6349.001920
6349.153920
6349.330160
6349.517490
6349.740430
6349.863230
6350.138590
6350.299140
6350.489660
6350.609420
6350.778130
6350.954310
6351.118360
6351.322660
6351.542070
6351.669350
6351.831510
6351.974850
6352.155160
6352.376150
6352.477970
6352.729220
6352.851260
6353.025110
6353.178040
6353.314350
6353.488060
6353.646620
6353.811520
6353.981850
6354.122880
6354.256210
6354.392660
6354.542250
6354.681930
6354.878050
6354.960580
6355.110960
6355.284890
6355.437230
6355.544290
6355.836090
6356.012020
6356.137760
6356.301800
6356.492010
6356.604880
6356.872240
6356.997610
6357.101610
6357.282050
6357.458350
6357.625310
6357.730660
6357.914400
6358.085930
6358.225310
6358.334220
6358.505900
6358.721390
6358.945230
6359.083200
6359.242250
6359.351760
6359.480630
6359.612770
6359.748940
6359.927100
6360.066510
6360.197600
6360.353840
6360.485290
6360.636040
6360.814600
6361.008790
6361.184580
6361.360880
6361.566660
6361.695800
6361.838290
6361.972500
6362.192540
6362.352850
6362.531770
6362.670380
6362.870110
6363.041570
6363.191540
6363.307880
6363.480060
6363.644970
6363.779010
6363.944980
6364.151680
6364.331860
6364.501530
6364.702130
6364.918180
6365.097330
6365.241610
6365.406090
6365.529650
6365.686290
6365.812840
6366.090600
6366.266330
6366.442330
6366.726870
6366.917970
6367.112070
6367.247840
6367.417690
6367.663510
6367.874130
6368.024900
6368.239680
6368.383170
6368.501960
6368.728830
6368.892130
6369.132290
6369.368420
6369.505160
6369.764950
6369.955800
6370.122320
6370.308070
6370.531170
6370.787040
6370.993400
6371.298750
6371.560080
6371.764130
6372.038510
6372.254110
6372.462710
6372.678300
6372.942400
6373.157740
6373.431830
6373.591320
6373.824440
6374.043830
6374.265360
6374.454760
6374.626090
6374.793460
6375.121480
6375.361660
6375.556610
6375.739030
6375.926350
6376.233630
6376.415820
6376.613820
6376.805000
6377.024560
6377.247210
6377.442060
6377.611080
6377.812710
6378.006320
6378.158370
6378.362710
6378.555570
6378.868000
6379.091800
6379.294920
6379.607340
6379.931720
6380.127000
6380.311530
6380.552300
6380.732680
6381.003470
6381.252210
6381.568780
6381.784340
6382.141370
6382.499140
6382.783350
6383.261670
6383.504160
6384.012020
6384.208760
6384.444040
6384.648880
6384.900150
6385.071380
6385.344890
6385.554990
6385.918220
6386.331370
6386.575580
6386.764510
6386.985350
6387.269200
6387.446830
6387.784770
6387.972200
6388.195650
6388.391310
6388.711750
6388.882310
6389.243530
6389.556260
6390.007720
6390.360960
6390.739180
6391.254630
6391.530350
6391.767630
6392.075230
6392.267840
6392.449570
6392.628730
6392.856670
6394.663350
6394.899260
6395.126040
6395.371940
6395.582300
6395.890230
6396.358590
6396.926140
6397.277060
6397.542330
6397.911360
6398.216730
6398.404320
6398.763050
6399.164440
6399.450670
6400.011450
6400.322720
6400.598800
6400.921960
6401.247560
6401.449480
6401.702100
6401.884550
6402.373430
6402.715020
6403.025540
6403.205400
6403.658170
6403.957100
6404.270560
6404.473020
6405.065640
6405.431670
6405.637190
6406.327200
6407.448760
6407.728840
6408.159200
6408.367620
6408.579790
6408.852030
6409.143990
6409.392680
6409.669270
6410.041740
6410.414340
6410.661210
6410.895010
6411.152400
6411.645960
6412.004940
6412.244820
6412.444300
6412.638740
6413.024470
6413.286410
6413.529800
6413.732360
6413.940320
6414.301900
6414.623230
6415.524620
6415.968920
6416.356930
6416.926820
6417.207950
6417.445920
6417.693370
6418.274530
6418.732880
6419.085240
6419.570490
6419.963430
6420.302530
6420.660000
6420.988410
6421.233020
6421.829620
6422.056660
6422.544470
6423.550710
6423.934030
6424.321250
6425.015190
6425.639980
6426.099360
6426.480940
6426.781710
6427.111930
6427.281700
6427.433440
6428.055390
6428.551040
6428.853140
6429.280600
6429.740150
6430.169790
6430.360570
6430.639540
6430.948570
6431.201990
6431.632280
6431.938040
6432.068620
6433.219020
6433.440850
6433.662600
6434.163760
6434.468300
6434.936030
6435.151210
6436.053720
6436.380620
6436.884640
6437.171540
6437.740180
6438.036840
6438.589000
6438.891140
6439.203860
6439.505540
6440.095060
6440.440800
6440.662960
6441.160130
6441.661870
6441.858240
6442.932330
6443.290700
6443.780230
6444.162120
6444.483520
6444.785030
6445.122460
6445.342500
6445.693820
6446.142990
6446.319780
6446.840510
6447.049850
6447.272150
6447.411870
6447.680980
6448.001750
6448.241070
6448.433920
6448.900490
6449.465310
6449.729660
6449.953340
6450.215690
6450.402460
6450.705610
6450.894670
6451.284410
6451.556320
6451.806940
6452.103670
6452.904770
6453.099640
6453.813650
6454.014140
6454.340120
6454.563110
6454.907830
6455.362800
6455.576330
6455.851520
6456.069350
6456.433320
6456.658560
6456.866000
6457.058300
6457.276250
6457.475110
6457.678720
6457.913740
6458.487570
6458.868330
6459.041890
6459.276860
6459.622640
6460.019410
6460.226870
6460.569450
6460.753440
6461.112620
6461.416850
6461.929840
6462.181730
6462.767730
6463.083740
6463.261800
6463.537200
6463.758360
6464.021180
6464.272880
6464.440650
6464.869980
6465.246550
6465.665810
6465.877640
6466.169930
6466.437250
6466.599080
6466.832530
6467.263480
6467.449550
6467.700580
6467.898120
6468.107790
6468.280350
6468.484840
6468.706770
6469.070290
6469.410620
6469.568880
6469.847530
6470.611300
6470.853360
6471.120620
6471.326870
6471.599200
6471.778820
6472.226120
6472.454380
6472.692610
6473.518470
6473.713740
6474.034560
6474.159360
6474.372910
6474.692250
6475.501140
6475.967360
6476.131120
6476.289230
6476.626230
6476.981230
6477.462110
6477.773430
6477.939070
6478.152740
6478.663510
6478.949850
6479.159810
6479.495890
6479.656490
6480.070910
6480.262630
6480.462100
6480.762750
6481.153460
6481.435640
6481.611230
6482.219310
6482.607260
6482.987780
6483.454020
6483.773570
6484.233620
6484.587580
6485.061170
6485.336630
6485.685530
6486.321340
6486.794970
6487.054430
6487.587700
6487.764620
6488.055370
6488.471880
6488.651060
6489.121010
6489.403000
6489.574830
6489.915000
6490.233220
6490.765490
6491.376200
6491.661380
6491.872810
6492.466910
6492.727210
6493.017230
6493.388340
6493.678220
6494.138420
6494.477580
6494.757460
6495.012130
6495.388100
6496.192680
6496.719560
6497.090030
6497.895420
6499.146350
6499.983970
6500.262160
6500.493640
6501.119640
6501.537520
6501.764870
6502.241270
6502.477170
6502.663390
6502.928770
6503.901770
6504.353720
6504.822250
6505.161130
6505.840250
6506.254920
6506.908770
6507.929590
6508.311670
6509.709160
6511.347530
6512.602360
6513.049980
6513.547590
6513.713350
6513.854790
6514.134430
6514.379070
6514.948450
6515.316540
6515.638050
6515.877890
6516.371900
6516.843350
6517.177150
6517.471070
6517.873290
6519.210510
6519.666920
6520.435290
6520.648250
6520.834050
6523.635900
6523.965310
6524.447360
6525.060680
6526.111850
6526.495420
6526.666530
6526.858390
6527.443270
6527.779220
6528.934850
6529.522990
6529.800390
6530.234850
6530.410450
6530.697020
6530.968070
6531.628050
6531.890740
6532.564260
6532.760690
6533.376150
6533.557590
6535.351630
6536.229760
6536.863310
6537.360230
6537.576280
6538.176520
6538.539490
6539.367730
6540.001720
6541.512890
6541.752160
6543.088630
6544.122820
6545.074640
6545.305260
6547.626980
6547.878910
6548.159340
6548.718730
6549.603790
6549.854440
6550.279130
6550.738070
6551.039560
6551.851170
6553.420110
6554.245410
6554.566530
6555.047520
6555.211740
6556.381230
6556.721170
6557.360720
6557.659280
6557.954920
6558.717690
6559.128620
6560.494390
6560.834380
6561.358560
6562.232240
6562.645280
6563.057500
6563.331300
6563.938020
6564.239950
6565.260320
6565.512210
6566.270590
6566.656850
6566.882920
6567.163510
6567.621420
6568.162930
6568.479390
6569.571550
6569.784640
6572.062710
6572.520710
6573.486840
6575.952670
6576.592840
6576.943890
6577.955460
6578.735530
6579.297150
6579.475410
6580.105940
6583.049480
6583.706340
6584.272970
6584.492820
6584.994490
6585.939380
6586.406440
6586.681420
6586.889970
6587.034140
6587.232290
6587.879980
6588.172650
6588.555900
6589.144860
6589.626290
6589.973670
6590.217890
6591.176360
6591.572630
6592.177610
6592.695100
6592.898100
6593.095090
6594.039570
6594.180920
6594.600520
6594.798990
6595.018240
6595.604110
6596.378620
6597.688090
6598.492290
6598.967490
6599.673540
6600.402940
6600.658100
6600.982530
6601.885130
6602.339550
6602.699070
6602.926180
6603.205950
6603.511860
6603.704740
6604.219190
6604.813370
6605.106680
6605.410590
6605.643310
6606.706320
6606.933570
6607.071010
6607.216950
6607.433940
6609.016740
6609.236570
6609.709180
6610.058520
6610.767980
6611.071550
6611.392230
6611.922260
6612.150430
6612.397580
6612.630710
6612.865410
6613.191640
6613.494070
6613.773850
6613.929430
6614.192380
6614.508920
6614.860600
6615.815680
6616.339880
6617.439630
6617.795090
6618.103820
6618.240840
6618.431860
6618.662270
6619.011750
6619.230600
6619.458330
6619.571770
6620.155340
6620.376500
6620.622470
6620.846390
6621.216160
6621.517750
6621.872990
6622.239260
6622.717570
6622.915680
6623.076320
6623.713000
6623.922620
6624.139870
6624.587340
6624.844060
6625.191020
6625.683240
6627.432550
6627.706520
6628.004620
6628.247630
6628.477790
6628.967220
6629.248020
6629.628470
6629.813050
6629.972770
6630.208150
6630.537480
6630.767980
6631.445630
6631.909830
6632.131810
6632.660460
6632.856410
6633.065650
6633.221760
6633.418540
6633.564520
6633.731340
6634.016660
6634.221110
6634.606650
6634.807770
6635.295500
6635.544120
6635.668240
6635.928070
6636.143150
6636.329630
6636.781850
6637.000470
6637.547170
6638.860190
6639.236840
6639.810110
6640.090620
6640.364100
6640.977030
6641.304570
6641.831640
6642.470440
6642.692450
6642.902360
6643.508530
6643.926150
6644.139150
6644.415270
6644.724160
6644.880590
6645.196730
6645.380120
6645.588500
6645.810610
6646.010120
6646.142030
6646.512970
6646.740560
6647.005860
6647.279670
6647.461340
6647.856830
6648.071920
6648.245060
6648.385160
6648.519590
6648.786860
6648.980570
6649.584550
6649.877850
6650.298980
6650.666390
6650.908080
6651.268130
6651.503000
6651.890040
6652.151890
6652.393740
6652.704610
6653.025190
6653.269220
6653.524880
6653.938670
6654.152600
6654.376160
6654.668510
6655.148070
6655.315510
6655.664070
6656.132150
6656.338040
6656.772460
6657.199640
6657.599090
6658.023500
6658.492560
6658.815560
6659.240130
6660.035440
6660.319730
6660.882700
6661.468500
6661.788650
6663.055970
6663.719650
6663.965490
6664.403370
6664.800410
6665.651400
6666.040460
6666.299520
6666.661900
6667.059160
6667.821880
6668.167400
6668.344330
6670.085260
6671.702790
6673.524270
6674.033540
6674.577340
6675.059180
6675.576460
6675.926600
6679.677080
6679.995130
6680.747310
6681.027380
6681.314210
6681.614010
6682.000770
6682.371890
6683.016970
6684.076240
6686.482720
6687.776400
6688.216570
6688.640660
6689.004640
6689.841220
6691.673220
6694.134900
6694.646300
6695.166320
6695.372930
6695.537930
6695.803470
6695.928630
6696.139780
6696.298890
6696.518650
6696.775450
6697.032810
6697.230180
6697.512580
6697.848310
6698.165000
6698.420880
6698.669960
6699.191570
6699.538300
6700.299200
6700.857540
6701.304630
6701.571300
6702.241780
6702.823610
6705.476280
6708.630240
6709.617080
6710.006070
6711.360750
6736.788060
6737.312830
6739.678550
6740.092290
6742.762470
6743.436420
6743.631480
6743.788880
6744.096740
6744.475520
6744.980440
6745.352220
6745.895510
6746.154710
6746.406650
6746.772060
6747.281280
6747.590850
6754.280630
6754.778790
6755.520110
6755.813730
6756.379710
6757.291370
6758.287540
6759.085090
6761.406740
6767.289610
6767.917320
6768.930980
6769.188240
6769.777670
6770.141580
6770.375630
6771.387350
6773.212680
6773.963080
6777.516190
6782.842520
6783.701490
6785.011110
6785.342890
6785.707330
6789.137890
6790.090040
6790.627250
6790.859810
6791.275410
6791.509700
6791.867620
6792.217550
6792.483960
6792.691080
6792.909100
6793.437270
6793.689960
6793.881240
6794.060200
6794.686830
6795.106980
6795.562160
6795.822330
6796.307670
6796.599000
6797.162050
6797.650700
6798.503300
6798.866950
6800.195560
6800.603150
6801.132350
6802.288490
6803.246870
6803.630690
6821.364180
6821.949660
6822.778300
6823.164360
6823.929020
6824.179440
6824.453330
6831.401310
6842.444280
6852.562350
6858.225190
6860.655860
6866.385990
6878.652770
6899.404560
6909.716130
6915.773120
6925.436250
6960.303610
6977.792540
6985.968830
6990.323880
6992.165520
6993.248630
6993.563330
6994.030940
6994.741890
7015.105450
7017.983250
7042.562590
7043.336890
7043.898870
7051.354600
7051.947720
7053.057950
7058.092010
7165.058050
7184.989450
7223.171750
7282.864440
7283.208500
7283.476960
7283.643890
7283.941830
7284.102420
7284.243220
7284.587600
7284.825770
7285.037620
7285.200420
7285.328840
7285.588710
7285.773930
7285.965870
7286.154950
7286.378200
7286.554500
7286.809570
7287.520430
7317.664800
7318.971060
7319.253360
7319.477320
7319.672090
7319.834050
7319.991310
7320.219920
7320.388700
7320.554860
7320.749350
7320.913990
7321.242060
7321.538140
7321.815110
7322.032500
7322.654390
7322.983100
7332.274030
7332.672840
7334.104970
7334.602010
7334.913140
7346.341930
7356.936030
7400.901760
7401.158670
7401.324330
7401.628510
7401.768950
7402.026870
7402.246010
7402.748650
7403.166750
7404.295050
7408.803080
7408.826460
7408.990450
7409.137640
7409.298700
7409.467900
7409.643720
7409.798910
7409.963900
7410.117890
7410.414120
7410.750680
7410.935120
7411.095420
7497.115640
7498.721860
7500.331790
7552.875270
7568.599960
7606.914790
7608.624240
7706.903310
7768.486780
7865.041450
7923.023750
7923.429710
7923.683490
8028.192860
8028.412450
8028.584180
8028.769270
8028.975570
8029.210110
8029.437020
8029.691790
8029.995620
8031.082240
8118.174580
8119.132790
8166.873160
8167.079010
8167.344260
8167.542500
8167.769780
8168.069360
8168.438420
8168.806250
8169.875990
8175.290450
8182.905670
8183.513670
8183.891470
8186.553870
8188.292630
8191.287510
8199.707600
8244.494220
8252.600100
8266.042710
8270.497210
8284.376710
8285.766370
8286.813940
8287.219270
8288.080000
8290.240440
8291.211240
8292.381990
8292.523630
8344.414770
8363.253470
8364.357930
8365.647370
8365.892510
8366.912010
8367.541700
8367.895680
8368.198990
8368.851160
8369.554350
8370.450490
8370.639080
8370.903790
8371.114780
8371.288230
8371.508580
8371.753030
8372.039380
8372.250810
8372.678290
8372.868120
8373.062550
8373.261740
8373.549210
8373.776510
8374.002620
8374.240920
8374.545850
8374.704420
8375.199990
8375.427730
8375.756080
8376.066600
8376.653250
8376.848740
8377.205110
8377.512460
8377.769070
8378.006220
8378.324830
8378.667580
8379.364320
8379.615040
8379.778550
8380.367350
8380.678010
8380.901180
8381.458780
8381.764340
8383.889260
8384.450720
8384.662870
8384.979860
8385.471010
8385.963770
8386.225330
8386.668130
8387.335840
8387.542080
8387.833530
8388.140830
8388.609390
8388.888760
8389.181470
8389.563290
8390.272660
8390.524290
8391.035970
8391.273310
8391.624000
8392.256180
8392.751040
8393.209870
8393.457120
8393.990880
8394.188120
8394.614630
8394.987160
8395.740180
8396.684130
8397.895020
8399.038160
8400.554770
8401.158880
8401.517340
8401.720510
8401.901270
8402.322580
8402.939240
8403.285450
8403.661970
8404.191300
8405.184840
8405.565340
8405.905230
8406.649050
8407.243730
8407.472560
8407.627140
8408.623480
8409.220880
8409.446630
8410.031490
8411.563050
8412.038000
8412.219900
8412.916420
8413.305800
8413.345740
8414.206300
8414.562720
8414.927960
8415.461880
8415.791660
8416.291490
8416.704870
8417.226570
8417.429000
8418.223990
8418.971540
8419.511000
8420.241520
8420.558670
8421.213320
8421.539900
8421.848730
8422.221470
8422.460320
8423.106540
8423.368340
8423.823580
8424.507960
8425.096040
8425.447790
8425.861260
8426.096690
8426.427990
8426.954520
8427.216750
8427.576040
8427.991150
8428.537160
8429.054410
8429.299030
8429.749100
8429.992230
8430.291820
8430.767660
8431.090050
8431.780780
8432.161410
8432.503630
8432.967960
8433.484060
8433.875840
8434.682750
8435.992540
8436.291760
8437.212290
8437.487900
8437.678680
8438.309820
8438.741520
8438.877400
8439.571950
8439.769730
8440.441630
8441.761850
8442.228340
8443.099980
8443.693350
8444.362830
8444.760230
8445.443180
8445.954920
8446.520090
8446.801770
8447.116580
8448.103280
8448.485690
8448.772150
8449.509070
8449.949460
8450.167480
8450.566810
8450.934960
8451.969100
8452.278290
8452.832660
8453.096420
8453.470660
8454.233330
8454.631420
8455.042390
8455.237560
8455.503480
8455.821110
8456.076390
8456.244910
8456.552080
8456.888770
8457.427120
8457.827520
8458.581480
8458.838570
8458.980410
8459.518550
8459.801970
8460.435610
8460.677710
8460.870800
8461.087970
8461.406140
8461.602500
8461.851720
8462.833910
8464.165980
8467.217190
8469.203680
8469.852970
8470.708220
8472.240330
8472.733520
8473.619640
8475.419940
8476.685760
8479.048590
8479.624500
8481.609150
8486.651840
8495.547580
8505.102780
8513.481270
8524.029790
8525.192110
8526.735190
8527.030570
8537.395670
8539.298640
8539.974570
8540.579380
8541.015080
8542.514630
8542.988410
8543.125530
8543.173270
8543.540970
8544.037330
8544.835100
8545.273700
8545.570280
8545.836390
8547.692760
8549.151340
8549.818410
8550.627050
8551.422340
8552.094050
8553.011910
8553.787580
8555.420030
8556.056550
8556.698800
8557.274570
8557.739200
8558.177350
8559.507020
8559.989600
8560.689090
8561.414800
8562.855750
8564.798060
8565.457140
8566.126130
8567.431090
8567.622720
8567.943100
8568.109540
8568.448120
8568.634590
8568.807250
8569.129830
8569.917530
8570.327380
8570.553890
8571.703470
8572.677540
8573.377580
8573.811550
8575.352160
8575.592270
8576.161980
8576.891260
8577.939940
8579.497210
8582.502320
8587.511480
8589.254910
8589.865620
8590.882190
8591.889050
8592.511150
8593.370160
8594.999510
8595.023560
8595.409420
8595.598060
8596.182310
8596.374250
8596.771490
8596.984770
8597.624530
8599.476820
8601.351620
8601.787970
8602.234900
8602.522310
8602.658650
8603.086330
8603.427620
8603.792940
8603.991130
8604.268340
8604.558540
8604.927080
8605.500550
8605.860810
8606.064370
8606.255410
8606.725310
8607.088170
8607.668070
8608.666170
8609.118010
8609.324830
8609.769660
8610.055120
8610.254370
8610.404060
8610.615930
8611.056810
8611.231480
8611.439810
8611.850770
8612.508980
8613.049460
8614.088720
8614.429320
8615.060630
8615.531730
8615.773360
8616.718850
8616.895980
8617.126930
8617.465940
8617.803880
8617.985220
8618.133410
8618.619360
8619.250860
8619.631960
8620.504990
8620.750000
8620.953380
8621.490850
8622.257650
8622.959830
8623.111430
8623.657490
8624.126170
8624.636070
8625.162290
8625.647250
8626.360030
8626.588560
8626.780480
8627.230970
8627.364720
8627.688250
8628.009640
8628.227470
8628.416100
8628.824670
8629.060570
8629.214440
8629.574840
8630.226560
8630.449800
8630.593770
8630.680930
8631.194820
8631.728930
8632.259550
8632.731870
8633.118090
8633.835470
8634.012990
8634.320610
8634.745050
8635.520190
8636.373880
8636.776690
8636.947140
8637.176300
8638.261980
8638.613220
8638.914930
8639.098300
8639.437030
8639.744680
8640.044220
8640.409640
8640.943390
8641.250910
8641.647010
8642.515750
8643.039470
8643.699850
8644.543930
8646.344060
8646.545230
8646.846800
8647.503650
8647.856810
8648.118190
8649.661100
8649.960180
8650.904580
8652.753850
8653.932990
8654.503350
8656.340660
8662.051010
8665.101530
8666.999430
8667.300320
8668.482790
8669.865620
8670.603650
8671.613790
8672.204240
8672.228780
8673.435510
8674.002030
8674.841140
8674.929230
8675.708430
8676.580360
8676.790590
8677.285000
8677.842590
8679.438150
8680.506940
8682.070980
8683.816840
8685.665730
8685.892630
8686.271470
8686.571310
8687.462530
8688.380500
8688.582170
8688.610220
8689.360720
8691.406670
8693.166890
8695.465030
8696.202930
8697.206180
8698.212130
8699.089920
8699.633790
8700.807760
8701.149610
8701.644640
8702.478830
8702.754420
8702.911410
8703.108500
8703.153630
8703.305150
8703.706850
8704.309600
8704.477810
8706.070030
8706.453710
8707.328600
8708.005200
8709.532590
8714.516770
8715.384220
8716.523640
8716.950930
8717.184150
8717.430870
8717.989290
8719.674450
8720.401490
8720.936890
8721.189430
8721.450630
8722.279180
8722.472540
8723.360190
8723.793180
8724.052120
8724.697870
8725.265470
8725.619180
8725.963610
8726.169570
8726.351450
8726.949700
8727.633040
8728.416150
8728.694710
8728.910500
8729.581800
8730.465350
8731.401110
8731.669270
8731.877630
8732.271620
8732.508380
8732.745090
8733.059370
8733.706580
8734.088660
8734.332970
8735.167630
8735.479540
8736.373780
8736.842430
8737.049450
8737.197550
8737.955810
8738.506140
8739.034390
8739.552800
8739.988810
8740.842270
8741.528980
8741.720330
8742.305920
8742.530080
8743.526460
8744.049430
8744.463540
8745.130660
8745.567790
8746.015840
8746.448330
8746.810580
8747.462320
8747.639880
8748.436570
8748.633730
8748.763910
8749.980280
8750.165340
8750.582620
8751.397420
8752.629650
8753.080810
8753.886510
8754.462790
8754.815360
8755.415000
8755.640690
8756.042310
8756.715460
8756.880630
8757.546540
8757.765610
8758.598050
8758.746410
8759.120660
8759.321910
8759.781430
8759.962970
8760.404520
8760.669130
8760.821960
8761.441600
8761.854580
8762.219170
8762.431370
8763.128640
8763.728810
8764.489550
8764.783700
8766.741460
8767.190810
8767.833020
8768.373480
8769.005320
8769.630600
8770.037990
8770.201050
8770.598400
8770.826030
8770.964000
8771.142080
8771.695000
8771.884670
8772.052270
8772.239240
8772.387330
8772.996690
8773.395630
8773.567360
8773.744110
8774.033310
8774.446600
8774.611440
8774.723960
8774.884970
8775.048780
8776.063540
8778.155470
8778.575990
8778.731740
8779.881570
8780.258210
8781.512940
8781.752430
8782.692750
8784.044790
8784.256320
8784.935030
8785.789390
8786.726120
8788.808070
8789.064650
8789.964890
8791.117510
8791.831400
8792.501730
8792.684750
8792.936220
8793.171170
8793.904760
8794.110710
8794.556530
8796.121210
8796.784530
8797.174400
8798.220990
8798.978430
8799.215020
8800.360050
8801.317390
8802.758150
8803.090540
8803.360790
8803.503070
8803.634290
8803.917620
8804.100200
8804.397860
8804.645710
8805.291270
8805.749060
8806.384400
8806.715320
8807.099750
8807.322870
8807.715350
8808.060190
8808.669270
8808.855430
8809.050960
8809.603460
8809.903830
8810.163360
8810.354220
8810.750190
8810.933460
8811.265570
8811.875050
8813.720490
8815.085410
8815.878970
8816.895470
8817.770610
8819.329680
8821.152380
8821.435630
8822.247180
8824.149110
8824.446470
8824.989580
8825.351680
8826.634390
8828.647160
8831.034040
8832.856380
8834.187140
8834.237880
8834.907130
8834.930680
8835.450370
8836.029590
8837.048860
8838.122260
8841.237570
8841.597180
8844.001100
8845.070850
8845.820700
8847.037200
8847.973680
8849.122180
8849.674330
8851.047570
8851.409100
8851.642630
8852.210410
8853.492970
8854.165240
8855.421190
8855.703880
8855.949420
8860.319590
8861.866880
8862.167670
8862.643630
8862.912530
8863.593350
8864.417140
8865.002140
8865.495740
8865.825160
8866.139840
8866.427320
8866.795120
8867.185790
8867.422890
8868.701920
8869.057430
8869.093060
8869.515490
8871.062500
8871.916670
8872.215700
8872.656640
8873.853690
8874.557560
8875.453360
8876.659880
8877.073510
8877.691270
8877.920830
8878.243450
8878.646640
8879.845030
8880.213650
8880.457910
8881.626330
8882.391420
8883.357650
8883.685710
8884.629260
8885.741020
8885.978560
8886.686920
8887.369080
8888.745670
8889.821860
8890.008190
8890.776080
8891.679410
8892.711970
8894.307960
8894.640250
8895.399630
8895.429260
8895.664960
8895.964230
8896.977740
8897.651430
8897.924730
8898.362600
8898.678060
8899.034450
8899.095790
8899.865440
8899.994600
8900.444010
8901.090830
8901.358470
8901.751710
8901.987850
8902.443630
8903.067920
8903.499460
8904.364960
8904.922860
8905.255710
8905.755910
8905.778180
8906.182770
8906.789600
8907.002370
8907.078040
8907.541380
8908.156910
8908.696270
8908.980190
8909.390420
8909.499410
8909.630190
8909.682320
8910.005940
8910.539440
8910.712680
8910.985610
8911.998740
8912.243280
8912.429020
8914.629300
8915.175540
8916.600980
8916.775010
8916.884030
8917.574200
8918.905910
8919.269630
8919.312560
8919.485240
8920.289220
8920.498490
8920.747880
8921.201090
8921.872890
8922.236700
8922.836220
8923.471860
8923.868840
8924.489910
8924.850980
8925.127730
8925.690260
8925.982930
8926.283950
8926.696340
8927.095040
8927.259770
8927.479880
8928.069110
8928.328560
8929.030200
8929.563600
8929.627490
8930.352040
8930.609830
8930.966560
8931.173290
8932.158480
8932.497500
8932.930880
8933.362260
8933.641500
8933.854500
8934.472910
8935.065950
8935.356280
8935.680040
8936.311490
8937.118740
8937.743180
8938.412170
8938.701820
8939.127560
8940.125580
8941.222420
8941.662250
8941.899940
8942.121370
8942.958470
8943.286670
8943.900810
8944.625280
8944.825600
8945.902470
8946.164220
8946.531030
8947.803490
8948.816170
8949.347860
8950.355760
8950.567370
8951.284330
8951.781160
8952.048620
8952.374010
8952.603420
8952.762650
8953.721480
8954.004060
8954.174340
8955.460200
8955.870390
8956.582800
8957.833550
8958.212170
8959.779970
8960.281510
8960.858120
8961.104540
8962.280290
8962.524620
8963.130480
8964.620590
8964.804270
8964.974140
8965.183010
8966.110630
8966.140230
8967.074740
8967.487780
8967.663150
8967.826670
8967.868770
8968.177860
8968.367200
8968.715380
8969.062160
8969.303740
8969.417530
8969.646720
8970.068770
8970.544410
8970.820180
8971.779460
8973.129130
8973.155340
8973.385710
8973.567700
8973.813590
8974.087280
8974.768740
8975.167580
8975.514390
8976.602550
8977.162280
8977.916330
8978.290790
8978.596540
8978.956590
8978.983520
8979.335930
8979.601370
8979.859990
8980.465570
8980.838520
8981.131860
8981.950280
8982.158750
8982.460970
8982.500660
8982.730160
8983.130650
8983.429070
8983.649670
8983.731230
8983.808530
8984.123500
8984.398510
8984.739010
8985.036170
8985.766930
8986.094060
8986.460760
8986.640130
8986.826590
8987.175110
8987.481030
8987.532930
8987.743690
8987.905870
8988.056340
8988.408490
8988.556320
8988.778180
8988.892910
8989.222470
8989.539260
8989.844280
8989.875980
8990.265040
8990.433950
8990.657990
8990.955160
8991.652630
8991.816840
8992.044340
8992.086710
8992.374770
8992.840650
8993.123360
8993.845990
8994.128490
8994.554040
8994.726820
8995.000670
8995.543580
8996.458710
8997.160720
8997.254200
8997.592070
8997.629850
8998.301390
8998.570140
8998.859050
8999.074410
8999.300090
8999.560390
8999.606190
8999.902980
9000.158760
9000.381530
9000.595620
9000.904850
9001.126400
9002.184560
9002.629320
9003.058530
9003.293130
9003.849760
9004.216300
9004.563070
9004.838540
9005.527510
9005.791000
9006.366510
9006.541490
9006.857490
9007.765580
9008.038530
9009.138370
9009.443770
9009.712310
9009.967560
9010.172300
9010.897770
9010.922190
9011.528590
9011.766040
9012.085830
9012.416340
9012.819740
9013.079240
9013.191370
9013.377900
9013.443650
9014.153440
9014.185640
9014.546090
9014.966950
9014.994700
9015.228100
9015.493100
9015.802940
9015.908800
9016.573050
9016.698060
9016.900600
9017.577940
9017.618240
9017.873830
9018.562380
9019.139900
9019.412540
9019.634450
9019.912720
9020.170750
9020.414980
9020.441640
9020.784130
9021.156870
9021.364050
9021.436380
9021.790050
9021.958060
9022.235130
9022.534690
9023.035260
9023.682770
9023.741370
9023.902670
9024.597470
9025.072340
9025.860840
9025.912010
9028.436450
9028.720370
9029.006250
9029.341470
9029.690550
9030.028450
9030.299940
9030.454020
9030.791940
9031.075300
9032.088690
9032.149070
9032.580430
9032.753110
9033.185700
9033.416560
9033.585060
9034.114020
9034.430650
9034.698430
9035.066420
9035.088560
9035.410870
9035.752540
9036.069090
9036.402430
9037.137040
9037.179620
9037.433440
9037.636880
9038.309620
9038.598140
9038.939060
9039.197130
9039.366770
9039.602560
9039.762740
9039.882410
9040.342660
9040.650150
9041.120500
9041.425660
9042.011010
9042.682740
9043.003370
9043.283440
9043.401240
9043.802910
9044.086840
9044.430000
9044.797860
9045.133320
9045.421560
9045.756920
9045.910780
9046.311970
9046.339340
9046.483770
9046.934320
9047.076050
9047.321510
9047.526500
9047.965190
9048.167290
9048.552530
9048.732830
9049.004440
9049.323260
9049.668370
9049.965470
9050.346230
9050.485200
9050.548960
9050.659490
9051.523440
9051.730320
9051.951580
9052.494070
9052.976800
9053.392750
9053.585600
9054.212460
9054.589640
9054.924850
9055.253080
9055.296470
9055.598070
9055.784030
9055.969690
9056.131380
9056.307490
9056.916440
9057.296720
9057.571030
9057.904180
9058.263770
9058.592770
9058.965990
9059.281560
9059.706600
9059.968070
9060.184500
9060.436720
9060.623550
9060.782110
9061.163150
9061.467160
9062.345900
9062.607170
9063.120120
9063.530370
9063.717220
9064.211010
9064.418380
9064.549470
9064.758560
9064.992620
9065.015330
9065.169120
9065.323360
9065.461680
9065.727330
9065.892660
9066.135920
9066.437980
9066.793270
9067.019190
9067.325690
9067.756450
9068.033610
9068.291130
9068.677210
9069.217890
9069.389560
9069.879520
9070.173990
9070.361550
9070.386540
9070.866820
9070.909500
9071.345790
9071.647370
9071.851950
9072.065970
9072.324220
9072.549960
9072.616760
9072.928170
9073.153930
9073.327070
9073.603140
9073.882200
9073.999880
9074.243810
9074.411310
9074.575420
9074.708850
9074.951420
9075.307300
9075.431120
9075.557060
9075.727700
9075.948770
9076.220620
9076.503380
9076.663390
9076.785710
9076.994820
9077.147830
9077.275830
9077.492830
9077.627250
9077.881660
9078.088500
9078.333350
9078.479680
9078.656040
9078.840950
9079.088750
9079.226100
9079.554990
9079.667780
9079.693790
9079.840770
9080.100280
9080.218510
9080.426560
9080.577520
9080.715630
9081.091430
9081.320040
9081.484410
9081.785260
9081.949730
9082.185940
9082.327760
9082.429690
9082.646120
9082.864030
9083.016960
9083.177900
9083.329540
9083.461620
9083.675470
9083.907640
9084.066530
9084.236860
9084.346880
9084.500600
9084.761980
9084.973230
9085.113810
9085.343800
9085.556130
9085.763030
9086.035130
9086.218090
9086.408290
9086.964270
9087.286730
9087.656680
9087.689800
9087.953580
9088.104570
9088.362990
9088.733530
9088.875970
9089.051960
9089.189610
9089.665050
9089.834040
9090.114600
9090.274670
9090.443170
9090.737250
9090.926900
9091.127100
9091.474710
9091.726740
9091.890410
9092.069440
9092.433770
9092.583840
9092.821600
9093.041380
9093.536770
9093.796070
9093.940640
9094.113990
9094.277490
9094.489110
9094.727460
9094.870570
9095.194310
9095.512290
9095.667470
9095.840060
9095.987030
9096.269270
9096.460250
9096.865520
9097.076030
9097.403320
9097.707100
9097.975260
9098.274710
9098.458170
9098.650610
9098.841240
9099.050430
9099.199680
9099.359410
9099.526150
9099.650400
9099.911060
9100.180300
9100.311360
9100.501120
9100.618000
9100.798070
9100.948470
9101.088670
9101.208130
9101.408060
9101.595730
9101.800200
9102.129820
9102.311820
9102.519280
9102.687620
9102.912190
9103.080110
9103.509900
9103.817320
9104.009710
9104.168440
9104.385490
9104.550370
9104.798710
9104.929400
9105.203630
9105.487670
9105.649880
9105.806850
9106.084410
9106.213760
9106.455320
9106.619500
9106.731990
9106.889590
9107.001590
9107.233960
9107.389680
9107.589650
9107.803640
9107.960160
9108.253690
9108.377860
9108.545910
9108.838750
9109.270970
9109.521100
9109.673760
9109.914980
9110.027270
9110.250990
9110.369120
9110.587000
9110.692870
9110.797720
9110.933180
9111.041060
9111.212920
9111.327560
9111.457350
9111.523940
9111.664760
9111.808030
9111.980950
9112.099320
9112.246510
9112.413370
9112.509490
9112.698200
9112.724620
9112.843440
9112.967460
9113.041570
9113.140640
9113.269730
9113.444090
9113.525910
9113.700340
9113.755740
9113.779730
9113.866940
9114.010980
9114.100870
9114.214510
9114.251950
9114.361340
9114.472620
9114.547910
9114.772260
9114.908950
9115.041110
9115.117360
9115.183250
9115.268260
9115.401670
9115.515370
9115.653570
9115.778720
9115.862640
9115.969730
9116.095030
9116.209450
9116.309160
9116.461150
9116.608850
9116.830010
9116.877240
9116.997430
9117.140330
9117.281720
9117.482290
9117.698960
9117.790310
9117.984180
9118.062780
9118.329820
9118.354920
9118.480500
9118.654030
9118.817030
9118.922700
9119.032570
9119.315730
9119.504800
9119.605200
9119.699730
9119.743480
9119.880090
9120.017000
9120.133670
9120.285960
9120.420910
9120.553260
9120.711340
9120.769810
9120.858220
9120.963000
9121.205340
9121.301530
9121.473300
9121.593480
9121.747800
9121.920320
9122.076520
9122.266870
9122.378420
9122.576580
9122.618710
9122.704330
9122.875070
9123.016200
9123.205460
9123.321440
9123.562060
9123.708260
9123.736660
9123.863660
9124.002070
9124.132590
9124.272340
9124.547180
9124.805650
9124.986120
9125.203810
9125.412670
9125.858600
9126.012710
9126.218460
9126.356030
9126.636550
9126.831280
9127.265180
9127.441090
9127.629020
9127.917760
9127.958400
9128.138130
9128.311440
9128.544590
9128.729080
9128.884060
9129.070960
9129.291810
9129.325580
9129.503480
9129.677640
9129.832940
9130.254980
9130.383650
9130.664140
9130.856450
9131.011720
9131.212100
9131.519080
9131.710860
9131.970310
9132.150290
9132.326740
9132.545640
9132.588010
9132.715580
9133.000780
9133.155220
9133.384440
9133.537410
9133.718670
9133.805760
9134.032930
9134.149590
9134.195410
9134.286410
9134.488860
9134.682740
9134.955110
9135.074390
9135.209510
9135.428490
9135.617630
9135.657720
9135.851820
9135.976200
9136.137720
9136.373980
9136.618200
9136.764770
9136.974950
9137.158230
9137.201860
9137.402040
9137.450650
9137.556620
9137.940680
9138.106090
9138.278240
9138.432640
9138.554420
9138.730700
9138.856340
9139.129210
9139.180060
9139.369090
9139.571150
9139.805440
9140.049010
9140.322080
9140.515000
9140.758610
9140.933420
9141.120210
9141.264850
9141.741670
9141.876760
9142.312230
9142.681840
9142.943670
9143.185590
9143.376240
9143.494720
9144.052580
9144.251370
9144.469280
9144.854670
9145.109470
9145.353300
9145.503920
9145.623430
9146.060640
9146.328480
9146.488360
9146.680340
9146.966070
9147.138170
9147.326860
9147.538110
9147.680430
9147.816470
9148.054900
9148.283040
9148.489560
9148.602270
9148.810510
9148.971420
9149.261190
9149.440350
9149.473620
9149.693320
9149.746630
9150.083380
9150.293100
9150.475700
9150.689910
9150.877860
9151.236270
9151.260680
9151.416300
9151.637520
9151.810020
9151.940740
9152.185940
9152.521170
9152.710000
9152.909680
9153.105430
9153.245730
9153.438190
9153.751650
9153.989300
9154.184940
9154.425130
9154.471890
9154.675890
9154.842590
9155.136770
9155.349160
9155.611950
9155.790090
9156.150720
9156.373540
9156.616310
9156.796530
9156.919430
9157.204250
9157.238660
9157.362930
9157.652810
9157.861040
9158.010970
9158.164090
9158.331050
9158.390450
9158.628940
9158.792280
9159.268740
9159.323850
9159.542460
9159.571370
9159.817720
9159.945030
9159.969090
9160.405440
9160.683340
9160.918920
9161.192230
9161.472850
9161.610690
9161.868600
9161.894530
9162.081790
9162.155100
9162.513220
9162.721570
9162.823560
9162.933800
9163.230890
9163.421360
9163.627430
9164.095110
9164.379970
9164.625330
9165.002320
9165.230940
9165.498620
9165.704800
9165.874980
9166.018290
9166.303890
9166.349630
9166.644350
9166.835760
9167.077520
9167.326060
9167.500360
9167.679290
9167.891410
9168.101490
9168.288190
9168.396620
9168.591270
9168.769660
9169.017980
9169.104410
9169.491050
9169.696830
9169.874050
9170.351770
9170.493330
9170.726130
9171.119210
9171.499530
9171.660400
9171.890340
9172.074730
9172.300560
9172.548770
9173.053150
9173.313670
9173.622900
9173.877940
9174.042430
9174.468070
9174.590370
9174.954090
9175.382150
9175.717890
9176.316230
9176.388840
9176.479760
9177.360460
9177.743310
9177.945080
9178.175490
9178.413740
9178.451840
9178.796180
9179.122560
9179.397610
9179.658410
9180.024150
9180.334980
9180.696000
9180.724170
9180.768910
9181.004420
9181.205740
9181.585530
9181.880890
9182.148710
9182.511810
9182.761970
9183.059420
9183.450530
9183.679460
9184.058920
9184.231380
9184.556490
9184.738870
9184.891220
9185.060910
9185.298250
9185.580680
9185.753210
9186.022990
9186.192420
9186.374980
9186.674660
9187.249830
9187.954880
9188.220990
9188.616360
9188.832830
9189.087080
9189.283820
9189.317010
9189.504640
9189.675870
9189.871840
9190.057800
9190.256300
9190.429260
9190.713360
9191.029710
9191.071740
9191.570820
9192.056830
9192.311730
9193.395610
9194.728870
9194.938620
9195.310630
9195.697490
9195.909030
9196.602990
9196.876650
9197.167480
9197.732190
9197.746230
9197.915120
9198.451450
9198.834060
9198.858990
9199.139400
9199.449850
9199.838000
9200.035120
9200.079110
9200.333120
9200.683220
9200.909280
9201.048160
9201.250290
9201.409550
9201.651910
9201.914710
9202.442000
9202.757540
9202.942240
9203.118060
9203.408920
9203.422580
9203.798740
9204.276900
9204.517510
9204.716040
9204.917650
9205.297890
9205.467910
9205.726150
9206.027500
9206.368370
9206.675610
9206.852030
9207.090880
9207.121970
9207.168370
9207.325110
9207.819190
9208.215570
9208.243170
9208.461870
9208.693240
9208.722850
9208.870830
9208.897630
9209.592320
9209.970950
9210.572110
9210.673240
9211.042800
9211.265310
9211.465050
9211.878620
9211.993920
9212.227230
9212.550540
9212.839730
9213.041120
9213.228410
9213.568730
9213.733260
9213.955410
9214.178460
9214.308940
9214.431820
9214.554300
9214.855770
9215.195570
9215.424890
9215.626290
9215.706810
9215.899490
9216.120410
9216.416710
9216.464820
9216.650170
9216.977440
9217.567180
9217.587630
9217.983530
9218.397730
9218.730050
9218.934940
9218.961610
9219.255000
9219.494880
9219.747510
9220.076170
9220.400180
9220.603520
9220.766870
9220.859290
9221.026940
9221.377660
9221.592140
9221.904950
9222.161770
9222.335550
9222.382260
9222.605330
9223.156750
9223.466540
9223.881620
9224.787380
9225.084930
9225.408020
9225.682640
9226.194250
9226.426560
9226.623680
9226.670440
9226.887540
9227.149610
9227.362650
9227.552120
9227.717340
9227.960040
9228.228770
9228.428230
9228.461060
9228.609920
9228.878800
9229.015820
9229.369090
9229.638240
9229.679630
9229.827380
9230.010710
9230.465520
9230.885710
9231.176960
9231.300260
9231.359760
9231.588010
9231.670590
9231.812490
9232.113290
9232.577460
9232.891330
9232.978900
9233.282930
9233.317380
9233.682950
9233.849110
9234.117120
9234.856280
9235.061330
9235.673960
9236.757180
9236.977420
9237.101110
9237.677530
9237.759240
9238.070650
9238.386710
9239.038100
9239.287590
9239.611370
9239.937080
9240.285250
9240.779620
9241.312020
9241.356850
9241.527600
9241.857600
9242.496110
9242.848280
9243.471840
9243.868020
9244.150110
9244.796480
9244.870490
9245.285230
9245.500750
9245.942000
9246.371760
9246.588300
9247.098410
9247.352340
9247.708370
9248.539080
9248.858610
9249.076370
9249.475500
9249.713520
9249.867950
9250.119800
9250.358900
9250.435150
9250.624990
9250.847910
9250.898910
9251.134740
9251.331300
9251.364150
9251.546980
9251.750830
9251.916120
9252.289730
9252.502680
9253.150890
9254.225190
9254.408050
9254.738470
9255.039090
9255.078290
9255.712090
9256.090860
9256.114650
9256.473340
9256.645710
9256.854690
9257.076680
9257.306660
9257.543060
9257.696070
9258.249660
9258.604000
9258.811210
9259.049920
9259.545630
9259.802040
9259.955640
9260.328210
9260.811480
9260.989950
9261.186490
9261.658450
9261.955180
9262.139400
9262.435060
9262.772100
9262.991660
9263.270610
9263.698770
9263.885820
9264.203060
9264.367270
9264.749120
9264.983430
9265.186800
9265.367040
9265.615570
9266.027890
9266.308200
9266.515070
9266.541110
9266.663610
9266.824010
9267.060040
9267.393770
9267.718270
9268.021220
9268.434580
9268.582160
9268.745610
9268.959950
9269.121750
9269.327400
9269.496930
9269.793020
9270.060750
9270.426710
9270.600420
9270.796030
9270.932480
9271.099390
9271.281880
9271.641030
9271.794010
9271.991300
9272.132450
9272.374860
9272.536820
9272.688060
9272.898400
9273.174800
9273.373170
9273.756330
9273.972390
9274.245880
9274.501810
9274.791220
9275.098250
9275.474400
9275.767180
9275.969900
9276.130550
9276.259310
9276.541570
9276.957510
9277.217130
9277.881100
9278.262520
9278.548380
9278.904740
9279.160930
9279.379090
9279.659280
9279.955620
9280.177380
9280.505360
9280.730400
9280.983890
9281.292230
9281.869440
9282.415960
9284.070870
9284.503300
9284.792220
9285.014300
9285.325940
9285.600450
9285.835880
9286.039030
9286.092000
9286.212990
9286.516050
9286.907670
9287.160530
9287.573040
9287.872470
9288.086330
9288.296810
9288.514340
9288.652980
9288.920890
9289.173190
9289.400650
9289.830860
9290.010600
9290.211190
9290.449080
9290.626830
9290.907920
9291.183790
9291.347680
9291.713080
9291.844500
9292.062160
9292.215710
9292.473000
9292.693950
9292.840700
9293.128050
9293.921000
9294.106480
9294.423710
9294.791510
9295.070230
9295.123990
9295.370170
9295.577070
9295.824450
9295.985390
9296.233560
9296.759950
9297.123590
9297.401620
9297.745480
9297.988750
9298.181680
9298.444650
9298.590750
9298.877130
9299.185570
9299.504680
9299.749600
9299.936180
9300.155230
9300.290270
9300.517440
9300.668100
9300.963160
9301.120710
9301.360690
9301.696150
9301.887400
9302.204550
9302.440680
9302.648080
9302.887240
9303.190930
9303.571700
9303.600300
9303.839950
9304.039670
9304.067780
9304.261440
9304.521390
9304.884560
9305.199250
9305.381400
9305.640100
9305.845070
9306.032340
9306.346210
9306.637310
9306.925940
9307.256350
9307.523880
9307.747010
9308.010740
9308.230030
9308.472110
9309.106750
9309.304690
9309.450060
9309.618810
9309.817400
9310.445240
9310.774170
9311.013050
9311.392630
9311.677340
9311.898490
9312.137910
9312.456780
9312.728780
9312.977670
9313.164740
9313.449000
9313.723660
9313.932340
9314.171090
9314.717920
9315.291590
9315.603990
9315.989310
9316.381590
9316.744490
9317.060240
9317.344550
9317.495480
9317.697450
9318.048680
9318.346540
9318.630880
9318.865940
9319.130220
9319.334050
9319.554480
9319.587270
9319.708670
9320.050750
9320.371220
9320.803270
9321.102220
9321.385040
9322.184770
9322.523140
9322.917290
9323.568730
9324.403020
9324.771290
9325.022430
9325.365350
9325.696630
9325.859780
9326.307680
9326.580210
9326.798510
9327.080910
9327.312050
9327.512760
9327.737350
9327.918250
9328.345700
9328.763550
9328.949900
9329.202280
9329.469650
9329.798230
9330.116320
9330.399770
9330.723670
9331.075330
9331.450340
9331.694740
9332.130770
9332.763500
9333.079970
9333.349210
9333.726930
9334.074490
9334.350400
9334.662860
9334.889000
9335.125980
9335.416580
9335.762430
9336.108730
9336.371430
9336.574550
9337.032970
9337.232970
9337.532960
9337.806340
9338.214760
9338.402690
9338.558760
9338.842170
9339.041480
9339.234680
9339.722330
9339.925610
9340.135100
9340.311070
9340.655380
9341.001270
9341.203700
9341.527000
9341.715920
9341.912180
9342.165430
9342.440540
9342.612320
9342.799310
9342.948150
9343.251590
9343.496740
9343.722310
9344.004690
9344.036780
9344.151470
9344.363060
9344.643250
9344.919400
9345.411850
9345.675300
9346.004280
9346.156820
9346.371810
9346.771310
9346.978840
9347.189020
9347.610170
9347.894660
9348.059060
9348.245270
9348.604890
9348.913470
9349.199830
9349.356810
9349.688620
9349.818110
9349.993520
9350.258420
9350.475150
9350.614460
9350.777000
9351.077470
9351.386720
9351.710870
9351.895830
9352.053510
9352.374200
9352.710430
9353.412390
9353.722000
9354.366010
9354.700810
9354.996530
9355.445460
9355.686360
9355.980470
9356.428690
9356.760050
9356.901920
9357.172680
9357.519290
9357.871060
9358.315860
9358.682160
9359.117950
9359.378520
9359.774870
9359.992320
9360.286500
9360.682250
9360.879570
9361.345120
9361.712770
9362.022510
9362.261660
9362.463160
9362.907290
9363.086280
9363.214220
9363.401530
9363.772680
9363.937260
9364.152270
9364.528420
9364.770040
9364.965360
9365.196900
9365.537750
9365.845360
9366.215040
9366.540130
9366.839570
9367.191140
9367.522700
9367.887680
9368.352880
9368.498900
9368.836690
9369.165750
9369.537360
9369.934890
9370.202540
9370.403500
9370.587510
9370.862200
9371.079190
9371.454160
9371.765270
9372.146690
9372.343260
9372.529730
9372.699390
9372.975750
9373.130640
9373.248880
9373.566360
9373.736420
9374.158150
9374.373620
9374.678660
9374.861320
9375.155630
9375.390320
9375.591390
9375.729350
9375.988290
9376.232550
9376.414130
9376.640280
9376.898100
9377.107870
9377.306380
9377.444790
9377.649910
9377.819550
9377.973270
9378.160050
9378.362800
9378.714950
9378.928180
9379.392130
9379.574380
9379.978950
9380.274270
9380.518130
9380.738120
9380.991250
9381.312840
9381.618360
9381.809380
9381.994790
9382.317490
9382.517390
9382.692650
9382.861030
9383.262290
9383.694090
9383.952650
9384.118580
9384.392200
9384.684410
9384.852890
9385.038750
9385.248350
9385.428230
9385.703690
9385.862530
9386.063160
9386.253770
9386.435840
9386.618880
9386.872900
9387.279460
9387.542920
9387.909210
9388.118450
9388.391680
9388.540170
9388.876120
9389.189580
9389.353960
9389.569430
9389.800000
9389.933820
9390.078960
9390.286660
9390.558590
9390.574330
9390.833460
9390.982600
9391.166250
9391.201220
9391.396620
9391.564330
9391.816070
9391.995270
9392.233670
9392.620890
9392.826550
9393.041420
9393.514050
9393.745150
9394.104020
9394.319390
9394.909400
9395.167550
9395.357400
9395.723440
9395.752540
9395.910040
9396.309200
9396.593080
9396.834910
9397.020230
9397.265100
9397.538360
9397.822250
9398.207630
9398.526710
9398.818000
9398.843260
9399.179860
9399.727790
9400.050870
9400.600230
9401.150730
9401.567360
9401.850340
9402.602800
9402.818460
9403.174270
9403.446370
9403.902010
9404.360160
9404.750860
9405.073230
9405.311330
9405.885000
9406.250790
9406.616870
9406.969240
9407.252880
9407.457210
9407.723390
9407.920710
9408.121810
9408.369010
9408.555270
9409.001480
9409.257940
9409.676240
9409.973820
9410.177830
9410.327570
9410.481720
9410.830010
9411.099890
9411.392670
9411.600940
9411.853200
9412.113000
9412.253370
9412.890040
9413.257610
9413.601140
9413.817450
9414.124560
9414.275510
9414.524710
9414.555220
9414.864880
9415.165480
9415.374880
9415.583520
9415.769880
9416.311090
9416.749430
9416.957010
9417.458990
9417.701510
9417.966350
9418.384040
9418.688280
9418.918060
9419.348900
9419.752780
9420.050140
9420.344670
9420.633050
9420.937410
9421.193600
9421.478090
9421.652210
9421.924830
9422.211230
9422.502610
9422.750260
9423.047160
9423.738660
9424.051430
9424.454270
9424.494660
9424.639040
9424.839430
9425.071080
9425.350160
9425.993390
9426.231310
9426.594890
9426.962940
9427.179580
9427.301490
9427.578740
9427.772380
9428.021590
9428.339680
9428.383370
9428.660330
9428.987410
9429.287600
9429.493810
9429.886010
9430.335620
9430.581410
9430.605210
9430.798480
9431.356770
9431.659730
9431.851260
9432.066990
9432.302870
9432.510640
9432.679860
9432.705560
9432.836290
9433.022380
9433.180380
9433.438660
9433.600330
9433.782200
9434.181390
9434.493930
9434.772220
9434.899740
9435.224420
9435.576080
9435.814130
9436.226660
9436.510500
9436.641840
9436.842710
9437.179780
9437.407120
9437.591530
9438.164060
9438.448520
9438.722990
9439.108090
9439.378950
9439.842830
9440.170300
9440.344550
9440.817130
9441.216320
9441.599940
9441.893510
9442.292720
9442.584650
9442.945690
9443.542990
9443.783870
9444.055560
9444.359310
9444.611580
9444.910970
9444.934340
9445.167520
9445.494340
9445.884340
9446.102430
9446.309090
9447.023100
9447.285940
9447.553950
9447.814100
9448.059240
9448.537480
9448.831100
9449.101710
9449.575020
9449.861960
9449.893370
9450.219410
9450.556110
9450.745610
9451.020310
9451.204700
9451.583660
9451.864340
9452.056310
9452.262280
9452.712920
9452.881570
9453.333120
9453.556750
9453.725960
9453.912640
9454.135010
9454.418650
9454.689460
9454.880550
9455.144210
9455.652210
9456.010830
9456.036650
9456.230070
9456.460660
9456.612050
9456.818170
9457.068250
9457.337740
9457.508890
9457.844580
9458.098480
9458.243190
9458.275950
9458.734460
9459.039660
9459.255280
9459.411460
9459.630580
9459.863060
9460.058240
9460.413970
9460.766810
9460.973340
9461.519660
9461.893700
9462.261980
9462.616360
9463.016020
9464.036700
9464.067470
9464.494420
9464.532810
9464.952860
9465.186530
9465.517560
9465.766620
9465.936220
9466.103200
9466.304950
9466.631080
9466.945710
9467.163660
9467.421320
9467.923790
9468.205380
9468.401680
9468.645290
9469.019080
9469.532830
9469.759740
9469.960790
9470.372780
9470.612350
9470.977910
9471.225110
9471.433180
9471.589310
9471.857900
9471.978650
9472.188830
9472.385430
9472.623320
9472.837090
9473.115040
9473.314010
9473.494650
9473.649030
9473.838830
9474.084730
9474.296460
9474.501090
9474.653250
9474.878800
9475.021260
9475.185560
9475.342850
9475.580210
9475.739030
9476.054440
9476.335330
9476.584970
9476.841480
9477.283920
9477.625190
9477.990720
9478.306500
9478.546700
9478.868360
9479.050190
9479.288410
9479.854000
9480.225470
9480.496190
9480.767050
9481.083750
9481.400970
9481.777570
9482.068810
9482.238680
9482.430020
9482.709290
9482.924810
9483.057700
9483.258090
9483.392400
9483.604120
9483.731240
9484.021950
9484.365840
9484.813820
9485.093370
9485.508310
9485.874720
9486.173350
9486.504790
9486.785550
9487.127910
9487.256860
9487.524560
9487.855480
9488.158510
9488.462630
9488.787610
9488.921410
9489.174790
9489.528430
9489.917830
9490.215910
9490.438140
9490.882300
9491.330440
9491.683540
9492.183810
9492.612750
9492.873060
9493.059870
9493.427090
9493.648520
9494.215000
9494.823740
9495.252860
9495.592400
9495.929110
9496.074140
9496.289040
9496.697870
9496.884300
9497.248080
9497.532830
9497.918710
9498.143120
9498.325470
9498.645200
9499.064760
9499.384650
9499.627740
9500.051320
9500.348130
9500.552430
9500.781540
9500.986890
9501.127800
9501.386340
9501.707320
9501.928470
9502.163400
9502.741180
9502.883360
9503.107400
9503.424210
9503.836270
9504.135270
9504.410860
9504.571420
9504.793470
9505.022620
9505.184840
9505.556750
9505.958060
9506.354350
9506.659410
9506.864820
9507.154330
9507.548930
9507.837390
9508.134650
9508.340750
9508.522230
9508.828170
9509.087270
9509.750730
9510.071390
9510.585520
9510.876590
9511.080400
9511.257340
9511.561380
9511.730950
9511.921330
9512.369940
9512.655240
9512.797880
9513.268690
9513.506670
9513.820600
9514.225030
9514.810200
9515.302410
9515.730260
9516.090470
9516.399850
9516.712820
9517.028880
9517.364900
9517.706180
9517.971230
9518.254170
9518.433850
9518.712330
9519.087250
9519.326740
9519.642170
9519.897100
9520.121170
9520.377590
9520.764780
9521.052660
9521.244790
9521.417520
9521.857400
9522.059730
9522.418470
9522.688210
9523.050760
9523.315600
9523.656830
9523.929870
9524.233980
9524.531290
9524.878370
9525.061990
9525.338390
9525.688020
9525.937560
9526.339630
9526.606540
9526.940690
9527.269080
9527.518540
9528.011430
9528.353610
9528.793040
9529.046850
9529.329270
9529.687200
9529.923960
9530.093060
9530.353560
9530.656960
9530.964660
9531.169750
9531.348780
9531.647310
9531.939320
9532.115270
9532.346200
9532.551050
9532.844640
9533.144680
9533.416760
9533.636540
9533.801540
9534.162150
9534.435930
9534.596950
9534.714940
9534.937560
9535.368890
9535.629010
9535.928220
9536.262750
9536.495900
9536.685880
9536.972430
9537.191490
9537.334500
9537.560450
9537.702820
9537.901560
9538.031260
9538.294860
9538.478400
9538.683450
9538.927650
9539.064220
9539.283120
9539.662490
9540.001830
9540.219710
9540.354400
9540.481320
9540.735910
9541.063510
9541.239800
9541.666420
9541.841970
9542.160470
9542.409440
9542.634670
9542.841240
9543.066880
9543.271110
9543.537480
9543.754750
9543.939680
9544.275640
9544.604870
9544.877310
9545.227900
9545.442640
9545.638740
9545.855320
9546.116510
9546.280620
9546.461100
9546.712300
9546.867440
9547.311990
9547.467050
9547.698920
9548.031100
9548.343230
9548.570760
9548.796040
9549.005000
9549.265980
9549.571900
9549.839370
9550.021750
9550.370750
9550.591610
9550.729820
9550.994930
9551.238570
9551.421000
9551.682240
9551.802040
9552.022370
9552.296280
9552.491830
9552.810360
9552.991110
9553.294450
9553.665690
9553.968030
9554.176600
9554.459020
9554.705780
9554.924200
9555.417380
9555.968560
9556.211190
9556.432260
9556.750470
9557.162010
9557.428370
9557.924090
9558.505740
9558.767370
9559.149230
9559.503000
9559.810400
9560.244250
9560.405480
9560.771070
9560.942160
9561.161260
9561.458050
9561.660750
9561.833570
9562.080660
9562.269020
9562.547580
9562.734150
9562.914970
9563.199650
9563.469370
9563.854970
9564.133950
9564.405420
9564.810710
9565.010040
9565.239950
9565.452900
9565.793330
9566.063000
9566.227490
9566.603030
9566.939730
9567.298400
9567.514220
9567.728300
9568.092360
9568.361690
9568.573200
9568.711480
9568.999670
9569.283250
9569.508010
9569.678470
9569.892770
9570.075020
9570.219150
9570.411900
9570.589420
9570.812790
9571.060240
9571.224870
9571.414480
9571.621820
9571.851280
9572.061940
9572.253540
9572.415930
9572.710780
9572.880870
9573.204580
9573.426140
9573.720670
9573.853330
9574.152980
9574.437990
9574.605440
9574.845230
9575.358480
9575.527140
9575.791030
9576.023390
9576.241990
9576.458320
9576.687650
9576.939610
9577.099020
9577.407130
9577.621750
9577.884200
9578.059960
9578.238420
9578.387070
9578.625310
9578.856320
9579.068560
9579.194920
9579.544080
9579.796390
9580.033250
9580.360480
9580.540990
9580.724670
9581.116510
9581.429920
9581.632430
9581.791780
9582.024600
9582.257420
9582.534460
9582.840070
9583.098620
9583.389120
9583.572240
9583.930880
9584.131160
9584.242050
9584.487430
9584.679230
9584.820840
9585.018250
9585.242060
9585.477260
9585.707750
9585.928790
9586.115140
9586.314860
9586.555100
9586.815910
9586.989830
9587.221180
9587.418290
9587.624250
9587.820860
9588.084420
9588.299130
9588.679580
9589.065850
9589.383990
9589.586910
9589.854090
9590.045660
9590.252240
9590.406880
9590.601800
9590.877810
9591.202560
9591.461270
9591.805550
9592.008490
9592.177020
9592.386550
9592.834890
9593.107060
9593.299380
9593.531690
9593.757720
9594.470230
9594.938930
9595.164310
9595.324990
9595.621460
9595.893230
9596.312740
9596.556340
9596.903830
9597.110260
9597.259240
9597.427390
9597.613170
9597.944380
9598.111550
9598.313900
9598.647440
9598.772850
9598.933780
9599.127590
9599.344780
9599.701750
9600.004000
9600.284650
9600.480430
9600.626860
9601.107620
9601.393400
9601.545150
9601.870850
9602.117920
9602.260280
9602.627740
9602.812520
9603.181490
9603.477500
9603.794130
9603.926710
9604.208230
9604.484730
9604.684170
9604.834170
9604.984790
9605.140330
9605.393980
9605.609410
9605.847910
9606.178920
9606.524710
9606.836200
9607.202340
9607.442700
9607.604660
9607.885380
9608.235300
9608.398400
9608.718880
9609.367260
9609.914520
9610.350290
9610.731820
9610.994950
9611.337260
9611.666820
9612.196160
9612.355820
9612.604890
9613.122610
9613.355480
9613.500860
9613.696650
9614.388370
9614.662830
9615.048470
9615.441160
9615.843080
9615.979530
9616.461220
9617.102770
9617.347030
9617.742110
9618.136160
9618.760370
9619.123570
9619.389180
9619.678440
9620.245310
9620.475760
9620.678840
9621.023380
9621.348070
9621.747650
9622.001310
9622.315030
9622.603290
9622.793390
9623.100000
9623.729700
9625.055860
9625.344190
9625.989740
9626.615710
9626.804950
9627.002720
9627.472940
9627.872710
9628.256920
9628.593510
9629.112560
9629.444970
9630.074870
9630.341840
9630.787320
9631.444250
9631.792430
9632.108700
9632.254790
9632.497120
9632.771990
9633.529980
9633.818560
9634.168170
9634.757500
9635.182380
9635.536790
9635.839990
9636.175330
9637.069430
9637.216150
9637.494320
9638.090290
9638.562880
9639.121910
9639.564090
9639.877440
9640.295860
9640.518420
9640.739870
9641.077510
9641.568250
9641.829840
9641.997040
9642.321300
9642.531180
9642.976540
9643.391240
9643.765960
9644.287650
9644.641500
9645.946140
9646.259760
9646.574860
9647.001520
9647.195700
9647.562920
9648.146130
9648.352260
9648.506080
9648.745170
9649.079120
9649.464610
9649.899640
9650.226360
9650.515230
9650.755360
9651.273600
9651.828230
9652.055950
9652.332070
9652.651720
9652.764680
9653.055900
9653.226950
9653.533080
9654.018350
9654.328610
9654.931190
9655.110220
9655.479940
9656.080880
9656.422560
9656.779570
9657.197960
9657.513020
9657.845680
9658.147150
9658.532810
9658.678170
9658.943280
9659.349580
9659.593440
9659.868500
9660.407480
9660.646610
9660.988580
9661.196470
9661.493420
9661.731890
9661.880770
9662.280490
9662.834560
9663.075460
9663.380080
9663.573710
9663.884750
9664.144680
9664.318540
9665.156630
9665.595190
9665.926130
9666.576430
9666.925010
9667.422430
9667.855670
9668.156850
9668.617000
9668.801810
9669.114400
9669.512130
9669.708430
9669.899890
9670.263730
9670.546970
9670.980090
9671.229280
9671.610700
9671.822700
9671.995000
9672.125980
9672.357650
9672.699550
9673.118250
9673.480260
9674.069400
9674.495400
9674.716510
9674.988770
9675.147770
9675.343230
9675.676110
9676.223840
9676.822880
9677.196550
9677.423070
9677.849300
9678.150350
9678.326110
9678.713200
9678.967890
9679.456640
9680.045350
9680.720450
9681.208150
9681.633930
9681.933340
9682.292440
9682.633610
9682.995970
9683.301480
9683.691760
9683.915900
9684.103220
9684.314160
9685.250930
9685.392640
9685.679640
9686.092270
9686.421690
9686.753850
9687.017370
9687.146380
9687.462110
9687.691830
9687.922860
9688.079410
9688.698070
9689.201110
9689.602510
9689.750870
9689.912850
9690.088890
9690.475960
9690.703620
9690.909580
9691.365860
9691.514750
9691.767680
9692.259830
9692.395230
9692.661750
9692.986950
9693.171120
9693.508680
9693.740430
9694.062890
9694.459450
9694.714980
9694.890100
9695.080140
9695.344230
9695.761680
9695.976880
9696.498730
9696.839790
9697.125530
9697.434590
9697.722340
9697.862740
9698.254240
9698.649100
9698.956360
9699.199840
9699.556670
9699.875780
9700.140740
9700.288080
9700.604400
9700.923280
9701.130460
9701.381670
9701.821940
9702.070080
9702.215260
9702.518210
9702.937870
9703.181280
9703.576610
9703.882620
9704.252630
9704.542650
9704.896260
9705.168160
9705.571680
9705.885700
9706.228360
9706.625400
9707.000820
9707.297120
9707.603320
9708.022880
9708.264810
9708.607970
9708.753160
9709.057000
9709.372490
9709.680590
9709.999620
9710.437950
9710.683170
9711.044640
9711.255390
9711.449600
9711.770660
9712.034410
9712.304670
9712.690280
9712.842540
9713.100980
9713.298650
9713.491250
9713.730170
9713.921920
9714.125010
9714.251370
9714.424100
9714.601690
9714.820340
9714.984650
9715.239740
9715.610610
9715.908900
9716.204340
9716.414180
9716.705380
9717.073090
9717.219240
9717.442570
9717.772160
9718.108160
9718.411700
9718.690850
9719.095200
9719.333840
9719.657420
9719.799610
9720.017320
9720.591020
9721.560820
9721.968520
9722.291760
9722.600130
9722.920010
9723.348110
9723.702690
9724.355100
9724.918180
9725.138790
9725.703760
9726.064010
9726.258440
9727.004020
9727.250280
9727.606410
9728.221270
9728.466790
9728.837900
9729.156510
9729.350620
9729.565000
9729.754420
9730.406870
9730.807270
9731.027300
9731.674330
9732.193060
9732.494570
9732.881340
9733.203970
9733.523320
9733.679600
9734.171000
9734.556730
9734.829940
9735.203600
9735.483070
9735.706170
9735.928710
9736.317380
9736.820780
9737.064510
9737.447740
9737.815760
9738.143600
9738.440440
9738.642730
9738.914310
9739.217360
9739.405840
9739.677990
9740.223590
9740.620720
9740.945090
9741.209090
9741.865080
9742.556950
9742.979120
9743.652650
9743.959790
9744.337470
9744.623180
9744.837880
9745.012050
9745.264510
9745.599930
9745.931440
9746.094790
9746.301740
9746.617200
9746.850340
9747.192380
9747.551280
9747.990770
9748.612820
9749.111430
9749.839110
9750.481090
9751.158850
9751.462370
9752.052930
9752.361490
9752.897350
9753.309210
9753.659580
9754.014890
9754.335420
9754.705580
9754.892750
9755.633040
9755.955670
9756.303590
9756.524960
9756.760860
9756.885220
9757.034440
9757.298120
9757.743340
9757.920750
9758.160000
9758.572260
9758.811780
9759.016570
9759.334530
9759.540530
9759.964520
9760.307160
9760.555470
9760.852350
9761.041310
9761.391970
9761.795430
9762.044700
9762.364410
9762.636980
9762.832240
9763.329230
9763.554520
9763.807240
9764.050990
9764.452290
9765.070770
9765.291300
9765.623010
9765.888780
9766.346460
9766.569290
9766.822110
9766.938490
9767.068480
9767.302080
9767.334550
9767.479890
9767.674790
9767.843310
9768.055210
9768.361780
9768.573080
9768.780830
9769.110800
9769.448940
9769.629090
9769.907920
9770.146010
9770.370330
9770.475560
9770.806530
9771.028400
9771.237150
9771.377960
9771.607240
9771.785720
9771.906040
9772.098370
9772.274160
9772.396030
9772.571520
9772.707750
9772.896510
9773.044500
9773.272730
9773.423620
9773.540680
9773.716810
9774.029450
9774.155910
9774.328240
9774.520310
9774.724260
9774.862840
9775.094210
9775.213040
9775.499320
9775.926060
9776.176770
9776.350030
9776.538170
9776.756010
9776.940390
9777.120470
9777.400230
9777.694960
9777.920830
9778.106870
9778.268740
9778.427680
9778.598610
9778.764140
9778.972000
9779.284010
9779.621010
9779.966530
9780.244350
9780.605810
9781.023800
9781.192170
9781.448930
9781.766380
9782.195840
9782.350980
9782.503820
9782.685060
9782.872380
9783.052390
9783.168060
9783.220470
9783.371140
9783.613930
9783.842680
9784.000940
9784.208950
9784.434590
9784.570040
9784.849550
9785.031310
9785.206320
9785.415500
9785.721830
9785.909010
9786.167760
9786.432060
9786.661790
9786.784910
9786.938680
9787.211520
9787.501270
9787.680240
9787.818540
9788.011420
9788.210350
9788.365930
9788.612860
9788.765510
9788.910060
9789.186670
9789.355390
9789.548230
9789.725730
9789.851070
9790.110700
9790.392890
9790.546930
9790.915610
9791.194710
9791.413060
9791.719660
9791.878660
9792.185400
9792.349500
9792.533600
9792.762400
9792.954870
9793.168610
9793.383740
9793.549260
9793.822770
9793.954480
9794.115480
9794.327310
9794.464460
9794.599820
9794.785410
9795.008900
9795.231520
9795.497430
9795.725820
9795.856770
9796.123680
9796.385600
9796.619480
9797.004290
9797.245550
9797.401590
9797.625370
9797.848480
9798.076990
9798.278450
9798.409220
9798.560530
9798.757930
9799.030930
9799.153470
9799.331450
9799.557720
9799.744590
9799.911550
9800.137750
9800.398900
9800.725810
9800.885550
9801.127450
9801.359830
9801.638850
9801.871360
9802.002210
9802.322750
9802.537400
9802.771880
9802.972880
9803.145070
9803.367400
9803.517430
9803.693780
9803.772580
9803.944160
9804.152390
9804.299130
9804.524790
9804.717980
9804.988500
9805.233430
9805.369910
9805.627680
9805.801510
9805.980990
9806.154290
9806.391710
9806.537320
9806.828810
9807.029730
9807.246450
9807.448470
9807.678560
9807.870560
9808.065590
9808.323750
9808.483140
9808.656270
9808.811780
9808.944300
9809.207800
9809.440600
9809.620240
9809.914600
9810.123730
9810.296980
9810.485270
9810.675630
9810.879130
9811.036930
9811.195310
9811.417070
9811.570490
9811.728270
9811.994910
9812.137920
9812.370670
9812.564810
9812.709120
9812.925410
9813.095580
9813.212910
9813.420750
9813.622930
9813.799030
9814.073150
9814.324840
9814.518740
9814.672510
9814.839120
9814.985150
9815.184850
9815.291020
9815.525670
9815.748040
9815.989970
9816.213210
9816.434190
9816.652740
9816.842260
9817.420110
9817.649200
9817.851020
9818.006740
9818.302260
9818.615820
9818.904860
9819.110810
9819.379240
9819.687450
9819.951030
9820.104550
9820.355710
9820.533300
9820.744050
9820.890360
9821.239240
9821.375870
9821.583840
9821.741910
9821.912340
9822.145940
9822.387510
9822.568830
9822.839720
9823.038060
9823.286570
9823.530270
9823.747950
9823.981300
9824.175330
9824.474350
9824.750360
9824.922200
9825.127920
9825.324470
9825.530410
9825.759550
9826.292210
9826.550660
9826.755780
9826.873050
9827.032640
9827.227260
9827.455730
9827.639650
9827.936840
9828.136200
9828.417230
9828.549940
9828.923640
9829.140070
9829.370270
9829.586260
9829.958570
9830.161890
9830.365640
9830.606420
9831.030480
9831.281690
9831.480480
9831.670840
9831.891370
9832.052570
9832.341130
9832.513370
9832.844080
9833.032010
9833.329770
9833.512560
9833.703960
9833.970030
9834.161070
9834.371730
9834.529550
9834.743600
9834.940560
9835.114100
9835.346500
9835.591490
9835.771220
9835.940850
9836.190000
9836.379880
9836.568150
9836.782150
9836.974420
9837.152350
9837.375810
9837.550390
9837.794760
9838.021130
9838.324680
9838.847950
9839.099350
9839.386020
9839.649530
9839.817400
9840.080940
9840.334140
9840.507600
9840.742650
9840.905240
9841.115410
9841.325090
9841.527310
9841.790940
9842.008060
9842.265600
9842.457520
9842.766230
9842.994670
9843.274550
9843.607070
9843.876050
9844.035210
9844.173530
9844.349450
9844.614090
9844.785710
9845.037090
9845.207920
9845.484210
9845.683420
9846.048190
9846.312990
9846.805420
9847.102400
9847.332920
9847.598990
9847.797960
9847.966580
9848.199360
9848.357930
9848.548500
9848.683390
9848.852800
9849.012770
9849.190370
9849.342170
9849.615030
9849.848380
9850.033350
9850.306510
9850.485870
9850.674310
9850.978450
9851.132520
9851.251590
9851.484260
9851.622260
9851.899670
9852.050250
9852.213570
9852.433730
9852.727480
9852.946250
9853.129230
9853.378840
9853.481190
9853.736790
9853.957050
9854.310530
9854.548730
9854.799760
9855.161530
9855.420980
9855.634310
9855.842390
9856.089430
9856.545020
9856.906310
9857.219850
9857.447700
9857.717080
9857.964040
9858.211730
9858.344030
9858.622350
9858.848160
9859.048640
9859.283730
9859.785310
9860.071620
9860.251220
9860.458710
9860.626140
9860.768560
9860.998760
9861.261790
9861.377030
9861.537480
9861.676130
9861.850500
9862.022360
9862.182410
9862.347200
9862.534280
9862.731480
9862.917890
9863.087510
9863.215090
9863.412110
9863.546970
9863.721030
9864.029940
9864.210790
9864.334500
9864.520460
9864.690300
9864.993030
9865.036290
9865.213570
9865.390030
9865.600730
9865.933830
9866.276410
9866.540320
9866.905290
9867.134060
9867.405190
9867.956490
9868.518460
9868.968050
9869.458350
9869.941550
9870.261480
9870.750980
9871.288200
9871.496460
9871.760490
9872.309120
9872.569320
9872.828090
9873.063880
9873.093210
9873.469270
9873.726480
9874.339880
9875.021570
9875.683050
9876.003820
9876.773960
9877.007510
9877.416230
9877.985460
9878.194210
9878.527990
9879.080900
9879.426060
9879.723510
9879.932710
9880.167210
9880.842200
9881.407680
9881.648460
9882.010090
9882.678100
9883.167460
9883.555480
9884.024810
9884.522560
9885.041600
9885.475320
9886.177960
9886.713690
9887.263390
9887.882500
9888.257580
9888.972650
9889.566230
9889.836700
9890.070440
9890.482080
9890.737280
9891.349970
9891.611410
9891.749730
9891.913940
9892.017940
9892.190080
9892.371300
9892.516950
9892.701050
9892.887470
9893.019820
9893.203770
9893.736650
9893.916890
9894.105950
9894.561690
9894.751250
9895.419270
9895.758240
9896.283030
9896.874800
9897.085480
9897.305840
9897.521750
9897.750210
9897.965300
9898.160780
9898.325000
9898.587860
9898.882040
9899.009110
9899.272800
9899.922940
9900.248460
9900.513290
9900.694850
9901.069530
9901.368970
9901.597740
9901.829640
9902.082930
9902.335560
9902.897030
9903.222610
9903.452560
9903.966020
9904.284190
9904.509280
9904.800930
9905.067960
9905.630740
9906.085590
9906.312550
9906.496500
9906.811370
9907.127150
9907.531340
9907.958680
9908.328510
9908.596120
9908.848080
9909.139110
9909.543560
9910.269890
9910.625000
9911.020190
9911.217850
9911.435210
9911.704040
9912.074060
9912.311650
9912.499920
9912.773710
9912.948090
9913.217230
9913.479080
9913.661790
9913.846100
9914.059340
9914.409780
9914.596250
9914.851430
9915.111550
9915.295150
9915.822300
9915.923850
9916.032770
9916.149480
9916.299950
9916.415060
9916.509650
9916.661690
9916.753410
9916.874770
9916.995780
9917.147590
9917.310460
9917.474770
9917.714450
9917.876490
9918.074970
9918.252710
9918.604480
9918.833120
9919.106710
9919.286050
9919.533010
9919.668440
9919.832220
9920.007640
9920.153650
9920.278470
9920.442110
9920.637990
9921.094720
9921.228180
9921.413920
9921.574010
9921.689980
9921.886030
9922.115280
9922.328730
9922.571540
9922.767410
9922.957070
9923.173050
9923.459620
9923.710280
9923.932020
9924.159670
9924.382180
9924.584200
9924.755820
9925.004570
9925.336260
9925.579590
9925.826420
9926.010120
9926.248760
9926.464560
9926.667390
9927.066800
9927.303360
9927.448820
9927.716650
9928.079360
9928.357140
9928.585000
9929.147870
9929.315510
9929.546120
9929.832300
9930.265020
9930.442280
9930.676680
9930.896700
9931.130950
9931.506360
9931.682240
9931.916570
9932.148130
9932.294040
9932.711420
9933.191230
9933.544280
9933.748480
9933.982990
9934.260890
9934.495800
9934.643870
9934.927940
9935.254520
9935.554610
9935.876500
9936.129290
9936.397770
9936.595530
9936.818080
9937.021220
9937.206660
9937.443210
9937.608710
9937.852730
9938.223250
9938.334270
9938.522130
9938.688730
9938.895600
9939.250640
9939.497050
9939.743450
9939.895100
9940.156940
9940.383600
9940.632720
9940.839880
9941.118080
9941.578880
9941.879890
9942.170700
9942.474710
9942.734450
9942.915910
9943.154370
9943.480910
9943.871490
9944.066470
9944.345760
9944.654160
9944.814560
9945.189540
9945.583720
9945.886470
9946.101930
9946.328440
9946.993530
9947.235480
9947.471660
9948.018730
9948.235490
9948.585960
9948.898780
9949.178820
9949.484410
9949.774450
9950.098440
9950.301940
9950.806760
9951.326750
9951.789010
9952.502630
9952.819630
9953.174040
9953.487150
9954.173800
9954.421110
9954.730470
9955.049240
9955.394490
9956.261260
9956.715760
9957.268490
9957.548030
9957.943850
9958.289190
9958.513250
9958.913590
9959.290680
9959.580000
9959.921150
9960.347380
9962.031450
9963.514340
9964.093590
9964.807990
9965.188790
9965.443230
9965.700170
9966.029570
9966.340240
9966.658750
9966.970010
9967.325600
9967.945230
9968.364410
9968.686320
9968.911420
9969.350950
9969.678680
9969.903220
9970.259820
9970.590590
9970.770260
9971.083790
9971.386720
9971.571370
9972.145710
9972.889220
9973.139900
9973.723680
9974.149790
9974.413690
9974.763910
9975.123380
9975.341120
9975.734260
9975.935970
9976.192230
9976.812820
9977.261100
9977.533330
9977.680010
9977.924710
9978.233790
9978.628310
9978.945500
9979.140540
9979.404720
9979.711880
9980.043460
9980.686330
9980.958670
9981.245820
9981.619760
9981.783480
9982.099210
9982.347270
9982.614860
9983.139120
9983.318300
9983.580330
9983.860730
9984.128170
9984.353410
9984.554860
9984.712730
9984.856300
9985.101720
9985.296900
9985.519260
9985.716280
9985.988990
9986.163970
9986.395630
9986.623620
9986.784570
9986.945180
9987.112760
9987.640720
9987.871270
9988.156070
9988.427700
9988.624660
9988.793800
9989.131070
9989.366420
9989.721790
9991.320500
9991.705400
9992.484950
9993.388830
9993.896870
9994.610040
9995.465600
9995.736160
9996.124240
9996.717060
9996.745210
9997.095440
9997.514420
9998.155000
9999.500500
10000.777770
10001.913080
10002.635090
10003.592310
10004.135470
10004.944050
10005.673050
10006.275810
10007.469220
10008.039290
10008.816430
10009.336420
10009.658160
10009.909960
10010.556390
10010.905740
10011.134930
10011.401020
10011.620370
10011.908500
10012.135990
10012.420140
10012.819830
10013.204460
10013.581320
10013.805810
10013.981560
10014.275090
10014.813400
10015.095180
10015.392130
10015.644410
10015.919350
10016.291130
10016.756690
10017.413660
10018.009910
10018.356340
10018.642160
10019.024170
10019.451910
10019.816910
10020.091740
10020.647210
10020.996950
10021.232200
10021.789320
10022.307820
10022.633950
10022.970900
10023.313300
10023.631930
10024.029980
10024.204270
10024.406360
10024.769750
10025.006320
10025.916150
10026.278120
10026.674560
10026.940320
10027.417020
10027.890240
10028.839710
10029.393130
10029.580850
10029.902870
10030.372950
10030.868610
10031.354030
10031.827290
10032.492420
10032.708890
10033.424910
10034.261820
10034.586070
10034.729220
10035.361900
10035.609540
10036.399460
10036.652140
10036.857240
10037.365890
10037.610910
10037.819230
10038.505630
10040.168560
10040.556970
10040.733610
10040.947950
10041.151270
10041.515620
10041.729180
10041.983950
10042.213750
10042.559920
10042.898410
10043.218660
10043.463670
10043.675060
10043.981800
10044.447570
10044.728370
10044.983660
10045.352610
10045.656180
10046.159900
10046.389160
10046.607770
10047.491640
10047.790380
10048.075540
10048.287390
10048.663580
10048.874370
10049.257800
10049.484060
10049.737300
10050.081350
10050.514240
10050.821960
10051.159580
10051.187420
10051.571000
10051.629960
10051.756250
10051.960730
10052.602020
10052.830870
10053.025720
10053.311210
10053.536860
10053.797670
10054.302530
10054.750640
10054.775900
10055.010050
10055.375680
10055.727590
10056.180050
10056.653290
10057.060400
10057.281620
10057.502820
10057.686180
10058.035890
10058.102420
10058.408370
10058.552060
10058.702810
10058.880760
10058.965730
10059.334830
10059.539100
10059.908830
10060.023980
10060.309040
10060.551080
10060.839390
10061.141090
10061.314460
10061.639350
10062.030920
10062.321600
10062.879010
10063.167440
10063.539380
10063.820630
10064.549420
10064.824220
10064.899120
10065.069700
10065.367050
10065.688440
10066.127530
10066.356920
10066.548570
10066.771770
10066.989190
10067.005810
10067.190030
10067.494460
10067.532680
10067.963430
10068.081320
10068.109880
10068.328210
10068.635680
10068.866860
10069.033430
10069.225630
10069.351510
10069.663110
10069.897370
10070.228620
10070.253990
10070.461300
10070.706130
10070.925320
10071.387720
10071.642760
10071.910340
10072.144330
10072.353210
10072.612250
10072.801020
10073.058670
10073.328830
10073.645440
10073.813270
10073.976570
10074.147740
10074.328880
10074.680770
10075.005540
10075.212630
10075.767310
10076.176980
10076.610050
10076.850250
10077.064070
10077.243540
10077.496630
10077.708060
10077.857750
10078.091910
10078.122070
10078.244010
10078.304710
10078.424670
10078.740310
10078.978520
10079.168780
10079.421340
10079.762300
10080.024880
10080.058470
10080.392850
10080.784030
10081.110270
10081.402610
10081.599680
10081.881920
10082.054000
10082.350950
10082.734670
10082.772850
10082.974040
10083.282350
10083.536540
10083.682720
10083.883770
10084.075360
10084.283730
10084.479120
10084.732440
10084.861960
10085.110910
10085.383060
10085.534490
10085.929290
10086.238010
10086.469830
10086.816120
10086.956120
10087.080350
10087.233980
10087.420140
10087.640750
10087.813920
10088.038750
10088.318030
10088.459540
10088.648230
10088.854340
10089.048580
10089.216760
10089.391590
10089.457590
10089.753710
10090.005520
10090.195700
10090.375350
10090.622330
10090.761660
10091.014430
10091.139350
10091.455160
10091.588580
10091.756580
10091.954160
10092.095190
10092.233830
10092.368720
10092.401530
10092.499890
10092.685730
10092.928390
10093.189880
10093.453670
10093.700690
10093.934500
10093.970310
10094.192220
10094.587240
10094.631790
10094.761620
10094.935800
10095.240020
10095.396590
10095.599280
10095.627060
10095.738570
10095.996270
10096.205440
10096.379530
10096.520820
10096.850480
10097.059270
10097.242510
10097.674290
10097.918390
10098.157050
10098.406050
10098.463300
10098.640390
10098.924990
10099.025990
10099.209420
10099.376100
10099.525700
10099.697980
10099.731650
10099.951810
10099.983570
10100.110010
10100.326740
10100.591640
10100.830540
10101.119010
10101.365030
10101.545990
10101.869210
10102.182170
10102.431600
10102.666470
10103.037880
10103.209620
10103.499280
10103.722540
10103.776250
10103.922410
10104.066450
10104.291130
10104.776150
10105.178250
10105.222280
10105.431850
10105.711250
10105.924510
10106.108410
10106.141530
10106.354740
10106.633380
10106.839350
10106.870820
10107.351060
10107.661760
10107.895460
10108.249120
10108.502210
10108.851930
10108.892560
10109.241840
10109.739450
10110.383850
10110.688920
10110.915350
10111.143520
10111.353500
10111.647870
10112.049980
10112.277610
10112.534730
10112.679740
10112.971010
10113.046540
10113.192560
10113.239690
10113.381990
10113.623130
10113.836070
10114.047220
10114.376570
10114.654500
10114.702830
10114.827460
10115.086820
10115.374000
10115.510730
10115.756660
10115.915720
10116.151680
10116.351490
10116.669810
10116.862880
10117.178670
10117.433450
10117.720150
10117.945510
10118.135960
10118.201450
10118.424450
10118.660630
10118.687070
10118.895160
10119.372400
10119.600920
10119.915030
10120.240900
10121.248930
10121.462710
10121.727410
10122.205110
10122.533430
10122.957610
10123.414370
10123.637240
10124.029450
10124.422780
10124.746650
10124.992530
10125.064220
10125.378770
10125.667190
10125.996860
10126.220250
10126.410630
10126.616160
10126.811050
10127.305710
10127.530820
10127.795320
10127.960290
10128.160830
10128.354820
10128.586370
10128.919340
10129.118780
10129.424630
10129.585870
10129.822290
10130.121420
10130.258070
10130.289710
10130.490050
10130.748240
10130.882770
10131.092330
10131.355390
10131.534960
10131.746560
10132.046440
10132.195700
10132.245010
10132.437510
10132.677190
10132.824600
10133.003340
10133.385360
10133.628800
10134.022290
10134.230210
10134.508260
10134.777360
10134.977920
10135.015620
10135.245750
10135.544300
10135.934000
10136.142850
10136.255760
10136.475080
10136.737180
10136.890730
10137.240750
10137.437990
10137.600220
10137.782880
10137.846680
10138.036340
10138.361030
10138.501800
10138.547680
10138.854220
10138.990080
10139.571440
10139.761790
10139.934610
10140.157570
10140.454160
10140.724140
10141.063660
10141.248350
10141.403920
10141.679950
10141.873180
10142.024230
10142.173830
10142.388370
10142.736590
10143.107190
10143.435830
10143.595630
10143.912630
10144.392050
10144.632170
10144.855860
10145.036380
10145.270810
10145.501010
10145.780520
10146.078110
10146.332300
10146.584840
10146.719810
10147.205810
10147.587500
10147.834390
10148.053920
10148.177090
10148.377410
10148.587750
10148.730960
10148.931220
10149.101880
10149.287610
10149.574370
10149.783290
10149.965640
10150.285850
10150.571990
10150.610300
10150.881610
10151.106720
10151.326330
10151.537520
10151.796720
10152.089440
10152.244460
10152.589800
10153.015790
10153.423270
10153.991050
10154.147560
10154.279500
10154.448890
10154.669770
10154.836570
10155.083750
10155.397080
10155.437190
10155.642250
10155.685810
10155.971630
10156.287670
10156.465770
10156.653030
10156.906080
10157.308210
10157.502970
10157.731470
10158.007100
10158.291080
10158.589060
10158.965260
10159.190880
10159.370730
10159.728750
10159.966210
10160.151700
10160.246870
10160.504160
10160.674930
10161.057520
10161.452040
10161.653810
10161.839070
10162.020630
10162.238360
10162.514990
10162.572570
10162.868720
10162.935380
10163.273950
10163.465720
10163.600790
10163.846340
10164.038950
10164.201060
10164.513890
10164.701500
10164.884760
10165.179920
10165.477270
10165.658160
10165.924710
10166.113510
10166.293950
10166.572810
10166.792930
10166.804510
10166.943050
10167.095990
10167.421920
10167.955140
10168.232030
10168.603100
10168.847110
10169.167040
10169.413570
10169.574100
10169.822050
10170.060910
10170.106900
10170.441920
10170.586910
10170.822770
10171.014530
10171.258480
10172.097860
10172.350950
10172.593690
10172.882110
10173.025330
10173.162430
10173.509380
10173.725780
10174.160450
10174.505260
10174.842810
10174.974770
10175.162150
10175.646610
10175.898450
10176.268870
10176.882060
10177.114330
10177.456570
10177.867140
10178.142780
10178.397550
10178.707390
10179.149920
10179.218390
10179.373820
10179.731150
10179.774410
10180.071670
10180.398500
10180.431310
10180.768100
10181.301250
10181.471970
10181.714530
10182.120250
10182.369260
10182.611020
10182.792550
10183.055500
10183.312420
10183.555280
10183.583390
10183.748880
10184.068470
10184.375760
10184.438800
10184.791430
10185.118470
10185.314100
10186.060630
10186.105200
10186.404930
10186.787410
10187.121810
10187.399740
10187.697550
10188.144240
10188.416390
10188.810130
10189.055730
10189.204460
10189.394250
10189.594510
10189.878280
10190.139970
10190.350070
10190.791750
10190.835560
10191.014110
10191.172450
10191.440500
10191.642000
10191.791690
10191.981790
10192.129730
10192.285530
10192.546910
10192.833820
10192.957270
10193.260300
10193.488670
10193.642450
10193.851840
10194.050740
10194.628100
10194.942950
10195.320190
10195.757420
10196.321020
10196.585280
10196.791490
10197.142520
10197.385010
10197.716840
10197.937960
10198.137830
10198.409530
10198.706730
10199.107180
10199.412330
10199.681050
10200.054610
10200.309640
10201.081570
10201.427390
10201.703510
10202.011880
10202.159760
10202.532580
10202.854800
10203.205770
10203.830160
10204.104600
10204.378780
10204.736620
10204.982960
10205.608530
10205.957780
10206.203970
10206.443720
10206.961050
10207.249470
10207.484790
10207.654880
10207.961550
10208.142380
10208.292570
10208.735260
10209.095010
10209.312970
10209.655530
10209.874200
10210.046980
10210.336130
10210.544130
10210.805430
10211.031890
10211.326150
10211.672230
10211.900990
10212.197570
10212.690320
10212.905380
10213.392170
10213.618580
10213.861590
10214.152740
10214.490020
10214.892520
10215.151280
10215.549090
10215.881490
10216.208920
10216.423000
10216.642750
10217.234720
10217.611420
10217.910520
10218.396190
10218.795050
10218.922160
10219.371790
10219.665110
10220.012310
10220.349550
10220.582110
10220.853000
10221.044150
10221.250660
10221.530960
10221.760750
10222.075740
10222.533040
10222.699750
10222.930530
10223.156400
10223.469540
10223.909090
10224.255990
10224.489580
10225.114640
10225.459200
10225.843600
10226.103060
10226.422190
10226.789360
10226.965220
10227.227300
10227.381980
10227.846550
10228.099290
10228.475780
10228.644970
10228.864120
10229.183680
10229.471030
10229.802670
10230.234400
10230.616580
10230.821820
10231.181620
10231.512160
10231.825960
10231.983190
10232.235190
10232.511020
10232.698080
10232.835210
10233.000160
10233.209950
10233.382580
10233.566270
10234.002060
10234.179610
10234.772460
10235.151810
10235.387170
10235.791010
10236.043450
10236.195950
10236.451240
10236.668240
10236.900220
10237.157150
10237.646540
10237.862430
10238.270160
10238.491770
10238.829540
10239.196740
10239.504080
10239.840690
10240.029370
10240.208770
10240.488300
10240.834630
10241.151080
10241.330140
10241.636590
10241.995590
10242.259180
10242.496830
10242.653900
10242.971080
10243.242750
10243.419940
10243.617300
10243.731230
10243.895810
10244.040410
10244.238140
10244.526250
10244.672270
10244.885030
10245.060020
10245.269300
10245.475590
10245.697180
10245.929930
10246.104590
10246.346780
10246.495050
10246.682000
10247.133680
10247.367190
10247.611630
10247.827360
10248.020330
10248.235770
10248.437810
10248.645900
10248.899770
10249.082260
10249.339190
10249.593830
10250.058880
10250.391200
10250.704590
10250.920220
10251.150650
10251.487980
10251.671110
10251.976530
10252.293740
10252.629420
10252.970300
10253.201550
10253.675820
10253.875760
10254.172300
10255.018310
10255.358020
10255.632970
10255.675100
10256.438670
10257.770370
10258.150880
10258.367320
10259.307100
10259.536320
10259.745860
10260.187240
10260.463590
10260.783670
10261.010780
10261.230070
10261.381220
10261.634780
10261.760720
10262.034770
10262.263120
10262.416260
10262.731300
10262.958520
10263.184010
10263.400160
10263.700300
10263.984570
10264.347510
10264.664450
10265.073750
10265.519750
10265.684480
10265.904220
10266.183280
10266.591080
10266.815240
10267.708670
10268.424770
10268.725680
10269.103760
10269.344260
10269.391420
10269.705200
10269.944280
10270.103360
10270.353020
10270.801510
10270.966040
10271.082970
10271.365780
10271.889320
10272.162420
10272.413060
10272.627230
10272.780020
10273.052790
10273.356470
10273.485000
10273.697700
10274.107120
10274.252090
10274.467400
10274.696990
10274.912090
10275.085160
10275.336120
10275.677240
10275.864370
10276.093040
10276.270390
10276.598150
10276.962560
10277.207650
10277.526460
10277.771930
10278.204010
10278.617320
10278.907860
10279.075350
10279.307950
10279.579760
10279.850200
10280.213230
10280.525870
10280.973590
10281.488440
10281.755350
10282.051150
10282.215540
10282.987030
10283.413370
10283.657570
10283.836250
10284.117990
10284.643830
10285.046070
10285.475400
10286.162860
10286.502080
10286.823190
10287.610570
10288.206890
10288.935440
10289.283800
10289.547200
10289.901970
10291.023290
10291.513530
10291.970390
10292.342140
10292.906270
10293.223280
10293.574800
10293.774630
10293.824320
10294.135160
10294.367190
10294.719950
10294.918020
10295.078010
10295.294130
10295.705110
10295.986870
10296.169820
10296.419530
10296.932400
10297.095010
10297.234370
10297.499950
10297.880790
10298.030230
10298.145690
10298.260490
10298.702870
10298.812700
10298.876230
10299.164120
10299.389870
10299.576640
10299.737920
10300.175580
10300.327220
10300.601220
10300.913300
10301.161890
10301.326130
10301.519470
10301.721000
10301.795860
10301.899800
10302.095630
10302.395300
10302.465250
10302.615510
10302.690570
10302.968340
10303.144010
10303.412640
10303.613330
10303.724230
10303.802580
10303.939740
10304.578490
10305.350900
10305.725470
10306.263530
10306.496010
10306.729570
10307.022550
10307.348010
10307.704540
10307.865940
10308.071090
10308.249100
10308.445580
10308.772890
10308.979560
10309.362580
10309.669520
10310.010670
10310.185190
10310.363620
10310.760070
10311.037940
10311.395190
10311.781160
10311.964050
10312.231080
10312.507080
10312.825970
10313.071450
10313.516170
10313.826410
10314.210370
10314.473240
10314.720160
10315.161080
10315.718570
10316.249030
10316.612020
10316.947980
10317.464670
10317.637170
10318.042180
10318.253730
10318.457470
10319.259870
10319.618110
10319.895990
10320.337780
10320.599110
10321.212480
10321.390180
10321.552640
10321.858380
10322.198700
10322.629650
10322.901730
10323.362140
10323.755490
10323.949250
10324.234190
10324.622710
10325.032940
10325.266230
10325.534190
10325.816640
10326.257490
10326.470020
10326.691340
10326.919160
10327.178900
10327.558570
10327.779350
10327.974500
10328.241620
10328.644760
10328.837560
10329.222840
10329.403860
10329.562880
10329.880540
10330.069970
10330.408380
10330.708780
10331.264160
10331.470670
10331.684690
10331.947740
10332.126510
10332.413210
10332.699500
10333.083270
10333.807840
10334.141150
10334.430500
10334.543410
10334.772420
10334.952090
10335.103690
10335.757870
10336.088710
10336.379730
10336.657740
10336.687740
10337.186060
10337.468610
10338.035310
10338.971720
10339.779580
10340.282800
10340.535440
10340.817510
10341.103360
10341.441720
10341.851350
10342.213340
10342.550050
10342.930850
10343.331830
10343.551520
10343.817830
10344.074660
10344.271420
10344.671300
10344.837050
10345.346620
10345.762670
10346.128000
10346.277180
10346.469820
10346.876840
10347.043750
10347.815490
10348.148940
10348.436240
10348.581840
10348.932380
10349.134290
10349.706350
10350.122070
10350.440530
10350.860070
10351.301870
10351.485010
10351.675370
10352.104160
10352.356390
10352.589980
10352.818610
10353.017010
10353.237580
10353.448050
10353.554140
10353.802040
10353.964060
10354.206660
10354.473860
10354.681120
10355.013740
10355.181710
10355.341180
10355.583100
10355.801390
10356.046270
10356.311260
10356.762200
10357.075670
10357.361210
10357.779880
10358.071660
10358.230060
10358.364580
10358.731760
10359.141210
10359.350770
10359.665270
10359.943370
10360.176310
10360.697890
10360.974850
10361.269990
10361.449510
10361.649530
10361.885460
10362.049750
10362.400820
10362.755050
10363.075020
10363.253880
10363.953850
10364.446410
10364.743160
10364.988870
10365.285430
10365.599210
10365.992280
10366.315180
10366.611590
10366.772610
10367.384030
10367.726090
10367.911430
10368.080760
10368.328880
10368.565410
10368.728750
10368.890460
10369.365040
10369.598760
10369.768230
10370.090830
10370.509540
10370.776030
10371.042660
10371.263910
10371.446570
10371.648500
10371.973110
10372.170310
10372.517080
10372.755530
10372.946180
10373.739700
10374.168400
10374.404940
10374.546920
10374.698710
10374.882980
10375.114450
10375.325620
10375.485210
10375.773260
10376.041560
10376.226560
10376.378020
10376.522290
10376.895550
10377.526240
10378.431640
10378.606190
10378.806290
10379.342020
10379.507450
10379.537960
10379.745460
10380.105710
10380.453270
10380.872330
10381.088420
10381.754690
10382.083640
10383.027570
10383.357310
10384.621630
10385.122390
10385.712760
10387.761890
10388.647640
10389.092580
10389.861140
10390.655500
10390.866190
10391.634820
10391.973940
10392.856310
10394.106610
10395.611990
10397.845620
10403.037130
10431.521120
10432.955500
10435.372700
10443.760700
10444.544790
10447.776870
10449.939470
10450.451430
10461.395840
10481.983110
10539.944140
10564.529500
10593.641100
10621.428910
10694.034140
:
