# Supplementary material for: Emergent decision-making behaviour and rhythm generation in a computational model of the ventromedial nucleus of the hypothalamus
Source: PLoS Comput Biol. 2019 Jun 3;15(6):e1007092. doi: 10.1371/journal.pcbi.1007092 (PMC6564049; doi:10.1371/journal.pcbi.1007092)
Supplement: S1 Dataset — Text files of the spike time data used in the paper. (ZIP) [file pcbi.1007092.s014.zip › VMN spike time data/fig10A2.txt]

'fig10A2'
:
0.040560
0.183580
0.352090
0.487540
0.603830
0.808280
0.934520
1.101450
1.213460
1.483340
1.604120
1.809750
1.959350
2.098150
2.296690
2.437060
2.582400
2.676000
2.852270
2.994260
3.125720
3.349570
3.460720
3.619500
3.744980
3.868640
3.986650
4.150970
4.277220
4.439410
4.603670
4.708940
4.884210
5.055700
5.157230
5.319610
5.440370
5.654320
5.781470
5.951490
6.083490
6.258280
6.363470
6.489120
6.578610
6.759500
6.884500
7.042350
7.142520
7.267280
7.405030
7.515840
7.693230
7.838500
8.063700
8.262800
8.368400
8.555810
8.708700
8.848080
9.005330
9.151860
9.294060
9.426730
9.579860
9.743210
9.916440
10.039870
10.162900
10.321970
10.444000
10.571490
10.736430
10.868600
11.017740
11.193300
11.303650
11.465150
11.562860
11.692990
11.893180
12.079870
12.240440
12.355580
12.538490
12.635310
12.782120
12.943100
13.038310
13.126170
13.251010
13.362690
13.523360
13.631850
13.793930
13.985650
14.093750
14.237960
14.355200
14.508930
14.688140
14.892260
15.007210
15.115390
15.239720
15.409700
15.546380
15.678120
15.869560
16.068380
16.228870
16.366480
16.452640
16.571010
16.688700
16.790580
16.946060
17.087170
17.188960
17.315610
17.459210
17.599820
17.733000
17.854460
18.017790
18.164930
18.290840
18.432250
18.527800
18.625390
18.738560
18.865530
18.968800
19.136520
19.251940
19.386770
19.494410
19.655060
19.782990
19.927850
20.144960
20.261560
20.408650
20.524350
20.650360
20.749810
20.853220
20.968070
21.077080
21.205210
21.302430
21.429530
21.528170
21.691060
21.810360
21.922390
22.067140
22.221710
22.386980
22.527850
22.670110
22.804380
22.933080
23.061610
23.170350
23.309490
23.437170
23.545980
23.668690
23.796790
23.917670
24.016400
24.162930
24.281860
24.430440
24.616950
24.768620
24.867540
25.003310
25.158270
25.265750
25.417280
25.529820
25.673050
25.777050
25.909520
26.022230
26.118010
26.201980
26.292660
26.415030
26.573810
26.676030
26.815250
26.875270
26.979480
27.117980
27.238410
27.343300
27.535610
27.643390
27.745570
27.847700
27.990650
28.101440
28.249230
28.335230
28.440750
28.547000
28.661660
28.760880
28.910360
28.988740
29.114230
29.248690
29.396500
29.566400
29.729770
29.851760
29.960940
30.071850
30.190200
30.293560
30.431150
30.552460
30.706290
30.824730
30.941180
31.076360
31.191850
31.329480
31.436930
31.609160
31.719000
31.826560
32.023100
32.146320
32.259930
32.379410
32.450480
32.547350
32.700230
32.818180
32.953280
33.049290
33.150310
33.266450
33.392510
33.491100
33.610620
33.702130
33.812870
33.933570
34.060800
34.178360
34.324580
34.415690
34.574660
34.754590
34.917800
35.050800
35.176080
35.302860
35.421100
35.546390
35.712140
35.793300
35.935410
36.048360
36.165280
36.259880
36.422390
36.520160
36.627840
36.799390
36.906020
37.066210
37.173490
37.306300
37.429160
37.522560
37.628830
37.783960
37.918740
38.067310
38.141060
38.273430
38.386790
38.506790
38.613080
38.733180
38.888840
38.986620
39.108860
39.221840
39.374420
39.495200
39.595380
39.728760
39.832350
39.945660
40.049330
40.201640
40.344690
40.484010
40.615510
40.724880
40.855530
40.952190
41.068650
41.198610
41.265980
41.393110
41.487810
41.578110
41.724400
41.816110
41.935440
42.055700
42.164830
42.255810
42.376690
42.503980
42.571810
42.710900
42.828600
42.939740
43.081020
43.200540
43.314930
43.439460
43.528040
43.671220
43.801010
43.925650
44.028130
44.125420
44.225950
44.328900
44.427570
44.541850
44.673120
44.758530
44.843780
44.950000
45.061780
45.216290
45.305490
45.361030
45.467540
45.543870
45.675190
45.779920
45.887080
45.992570
46.130740
46.211530
46.302010
46.374940
46.506620
46.609220
46.703070
46.805470
46.943270
47.067180
47.174050
47.262840
47.380400
47.490030
47.616570
47.728430
47.840010
47.974130
48.058060
48.174640
48.287350
48.387710
48.510310
48.624510
48.729120
48.825550
48.975450
49.098630
49.209220
49.292710
49.417660
49.522850
49.678740
49.781020
49.885800
50.052220
50.143420
50.250090
50.377910
50.475460
50.604410
50.716890
50.832240
50.933610
51.041890
51.152960
51.277570
51.342350
51.458770
51.573240
51.693650
51.812920
51.918510
52.016770
52.123570
52.214060
52.317010
52.408190
52.504920
52.596490
52.691470
52.829790
52.943050
53.097760
53.171160
53.309640
53.434890
53.510500
53.618250
53.697630
53.796570
53.907370
53.998560
54.092970
54.198740
54.260320
54.369150
54.481700
54.583440
54.701250
54.801850
54.879360
54.994210
55.084500
55.199650
55.328030
55.436530
55.522390
55.617310
55.702200
55.784570
55.889670
55.944280
56.031260
56.119880
56.219020
56.335030
56.442900
56.521030
56.616830
56.730620
56.855850
56.989250
57.079060
57.216820
57.302560
57.398660
57.549840
57.621650
57.740730
57.862870
57.959850
58.068420
58.166280
58.251540
58.385460
58.534100
58.642670
58.766070
58.902490
59.043890
59.125830
59.248490
59.336160
59.464150
59.560230
59.698390
59.785480
59.924840
60.026060
60.101420
60.220530
60.307330
60.379420
60.507130
60.590260
60.729880
60.792440
60.911820
61.043530
61.160060
61.247410
61.343760
61.453090
61.534840
61.652860
61.751350
61.831040
61.945720
62.048190
62.121850
62.223440
62.346180
62.444950
62.544240
62.657680
62.782010
62.868090
62.984750
63.099840
63.242790
63.360830
63.501240
63.582570
63.670770
63.771090
63.884120
64.000220
64.113870
64.242280
64.342020
64.460860
64.559920
64.670950
64.795000
64.935730
65.027790
65.143370
65.235750
65.323010
65.452210
65.581700
65.709900
65.807080
65.936700
66.031400
66.114550
66.209030
66.343760
66.430010
66.553560
66.673560
66.789770
66.879550
66.974880
67.081350
67.182630
67.276890
67.378820
67.461080
67.581890
67.709230
67.808300
67.922970
68.026370
68.158360
68.262290
68.393030
68.504310
68.608380
68.693210
68.820840
68.875140
69.000060
69.127430
69.199000
69.307460
69.430270
69.520820
69.621780
69.761270
69.890850
69.987710
70.069930
70.184190
70.268390
70.378530
70.474150
70.565490
70.680570
70.804900
70.907690
70.990300
71.124610
71.227800
71.323390
71.406040
71.550480
71.699090
71.813070
71.917700
72.026960
72.184600
72.310560
72.391130
72.492980
72.586320
72.656850
72.765580
72.873030
72.956190
73.087240
73.191660
73.296760
73.399170
73.486940
73.600360
73.701500
73.806100
73.983450
74.152390
74.274420
74.380390
74.528570
74.600770
74.742560
74.829750
74.972960
75.102810
75.228380
75.347970
75.466820
75.597870
75.699820
75.798840
75.897330
75.989380
76.135290
76.234630
76.330970
76.441300
76.525630
76.643650
76.753410
76.873200
76.956720
77.078390
77.168210
77.272310
77.365290
77.454440
77.575060
77.642700
77.770490
77.898470
78.002280
78.129150
78.206700
78.321670
78.421870
78.518120
78.625440
78.763600
78.859130
79.030430
79.142740
79.255450
79.355380
79.434890
79.545450
79.647130
79.771800
79.845540
79.944370
80.063550
80.171780
80.262790
80.368970
80.509940
80.602140
80.702150
80.791670
80.861100
80.990200
81.096740
81.223130
81.329880
81.436090
81.551380
81.668010
81.763950
81.845630
81.924300
82.023000
82.142200
82.262490
82.344270
82.444240
82.546490
82.665490
82.775510
82.874270
82.960650
83.082940
83.176130
83.282940
83.392910
83.502720
83.615560
83.746130
83.848360
83.968880
84.090340
84.168830
84.254140
84.355620
84.478470
84.589790
84.671770
84.757670
84.853810
84.945190
85.044050
85.152640
85.263910
85.355900
85.429700
85.527310
85.615980
85.722390
85.813800
85.930540
86.049730
86.150650
86.281320
86.378520
86.474090
86.589560
86.712930
86.814070
86.927000
87.053290
87.135520
87.272650
87.335820
87.479450
87.587130
87.702870
87.774350
87.889460
87.978280
88.087560
88.183100
88.247430
88.370920
88.455830
88.557520
88.681450
88.764920
88.828680
88.942100
89.007300
89.100330
89.212400
89.336910
89.390250
89.483180
89.579770
89.796330
89.886240
90.000880
90.089190
90.184050
90.259890
90.356870
90.461140
90.555670
90.660930
90.732820
90.814800
90.895700
91.019290
91.123740
91.186960
91.292580
91.384640
91.477830
91.587940
91.649850
91.760990
91.864850
91.977430
92.068250
92.191510
92.306330
92.430360
92.513130
92.602340
92.708990
92.832300
92.927720
93.036010
93.077140
93.186780
93.253900
93.354260
93.456730
93.578940
93.673390
93.741830
93.827980
93.915270
93.997960
94.105480
94.184460
94.320280
94.409660
94.497480
94.602820
94.694880
94.800890
94.868470
95.001430
95.070540
95.134710
95.199830
95.270850
95.383130
95.479800
95.544450
95.631140
95.721500
95.802130
95.898530
95.963520
96.066850
96.181510
96.262330
96.329580
96.427930
96.522570
96.627590
96.691250
96.762890
96.855240
96.913680
96.997060
97.078720
97.190980
97.253210
97.298800
97.413740
97.486330
97.568290
97.646140
97.708480
97.823540
97.902990
98.017630
98.079490
98.193390
98.275100
98.351100
98.403970
98.517470
98.591180
98.680780
98.748730
98.848150
98.942150
99.043070
99.098080
99.187140
99.261040
99.337400
99.387520
99.479580
99.590300
99.671490
99.773060
99.846220
99.939790
100.026680
100.128910
100.220870
100.308110
100.386060
100.465930
100.527500
100.615540
100.697580
100.762770
100.838080
100.909740
100.983100
101.075820
101.162450
101.223240
101.299790
101.364490
101.457580
101.531860
101.586530
101.673530
101.783360
101.841590
101.934560
101.984900
102.055950
102.125190
102.221470
102.304280
102.372190
102.456390
102.549440
102.603090
102.682310
102.751300
102.812310
102.880850
102.947250
103.026540
103.110290
103.208930
103.290370
103.379920
103.424740
103.502580
103.566610
103.651470
103.744380
103.812600
103.904490
103.974680
104.068540
104.113350
104.216530
104.310770
104.386610
104.452550
104.529890
104.604620
104.666070
104.761470
104.838760
104.922150
104.979100
105.060840
105.115880
105.193250
105.285220
105.375990
105.433030
105.521610
105.593570
105.735070
105.827920
105.900610
105.975930
106.057720
106.133570
106.231780
106.304940
106.381770
106.454490
106.562750
106.625280
106.728650
106.823490
106.921980
106.978620
107.052030
107.128380
107.225960
107.319260
107.394210
107.479070
107.571050
107.660280
107.715260
107.800730
107.881650
107.955610
108.034420
108.121490
108.187770
108.281390
108.363840
108.441000
108.500560
108.589930
108.693110
108.789110
108.878260
108.979450
109.083430
109.148940
109.236500
109.296960
109.410090
109.500700
109.588670
109.654550
109.726640
109.824790
109.906550
110.018260
110.100910
110.179620
110.266500
110.329470
110.416430
110.515330
110.591030
110.635760
110.697970
110.761740
110.840130
110.951760
111.046500
111.138150
111.226930
111.330820
111.386360
111.464700
111.577390
111.675840
111.738700
111.819500
111.873980
111.976210
112.083480
112.149120
112.245020
112.338650
112.428530
112.497690
112.600280
112.685310
112.735220
112.863930
112.996700
113.103590
113.163010
113.240190
113.334570
113.430800
113.511980
113.562370
113.651940
113.737280
113.808910
113.886900
113.975130
114.057200
114.121170
114.190110
114.269980
114.356100
114.456150
114.553270
114.613950
114.690210
114.749690
114.872320
114.927720
115.007500
115.108340
115.173910
115.255790
115.356780
115.435730
115.507810
115.570450
115.667110
115.741680
115.803730
115.872290
115.963980
116.070270
116.140880
116.221650
116.339550
116.428950
116.507210
116.576460
116.659310
116.756180
116.827540
116.879920
116.964300
117.051060
117.143750
117.204310
117.282150
117.372360
117.451560
117.535080
117.618440
117.693130
117.794660
117.868160
117.947880
118.058560
118.159750
118.236030
118.308910
118.388640
118.455390
118.542760
118.634430
118.669010
118.753550
118.838810
118.944690
118.999540
119.097290
119.179640
119.268130
119.360740
119.440770
119.543900
119.596360
119.675600
119.753660
119.822290
119.919470
120.045870
120.131210
120.208580
120.288890
120.387030
120.437430
120.504530
120.547480
120.650280
120.733220
120.815100
120.880610
120.937360
121.022830
121.093100
121.155540
121.240350
121.310660
121.384480
121.479980
121.590820
121.668250
121.778360
121.882510
121.944140
121.987390
122.075050
122.182140
122.258530
122.330060
122.398720
122.492120
122.567850
122.622770
122.698710
122.780450
122.856830
122.939760
122.996430
123.088370
123.162180
123.237170
123.321930
123.402310
123.475570
123.566260
123.656510
123.719570
123.796050
123.888240
123.941960
124.046760
124.133670
124.212130
124.301570
124.365010
124.481620
124.555730
124.628320
124.722550
124.802700
124.908240
124.991430
125.066420
125.143280
125.244120
125.331870
125.405250
125.451770
125.544340
125.625470
125.708370
125.830160
125.923000
125.960500
126.058730
126.110440
126.218110
126.285690
126.364260
126.435870
126.511150
126.579190
126.674790
126.736490
126.827620
126.922870
126.998000
127.080710
127.159990
127.248010
127.326800
127.375500
127.446630
127.531160
127.604970
127.675430
127.748710
127.836110
127.898560
128.007740
128.080600
128.160950
128.247710
128.310250
128.405050
128.439770
128.521210
128.599940
128.693850
128.769360
128.830320
128.932010
129.014440
129.077970
129.148950
129.239660
129.312590
129.413950
129.488480
129.552310
129.607840
129.658070
129.748550
129.815070
129.896190
129.971560
130.061830
130.171850
130.234190
130.297560
130.343420
130.435500
130.494550
130.607340
130.661560
130.738620
130.823010
130.918570
130.988180
131.075030
131.158490
131.213860
131.298560
131.382980
131.457270
131.546370
131.620730
131.687520
131.725130
131.812740
131.882820
131.963820
132.027500
132.088230
132.139780
132.220560
132.284070
132.361290
132.452370
132.528850
132.617290
132.684240
132.753220
132.839010
132.921080
132.980320
133.049860
133.139560
133.228150
133.336640
133.444890
133.526300
133.612250
133.683890
133.755750
133.841840
133.944760
134.017080
134.115080
134.219120
134.296260
134.356610
134.434290
134.486860
134.584800
134.641570
134.736040
134.802660
134.869930
134.945620
135.024500
135.073050
135.158750
135.244840
135.343000
135.427020
135.462370
135.537390
135.628150
135.708760
135.780960
135.814050
135.886490
136.015040
136.094890
136.192750
136.268960
136.363040
136.433010
136.526060
136.609710
136.665120
136.755910
136.853550
136.954080
137.043260
137.127850
137.211360
137.296940
137.375180
137.453290
137.509570
137.561170
137.639620
137.727050
137.839960
137.907570
138.013550
138.088760
138.158220
138.240550
138.324630
138.415220
138.491230
138.539080
138.625030
138.710400
138.767050
138.841310
138.921680
138.986740
139.082710
139.145900
139.191210
139.251660
139.339830
139.423660
139.484120
139.577900
139.647010
139.685230
139.776820
139.834410
139.905330
139.981550
140.066170
140.130850
140.208630
140.249360
140.333100
140.406050
140.493320
140.557030
140.641350
140.767220
140.821320
140.880920
140.969900
141.027110
141.090270
141.179290
141.258270
141.332080
141.442070
141.534140
141.581130
141.698080
141.783410
141.858790
141.915580
142.000200
142.099360
142.169110
142.222430
142.259220
142.343270
142.428260
142.488340
142.554430
142.654930
142.731670
142.808320
142.890340
142.987990
143.079830
143.179920
143.262650
143.330040
143.416190
143.533910
143.618530
143.684410
143.790340
143.872450
143.939720
144.030840
144.117760
144.206580
144.284560
144.369790
144.452990
144.540790
144.619220
144.685410
144.779350
144.851140
144.904260
144.992270
145.052280
145.115590
145.196840
145.267760
145.361690
145.430830
145.536580
145.610290
145.669620
145.802000
145.892210
145.981900
146.030350
146.164120
146.245690
146.321650
146.403630
146.474020
146.562210
146.640820
146.718400
146.799420
146.885350
146.968780
147.056270
147.145610
147.227900
147.323090
147.409520
147.467580
147.553230
147.641440
147.737750
147.812320
147.901330
147.990660
148.066490
148.135270
148.216440
148.296700
148.381840
148.444310
148.541230
148.619280
148.697720
148.728570
148.794620
148.895660
148.969940
149.027210
149.118380
149.233920
149.302600
149.397930
149.455060
149.533920
149.618470
149.700670
149.803590
149.910800
149.988460
150.088940
150.158690
150.266820
150.383560
150.440920
150.503540
150.573950
150.643970
150.705240
150.819580
150.850770
150.947110
151.009640
151.086820
151.116570
151.193240
151.261040
151.355870
151.469750
151.538910
151.600040
151.676220
151.744230
151.823900
151.915150
151.984840
152.068590
152.154490
152.234380
152.273270
152.379590
152.450600
152.530820
152.625260
152.671300
152.755170
152.842730
152.907010
152.972530
153.073130
153.159720
153.253590
153.312160
153.412660
153.493710
153.556070
153.632980
153.732260
153.822940
153.871860
153.949360
154.027290
154.125110
154.216170
154.302020
154.328570
154.414820
154.481370
154.556000
154.605070
154.713940
154.761270
154.874390
154.927280
155.000110
155.072380
155.118770
155.189280
155.289140
155.365200
155.414440
155.526450
155.593910
155.688750
155.755810
155.837800
155.899910
155.960300
156.049120
156.150290
156.219620
156.282100
156.327670
156.445790
156.485700
156.585670
156.657000
156.725250
156.817180
156.908530
156.986740
157.077430
157.115410
157.177990
157.241700
157.325160
157.421110
157.500480
157.560670
157.657260
157.720780
157.771910
157.860470
157.936330
158.012050
158.065800
158.154740
158.224370
158.278770
158.375060
158.466390
158.560800
158.634690
158.729690
158.799000
158.890620
159.003490
159.096860
159.170660
159.270710
159.335390
159.437560
159.513100
159.580470
159.650980
159.728400
159.826040
159.891070
159.956050
160.058230
160.154880
160.233310
160.343330
160.458740
160.525460
160.599980
160.692780
160.781630
160.843530
160.909460
160.994010
161.054680
161.142000
161.226680
161.312210
161.397730
161.455170
161.542810
161.615450
161.670800
161.738140
161.853610
161.914760
161.990120
162.047490
162.147010
162.236650
162.346480
162.427120
162.540010
162.583620
162.695810
162.784380
162.868060
162.937750
163.017660
163.099850
163.171870
163.256250
163.311430
163.403730
163.475520
163.546810
163.641890
163.712470
163.793750
163.902630
163.976130
164.087680
164.151870
164.202700
164.297190
164.380810
164.435410
164.507590
164.580830
164.668890
164.777750
164.849290
164.935050
165.007670
165.083570
165.171690
165.225650
165.303110
165.407150
165.477800
165.587180
165.661910
165.758280
165.828920
165.913090
165.972190
166.041560
166.132140
166.221340
166.309510
166.395860
166.440000
166.518480
166.580220
166.659840
166.729380
166.852680
166.929240
167.019610
167.101500
167.150120
167.253440
167.331090
167.416610
167.505730
167.594340
167.661260
167.750900
167.831180
167.940290
168.013980
168.055400
168.168590
168.236270
168.337300
168.418060
168.513240
168.573680
168.667550
168.738590
168.822110
168.890690
168.973420
169.073690
169.122960
169.216640
169.300280
169.363760
169.427850
169.505570
169.599460
169.701240
169.759080
169.831870
169.924850
169.995160
170.041700
170.133560
170.239050
170.301560
170.403240
170.450190
170.565760
170.649410
170.741800
170.775690
170.841690
170.932160
170.996220
171.044480
171.139980
171.223440
171.289720
171.347610
171.438180
171.494740
171.565510
171.624370
171.693190
171.775560
171.877620
171.952890
171.987720
172.081340
172.182760
172.300320
172.337820
172.449570
172.521500
172.603840
172.659410
172.733100
172.825830
172.918800
172.973450
173.070890
173.135180
173.223190
173.306430
173.360510
173.441870
173.551710
173.602560
173.697110
173.768710
173.850840
173.949460
174.010240
174.097470
174.162440
174.220940
174.287460
174.378990
174.475270
174.585470
174.673890
174.732780
174.836420
174.928970
175.006960
175.058840
175.150130
175.227030
175.301470
175.368490
175.454060
175.528780
175.606240
175.676720
175.765500
175.836670
175.920020
175.970540
176.036340
176.123530
176.230830
176.327820
176.401860
176.467020
176.541040
176.609650
176.706420
176.773150
176.856630
176.947320
177.023000
177.115080
177.173430
177.291300
177.348720
177.438310
177.516860
177.578660
177.684410
177.757160
177.833990
177.911400
177.987830
178.084150
178.165470
178.260240
178.328060
178.416380
178.475290
178.568080
178.642510
178.716220
178.771810
178.861490
178.915140
178.982720
179.069740
179.147130
179.220220
179.299140
179.363360
179.445540
179.513240
179.606330
179.671560
179.743810
179.824210
179.887880
179.972240
180.059130
180.149720
180.253470
180.360100
180.405630
180.467190
180.565450
180.665360
180.749670
180.841200
180.909310
180.995090
181.091970
181.192500
181.281140
181.407200
181.480660
181.557910
181.645810
181.705180
181.807210
181.864350
181.955980
182.049090
182.139440
182.213540
182.311210
182.420390
182.501210
182.609290
182.706800
182.807040
182.894540
183.017630
183.105220
183.207770
183.285190
183.395820
183.480360
183.559340
183.632260
183.763850
183.832250
183.907240
183.970970
184.099700
184.225720
184.295380
184.379770
184.461480
184.550790
184.611740
184.723180
184.848740
184.928600
184.971790
185.102100
185.186470
185.319920
185.368190
185.488320
185.568530
185.651420
185.723110
185.801350
185.899630
185.979620
186.060810
186.137000
186.215580
186.335150
186.398820
186.489100
186.552330
186.635570
186.739770
186.812090
186.902800
187.019320
187.119440
187.206110
187.303360
187.371970
187.498890
187.585440
187.671340
187.767380
187.863450
187.953360
188.037790
188.150710
188.229560
188.284300
188.367730
188.439260
188.518130
188.610720
188.679870
188.762030
188.826930
188.929070
188.993040
189.082170
189.154230
189.243860
189.327050
189.405280
189.464940
189.568460
189.680920
189.772900
189.851910
189.962080
190.028180
190.104330
190.181830
190.263110
190.355890
190.446740
190.558130
190.644540
190.725950
190.765650
190.859420
190.958240
191.055190
191.124580
191.194900
191.288890
191.369270
191.438300
191.532430
191.611670
191.726730
191.783880
191.874680
191.956230
192.026520
192.128460
192.201240
192.294570
192.423550
192.526480
192.599360
192.698260
192.818360
192.863060
192.954640
193.064230
193.121740
193.199820
193.267400
193.367210
193.457640
193.531870
193.636390
193.699410
193.779950
193.866390
193.974810
194.068660
194.119720
194.205600
194.272320
194.408850
194.491310
194.558430
194.653450
194.700600
194.805170
194.905870
195.002150
195.088850
195.145790
195.236250
195.323640
195.410630
195.487190
195.578360
195.656270
195.743740
195.818150
195.871010
195.937510
196.024880
196.105130
196.175510
196.230200
196.301690
196.385690
196.477670
196.528740
196.616430
196.692360
196.783120
196.861360
196.935140
197.031910
197.111380
197.188770
197.275150
197.348670
197.419760
197.511950
197.588390
197.654220
197.769950
197.852960
197.952450
197.997070
198.097140
198.188650
198.290490
198.372820
198.456530
198.485470
198.580090
198.661250
198.741560
198.810460
198.883740
198.983450
199.067370
199.132450
199.260160
199.369280
199.450120
199.532370
199.671700
199.742410
199.819050
199.903360
199.979320
200.073890
200.170200
200.226350
200.324470
200.410660
200.476340
200.568750
200.629770
200.711350
200.807540
200.915020
200.986100
201.035750
201.130310
201.204440
201.282890
201.362650
201.472460
201.510290
201.596950
201.710180
201.782560
201.855270
201.922460
202.020540
202.127970
202.255660
202.353070
202.423310
202.519610
202.597650
202.667810
202.756560
202.844580
202.923110
202.970790
203.081050
203.142300
203.209480
203.260700
203.377180
203.462170
203.543100
203.634520
203.719090
203.810870
203.886140
203.980090
204.054090
204.132930
204.214760
204.278890
204.379400
204.442710
204.506200
204.595770
204.661980
204.741610
204.821670
204.925940
204.979690
205.060750
205.146760
205.243700
205.310070
205.377680
205.480400
205.556180
205.628750
205.706210
205.788740
205.877320
205.946060
206.049980
206.124660
206.231290
206.283980
206.346940
206.430460
206.489540
206.585700
206.669030
206.761810
206.842450
206.912100
207.014160
207.074700
207.161930
207.248880
207.323230
207.387650
207.449630
207.495660
207.610940
207.698890
207.785030
207.858990
207.928360
208.021670
208.102480
208.177110
208.232410
208.326880
208.411600
208.495010
208.599410
208.683400
208.774880
208.860240
208.939430
209.012990
209.069050
209.144490
209.252260
209.335130
209.399160
209.508750
209.551370
209.631190
209.739660
209.849230
209.902910
209.986610
210.046760
210.135680
210.232200
210.323810
210.387120
210.468380
210.527070
210.619600
210.670660
210.765260
210.837880
210.938100
211.017290
211.098630
211.203170
211.312000
211.365330
211.445630
211.547910
211.641050
211.714810
211.810650
211.866450
211.946840
212.032730
212.106150
212.225980
212.309190
212.391480
212.478100
212.572280
212.682090
212.763250
212.859290
212.929850
213.001290
213.074870
213.175560
213.238920
213.332240
213.412960
213.504390
213.627000
213.740420
213.829800
213.907540
213.974720
214.016890
214.135620
214.206330
214.308990
214.396480
214.502270
214.596150
214.677040
214.729600
214.801730
214.897540
214.979030
215.057630
215.121870
215.228760
215.319850
215.375830
215.445270
215.538660
215.622300
215.693820
215.782570
215.874350
215.978500
216.065060
216.118290
216.182720
216.245240
216.380690
216.455480
216.553920
216.648230
216.711100
216.798850
216.888720
216.951960
217.042800
217.121070
217.211500
217.303330
217.389120
217.467140
217.553580
217.648770
217.728760
217.807410
217.896310
217.998210
218.083770
218.165660
218.257430
218.334220
218.420040
218.496530
218.598340
218.661700
218.729430
218.855990
218.954200
219.032100
219.115150
219.200250
219.289220
219.361560
219.433170
219.527560
219.590750
219.654320
219.735310
219.815240
219.874970
219.984610
220.054190
220.163440
220.280070
220.337860
220.395750
220.492480
220.555910
220.600260
220.695570
220.817690
220.891150
220.992970
221.108670
221.165850
221.219850
221.306420
221.398260
221.464410
221.551600
221.594850
221.682610
221.794280
221.856390
221.931960
222.002790
222.055170
222.161070
222.212130
222.312310
222.407820
222.470660
222.536150
222.635360
222.721680
222.786930
222.845390
222.946670
223.017930
223.093350
223.173170
223.264610
223.335480
223.389170
223.487920
223.582840
223.678050
223.742730
223.837830
223.925890
224.013450
224.060910
224.156730
224.211540
224.304400
224.345270
224.443990
224.538460
224.599440
224.681760
224.782910
224.856140
224.927960
225.022830
225.092910
225.169350
225.254990
225.319850
225.438960
225.498040
225.580970
225.669260
225.753730
225.833850
225.922510
225.994110
226.080480
226.141540
226.240040
226.338370
226.456290
226.536040
226.638440
226.695830
226.786620
226.893390
226.994460
227.069970
227.153070
227.242290
227.297000
227.414970
227.510020
227.612920
227.696500
227.803580
227.871180
227.952910
228.028280
228.046340
228.094520
228.212920
228.279010
228.387360
228.485300
228.565490
228.662250
228.737910
228.834720
228.917590
229.007370
229.093500
229.175680
229.274750
229.366830
229.430360
229.534900
229.659770
229.759620
229.825200
229.927440
230.030500
230.105760
230.189230
230.274800
230.354080
230.451070
230.525760
230.596710
230.681580
230.776580
230.846310
230.988040
231.075090
231.150010
231.252720
231.339500
231.450770
231.533930
231.609120
231.686300
231.768660
231.874840
231.942950
232.011910
232.091590
232.200720
232.300520
232.381840
232.484530
232.563970
232.657100
232.726220
232.847320
232.930400
233.017300
233.089930
233.149070
233.254420
233.364100
233.455240
233.511960
233.598480
233.674840
233.758310
233.862910
233.921260
233.984710
234.095290
234.223700
234.296030
234.361820
234.464690
234.540560
234.619110
234.719660
234.800830
234.903520
234.999310
235.061230
235.165600
235.256140
235.340730
235.424960
235.518110
235.652960
235.736690
235.835690
235.905670
235.984400
236.076850
236.144600
236.231810
236.303820
236.399360
236.510500
236.605760
236.665880
236.745880
236.860030
236.950230
237.019220
237.112570
237.180490
237.254010
237.371550
237.458600
237.557270
237.645700
237.742110
237.811570
237.896820
237.964330
238.072030
238.148550
238.237680
238.362790
238.462060
238.574300
238.653000
238.724500
238.803550
238.921650
238.997620
239.116460
239.214400
239.304540
239.384900
239.474280
239.569460
239.699750
239.796060
239.864550
239.963180
240.074780
240.167030
240.222920
240.337370
240.436980
240.521170
240.614400
240.692870
240.802800
240.890000
240.980550
241.068280
241.145450
241.252480
241.335100
241.442570
241.564970
241.639240
241.746540
241.849880
241.962300
242.130390
242.399460
242.558570
242.649630
242.768120
242.872910
242.996960
243.137820
243.242630
243.337630
243.549820
243.646240
243.746830
243.833140
243.998930
244.100050
244.239470
244.341580
244.471420
244.541440
244.700320
244.813340
244.857310
244.981400
245.118880
245.194460
245.310610
245.429930
245.509240
245.621400
245.750040
245.861440
245.981590
246.081540
246.202390
246.312740
246.431890
246.586840
246.679010
246.759530
246.846610
246.937040
247.029560
247.103720
247.179420
247.280490
247.401620
247.532490
247.637620
247.707950
247.842190
247.946820
248.100570
248.205410
248.335380
248.429120
248.520600
248.661060
248.759400
248.889060
248.995430
249.105240
249.217380
249.308060
249.448180
249.570660
249.673730
249.807590
249.926830
250.057820
250.195490
250.378120
250.475050
250.637500
250.756840
250.865250
250.971600
251.077160
251.193910
251.335350
251.447720
251.590370
251.742310
251.873090
252.014180
252.128000
252.231080
252.337870
252.472620
252.583110
252.763660
252.949200
253.422570
253.625660
253.774050
253.912940
254.114560
254.293810
254.428610
254.535000
254.643960
254.776330
254.912040
255.024920
255.144070
255.327010
255.456260
255.589290
255.699580
255.870700
256.022870
256.192330
256.298090
256.583710
256.761340
256.941290
257.063040
257.196910
257.329280
257.510280
257.626050
257.837630
257.972680
258.099910
258.272560
258.449620
258.613900
258.713240
258.861710
258.962180
259.100860
259.235900
259.375670
259.610260
259.760650
259.940680
260.018000
260.143210
260.334760
260.459600
260.661390
260.836400
261.042670
261.167380
261.345300
261.510450
261.648380
261.732470
261.898390
262.049950
262.183610
262.307510
262.423230
262.563520
262.682720
262.872940
262.961810
263.106370
263.272560
263.501460
263.641000
263.821550
264.108140
264.276390
264.457570
264.671670
264.888360
265.060870
265.334830
265.467360
265.619560
265.834580
266.005020
266.124540
266.251030
266.570410
266.755970
266.983040
267.096150
267.280230
267.409730
267.566710
267.723090
267.887160
268.085840
268.307190
268.467040
268.648570
268.791150
268.924650
269.098390
269.240460
269.384050
269.534130
269.676840
269.844910
270.050030
270.244020
270.385230
270.536380
270.787670
271.004520
271.169290
271.293750
271.457360
271.593180
271.731400
271.935280
272.114000
272.517200
272.709710
272.927770
273.129050
273.343380
273.518560
273.656690
273.810840
274.021420
274.135820
274.288830
274.481690
274.696320
274.871970
275.091950
275.250040
275.448010
275.780700
276.026970
276.139600
276.235170
276.422940
276.563310
276.708420
276.851670
277.109480
277.268030
277.452040
277.755830
277.920670
278.332910
278.498410
278.660000
278.936400
279.105890
279.381290
279.581390
279.897850
280.023110
280.128080
280.547920
280.694010
280.868010
281.117310
281.368180
281.528670
281.944500
282.100880
282.269090
282.441900
282.700400
282.913910
283.066990
283.400540
283.567120
283.803930
284.057170
284.354040
284.511890
284.774430
284.946760
285.085800
285.243290
285.382420
285.599380
285.777890
285.941330
286.155580
286.345650
286.549380
286.777620
287.066360
287.208450
287.414620
287.602690
287.809990
287.976790
288.107930
288.343610
288.488510
288.774910
288.946960
289.128140
289.232110
289.415480
289.553190
289.714210
289.877430
290.110340
290.423860
290.561440
290.809350
290.948120
291.091580
291.241790
291.369620
291.662560
291.828420
292.019660
292.214520
292.458210
292.597010
292.788230
292.965800
293.114560
293.291230
293.457300
293.597420
293.903000
294.096740
294.276010
294.557060
294.839800
295.026910
295.337590
295.777510
295.987350
296.119330
296.434990
296.754100
296.983200
297.492470
297.701950
298.001070
298.215380
298.428750
298.610120
299.062400
299.288620
299.471020
299.615130
299.930770
300.129300
300.422660
300.592590
300.749740
300.909650
301.041560
301.267380
301.482840
301.699990
301.918480
302.130790
302.357620
302.626600
302.862790
303.072910
303.295170
303.533880
303.680420
303.934220
304.093770
304.199220
304.702780
304.935010
305.239180
305.529250
305.699250
305.918460
306.064230
306.235500
306.422560
306.768090
307.011500
307.256740
307.436570
307.609230
307.779950
308.077200
308.529260
308.712530
309.044920
309.269240
309.618980
309.826840
310.078450
310.418500
310.735850
310.902260
311.046220
311.175270
311.360440
311.560540
311.785370
312.079100
312.275880
312.692300
312.886910
313.056100
313.360340
313.515090
313.881420
314.093190
314.260790
314.389400
314.561580
314.789140
314.978800
315.371120
315.529820
315.783900
316.002120
316.129310
316.352660
316.541690
316.800720
316.989370
317.260190
317.428900
317.629080
317.938950
318.144630
318.246530
318.579760
318.838650
319.022490
319.258340
319.559750
319.802570
319.977460
320.143670
320.601960
320.871850
321.097440
321.495400
321.882980
322.026580
322.183880
322.350790
322.528560
322.678480
322.780860
323.010730
323.176850
323.433490
323.564390
323.759370
324.027420
324.217860
324.324550
324.522020
324.808950
325.050340
325.196380
325.344210
325.476640
325.580370
325.766290
325.931150
326.113480
326.280480
326.422450
326.646190
326.811980
327.013050
327.268240
327.394210
327.578390
327.781710
328.135510
328.330490
328.534060
328.720290
328.873860
329.054030
329.218900
329.428180
329.669350
329.916540
330.145950
330.371450
330.572660
330.825630
331.010410
331.227630
331.421360
331.623580
331.948070
332.259380
332.471100
332.679000
332.812440
333.014590
333.205850
333.337080
333.687740
333.849120
334.076420
334.234230
334.489960
334.873730
335.050980
335.239520
335.402470
335.762940
336.060760
336.483110
336.732500
336.918690
337.274190
337.471240
337.645470
337.831620
338.200410
338.382170
338.590940
338.943370
339.452620
339.747470
339.908580
340.126410
340.472270
340.952900
341.146180
341.425060
341.612610
341.879010
342.146870
342.448330
342.728450
342.937630
343.067420
343.275740
343.559160
343.818910
344.133760
344.408160
344.609910
344.826660
344.983300
345.115020
345.260080
345.406610
345.510710
345.657320
345.805220
346.021130
346.290530
346.402880
346.612250
346.747890
347.070190
347.243250
347.468250
347.657620
347.818490
348.050890
348.391620
348.591840
348.917750
349.045650
349.266680
349.470960
349.688820
350.088420
350.444710
350.603560
350.924800
351.047260
351.295460
351.537820
351.962570
352.148360
352.364650
352.553610
352.803010
352.975020
353.187170
353.456740
353.632230
353.833990
354.271320
354.539100
354.790170
354.996110
355.133440
355.396990
355.741500
355.957760
356.146330
356.765330
357.001810
357.368410
357.626360
357.807670
358.161270
358.323580
358.555020
358.685170
358.872450
359.082380
359.201460
359.421260
359.597650
359.857780
360.020250
360.214810
360.496480
360.662790
360.940090
361.095920
361.286880
361.526920
361.896690
362.113580
362.297220
362.503290
362.735310
362.921730
363.136930
363.379660
363.617770
363.779560
364.061970
364.342560
364.522450
364.653650
364.766280
365.009860
365.210530
365.409320
365.517880
365.692370
365.939480
366.150870
366.322200
366.689130
366.994330
367.284320
367.421370
367.753230
367.999090
368.152530
368.317970
368.512570
368.805380
369.071100
369.197720
369.343750
369.535420
369.688250
369.840370
370.069980
370.213640
370.489310
370.664160
370.834890
370.994560
371.176550
371.320330
371.536630
371.772010
372.008880
372.141930
372.420810
372.740430
372.929390
373.177520
373.361610
373.529070
373.791520
373.926400
374.063690
374.229000
374.390580
374.601580
374.792170
374.949430
375.088460
375.217610
375.326750
375.525540
375.779820
375.917500
376.066240
376.214870
376.360200
376.468580
376.677740
377.066870
377.321000
377.659880
377.859680
378.043430
378.261460
378.521560
378.687670
378.868940
379.018490
379.196560
379.351720
379.649130
380.226400
380.476950
380.742050
380.968040
381.106350
381.437440
381.581490
381.805750
381.973580
382.194320
382.424380
382.603790
382.794790
383.069220
383.294440
383.598690
383.933920
384.219950
384.438980
384.633060
384.822300
384.934810
385.081190
385.262110
385.438990
385.775240
386.131630
386.447460
386.666490
386.889300
387.240460
387.394910
387.533880
387.794930
388.026510
388.288930
388.511980
388.644990
388.963420
389.312230
389.513120
389.853550
390.092580
390.275160
390.468170
390.615830
390.841090
391.029780
391.239640
391.518610
392.134210
392.300300
392.480920
392.623850
392.995650
393.196390
393.380970
393.538810
393.692330
393.878240
394.084050
394.331960
394.538470
394.763780
394.976760
395.193090
395.419820
395.684740
395.937740
396.133160
396.374570
396.561130
396.810390
397.010010
397.300770
397.684270
397.935590
398.185850
398.382940
398.617820
398.790430
399.146170
399.301590
399.501170
399.909920
400.113710
400.364820
400.564900
400.824220
401.021770
401.323990
401.566140
401.741790
401.949830
402.194140
402.417670
402.622780
402.897760
403.019390
403.203750
403.444620
403.660460
403.957960
404.178190
404.425290
404.601200
404.779350
404.994770
405.570080
405.907820
406.126340
406.443050
406.611460
406.773950
407.035310
407.209760
407.423490
407.762330
407.929560
408.049950
408.232120
408.430340
408.633480
408.797820
409.005270
409.178080
409.287550
409.425660
409.612790
409.823170
410.043400
410.181150
410.373700
410.609500
410.785350
411.020270
411.138950
411.351950
411.549660
411.762210
411.998020
412.311690
412.637510
412.913240
413.106620
413.324260
413.488610
413.797620
414.028730
414.274310
414.469130
414.749220
414.894460
415.139610
415.396400
415.642090
415.876040
416.064240
416.207370
416.365210
416.544010
416.742980
416.931770
417.214230
417.555070
417.722820
417.915410
418.263720
418.494920
418.669280
418.878490
419.067600
419.325660
419.554730
419.639610
419.814840
420.051580
420.205140
420.389730
420.540410
421.000190
421.181750
421.262640
421.621190
421.816000
422.006830
422.200750
422.384140
422.675650
422.922960
423.138380
423.324740
423.479720
423.634150
424.003420
424.512450
424.697560
424.883720
425.068890
425.387150
425.615760
425.857400
426.106770
426.346380
426.637000
426.897660
427.109480
427.248350
427.497930
427.724310
427.965430
428.186010
428.425350
428.680810
428.997600
429.637130
429.956100
430.248190
430.487230
430.946660
431.289650
431.543540
431.922740
432.110290
432.318540
432.470420
432.707640
433.113790
433.343380
433.472000
433.683120
433.869910
434.081440
434.337810
434.959380
435.183340
435.355920
435.563240
435.790970
436.609380
436.874970
437.112700
437.513860
437.752990
438.033590
438.397370
438.673470
439.120990
439.481950
439.769130
439.940110
440.286600
440.601300
440.829000
441.133280
441.471380
441.816950
442.531360
443.080190
443.765810
444.008720
444.150700
444.333680
444.648590
444.913990
445.425690
445.853400
446.007210
446.208340
446.331100
446.594940
446.931870
447.134650
447.282850
447.511480
447.740150
448.173920
448.589390
448.906760
449.172050
449.345340
449.577210
449.739060
449.915270
450.170340
450.316270
450.665770
450.883980
451.240030
451.634540
451.900400
452.178810
452.577990
452.847200
453.834950
454.137150
454.355620
454.592020
454.873090
455.469900
455.684520
455.862400
456.053780
456.239300
456.573330
456.752180
457.005680
457.202840
457.494860
457.964280
458.189090
458.413350
458.865740
459.118220
459.355090
459.577830
459.816070
460.199600
460.387420
460.720730
460.968730
461.283790
461.541410
461.789300
462.364440
463.285340
463.505710
463.818430
464.488400
465.037890
465.372670
465.566450
466.117200
466.371170
466.663690
467.360780
467.686890
467.865950
468.037310
468.377230
468.547340
468.810000
469.197070
469.372800
469.751110
470.082830
470.281670
470.460430
470.799030
471.057080
471.387550
471.604450
471.873330
472.494590
472.973540
473.176480
473.537290
473.776100
474.001130
474.160290
474.355390
474.626120
475.057420
475.282540
475.486980
475.755160
476.405590
476.647770
477.117930
477.249700
477.491250
477.690120
477.821980
478.017410
478.238460
478.554490
478.713340
479.211530
479.376070
479.620300
479.803130
480.002410
480.190460
480.557650
480.783880
481.055190
481.250680
481.669140
481.998630
482.149190
482.349380
482.564630
482.841520
483.127120
483.455920
483.706520
483.998270
484.211300
485.141920
485.360060
485.626670
485.919750
486.161090
486.362820
486.571640
487.000010
487.356620
487.695220
487.989250
488.202190
488.416000
488.694930
488.904090
489.144450
489.538970
489.729850
490.243340
490.443530
490.626860
490.957350
491.151510
491.425060
491.688730
492.223200
492.693650
493.234880
493.546930
493.989610
494.537780
494.830080
495.073290
495.280350
495.602950
496.134060
496.334080
496.506020
496.746660
497.519970
497.806930
498.099620
498.289560
498.515260
498.740850
499.002900
499.293040
499.838060
500.263610
500.543740
501.167670
501.428820
501.717490
501.947690
502.263250
502.722500
502.979910
503.196090
503.434630
503.726760
504.067280
504.453580
504.896950
505.210360
505.604160
505.806590
506.311390
506.663980
506.895360
507.132750
507.580950
507.891890
508.237920
508.636920
509.245340
509.748940
509.931260
510.052840
510.228300
510.415290
510.884320
511.136000
511.371190
512.232890
512.433100
512.675500
512.966870
513.204360
513.479430
513.698350
513.951870
514.433230
514.768630
515.000960
515.201750
515.443340
515.677720
515.882330
516.031140
517.033340
517.550970
517.858880
518.355430
519.207440
519.499480
520.289820
520.561000
521.328780
521.864540
522.715190
523.051050
523.342160
523.714140
523.990930
524.411820
524.729060
525.076340
525.411210
525.722580
526.157720
526.620240
526.950300
527.221760
527.454240
528.813490
529.623840
530.576670
530.808780
531.417620
531.676380
532.050230
532.505930
532.792460
533.476080
533.763570
534.087530
534.359950
534.595550
534.902120
535.238750
538.084000
538.874970
539.086750
540.617970
542.750870
542.962450
543.527050
545.489810
552.159370
557.421680
557.709050
558.094470
558.761300
559.044620
559.793730
560.091030
561.087420
562.293400
562.591680
601.101070
601.851140
604.256580
605.401330
605.756520
606.083580
606.354640
606.775490
607.331750
608.062250
608.579840
608.757040
609.117990
609.562490
610.011560
610.538110
610.978350
611.386660
611.672920
611.977510
612.583870
612.836240
613.075860
613.410190
613.603530
613.848790
614.025800
614.287470
614.460240
614.686880
614.857890
615.079090
615.667410
615.869230
616.028140
616.287850
616.457420
616.638660
616.800140
617.007990
617.163870
617.367770
617.678610
617.835290
618.016700
618.232190
618.432490
618.590340
618.751580
618.945200
619.079310
619.209590
619.399330
619.618130
619.842220
620.048400
620.181460
620.354440
620.561170
620.746160
620.846980
621.004850
621.210230
621.372820
621.599310
621.758300
622.000080
622.166240
622.315730
622.491780
622.631160
622.772770
622.905030
623.112000
623.563800
623.766790
623.902710
624.090410
624.271950
624.409480
624.518130
624.686010
624.805270
624.965220
625.182830
625.285800
625.484060
625.622580
625.780040
625.984500
626.130970
626.281640
626.402470
626.578650
626.808530
626.942840
627.165780
627.394790
627.540630
627.706910
627.969970
628.160200
628.341970
628.530500
628.790850
628.953490
629.173440
629.342900
629.552320
629.726680
629.884790
630.104010
630.414910
630.557450
630.690400
630.806460
631.008510
631.143330
631.389670
631.573120
631.718470
631.888160
632.065600
632.246040
632.548520
632.727380
632.998340
633.101100
633.333380
633.485920
633.690790
633.771150
633.956820
634.075710
634.251550
634.400450
634.566410
634.752180
635.024320
635.194990
635.320060
635.466900
635.639490
635.798490
635.945730
636.232930
636.435160
636.589870
636.726320
636.877520
636.996590
637.134910
637.245610
637.353190
637.476540
637.612180
637.775140
637.944620
638.120450
638.291010
638.415970
638.593000
638.756860
638.943850
639.149200
639.284090
639.455680
639.585310
639.711120
639.837800
639.988670
640.147100
640.297380
640.474160
640.592160
640.753570
640.891820
641.050550
641.214980
641.404230
641.522460
641.738460
641.876540
642.010550
642.161610
642.288670
642.441210
642.621610
642.885510
643.041200
643.235180
643.402880
643.517300
643.628010
643.731380
643.901270
644.078050
644.245390
644.362950
644.514140
644.706160
644.885980
645.023450
645.198640
645.359850
645.510920
645.737330
645.932570
646.055960
646.173000
646.313870
646.464100
646.663510
646.779260
646.991640
647.129510
647.304540
647.414220
647.549960
647.643460
647.805020
648.141040
648.308860
648.449070
648.635320
648.784660
648.933490
649.083280
649.200190
649.378260
649.492790
649.667380
649.820240
649.928810
650.087460
650.195390
650.326600
650.476260
650.640650
650.797620
650.954060
651.150780
651.319900
651.447430
651.574140
651.674110
651.861770
651.993660
652.148410
652.252720
652.378850
652.645370
652.855230
652.950740
653.138200
653.299290
653.535410
653.658790
653.787240
653.908150
654.067000
654.236460
654.531720
654.647010
654.790820
654.928730
655.098780
655.236440
655.314420
655.495480
655.658930
655.822000
655.929420
656.037950
656.176390
656.312430
656.433520
656.663940
656.740220
656.855710
656.997310
657.110820
657.295840
657.473730
657.640880
657.801570
657.926390
658.184860
658.351310
658.539860
658.671970
658.891350
659.003770
659.183510
659.301680
659.423940
659.682760
659.849220
659.970840
660.351150
660.489600
660.636460
660.801210
660.933870
661.059020
661.201970
661.283320
661.414260
661.721250
661.880040
662.012910
662.153370
662.328000
662.554960
662.720820
662.836460
663.178670
663.335160
663.463130
663.611900
663.911480
664.063260
664.186740
664.648050
664.781600
664.966040
665.176030
665.363960
665.500990
665.631860
665.917400
666.146310
666.275660
666.432670
666.550050
666.692890
667.019390
667.213330
667.349530
667.515740
667.630860
667.796950
667.966010
668.123270
668.468610
668.668210
668.784430
668.917770
669.052960
669.207010
669.355130
669.484580
669.774830
669.933520
670.068950
670.208040
670.378300
670.504460
670.663560
670.823850
671.000940
671.161890
671.272670
671.504470
671.699720
671.793760
671.957990
672.066760
672.165740
672.324220
672.498590
672.719180
672.854850
673.129570
673.302360
673.415100
673.610160
673.782720
673.916770
674.102340
674.250490
674.515540
674.629360
674.781210
674.925110
675.061020
675.224520
675.407690
675.541620
675.712960
675.955730
676.095230
676.251630
676.565480
676.728740
676.848810
677.028540
677.257420
677.436490
677.582500
677.729910
677.896650
677.996050
678.328070
678.540110
678.764040
679.093270
679.279880
679.432290
679.762390
679.978960
680.126630
680.422820
680.620370
680.818220
681.175980
681.365290
681.474090
681.799860
682.003160
682.194760
682.336530
682.494970
682.677970
682.894040
683.036210
683.220920
683.349890
683.492910
683.772970
683.933230
684.079990
684.302150
684.445410
684.577490
684.739590
684.925600
685.051190
685.188310
685.324820
685.445480
685.713510
685.887610
686.024870
686.160080
686.319070
686.399120
686.509190
686.665490
686.775260
686.911830
687.205620
687.360490
687.531780
687.664220
687.893990
688.088710
688.173720
688.340510
688.439710
688.809750
688.996170
689.131780
689.229750
689.459010
689.615550
689.730850
690.086190
690.352060
690.808190
691.063950
691.246170
691.423830
691.848030
692.080800
692.296850
692.609460
692.856300
693.357030
693.605270
693.776840
693.940110
694.113270
694.264900
694.410520
694.530370
694.632350
694.797600
694.988780
695.258960
695.407170
695.730060
695.896810
696.064950
696.416540
696.643800
696.799360
697.075870
697.316980
697.466490
697.800860
698.055280
698.484830
698.658960
698.779040
699.202130
699.374890
699.544680
699.764760
699.946900
700.141820
700.297020
700.455110
700.656840
700.818840
701.149080
701.337970
701.502650
701.621090
701.768310
701.954320
702.089590
702.230030
702.421060
702.544640
702.703870
702.926650
703.082230
703.211560
703.351200
703.647020
703.868990
704.022750
704.389650
704.520520
704.693550
704.789910
704.935270
705.124980
705.515360
705.738800
705.912510
706.158760
706.256470
706.431880
706.589580
706.782640
707.249830
707.472960
708.255660
708.413390
708.748660
708.990490
709.205130
709.357300
709.507970
709.612970
709.758340
710.096600
710.237710
710.383730
710.513810
710.847230
711.020060
711.297860
711.476050
711.643610
711.783500
712.205220
712.364700
712.477560
712.665190
712.831650
713.001510
713.151130
713.562460
713.756980
713.928810
714.239640
714.399400
714.545580
714.924580
715.070030
715.202020
715.648160
715.855120
716.002300
716.180880
716.372520
716.528810
716.907950
717.158980
717.284720
717.421830
717.619300
717.785540
717.911650
718.151510
718.275650
718.626620
718.892100
719.052980
719.239570
719.410270
719.655630
719.806320
720.084950
720.251740
720.442740
720.555380
720.692560
720.988850
721.181850
721.280700
721.431900
721.549690
721.698600
721.902670
722.044810
722.195040
722.599380
722.765290
722.919160
723.108530
723.400800
723.575080
723.763090
723.885390
724.059960
724.428910
724.616030
724.810250
724.998080
725.117040
725.447470
725.597410
725.695240
725.828250
726.120210
726.242240
726.354800
726.549160
726.986070
727.169850
727.292350
727.500660
727.618110
727.824920
727.972970
728.165450
728.307250
728.584920
728.740630
728.966020
729.128070
729.293840
729.425650
729.544910
729.694490
729.948530
730.081130
730.255050
730.429200
730.568150
730.715290
730.889660
731.071190
731.238810
731.396420
731.583130
731.799180
731.955220
732.073900
732.188010
732.526680
732.669070
732.816220
733.033120
733.175000
733.433260
733.589020
733.855290
734.032010
734.224060
734.573540
734.782280
735.019310
735.252640
735.506780
735.646140
735.873380
736.087460
736.306390
736.559070
736.714740
737.039280
737.268780
737.436530
737.555300
737.686790
738.234920
738.495090
738.696420
738.871220
739.075290
739.261370
739.402380
739.548030
739.795590
739.960100
740.077730
740.243860
740.415240
740.631670
740.758530
740.899450
741.088890
741.251360
741.489600
741.623200
741.741180
741.969500
742.230490
742.443020
742.611780
742.733900
742.862350
743.028950
743.264170
743.378670
743.600660
743.823640
744.012880
744.171670
744.310870
744.464780
744.586190
744.729500
744.866190
744.988860
745.106430
745.259620
745.374540
745.492460
745.618450
745.878110
746.126040
746.266340
746.422670
746.543970
746.696540
746.917280
747.138720
747.286840
747.481370
747.671250
747.808350
747.974020
748.371850
748.544940
748.778360
748.919730
749.061100
749.403500
749.541800
749.676180
749.928070
750.125580
750.386950
750.657880
750.834220
751.017090
751.210780
751.411470
751.701920
751.856950
752.011820
752.213570
752.363560
752.524780
752.722560
752.928580
753.177690
753.327280
753.491660
753.682510
753.825060
754.052400
754.193590
754.312660
754.508090
754.621280
754.880560
755.032370
755.176420
755.410850
755.540900
755.736940
755.846350
756.011570
756.159590
756.281120
756.417830
756.614230
756.783090
756.896210
757.022980
757.225830
757.345740
757.492180
757.600970
757.797170
758.041740
758.282680
758.507500
758.625730
758.770250
759.090570
759.218590
759.439390
759.649170
759.786980
760.139130
760.295240
760.477330
760.672610
760.759380
760.953090
761.276090
761.463090
761.596390
761.780000
761.965780
762.194710
762.369260
762.579520
762.801800
762.954780
763.126530
763.437790
763.594760
763.775740
763.911570
764.065700
764.237670
764.396470
764.860350
765.036230
765.272820
765.400160
765.582970
765.844530
766.001580
766.157980
766.281840
766.436220
766.580050
766.978630
767.210710
767.345580
767.510530
767.680210
767.807520
767.948230
768.190820
768.390100
768.508650
768.729720
768.883750
769.061000
769.255570
769.452480
769.681070
769.810470
770.131810
770.333000
770.586960
770.775590
771.243880
771.520850
771.702990
771.912390
772.241470
772.437030
772.619100
772.777980
772.914830
773.080830
773.280230
773.581610
773.842830
774.040720
774.212060
774.453580
774.607340
774.781190
774.962520
775.107190
775.308350
775.432650
775.569540
775.802280
775.976580
776.304880
776.469080
776.620020
777.040890
777.228540
777.393990
777.591440
777.755370
777.879720
778.166960
778.343750
778.540140
778.720060
778.859080
779.121490
779.318500
779.548990
779.717330
779.936410
780.266310
780.569520
780.728100
780.840890
781.031670
781.293470
781.412740
781.549610
781.738520
781.883420
782.260320
782.500170
782.633590
782.826250
783.381440
783.670850
784.099880
784.390860
784.639860
784.793270
785.118730
785.303530
785.484960
785.681290
785.855610
786.013040
786.455840
786.608530
786.773580
787.216240
787.359700
787.545580
787.666610
787.895370
788.302960
788.503150
788.670200
788.830500
788.996880
789.127710
789.289690
789.434680
789.609630
789.821770
789.961700
790.135740
790.271870
790.438570
790.573010
790.688680
790.880260
791.075160
791.198620
791.404940
791.850130
792.054080
792.197720
792.381540
792.583360
792.770970
792.938920
793.260430
793.376330
793.575610
793.707470
793.858630
794.207940
794.400850
794.588430
794.689600
794.852220
795.023830
795.264650
795.548620
795.774620
795.991270
796.125590
796.283700
796.416130
796.563340
796.751140
796.868920
797.048090
797.159250
797.324630
797.437980
797.592130
797.728840
797.955960
798.293180
798.491750
798.646960
799.096330
799.339540
799.462000
799.625560
799.731640
799.897360
800.122940
800.274550
800.513280
800.792200
800.923940
801.105550
801.290320
801.473180
801.735280
802.044800
802.199450
802.438350
802.638560
802.785200
802.992050
803.484900
803.670270
803.791100
803.980480
804.085230
804.383550
804.581610
804.894670
805.093100
805.279560
805.418710
805.564990
805.890120
806.132200
806.247630
806.380410
806.530440
806.672280
806.835190
807.297140
807.463870
807.671610
807.899680
808.075910
808.570880
808.799210
808.993270
809.214080
809.418530
809.625640
809.802870
810.188570
810.465250
810.680890
810.914730
811.044160
811.258870
811.739810
811.991970
812.158480
812.349850
812.567510
812.866210
813.196310
813.426790
813.619150
813.843180
814.000740
814.206370
814.630930
814.851400
815.083310
815.243940
815.408690
815.660950
815.820410
816.049510
816.275720
816.418680
816.713300
816.992440
817.137400
817.394980
817.673370
817.957440
818.138870
818.289560
818.457490
818.612740
818.974490
819.222330
819.379680
819.597540
819.987530
820.228250
820.538170
820.714880
820.928690
821.366500
821.727670
821.973210
822.196470
822.334320
822.496490
822.741720
822.900630
823.104610
823.325830
823.692290
823.899990
824.043440
824.227040
824.407470
824.782220
824.966340
825.110590
825.264650
825.422230
825.592180
825.873200
826.044100
826.284380
826.512630
826.696630
826.851950
826.986290
827.314700
827.433350
827.585080
827.797020
827.986110
828.186850
828.385390
828.570500
828.722920
828.864590
828.986360
829.198680
829.419130
829.569650
829.794030
829.967360
830.232670
830.457090
830.816370
831.046360
831.259500
831.388120
831.534290
831.695190
831.974350
832.132410
832.406730
832.554580
832.733940
832.909080
833.099280
833.263420
833.433630
833.673330
834.106670
834.283240
834.523990
834.699270
834.973870
835.237980
835.569250
835.737670
836.113750
836.300670
836.478440
836.599560
836.876510
837.366140
837.701830
837.842430
837.985280
838.128280
838.366810
838.581740
838.793280
838.992790
839.199370
839.351770
839.475610
839.679490
839.937910
840.092950
840.388740
840.504820
840.668840
840.779670
840.890320
841.011420
841.148460
841.320510
841.523480
841.655850
841.837290
842.214210
842.342420
842.540680
842.697950
842.920360
843.230330
843.438650
843.556730
843.806640
844.011390
844.228400
844.507970
844.660020
844.839190
845.004950
845.148740
845.308970
845.675710
846.030180
846.336760
846.465320
846.814130
847.175970
847.478510
847.974570
848.780630
849.098920
849.357220
849.509740
849.755670
850.258480
850.523880
850.718630
850.918280
851.251880
851.806350
852.010350
852.251000
852.450910
852.639180
852.861500
853.075950
853.339920
853.544570
853.758330
853.943990
854.117820
854.311460
854.524140
854.691700
854.862820
855.101830
855.315990
855.527900
855.699450
855.851840
855.986030
856.207110
856.564500
856.834230
857.070360
857.272510
857.517380
857.749700
857.956710
858.207100
858.344340
858.630980
859.021930
859.237900
859.538890
859.686540
860.186390
860.541700
860.780950
861.266750
861.462050
862.065180
862.191440
862.685540
862.867120
863.103920
863.559570
863.877820
864.065280
864.470910
864.970080
865.313260
865.761010
865.967410
866.116890
866.322410
866.607580
866.937040
867.142950
867.339220
867.511070
867.649570
867.780550
867.945470
868.097200
868.217510
868.315490
868.395470
868.551450
868.832960
869.160280
869.460640
869.730030
870.026190
870.217420
870.416550
870.560930
870.990670
871.320200
871.488710
871.914020
872.158790
872.628360
872.789860
872.971370
873.402860
873.727980
873.963640
874.208810
875.140390
875.706770
875.922740
876.395810
876.777520
877.256360
877.414640
877.584190
877.966670
878.173240
878.401700
878.646230
878.773740
879.058880
879.209130
879.532780
879.730950
879.857770
880.042560
880.426780
880.643930
880.969190
881.118210
881.298510
881.496840
881.679860
881.902020
882.137250
882.547200
882.687030
882.895530
883.060570
883.270790
883.466980
883.902160
884.072860
884.359460
884.773850
885.078090
885.400390
885.542100
885.734940
886.069010
886.162890
886.287820
886.388570
886.541310
886.754720
887.014630
887.142580
887.259700
887.320830
887.331700
887.487710
887.590940
887.880130
888.283400
888.970930
889.159940
889.223410
889.382170
889.938980
890.579190
890.764810
891.057490
891.218380
891.582180
891.843720
892.014710
892.307780
892.599790
893.031900
893.107310
893.698770
894.230690
894.670910
894.936870
895.124240
895.355800
895.870620
896.114180
896.338930
896.518660
896.596510
897.086860
897.758980
898.105230
898.258290
898.359800
898.898170
898.982590
899.077260
899.481580
900.116080
900.354610
900.909930
901.108690
901.382330
901.563900
902.081200
902.206950
902.296240
902.461980
903.352370
903.588290
903.962640
904.504850
904.897730
905.320630
905.736780
905.947650
906.074460
906.876930
907.378320
907.795010
908.319700
908.556560
908.636070
908.802500
909.154280
909.516380
910.049410
910.203810
910.431900
910.758400
911.311610
911.373780
911.864770
911.914140
911.971690
912.154160
912.577360
913.080740
913.387710
913.642370
913.718470
913.862950
914.386020
914.619520
914.717930
915.628430
915.723610
915.898100
916.236660
916.747010
916.969590
917.263420
917.486840
917.717190
917.805880
918.404540
918.709840
919.348930
919.497200
919.811770
920.056470
920.135080
921.048810
921.214820
921.722040
922.071470
922.375450
922.452240
922.975200
923.317720
923.699980
923.954380
924.407180
924.564210
924.673390
925.008450
925.430900
925.980740
926.270310
926.835080
927.170630
927.329920
927.510400
928.107780
928.543710
928.672280
928.756980
929.263910
929.474900
929.777840
930.104710
930.236830
930.785160
931.297070
931.484540
931.668730
932.061320
932.184530
932.501000
932.827280
933.128370
933.219520
933.740460
933.843100
934.330130
934.699100
934.917300
935.116410
935.187740
935.366580
935.590190
936.597510
936.655900
937.231290
937.448350
937.856820
938.095370
938.223390
938.367820
938.623560
938.973340
939.289360
939.408250
939.486570
939.779120
940.132820
940.852410
941.212090
941.502910
941.760710
941.912400
942.151310
942.369770
942.605280
942.731340
943.261070
943.370730
943.454880
943.667400
944.065150
944.218120
944.580270
945.140880
945.430790
945.685760
946.166320
946.383890
947.104360
947.425680
947.525610
947.973280
948.447580
948.719810
948.757400
948.925570
949.196860
949.357220
949.973990
950.295880
950.537000
950.924770
951.026960
951.139720
951.634470
951.790130
951.881630
952.112510
952.296760
952.823420
953.083920
953.526700
953.664870
953.985030
954.353440
954.482490
954.908550
955.138000
955.316360
955.728130
956.017150
956.184240
956.365260
956.851550
957.041740
957.146250
957.224180
957.619260
957.957200
958.080100
958.449030
958.914300
959.144280
959.334010
959.720670
960.250730
960.377000
960.577510
960.952260
961.118020
961.295160
961.358860
961.434600
961.813130
962.413240
962.798090
962.962690
963.272920
963.544800
963.823700
964.313370
964.818670
965.161980
965.672150
965.903540
965.994810
966.028950
966.493480
966.784010
967.035000
967.302560
967.475330
967.670190
968.314310
968.759700
968.902850
969.166440
969.649370
969.915880
970.052220
970.186140
970.329850
970.653160
970.909560
971.002140
971.093020
971.251040
971.642420
971.975070
972.350080
972.600420
973.183790
973.382400
973.633900
973.900850
974.030580
974.361430
974.456580
974.583240
974.816540
975.135870
975.603340
976.033460
976.429920
977.068950
977.483980
977.733040
977.967130
978.321760
978.476910
978.735580
978.959030
979.201950
979.692380
979.922180
980.047900
980.196560
980.469370
980.852450
981.031860
981.439780
981.601760
981.703170
981.820900
982.175680
982.618460
982.788490
982.854640
983.255030
983.521350
983.796910
984.276620
984.395630
984.742830
985.144770
985.351870
985.862560
986.064520
986.340230
986.522280
986.610000
986.725360
986.955970
987.190320
987.542660
988.117970
988.443680
988.686890
989.061400
989.263940
989.645500
990.028690
990.730270
990.984160
991.234310
991.699330
992.058270
992.197960
992.312140
992.439420
992.881280
993.180670
993.337040
993.405290
993.502940
993.604430
994.207810
994.507510
994.682080
995.193130
995.597770
995.751050
995.879190
996.028580
996.390940
996.869780
997.208730
997.306110
997.645030
997.723430
997.893560
998.292800
998.460110
998.688680
998.739950
998.828210
999.327570
999.667890
999.962590
1000.234630
1000.373640
1000.591060
1000.897750
1001.217030
1001.387390
1001.721520
1002.481540
1002.647890
1002.973200
1003.300030
1003.458380
1003.764990
1003.925540
1004.378610
1004.899050
1005.255820
1005.508170
1005.761360
1006.023380
1006.207500
1006.448220
1006.800700
1007.028520
1007.582530
1007.963070
1008.205760
1008.403750
1008.497990
1008.714880
1008.965990
1009.292410
1009.567420
1009.996780
1010.192570
1010.357070
1010.663270
1011.069430
1011.250840
1011.812580
1011.887030
1011.993580
1012.454010
1012.589620
1012.979040
1013.146790
1013.220400
1013.317250
1013.449310
1013.833120
1013.960110
1014.504430
1014.848990
1014.991540
1015.201520
1015.663100
1015.812190
1015.944410
1016.203070
1016.342180
1016.581590
1017.180700
1017.783160
1018.048650
1018.322380
1018.614610
1018.981820
1019.114940
1019.319740
1019.708330
1019.920250
1020.304320
1020.675380
1020.949170
1021.117610
1021.480850
1021.664600
1021.854240
1022.139450
1022.269200
1022.524390
1022.921020
1023.023010
1023.265140
1023.317320
1023.990190
1024.341810
1024.784220
1025.178780
1025.469990
1025.575200
1025.620030
1025.772580
1026.402930
1026.775870
1026.935290
1026.973980
1027.047470
1027.220330
1027.447470
1027.639170
1028.285380
1028.351150
1028.513130
1028.784860
1028.955640
1029.657090
1029.856670
1030.001650
1030.279720
1030.365520
1030.573300
1031.025880
1031.353830
1031.842290
1032.381460
1032.551400
1032.795310
1033.046630
1033.319570
1033.531780
1033.932790
1034.220830
1034.629550
1034.813840
1035.011120
1035.353580
1035.748790
1036.031850
1036.429780
1036.499940
1036.566080
1036.707410
1036.807590
1037.091850
1037.218730
1037.616260
1038.062410
1038.152750
1038.242230
1038.727710
1039.019170
1039.158860
1039.437490
1039.558880
1039.633640
1039.766670
1040.099180
1040.442550
1040.636650
1041.111400
1041.212560
1041.350870
1041.588770
1041.973680
1042.224390
1042.337440
1042.374060
1042.558820
1042.866740
1043.052700
1043.278970
1043.809110
1044.023050
1044.220160
1044.946190
1045.043050
1045.263640
1045.594210
1045.840870
1046.151110
1046.340700
1047.049540
1047.281110
1047.506510
1047.907220
1047.970230
1048.037660
1048.281290
1048.545930
1048.973420
1049.257660
1049.610990
1049.754900
1050.022430
1050.245050
1050.602140
1050.838340
1051.020760
1051.104510
1051.376880
1051.608960
1051.833280
1052.198490
1052.384500
1052.597230
1052.860390
1053.077590
1053.250150
1053.334780
1053.417300
1053.537450
1053.934180
1054.006770
1054.127880
1054.249240
1054.785320
1055.222640
1055.384470
1055.483760
1055.601480
1055.681590
1055.831450
1056.156750
1056.616490
1057.002720
1057.136700
1057.269350
1057.388390
1057.673850
1058.322580
1058.609030
1058.715170
1058.832850
1059.162150
1059.267580
1059.604090
1059.880060
1060.053730
1060.318190
1060.767160
1060.969570
1061.381480
1061.758020
1062.113860
1062.272430
1062.538170
1062.706340
1063.176450
1063.313200
1063.695920
1063.868220
1064.032060
1064.617560
1064.992450
1065.238710
1065.692060
1065.857780
1066.205380
1066.463090
1066.580140
1066.831840
1067.116740
1067.237390
1067.445410
1067.807480
1068.032950
1068.453940
1068.701310
1068.853320
1069.067210
1069.376200
1069.463080
1069.526450
1069.725570
1070.166250
1070.259250
1070.518870
1070.678120
1071.119270
1071.304600
1071.576960
1071.849470
1072.087860
1072.482670
1072.814460
1072.881330
1073.240940
1073.420720
1073.568780
1073.984310
1074.335620
1074.611130
1074.773200
1075.158680
1075.419000
1075.481690
1075.628730
1076.210160
1076.316580
1076.629120
1076.943920
1077.311800
1077.672460
1077.844470
1077.959070
1078.210290
1078.305490
1078.538660
1078.935440
1079.327890
1080.177990
1080.536170
1080.796920
1080.928620
1081.168350
1081.796720
1081.905740
1082.247710
1082.585370
1082.746030
1082.815630
1083.437980
1083.527070
1083.593000
1083.734780
1084.138340
1084.354440
1084.720710
1085.145630
1085.243120
1085.660040
1085.858940
1086.153160
1086.566240
1086.768910
1086.974260
1087.191350
1087.596050
1088.212830
1088.437430
1088.620450
1088.962190
1089.105310
1089.415700
1089.558400
1089.658130
1089.985110
1090.426110
1090.826210
1091.246790
1091.431610
1091.549180
1091.747230
1092.122770
1092.315090
1092.548000
1092.752590
1093.092060
1093.332580
1093.493880
1093.772690
1094.027340
1094.286100
1094.347830
1094.537900
1094.963510
1095.484450
1095.698140
1095.954840
1096.363560
1096.538000
1096.838160
1097.068220
1097.428280
1097.529300
1097.894250
1098.082350
1098.324650
1098.591990
1098.679160
1099.006960
1099.249530
1099.354490
1099.776050
1100.316300
1100.869360
1101.153850
1101.389520
1101.515700
1101.760410
1102.015340
1102.206560
1102.323790
1102.420850
1102.931250
1103.250460
1103.589250
1103.973170
1104.220640
1104.540240
1104.671990
1104.719230
1104.767990
1104.873230
1105.108920
1105.479570
1105.723810
1106.014470
1106.302600
1106.569920
1106.782550
1107.048870
1107.258010
1107.471300
1107.655820
1107.891480
1108.035260
1108.344310
1108.547760
1108.955160
1109.227840
1109.314040
1109.361390
1109.557820
1109.809090
1110.128660
1110.356730
1110.637340
1110.918810
1110.983370
1111.019720
1111.123890
1111.495600
1111.824150
1112.044960
1112.235360
1112.473820
1112.749630
1113.127960
1113.250610
1113.490850
1113.680590
1113.794000
1114.079520
1114.336590
1114.646480
1114.901890
1115.116970
1115.478390
1115.676340
1115.852240
1115.942630
1116.008770
1116.335210
1116.544360
1116.670530
1116.872720
1116.971700
1117.331800
1117.516170
1118.196100
1118.498820
1118.618840
1118.765000
1119.198360
1119.344890
1119.512500
1119.745160
1120.205880
1120.301930
1120.509920
1120.943220
1121.076470
1121.329420
1121.533180
1121.819280
1122.118460
1122.316440
1122.653870
1122.846880
1123.239740
1123.409660
1123.539850
1123.761640
1124.111870
1124.318130
1124.582390
1124.870300
1125.250670
1125.445890
1125.495140
1125.610440
1125.750140
1126.069050
1126.232510
1126.450330
1126.745640
1126.949790
1127.363230
1127.746050
1128.028850
1128.240720
1128.303690
1128.360400
1128.456560
1129.238770
1129.539530
1129.747020
1130.049500
1130.432120
1130.665200
1130.809830
1131.085720
1131.485940
1131.673680
1132.114410
1132.269520
1132.499690
1132.745230
1132.884540
1133.101090
1133.240440
1133.590530
1133.930970
1134.142200
1134.538390
1134.707780
1134.969100
1135.261170
1135.413270
1135.768830
1135.881610
1136.331220
1136.496920
1136.643100
1136.809820
1137.120320
1137.312170
1137.371880
1137.514350
1137.690740
1137.928970
1138.151920
1138.631670
1138.918050
1139.175630
1139.427050
1139.609930
1139.968990
1140.295270
1140.568140
1140.697990
1140.938190
1141.239080
1141.282700
1141.433620
1141.747840
1142.023130
1142.182090
1142.389700
1142.780170
1143.048650
1143.278340
1143.655340
1143.972760
1144.352320
1144.619420
1144.761000
1144.914300
1145.387120
1145.566920
1145.739360
1145.932360
1146.244320
1146.430580
1146.629670
1146.754600
1146.877480
1147.270760
1147.461600
1147.510030
1147.574170
1147.658790
1147.960250
1148.156750
1148.418870
1148.698260
1148.904200
1149.137900
1149.551480
1149.752820
1150.119180
1150.330810
1150.491490
1150.619220
1150.761520
1150.947530
1151.250170
1151.441680
1151.634120
1152.014700
1152.200250
1152.477440
1152.553590
1153.061260
1153.296980
1153.727260
1153.975280
1154.105880
1154.339060
1154.686900
1155.106080
1155.305420
1155.578170
1155.666300
1155.746280
1155.813820
1155.966200
1156.015110
1156.477290
1156.781640
1156.960750
1157.049530
1157.456020
1157.668180
1157.860890
1157.986280
1158.333760
1158.728160
1158.838250
1159.082290
1159.247950
1159.676260
1159.905780
1160.133900
1160.370360
1160.837080
1160.930970
1161.215830
1161.409140
1161.518290
1161.563370
1161.775300
1161.991410
1162.249160
1162.426650
1162.616880
1162.700400
1163.046750
1163.189600
1163.495280
1163.944160
1164.069880
1164.351990
1164.685520
1164.861440
1165.086790
1165.340300
1165.506340
1165.691550
1165.955990
1166.167440
1166.378450
1166.611180
1166.992530
1167.177550
1167.439920
1167.794880
1168.161360
1168.312760
1168.438040
1168.762470
1168.900480
1169.305750
1169.693280
1169.882130
1170.176620
1170.503870
1170.640450
1171.036880
1171.260080
1171.726030
1171.886910
1172.052110
1172.103270
1172.183190
1172.568660
1172.883910
1173.011600
1173.100660
1173.333880
1173.580240
1173.781430
1173.911010
1174.253330
1174.398560
1174.657560
1174.895000
1175.139480
1175.359600
1175.468350
1175.722170
1175.845330
1176.016750
1176.328440
1176.475120
1176.767960
1176.977100
1177.148010
1177.378480
1177.540330
1177.915940
1178.046140
1178.268660
1178.533920
1179.013610
1179.093240
1179.421910
1179.924500
1180.043010
1180.108680
1180.418080
1180.663940
1181.032420
1181.168330
1181.323170
1181.572750
1181.774030
1181.967540
1182.099610
1182.339270
1182.628240
1182.838330
1182.953460
1183.084090
1183.501740
1183.646010
1183.945050
1184.147600
1184.461430
1184.797970
1184.968350
1185.153530
1185.422760
1185.688850
1186.074680
1186.330600
1186.549500
1186.642780
1187.000100
1187.184740
1187.345390
1187.711060
1188.097100
1188.360950
1188.566840
1188.906130
1189.061580
1189.202020
1189.528460
1189.658190
1189.885760
1190.084340
1190.322280
1190.425560
1190.846210
1191.323750
1191.514130
1191.669550
1191.956400
1192.130920
1192.360820
1192.491610
1192.714370
1192.962990
1193.039900
1193.157210
1193.337370
1193.546000
1193.857380
1194.266420
1194.502490
1194.725320
1195.014010
1195.163870
1195.452450
1195.738150
1195.892420
1196.086300
1196.176630
1196.413890
1196.603620
1196.922370
1197.281900
1197.410160
1197.732450
1198.034060
1198.275080
1198.429670
1198.744810
1198.884890
1198.985470
1199.078530
1199.424600
1199.601940
1199.688830
1200.066650
1200.422260
1200.621020
1200.871940
1201.148260
1201.242190
1201.412080
1201.520720
1201.830880
1202.021310
1202.155520
1202.277330
1202.346060
1202.667820
1202.904350
1203.138870
1203.483810
1203.598400
1203.745540
1203.955770
1204.285960
1204.446570
1204.603490
1205.030440
1205.252180
1205.335750
1205.450080
1205.589530
1205.871360
1205.993410
1206.267360
1206.541970
1206.728690
1207.054540
1207.244050
1207.507180
1207.587560
1207.983980
1208.331820
1208.471820
1208.890330
1209.222340
1209.478650
1209.742360
1209.886890
1210.180220
1210.534530
1210.735030
1210.867370
1210.930360
1210.976360
1211.173470
1211.628820
1211.777660
1212.020750
1212.498970
1213.187910
1213.524810
1213.777800
1214.003840
1214.241870
1214.547350
1214.813040
1214.877340
1214.976620
1215.036330
1215.427210
1215.906580
1216.092240
1216.301950
1216.626130
1217.101900
1217.283950
1217.423380
1217.619630
1217.825350
1217.937280
1217.970220
1218.081210
1218.229670
1218.716990
1219.295630
1219.440440
1219.704550
1219.961040
1220.102910
1220.298740
1220.489930
1220.714100
1220.982000
1221.599030
1221.688150
1221.752690
1222.074790
1222.627200
1222.934960
1223.166170
1223.588760
1223.938520
1224.184470
1224.491870
1224.656920
1224.693880
1224.713680
1224.759530
1224.793900
1224.880460
1225.373420
1225.676790
1225.891880
1226.343010
1226.551500
1226.626390
1226.742130
1226.866930
1227.750840
1228.074120
1228.319900
1228.645180
1228.896840
1229.075580
1229.346130
1229.586670
1229.716340
1229.906420
1230.085660
1230.257250
1230.618540
1230.681770
1231.082340
1231.319860
1231.629670
1231.911300
1232.049930
1232.262660
1232.669970
1232.985530
1233.240650
1233.320530
1233.763240
1233.956590
1234.058880
1234.450760
1234.924550
1235.097370
1235.227970
1235.479070
1236.010880
1236.222610
1236.697110
1236.848260
1236.963120
1237.290110
1237.739580
1237.985350
1238.185870
1238.282410
1238.657100
1238.868820
1238.950510
1239.078180
1239.351810
1239.665060
1240.105190
1240.288360
1240.553090
1240.723150
1241.115260
1241.296450
1241.551590
1241.846080
1242.217280
1242.480070
1242.636050
1242.775860
1242.894730
1243.116170
1243.252960
1243.549810
1243.818710
1244.340150
1244.858840
1244.942860
1245.332930
1245.768900
1246.021440
1246.150630
1246.480140
1246.833740
1247.059760
1247.265700
1247.377580
1247.622040
1247.795940
1247.982530
1248.225150
1248.628990
1248.889400
1249.165210
1249.264560
1249.592400
1249.913370
1250.137540
1250.511590
1251.160940
1251.229290
1251.593510
1251.854310
1252.180660
1252.474250
1252.690420
1253.095200
1253.392520
1254.052930
1254.413840
1254.587170
1254.887940
1255.053710
1255.127400
1255.172470
1255.283800
1255.733130
1256.047070
1256.245780
1256.443970
1256.511150
1256.896770
1257.185850
1257.451510
1257.592950
1257.826540
1258.023220
1258.358700
1258.486840
1258.841850
1258.957960
1259.042030
1259.094660
1259.219140
1259.328570
1259.826860
1260.076170
1260.517330
1260.927220
1261.139180
1261.399660
1261.625600
1261.786500
1261.839710
1261.915330
1262.067830
1262.311940
1262.647100
1262.896810
1263.316460
1263.691750
1264.024140
1264.147300
1264.483170
1264.965980
1265.269230
1265.358030
1265.560720
1265.876870
1266.043880
1266.320730
1266.698130
1266.882560
1267.261330
1267.567390
1267.735900
1267.947750
1268.105890
1268.503670
1268.652690
1268.857520
1269.017280
1269.106550
1269.117780
1269.251460
1269.479720
1269.796640
1270.123800
1270.383830
1270.661170
1270.822560
1271.013900
1271.223730
1271.551740
1271.835890
1271.983090
1272.113440
1272.216310
1272.699610
1272.932900
1273.150950
1273.348110
1273.781290
1273.982150
1274.227210
1274.515230
1274.758900
1275.096630
1275.166750
1275.277050
1275.315550
1275.466670
1275.587710
1275.972040
1276.263280
1276.466420
1277.034680
1277.191140
1277.360460
1277.670880
1277.789370
1277.966600
1278.177940
1278.347910
1278.693740
1279.134650
1279.382330
1279.593850
1279.709950
1279.835480
1279.946920
1280.024280
1280.421380
1280.758180
1281.074150
1281.474830
1281.668670
1281.976580
1282.197280
1282.306250
1282.394890
1282.435970
1282.662170
1282.948560
1283.180240
1283.347630
1283.698130
1283.987170
1284.172290
1284.487630
1284.675270
1285.025800
1285.184330
1285.333010
1285.791290
1286.122020
1286.311960
1286.556210
1286.642930
1286.712920
1286.844300
1287.083430
1287.251050
1287.576850
1287.780580
1287.992400
1288.233560
1288.440540
1288.627860
1288.829740
1289.071370
1289.355720
1289.658580
1289.780150
1289.847210
1289.956090
1290.177390
1290.442530
1290.614480
1290.870050
1291.039170
1291.210830
1291.530930
1291.702500
1291.873090
1292.100970
1292.332430
1292.677260
1292.788830
1292.852230
1292.955980
1293.005190
1293.391900
1293.664030
1293.937350
1294.167390
1294.433130
1294.684430
1294.826650
1295.184910
1295.378660
1295.475250
1295.694270
1295.849410
1295.985090
1296.129060
1296.593430
1296.712230
1297.047460
1297.251940
1297.459870
1297.634130
1297.837470
1297.981510
1298.307970
1298.497760
1298.712670
1298.880110
1299.092090
1299.528610
1299.846610
1300.056040
1300.311550
1300.455880
1300.610640
1300.944600
1301.171150
1301.409510
1301.808150
1302.037060
1302.158600
1302.427180
1302.795790
1303.000760
1303.259970
1303.466770
1303.622610
1303.869850
1304.141610
1304.398280
1304.616320
1304.806600
1305.241140
1305.391600
1305.511820
1305.596880
1305.644310
1305.932420
1306.459170
1306.639510
1306.965370
1307.219740
1307.477330
1307.947670
1308.109030
1308.270410
1308.396110
1308.612220
1308.937720
1309.148400
1309.368380
1309.847110
1309.957380
1310.324570
1310.838240
1310.891290
1310.925020
1311.018430
1311.079390
1311.400340
1311.691620
1311.928150
1312.338310
1312.588540
1313.216640
1313.503970
1313.767210
1313.933220
1314.139330
1314.314290
1314.606820
1314.726610
1315.094780
1315.376170
1315.461570
1315.860170
1315.989150
1316.549430
1316.732010
1317.015560
1317.125530
1317.319310
1317.599140
1317.691720
1318.217530
1318.471830
1318.793550
1318.918610
1319.069380
1319.383870
1319.692160
1320.164970
1320.350300
1320.643730
1320.858380
1321.093960
1321.350870
1321.471530
1321.585020
1322.088720
1322.392260
1322.540350
1322.816560
1323.111470
1323.223150
1323.324220
1323.491020
1324.107810
1324.579120
1324.942100
1325.050780
1325.235830
1325.501650
1325.739770
1326.063780
1326.246280
1326.441750
1326.630740
1326.897860
1327.299910
1327.657760
1327.820760
1327.905540
1328.065140
1328.530640
1328.754010
1328.917660
1329.174100
1329.300940
1329.533800
1329.970090
1330.617390
1330.891170
1330.943040
1331.137610
1331.254270
1331.419930
1331.751800
1332.027730
1332.277040
1332.636850
1332.864020
1333.089110
1333.259400
1333.849550
1334.100710
1334.270640
1334.679320
1334.748830
1335.071960
1335.162040
1335.333370
1335.589590
1335.730090
1335.918540
1336.176760
1336.447790
1336.708430
1337.078580
1337.294180
1337.513140
1337.866050
1338.014960
1338.225690
1338.610110
1338.787460
1339.268330
1339.430960
1339.575560
1339.962340
1340.389550
1340.694980
1340.920380
1341.132290
1341.301580
1341.686330
1341.775060
1342.149370
1342.359570
1342.513890
1342.898670
1343.353540
1343.428410
1343.642930
1344.081420
1344.250920
1344.527230
1344.897980
1345.039080
1345.484910
1345.926810
1346.258250
1346.545770
1346.684570
1346.896860
1346.996580
1347.199650
1348.093270
1348.247250
1348.739700
1349.068800
1349.327760
1349.727210
1350.033770
1350.471870
1350.797600
1351.128810
1351.434290
1351.559970
1351.625460
1351.667290
1352.141910
1352.819340
1353.410060
1353.709750
1353.926400
1353.990670
1354.210160
1354.326970
1354.720360
1355.213490
1355.404450
1355.572730
1355.758220
1355.976170
1356.410100
1356.859650
1357.142440
1357.535020
1357.852960
1357.992840
1358.406810
1358.465520
1358.636320
1359.100890
1359.380540
1359.570290
1359.644600
1359.813770
1359.900800
1360.250370
1360.382390
1360.491170
1360.805410
1361.172150
1361.458890
1361.787160
1362.144520
1362.566110
1362.793900
1362.988830
1363.051740
1363.102290
1363.647140
1364.118560
1364.434000
1364.725660
1364.970040
1365.306770
1365.689880
1366.270010
1366.410070
1366.444240
1366.515290
1366.741810
1367.208110
1367.418880
1367.691690
1367.935660
1368.420860
1368.767990
1368.961240
1369.174690
1369.350810
1369.485900
1369.633390
1369.877300
1370.314680
1370.616840
1370.933530
1371.062090
1371.337270
1371.803390
1372.140130
1372.520190
1372.722000
1372.985600
1373.167670
1373.510650
1373.689690
1374.379640
1374.533640
1375.032210
1375.373580
1375.533860
1375.669450
1376.120250
1376.297830
1376.884810
1377.163550
1377.492850
1377.754720
1378.115260
1378.296790
1378.497160
1378.549200
1378.599240
1378.680020
1379.235480
1379.716280
1379.955510
1380.095190
1380.346250
1380.608470
1380.898480
1381.179140
1381.526970
1381.860320
1382.085040
1382.423590
1382.640630
1382.955060
1383.290120
1383.537690
1383.694550
1383.740200
1383.846410
1383.965950
1384.056750
1384.166790
1384.473140
1384.594210
1385.196960
1385.422880
1385.834920
1386.163600
1386.466450
1386.697380
1386.890400
1387.085840
1387.506400
1387.916560
1388.216570
1388.427540
1388.752590
1388.880510
1389.069840
1389.316890
1389.485650
1389.899830
1390.283060
1390.946260
1391.160520
1391.274770
1391.552930
1391.982890
1392.249230
1392.431690
1392.848780
1393.122520
1393.362310
1393.533210
1394.106460
1394.237340
1394.404770
1394.761610
1394.956930
1395.180280
1395.384120
1395.586940
1395.768390
1396.001950
1396.400870
1396.515060
1396.770940
1397.047670
1397.432270
1397.676090
1397.939260
1398.207530
1398.407030
1398.556740
1398.788060
1399.129560
1399.488160
1399.984970
1400.175640
1400.516100
1400.694690
1400.860840
1401.082240
1401.234720
1401.520460
1401.958090
1402.191090
1402.622330
1402.822850
1403.093370
1403.324200
1403.590710
1403.828840
1404.104500
1404.443860
1404.536180
1404.618360
1404.689510
1404.749990
1404.791180
1405.406610
1405.525960
1406.207590
1406.468510
1406.630120
1407.048600
1407.404530
1407.527320
1407.839240
1408.084410
1408.261030
1408.476860
1408.859190
1409.118120
1409.506400
1409.631860
1409.680230
1409.741640
1409.866890
1410.085920
1410.344960
1410.929240
1411.183130
1411.687410
1411.944960
1412.199130
1412.365430
1412.571710
1412.755130
1413.139170
1413.487010
1413.754470
1414.064290
1414.200860
1414.377050
1414.754910
1415.074730
1415.346080
1416.459100
1416.509490
1416.708850
1417.059850
1417.276960
1417.811790
1417.916340
1418.288110
1418.500140
1418.625090
1418.734580
1419.061510
1419.202610
1419.516960
1419.853180
1420.160270
1420.447330
1420.726580
1420.970140
1421.260380
1421.526330
1421.662170
1421.744670
1422.824810
1422.949940
1423.070300
1423.372420
1423.580490
1423.711380
1424.057030
1424.782390
1424.933150
1425.112310
1425.419050
1425.612180
1425.754640
1425.948330
1426.163310
1426.290550
1426.353600
1426.534380
1426.956460
1427.227280
1427.597170
1427.782130
1428.156180
1428.454500
1428.693970
1428.801640
1429.022580
1429.463410
1429.691450
1430.007970
1430.124470
1430.379600
1430.625570
1430.953230
1431.280040
1431.446740
1431.883790
1431.948050
1432.140400
1432.640310
1432.824980
1433.071440
1433.421040
1433.612340
1433.834940
1434.022330
1434.429580
1434.569210
1434.707740
1434.823430
1434.996010
1435.328930
1435.804680
1435.901560
1436.120290
1436.362210
1436.537920
1436.680090
1436.771650
1436.887330
1437.153050
1437.503150
1437.869120
1438.104770
1438.259830
1438.431470
1438.608420
1438.942700
1439.202330
1439.574610
1439.764940
1439.963070
1440.229750
1440.514870
1440.641130
1440.814630
1440.950620
1441.217620
1441.574300
1441.761760
1441.952380
1442.306830
1442.583850
1443.048850
1443.310560
1443.469650
1443.707900
1444.139420
1444.396030
1444.534690
1444.768670
1445.165290
1445.355080
1445.582800
1445.834470
1446.058310
1446.202180
1446.512750
1446.617140
1447.093080
1447.346320
1447.626300
1448.005770
1448.350410
1448.599230
1448.858910
1449.032680
1449.195350
1449.437600
1449.771460
1449.876380
1450.250640
1450.617600
1450.799910
1451.165480
1451.338930
1451.715510
1451.910710
1452.025880
1452.255310
1452.521510
1452.892720
1453.134110
1453.449930
1453.608420
1453.813230
1454.088310
1454.313820
1454.531580
1454.784940
1454.979460
1455.097250
1455.403320
1455.900960
1456.032020
1456.245550
1456.460460
1456.630700
1457.129200
1457.979940
1458.309390
1458.763220
1458.866150
1458.955920
1459.061860
1459.878290
1460.022510
1460.353650
1460.649150
1460.928930
1461.108540
1461.346260
1461.506870
1461.612090
1461.826940
1462.292540
1462.549370
1462.725780
1463.206180
1463.478640
1463.808040
1464.060630
1464.189450
1464.453480
1464.558880
1464.837650
1465.212860
1465.339070
1465.596610
1465.909410
1466.213740
1466.454260
1466.735140
1467.125630
1467.392040
1467.654580
1468.117790
1468.435820
1468.618570
1468.907760
1469.026860
1469.332700
1469.563620
1469.750180
1470.076220
1470.259430
1470.474580
1470.849760
1471.124530
1471.242950
1471.378230
1471.755280
1471.807800
1471.867810
1471.942440
1472.372630
1472.665060
1472.989760
1473.160870
1473.350760
1473.626650
1473.944640
1474.304560
1474.570130
1474.748130
1474.902260
1475.085600
1475.331660
1475.806660
1476.283350
1476.433510
1476.599800
1476.997690
1477.222180
1477.578990
1477.785100
1478.203870
1478.349560
1478.533060
1478.792760
1479.238940
1479.651270
1479.817970
1480.004330
1480.171880
1480.338830
1481.040590
1481.231180
1481.488630
1481.955040
1482.232350
1482.468640
1482.807600
1483.035820
1483.474040
1483.649970
1483.871420
1484.129670
1484.401410
1484.526940
1484.781860
1484.930830
1485.288730
1485.524970
1485.841260
1486.129850
1486.325940
1486.775370
1487.038010
1487.197140
1487.545500
1487.714040
1487.875560
1488.209220
1488.525860
1488.775160
1489.043280
1489.121690
1489.487910
1489.855780
1490.001940
1490.330370
1490.768170
1490.992460
1491.109020
1491.403960
1492.013630
1492.231450
1492.543700
1492.692290
1492.786700
1492.987910
1493.156480
1493.492880
1493.608920
1494.103780
1494.272160
1494.715690
1494.881850
1495.202760
1495.314780
1495.783390
1495.931090
1496.245490
1496.712960
1496.997840
1497.173670
1497.835800
1497.891140
1498.014110
1498.194590
1498.576680
1498.718210
1499.091840
1499.237200
1499.314330
1499.389730
1499.463060
1499.518160
1500.372110
1500.505520
1500.853230
1501.018980
1501.129540
1501.368030
1501.939790
1502.143790
1502.319420
1502.543620
1502.857470
1503.167760
1503.360970
1503.739910
1504.142590
1504.577240
1504.732590
1504.930770
1505.236040
1505.565690
1505.827280
1506.014370
1506.167190
1506.454110
1506.607430
1506.663580
1506.887350
1507.159810
1507.443710
1507.828250
1507.980810
1508.102310
1508.382450
1508.588610
1508.781160
1508.962860
1509.393140
1509.909610
1510.093070
1510.244020
1510.619720
1511.082870
1511.231780
1511.620340
1511.821830
1512.085640
1512.353700
1512.734630
1512.957400
1513.421810
1513.588490
1513.805400
1514.041100
1514.294350
1514.503250
1514.653480
1514.846310
1515.121430
1515.483460
1515.710510
1515.946880
1516.159370
1516.573060
1516.757710
1516.911290
1517.227300
1517.492070
1517.691010
1518.040320
1518.271220
1518.466240
1518.873500
1519.542330
1519.744040
1519.959390
1520.210150
1520.468910
1520.713180
1520.841190
1521.045300
1521.349350
1521.555470
1521.887120
1522.035850
1522.509480
1522.855850
1523.419560
1523.595110
1523.725780
1524.023010
1524.473480
1524.604200
1524.930400
1525.159580
1525.452490
1525.814180
1525.946090
1526.179390
1526.332270
1526.572980
1526.900270
1527.254750
1527.777010
1527.941020
1528.116940
1528.548770
1528.938240
1529.185650
1529.620890
1529.896680
1530.340190
1530.669070
1530.794620
1531.101710
1531.380380
1531.576730
1531.968790
1532.136800
1532.439620
1532.824250
1532.999090
1533.239470
1533.662030
1533.900590
1534.171870
1534.528800
1534.902280
1535.473750
1535.663860
1536.036070
1536.325540
1536.450170
1536.627700
1537.071250
1537.258420
1537.403290
1537.616850
1537.958290
1538.142900
1538.534110
1538.898620
1539.052170
1539.277040
1539.743690
1540.058580
1540.251230
1540.341100
1540.426190
1540.929550
1541.375820
1541.714630
1541.838740
1542.161250
1542.693010
1542.815000
1543.228290
1543.343130
1543.530230
1543.865740
1544.145350
1544.637720
1545.205750
1545.358800
1545.596070
1545.853580
1546.227330
1546.569060
1546.809840
1547.207120
1547.491630
1547.686900
1547.881220
1548.140940
1548.313710
1548.422690
1548.855370
1549.110590
1549.434170
1549.928760
1550.038930
1550.133170
1550.218190
1550.374160
1550.781970
1550.845380
1551.016530
1551.585550
1551.996380
1552.247680
1552.628500
1552.822310
1553.236500
1553.478710
1553.647580
1553.847020
1554.146980
1554.505210
1554.775130
1554.846820
1554.901830
1554.949040
1555.156140
1555.344820
1555.771030
1556.132050
1556.505220
1557.248920
1557.390730
1557.669840
1557.806820
1558.203390
1558.350750
1558.740340
1558.922980
1559.081030
1559.667290
1559.793350
1559.960220
1560.341210
1560.607640
1560.738390
1561.083290
1561.335890
1561.648010
1562.096860
1562.259950
1562.559770
1562.859170
1562.945830
1563.218250
1563.317910
1563.625470
1564.055580
1564.385120
1565.052800
1565.255680
1565.984310
1566.218070
1566.359210
1566.631490
1566.952710
1567.355790
1567.407920
1567.489420
1567.539190
1567.682980
1568.163960
1568.538480
1568.604390
1568.789230
1569.216760
1569.428490
1570.007110
1570.242510
1570.829200
1571.395050
1571.605920
1571.815650
1572.153350
1572.683420
1572.932360
1573.211750
1573.556090
1573.812790
1573.983600
1574.162690
1574.443710
1575.084870
1575.303240
1575.505380
1575.764410
1575.905010
1576.218160
1576.287250
1576.428500
1576.763850
1576.948920
1577.366980
1577.802800
1577.930590
1578.232440
1578.624590
1579.108470
1579.331230
1579.520870
1579.777360
1580.161020
1580.374990
1580.681660
1580.934660
1581.140110
1581.426050
1581.658300
1582.222970
1582.354680
1582.541720
1582.710110
1583.229720
1584.596230
1584.925470
1585.120740
1585.343930
1585.535230
1585.832610
1586.562380
1586.674850
1586.874500
1586.973010
1587.157850
1587.555410
1587.717220
1588.028200
1588.195400
1588.436010
1588.653290
1588.958280
1589.231560
1589.647160
1589.974900
1590.093300
1590.325780
1590.698460
1590.919400
1591.200420
1591.400890
1591.694000
1591.965640
1592.250040
1592.576540
1593.032240
1593.514230
1593.557430
1593.945910
1594.351800
1594.585540
1595.258110
1595.441650
1595.727370
1595.957250
1596.398430
1596.882550
1597.041190
1597.447840
1597.761210
1598.111090
1598.605790
1598.973690
1599.343480
1599.986100
1600.365070
1600.855420
1601.075100
1601.568400
1601.828280
1602.056230
1602.333050
1602.538050
1602.616390
1602.709980
1603.224580
1603.724440
1603.978090
1604.320360
1604.783720
1605.014460
1605.298700
1605.640960
1606.011310
1606.111850
1606.186820
1606.272070
1606.403160
1607.325000
1607.818220
1608.677500
1608.963220
1609.129280
1609.644860
1610.012230
1610.189530
1610.600550
1611.123840
1611.505990
1611.852000
1612.136540
1612.222530
1612.804730
1612.891970
1612.979290
1613.599250
1613.801500
1614.102110
1614.515530
1614.842080
1614.928590
1615.316990
1615.696570
1615.905580
1616.159350
1616.610310
1617.242580
1617.582050
1617.788220
1617.946010
1618.129130
1618.463090
1618.782170
1619.201510
1619.337700
1619.939470
1620.091620
1620.903900
1621.082760
1621.255210
1621.830600
1622.014100
1622.382030
1623.075230
1623.285220
1623.452950
1623.630190
1624.214170
1624.450840
1624.648280
1624.852390
1625.067470
1625.566210
1625.700160
1625.886940
1626.146550
1626.477630
1626.749420
1627.147770
1627.407630
1627.632670
1628.235450
1628.720310
1629.067500
1629.196520
1629.543690
1629.684760
1630.634570
1630.829590
1631.448480
1631.874280
1632.093970
1632.318640
1632.502480
1632.859320
1632.987900
1633.689920
1634.197450
1634.818240
1635.567110
1636.129070
1636.317130
1636.458190
1636.883050
1637.529090
1637.816390
1638.195890
1638.499640
1638.609940
1638.915070
1639.644010
1640.064310
1640.663370
1641.014800
1641.506440
1641.729320
1642.045340
1642.521110
1642.766220
1643.572410
1643.906220
1644.801330
1645.039110
1645.334440
1645.705750
1646.030380
1646.185400
1646.560960
1646.980530
1647.407100
1647.706700
1648.230970
1648.663690
1649.109030
1650.045050
1650.567660
1651.019240
1651.713270
1651.924140
1652.157750
1652.562570
1652.795270
1653.208420
1653.278890
1653.479320
1654.064740
1654.334780
1654.478050
1654.818690
1655.159890
1656.002440
1657.358580
1657.840210
1657.931650
1658.177520
1658.319160
1658.409100
1659.188410
1659.851760
1660.405130
1660.786230
1661.537370
1661.736420
1662.096210
1662.390580
1663.326770
1663.668660
1664.032260
1664.407590
1665.035740
1665.466080
1665.711090
1666.627920
1667.582900
1668.445720
1669.519720
1669.924440
1670.189850
1671.067990
1671.258780
1671.687520
1672.380070
1672.671210
1674.250940
1674.461620
1674.958000
1675.095120
1676.001060
1676.145610
1676.544330
1677.122610
1677.573730
1677.753940
1678.843880
1680.214700
1680.427640
1681.483100
1682.763920
1683.717880
1683.920720
1686.425410
1688.744640
1689.676250
1690.403270
1691.426230
1691.603530
1692.228430
1693.486900
1695.263700
1696.945160
1698.179950
1698.365900
1698.811520
1701.358840
1702.041070
1702.464140
1702.878570
1704.709250
1705.121930
1705.673320
1706.404900
1706.566460
1708.411080
1709.646160
1710.938460
1712.530720
1713.049030
1714.526630
1715.356250
1716.345320
1716.475850
1716.951690
1717.480120
1717.559620
1719.360800
1721.632650
1721.981470
1722.526780
1724.443750
1725.136100
1726.745280
1730.113550
1732.183380
1732.711340
1733.422790
1734.073890
1736.366540
1739.627550
1740.077920
1740.624710
1740.762570
1744.089860
1746.185560
1747.107570
1748.658060
1749.098570
1750.674250
1751.077440
1751.221540
1751.787870
1751.844070
1752.316480
1752.638220
1753.285140
1753.527690
1753.639560
1754.145180
1755.167020
1756.222280
1756.426160
1756.970940
1757.138520
1757.642460
1758.007540
1758.675940
1758.752660
1759.041840
1759.745930
1760.002650
1760.876800
1761.174130
1761.405850
1762.124220
1762.560170
1763.225570
1763.866150
1764.642530
1764.920140
1765.100660
1765.398170
1765.748580
1766.070550
1766.902490
1767.458740
1767.736070
1767.883420
1768.091600
1768.520620
1768.712310
1769.007160
1769.292750
1769.808300
1770.043220
1770.367430
1770.951440
1771.411470
1771.720280
1771.920770
1772.121790
1773.150950
1773.403400
1773.589500
1773.774300
1773.920020
1774.357470
1774.524680
1775.027870
1775.360500
1775.666670
1776.646320
1777.051220
1777.688830
1778.029820
1778.224690
1778.714100
1779.038770
1780.093850
1780.277400
1780.596420
1781.172320
1782.060800
1783.543690
1784.001210
1784.318400
1785.447640
1785.861350
1786.498120
1786.601270
1787.236060
1787.887570
1788.034360
1788.551430
1788.870110
1790.182980
1790.331360
1790.574320
1790.682930
1791.285090
1791.771050
1791.957840
1792.999290
1793.149610
1793.335070
1793.525010
1793.946270
1794.239530
1794.578220
1795.379440
1796.273370
1796.443220
1796.623190
1796.736080
1797.222450
1797.618360
1797.995280
1798.290040
1798.375650
1798.933340
1799.433070
1800.281520
1800.536980
1800.728630
1801.003150
1801.187690
1802.547210
1803.554180
1803.901970
1804.659460
1805.018050
1805.290300
1805.756960
1805.983610
1806.172530
1806.618130
1806.872670
1807.493760
1807.970150
1808.156760
1808.684540
1809.068250
1809.344330
1809.515900
1809.968320
1810.391890
1810.748750
1811.296510
1811.538960
1811.705080
1812.011150
1812.257650
1812.814900
1813.834100
1814.168340
1814.640620
1814.911130
1815.288250
1816.171900
1816.410110
1816.879210
1817.077640
1817.539330
1817.813790
1818.338220
1818.411710
1819.299540
1819.885920
1820.250040
1820.770360
1821.047510
1821.564830
1821.810260
1822.360690
1822.548070
1822.914760
1823.139310
1823.356430
1823.506030
1823.990510
1824.328900
1824.677780
1825.038490
1825.520850
1825.717000
1825.942860
1826.459520
1826.650650
1827.030490
1828.205200
1829.593130
1829.842790
1830.118210
1830.402200
1831.142730
1831.943710
1832.722230
1833.492830
1833.593450
1834.286000
1834.483830
1835.289550
1835.604890
1836.042850
1836.605220
1836.896670
1837.634470
1838.455370
1838.623670
1838.952550
1839.596580
1839.699060
1839.847590
1840.336120
1841.083760
1842.134150
1842.712130
1843.193610
1843.674400
1844.085000
1844.590230
1845.481930
1846.165070
1847.558550
1849.069960
1849.436240
1850.032580
1850.300570
1850.413450
1851.506780
1852.126170
1852.758640
1853.146940
1853.730670
1854.272110
1854.726760
1855.553550
1855.882650
1857.036540
1857.633350
1857.813750
1858.061500
1858.394290
1858.570920
1859.458020
1859.609850
1859.933610
1860.041470
1860.753690
1861.463320
1861.754810
1861.976580
1862.756180
1863.076680
1863.417150
1863.606300
1863.987900
1864.345860
1864.769480
1865.032120
1865.726600
1865.811120
1866.161240
1866.250950
1866.638450
1867.163740
1867.922050
1868.163710
1868.436520
1869.000670
1869.335610
1870.060370
1870.515790
1870.689680
1871.117920
1871.364690
1871.570400
1872.043760
1872.555030
1872.887370
1873.091550
1873.726810
1873.839930
1874.092170
1874.439060
1875.833520
1877.152050
1877.403780
1877.555590
1878.966260
1879.468660
1879.655320
1879.957030
1880.014840
1880.300650
1880.721730
1880.966520
1881.209420
1882.420630
1882.845410
1883.062760
1883.499580
1883.612900
1883.718940
1883.978920
1884.205350
1885.337430
1886.196820
1886.747260
1887.097150
1887.702870
1887.935440
1888.213850
1888.292100
1888.731830
1889.373070
1889.778460
1890.135950
1890.791440
1891.664530
1892.062430
1892.322210
1892.758450
1892.977290
1893.302780
1893.734000
1894.152640
1894.572900
1894.636560
1894.811770
1895.303950
1895.798690
1896.066880
1896.289790
1896.377600
1896.455780
1896.825670
1897.365190
1897.702860
1897.950700
1898.194980
1898.596560
1898.779440
1899.180210
1899.646800
1899.887070
1900.114840
1900.297060
1900.810970
1901.106070
1901.409470
1901.517190
1901.832320
1902.324610
1902.784300
1903.176770
1903.437510
1904.342720
1905.386490
1905.685440
1906.006860
1906.140760
1906.619540
1907.172590
1907.413700
1907.674800
1908.627670
1908.847180
1909.222430
1909.798350
1910.315290
1910.462750
1910.923160
1911.203260
1911.596850
1911.949230
1912.071000
1912.421670
1912.570680
1913.618560
1913.835400
1914.766480
1915.287970
1915.462010
1915.725820
1916.146570
1916.674610
1917.222950
1917.580270
1917.850080
1918.634990
1918.733480
1919.016660
1919.303920
1919.686410
1920.152260
1920.702740
1921.230620
1921.829160
1922.364530
1922.984180
1923.348980
1923.490980
1924.035440
1924.272230
1924.536110
1925.028660
1926.061090
1926.290710
1926.921120
1927.191690
1927.570220
1927.798380
1928.149630
1928.639350
1928.925250
1929.465510
1930.164810
1930.513810
1930.844950
1931.288760
1931.756870
1932.673310
1932.799990
1933.508230
1934.030940
1934.383840
1934.669850
1936.291210
1937.784140
1938.361440
1938.615690
1938.956950
1939.742590
1940.517630
1941.086180
1941.379870
1942.317340
1943.285680
1945.799900
1946.771820
1947.303880
1950.969050
1953.446280
1968.062810
2375.920930
2376.051860
2381.498990
2388.646420
2389.197880
2396.670210
2400.537360
2407.566180
2407.703510
2411.626090
2413.170480
2413.346760
2415.100770
2415.189440
2415.744220
2417.832730
2418.574280
2419.267650
2421.846380
2423.201790
2423.907500
2425.378120
2427.617580
2428.951200
2429.096120
2430.416510
2430.927270
2432.541440
2432.825120
2433.179660
2433.571530
2434.459680
2434.864680
2435.641890
2436.539240
2437.516300
2437.846060
2438.449590
2439.164610
2439.793740
2440.230670
2440.288350
2440.551860
2441.135780
2441.587060
2442.126550
2442.305030
2442.803320
2443.175340
2443.948310
2444.288500
2444.455060
2444.781920
2445.023610
2445.396120
2446.091440
2446.437460
2446.668880
2447.055720
2447.209500
2447.674430
2447.895250
2448.585040
2449.146780
2449.485210
2449.602590
2449.841960
2450.077070
2450.746140
2451.104660
2451.284900
2451.739710
2451.866560
2452.014020
2452.700990
2452.947880
2453.282060
2453.478060
2454.127550
2454.361710
2454.741760
2455.162410
2455.616600
2456.468530
2457.227250
2457.865660
2458.100420
2458.579440
2458.661810
2459.007990
2459.863100
2460.460880
2461.023020
2461.829060
2462.618430
2462.775030
2463.271980
2463.916790
2464.288770
2464.593170
2465.921090
2466.458580
2466.803990
2467.092810
2467.369000
2467.811890
2468.372720
2468.564960
2469.010580
2469.292480
2469.573900
2470.290560
2470.720300
2470.858220
2470.956550
2471.494310
2471.879570
2472.164770
2472.781810
2473.035640
2473.114870
2473.533820
2473.919700
2474.424700
2474.794170
2475.296990
2476.128080
2476.346610
2476.578780
2476.796590
2477.109980
2477.477190
2477.871120
2478.088920
2478.528340
2478.796070
2479.249530
2479.666820
2479.873790
2480.577860
2481.138450
2481.804020
2482.494230
2482.785320
2483.151580
2483.247540
2483.714440
2484.076320
2484.306940
2485.370480
2485.669140
2485.976940
2486.172390
2486.767360
2487.052060
2487.631930
2487.976900
2488.762970
2489.021930
2489.383770
2490.253170
2490.851150
2491.142900
2491.704740
2492.049990
2492.331320
2492.650350
2492.854270
2493.906310
2494.388080
2494.615750
2494.857630
2495.232130
2495.950930
2496.187450
2496.635650
2496.865810
2497.120950
2497.455920
2497.828120
2498.604390
2499.108280
2499.892920
2500.043580
2500.511820
2501.180820
2502.075030
2502.317750
2502.793610
2503.541450
2503.893060
2504.097430
2504.701400
2505.025760
2505.357510
2505.693630
2506.719160
2506.812230
2507.339510
2507.531350
2508.959320
2509.723020
2510.205660
2510.879140
2511.170870
2511.324090
2512.054920
2512.730570
2513.012120
2513.331800
2513.948940
2514.582220
2514.855280
2515.032890
2515.315820
2515.745440
2516.255480
2516.904330
2517.146290
2517.361420
2517.504010
2517.896500
2518.907660
2519.483310
2519.756610
2520.036110
2520.255750
2520.465010
2521.328150
2521.580890
2523.291540
2523.776750
2523.911820
2524.315170
2524.415390
2524.745510
2525.226200
2526.281600
2526.549240
2526.789660
2527.120610
2527.412650
2527.588550
2527.995050
2529.014600
2529.245560
2530.327410
2530.480910
2530.686030
2531.099130
2531.287530
2531.511370
2532.058750
2533.510470
2533.725720
2534.405380
2534.845430
2535.199400
2535.887610
2536.137700
2536.391930
2536.520570
2536.790470
2536.981220
2537.754770
2537.959440
2538.786150
2539.060060
2539.612950
2540.243190
2540.519860
2541.047760
2541.797840
2542.151610
2542.634920
2543.025540
2543.303940
2544.130860
2544.695740
2545.004450
2545.333870
2545.613880
2545.896470
2546.074410
2546.461340
2546.659390
2546.755620
2547.069640
2547.598610
2547.789020
2548.232270
2548.560810
2548.788790
2549.008520
2549.710660
2550.666020
2550.932660
2551.382200
2551.602980
2552.503690
2552.917000
2553.344290
2553.618700
2553.984240
2554.080470
2554.318380
2554.504720
2554.985410
2555.527980
2556.098820
2556.310270
2556.613670
2556.845450
2557.256390
2557.927450
2558.389580
2558.869590
2559.207890
2559.339850
2559.980970
2560.234100
2560.633520
2560.953210
2561.305970
2561.805000
2562.220760
2562.360820
2562.523930
2562.791910
2563.236630
2563.854240
2564.149000
2565.304390
2565.696680
2565.895180
2566.237300
2566.411630
2567.295930
2568.091270
2568.554310
2568.716140
2569.321570
2570.334950
2570.546030
2571.262150
2571.875760
2572.215690
2572.645620
2573.792420
2574.283150
2574.454160
2574.640450
2574.963280
2575.418560
2576.328910
2576.763800
2577.504690
2578.098320
2578.402220
2578.943240
2579.547680
2580.147280
2580.281890
2580.498890
2580.625020
2581.539620
2581.794830
2582.371010
2583.092250
2583.417710
2584.189590
2585.104770
2585.895770
2586.290640
2586.695280
2586.813530
2587.442960
2587.739940
2588.092610
2588.691100
2588.819910
2589.252410
2589.510810
2590.138250
2590.679070
2590.909550
2591.186450
2591.377340
2592.163930
2592.556810
2592.697740
2593.046120
2593.893500
2594.080020
2594.435830
2594.712170
2595.425500
2595.626300
2596.157060
2596.482810
2596.802790
2597.491410
2597.966440
2598.366580
2598.880180
2599.425540
2599.627410
2599.888590
2600.106730
2600.314850
2600.697210
2601.240560
2601.344420
2601.897670
2601.953110
2602.270570
2602.541140
2603.257110
2603.922830
2604.655010
2605.805410
2606.036310
2606.640380
2607.040540
2607.576120
2607.948150
2608.072430
2608.428970
2608.902560
2609.457500
2609.890630
2610.609200
2611.688670
2612.098190
2613.283550
2614.105460
2614.521990
2615.469160
2615.827690
2616.924840
2617.287760
2617.714250
2618.003790
2618.932580
2619.362510
2619.858620
2620.782730
2621.016730
2621.155340
2621.603090
2622.320440
2622.807130
2623.302450
2623.625380
2624.080740
2624.422840
2625.075920
2625.616190
2626.512880
2627.608140
2630.550420
2631.325020
2632.213640
2632.511040
2632.930110
2634.669930
2634.955320
2635.413400
2635.868880
2636.647010
2636.785240
2637.161770
2638.327150
2638.927510
2639.503950
2640.477830
2640.903950
2641.111590
2641.322190
2642.519540
2643.070510
2643.849180
2644.349800
2644.680920
2647.241060
2647.612770
2648.691390
2650.552570
2651.703600
2654.036070
2657.807820
2660.787640
2661.189100
2661.711080
2668.855020
2669.522200
2672.107410
2673.039740
2673.973400
2675.215980
2676.726050
2677.024760
2679.908430
2680.279820
2682.328840
2682.445090
2683.582280
2684.039360
2684.677230
2686.923760
2687.498050
2687.539990
2688.803960
2689.354190
2690.011370
2693.430720
2695.161450
2696.735450
2698.822140
2708.892410
2853.251890
2888.415190
3178.802040
3187.779660
3201.093210
3229.149960
3229.263710
3232.220390
3236.548500
3238.565550
3240.395290
3240.484140
3243.116720
3243.357270
3246.249930
3246.376130
3246.925950
3248.513890
3249.062930
3250.293840
3250.812370
3251.176240
3251.451070
3251.759190
3252.342040
3252.531980
3253.054320
3253.972820
3255.265040
3255.627480
3255.733230
3255.970790
3256.543670
3257.849770
3258.283510
3258.915750
3259.511730
3259.701980
3259.843870
3260.632640
3260.961150
3261.077380
3261.667990
3263.586160
3264.971960
3265.365280
3265.527130
3266.491090
3266.697630
3267.690750
3268.139790
3268.331220
3268.667910
3269.216110
3269.593980
3269.842550
3270.412330
3270.689090
3270.875190
3271.567770
3271.809080
3272.363120
3272.586290
3273.090280
3273.767650
3273.917010
3274.218420
3275.109940
3275.245730
3276.071110
3276.339130
3276.635980
3276.955300
3278.008030
3278.125070
3278.323260
3278.638130
3279.263200
3279.447930
3279.816060
3280.067220
3280.418820
3280.733280
3280.976950
3281.137510
3281.498020
3282.737390
3282.992180
3283.369760
3283.544870
3283.724460
3284.083690
3284.649550
3284.984620
3285.620410
3285.792190
3286.233030
3286.641710
3287.139100
3287.897380
3287.999540
3288.285470
3288.422280
3288.898780
3289.100370
3289.206610
3289.571860
3289.781380
3290.167740
3290.351460
3290.522150
3291.443180
3291.616330
3292.118260
3292.498420
3292.771880
3293.228020
3293.514830
3293.735370
3294.110760
3294.220270
3294.623410
3295.018930
3295.484700
3295.715680
3296.215020
3296.310280
3297.147960
3297.736990
3297.972540
3298.220920
3298.557370
3298.748420
3299.060500
3299.861840
3300.003190
3301.180730
3301.543290
3301.921820
3302.202960
3302.406680
3302.787220
3302.968550
3303.299370
3303.760260
3304.173760
3304.245540
3304.640730
3304.819360
3305.257650
3305.816130
3306.353520
3306.824000
3307.811020
3308.110370
3308.552100
3308.954890
3309.191640
3309.818990
3309.904090
3310.190890
3310.413460
3310.727070
3311.301020
3312.188970
3312.288410
3312.402820
3312.705230
3313.368400
3313.703580
3313.942790
3314.574050
3314.877840
3315.033500
3315.689600
3315.960850
3316.457910
3316.750690
3316.993880
3317.151120
3318.227910
3318.608360
3318.814760
3319.125640
3319.524700
3319.891220
3320.610820
3321.069230
3321.242450
3321.838420
3322.552820
3323.199200
3323.559300
3323.758660
3323.930800
3324.415160
3324.877280
3325.238610
3325.997950
3326.521130
3326.820130
3327.062800
3327.530870
3327.737860
3328.331670
3328.622500
3329.154110
3329.516850
3329.731890
3330.154140
3330.640040
3330.899230
3330.991180
3331.461560
3331.883860
3332.351370
3332.711420
3333.078740
3333.561060
3333.833780
3334.029010
3334.290450
3335.142380
3335.661920
3336.233970
3336.478790
3338.142570
3338.540500
3338.962410
3339.474440
3339.671810
3340.055720
3340.388040
3340.820220
3341.383600
3341.484250
3342.328970
3343.259720
3343.477290
3343.881610
3344.352640
3345.003730
3345.195620
3345.366040
3345.660630
3345.802270
3346.477470
3346.639930
3347.248000
3347.458310
3348.137110
3348.443430
3348.622230
3348.880470
3349.625480
3350.260870
3350.701290
3351.108800
3351.826470
3353.332750
3353.652160
3353.842370
3354.084290
3354.375740
3354.753050
3355.591150
3356.104470
3356.221710
3357.376150
3357.496120
3357.756770
3358.034150
3358.441850
3359.477000
3359.782560
3360.773990
3361.551020
3362.019680
3362.716770
3362.901940
3363.266300
3363.945390
3364.207530
3364.452030
3365.991380
3366.116650
3366.370580
3366.518660
3368.007010
3368.225400
3368.394480
3369.417410
3369.658330
3369.836610
3370.417210
3370.844910
3372.689530
3372.971510
3373.422890
3374.064550
3374.222650
3374.922190
3375.361920
3375.702850
3376.057250
3376.379840
3377.207820
3377.562690
3378.046020
3378.310270
3378.579090
3379.472450
3379.650440
3379.859360
3380.503690
3380.817860
3381.043080
3382.643680
3383.090220
3384.134250
3384.511540
3384.728550
3385.240070
3385.563070
3386.408980
3386.969120
3387.088500
3387.404000
3387.925880
3388.189510
3388.412670
3388.671280
3389.670070
3389.920160
3390.966790
3391.741690
3391.933060
3392.713250
3392.876870
3393.396920
3393.749030
3394.180310
3395.045460
3395.568900
3395.991720
3397.311530
3397.539130
3397.865400
3398.002260
3398.426260
3398.904310
3398.991290
3399.760920
3400.398040
3401.173830
3401.567660
3402.176980
3402.705560
3403.471270
3403.939710
3404.312070
3404.867160
3405.101080
3405.398870
3406.317500
3406.538160
3407.593250
3407.693520
3408.172100
3409.473980
3409.866170
3410.401810
3410.615600
3412.047180
3412.418510
3412.919810
3413.427080
3413.645050
3414.924560
3415.356690
3415.883300
3416.034660
3416.451890
3417.042600
3418.171380
3418.535800
3418.749710
3419.023370
3419.230350
3419.606220
3419.976480
3420.241770
3420.921060
3421.368390
3421.616850
3422.085350
3422.357310
3422.838140
3423.238650
3423.408620
3423.954020
3424.168240
3424.386920
3425.391610
3425.639890
3425.796800
3425.930680
3426.385450
3426.640770
3427.599580
3428.015940
3428.426030
3429.004830
3429.633660
3430.216090
3430.592160
3430.860260
3430.959730
3432.566840
3432.960260
3433.288170
3433.538680
3433.812250
3434.222960
3434.327110
3434.696410
3434.994800
3435.240000
3435.732530
3436.081920
3436.356740
3436.830250
3437.222440
3437.831690
3438.544180
3439.049540
3439.286980
3439.493920
3440.115570
3440.301380
3440.536870
3441.656000
3442.163340
3442.348820
3443.334590
3443.670710
3443.924120
3444.009440
3444.407450
3444.921890
3445.087020
3446.045820
3446.746180
3447.396210
3447.829570
3448.032450
3448.341160
3448.786570
3449.198520
3449.824660
3450.050590
3450.241660
3451.737970
3452.368310
3452.809990
3453.165960
3453.408430
3453.879230
3454.101030
3455.380090
3455.600240
3455.859220
3456.220710
3456.584330
3456.969810
3457.148030
3457.754080
3458.591210
3459.186040
3459.702130
3460.046560
3460.697220
3461.692980
3462.095120
3462.915150
3463.567270
3464.278290
3464.920980
3465.088010
3465.331460
3465.743210
3465.902200
3466.251310
3466.816520
3467.193360
3467.829830
3468.953060
3469.212720
3469.573990
3470.000360
3470.835570
3471.120160
3472.162440
3472.552830
3472.685240
3472.914880
3473.335210
3473.624860
3474.528110
3474.766320
3475.669490
3476.216510
3476.687060
3476.927740
3477.413300
3477.656500
3479.594030
3480.073810
3480.651220
3481.682140
3482.190900
3483.202270
3483.729120
3484.593480
3485.115400
3485.852230
3486.267920
3487.134550
3487.387660
3488.500050
3489.263630
3489.928370
3490.150050
3490.457480
3491.409710
3492.164910
3493.361420
3493.550890
3494.964510
3496.393930
3496.897380
3497.776620
3499.050690
3499.481500
3500.594140
3501.348060
3501.782590
3502.140430
3503.621250
3503.922460
3504.739860
3505.612990
3506.167400
3506.266790
3506.668330
3506.871500
3507.549220
3508.053420
3508.696100
3509.750200
3510.480510
3511.218370
3511.442970
3512.516120
3513.031280
3514.278150
3514.695080
3515.071940
3515.772140
3516.461650
3517.805380
3518.418000
3519.165220
3520.133810
3520.669830
3521.091820
3522.018230
3522.808980
3523.758300
3526.470740
3527.809000
3528.367710
3528.744310
3529.904780
3530.118730
3530.730550
3531.652510
3532.735110
3534.175160
3534.695280
3535.414810
3536.604320
3537.396740
3538.211400
3539.694720
3540.848630
3541.164360
3541.759760
3543.117430
3543.691110
3546.938330
3549.961570
3552.230960
3554.820890
3555.219330
3556.308330
3556.499930
3559.878060
3561.009130
3561.612470
3562.286920
3562.558440
3563.137650
3564.424560
3567.481100
3569.719430
3572.087220
3572.977970
3573.959540
3575.858930
3576.511950
3577.342960
3577.952250
3578.342810
3579.934510
3580.275890
3581.531820
3582.311500
3582.824990
3582.883460
3583.504650
3584.183600
3584.821440
3584.942830
3585.365530
3587.038510
3587.458940
3588.116650
3588.890380
3589.500690
3590.433100
3591.251060
3591.687100
3592.501170
3592.756260
3593.323510
3594.211230
3596.921990
3597.502850
3597.584000
3599.281240
3600.479020
3601.351140
3602.446300
3602.902350
3604.657050
3604.757730
3607.050760
3610.100000
3615.645750
3615.928960
3617.188830
3619.676040
3621.631830
3622.206870
3622.523060
3623.131690
3625.534440
3625.808070
3626.383670
3628.381160
3629.515960
3630.457400
3632.449580
3637.738050
3638.378440
3638.741930
3641.218000
3642.504930
3644.774360
3648.687040
4105.904970
4155.186340
4163.801730
4172.341380
4177.884680
4178.418000
4179.991860
4185.191160
4186.149880
4188.072850
4191.823100
4191.881950
4193.899330
4194.383390
4194.450910
4196.686130
4198.360350
4198.898260
4199.350520
4199.533550
4199.909220
4200.974980
4201.142160
4202.359740
4203.722480
4203.850410
4204.012280
4204.210510
4204.601260
4205.472430
4205.935340
4206.159640
4206.969920
4207.860090
4207.995470
4208.624380
4209.393900
4210.080970
4210.378940
4210.828940
4211.241900
4211.636910
4212.146790
4212.596100
4213.183810
4213.326660
4214.714570
4215.796540
4216.062970
4216.383100
4216.749500
4217.494840
4217.795750
4218.178700
4218.562200
4218.965020
4219.304510
4219.678520
4219.877940
4220.106060
4221.152510
4221.327210
4222.549070
4223.028250
4223.156230
4223.677170
4224.104250
4224.717840
4224.877260
4225.138220
4225.767820
4226.428280
4226.611810
4226.999140
4227.563930
4227.843020
4228.193890
4228.885600
4229.236250
4229.942360
4230.354460
4230.539150
4230.984960
4231.111460
4231.488990
4232.045220
4232.287540
4232.674100
4233.458820
4233.929930
4234.344670
4235.211050
4235.527680
4235.862590
4236.423770
4236.731910
4237.023610
4237.586260
4237.879460
4238.545320
4238.823980
4240.018090
4240.601360
4240.918860
4241.062240
4242.158950
4242.413360
4242.557210
4243.624140
4243.733780
4243.954260
4244.997070
4245.298830
4245.869750
4246.744790
4247.006170
4247.566390
4247.675160
4248.370030
4249.626470
4250.129700
4250.883220
4251.492720
4251.649190
4251.998020
4252.243730
4252.420780
4252.633410
4252.902870
4253.633280
4253.850000
4254.205690
4254.546380
4255.078670
4255.379260
4255.558080
4255.666760
4256.445780
4256.903990
4257.016160
4257.754420
4258.089870
4258.277890
4258.352920
4258.796640
4260.048830
4260.120590
4260.796770
4260.873730
4261.087150
4261.451430
4261.871550
4262.322110
4262.634890
4263.394400
4263.706120
4263.995530
4264.493630
4264.706650
4265.086060
4265.535460
4266.198990
4266.487220
4267.162790
4267.474760
4267.768630
4268.482960
4269.037670
4269.841300
4270.195540
4270.496930
4271.891440
4272.260070
4272.450330
4273.016920
4273.475820
4273.903680
4274.508830
4274.639880
4275.067690
4276.040040
4276.531940
4276.823240
4277.103560
4278.449340
4278.605920
4279.179820
4279.749140
4279.966130
4280.258340
4281.224450
4281.306750
4281.846710
4282.148330
4282.763730
4283.202900
4283.455360
4283.986370
4284.131710
4285.041460
4285.302970
4285.397350
4286.665670
4286.875650
4287.394540
4287.604650
4288.673520
4289.016180
4289.261160
4289.508170
4290.008180
4290.228280
4290.809010
4291.909720
4292.220630
4293.589090
4293.794610
4294.044850
4294.350750
4295.164310
4295.334850
4295.518000
4296.077210
4296.505470
4296.778650
4297.301380
4297.418440
4298.319920
4298.489110
4299.283010
4299.493570
4301.288060
4301.586150
4301.844100
4301.958750
4302.067280
4303.056540
4303.266260
4303.920040
4303.952420
4304.506640
4304.649320
4305.417780
4305.971670
4306.206330
4306.681480
4307.104560
4307.343350
4308.362690
4308.498680
4309.288460
4310.235950
4310.580790
4310.909900
4311.045930
4311.229430
4312.007910
4312.382020
4312.532190
4312.608870
4313.819630
4314.310120
4314.380070
4314.563160
4315.066280
4315.216880
4315.665260
4316.237110
4316.644180
4316.799290
4316.863840
4317.795850
4317.969080
4318.903320
4319.222120
4320.041980
4320.633110
4321.176540
4321.603910
4321.779220
4322.818370
4322.890750
4323.866440
4324.427230
4324.891940
4325.786620
4325.836080
4326.125830
4326.573450
4326.675620
4327.252790
4328.066630
4328.173260
4328.686250
4328.917590
4329.073150
4329.761320
4330.163910
4330.335680
4330.852830
4331.040150
4331.810640
4331.967010
4332.141320
4332.842760
4333.387550
4333.812420
4335.478460
4335.682380
4335.903270
4336.023780
4336.055880
4336.209990
4337.418300
4338.185690
4338.268890
4338.781540
4339.337270
4339.454690
4339.936200
4340.358110
4341.052270
4341.268190
4341.368640
4341.863190
4341.985690
4342.695450
4343.107960
4344.037190
4344.313510
4344.651950
4344.883550
4345.630030
4345.844990
4346.123620
4346.848830
4347.020830
4347.608980
4348.393630
4349.024100
4349.229110
4350.346400
4350.427220
4350.771240
4351.025170
4351.456320
4351.886630
4352.151830
4352.711650
4353.500390
4354.187660
4354.255600
4354.325600
4354.433980
4354.739520
4355.544480
4355.955890
4356.917090
4357.173350
4357.440840
4357.903390
4358.082740
4359.408780
4360.760430
4361.084800
4361.687330
4362.350480
4362.541610
4363.949670
4364.209290
4365.090650
4365.597380
4365.968900
4366.417360
4366.515700
4367.706170
4368.143910
4368.313450
4368.473410
4369.353300
4369.894630
4370.278530
4371.128830
4371.563830
4371.814780
4372.144060
4373.280110
4373.364050
4373.494020
4374.090400
4374.516640
4375.574860
4376.076830
4376.617670
4377.021120
4377.714570
4377.867360
4378.399240
4378.542600
4379.244190
4379.917720
4380.066820
4380.660630
4381.175680
4381.456230
4381.772660
4382.176930
4382.510270
4384.087900
4384.382540
4384.866300
4385.130560
4385.298750
4385.345680
4385.898820
4386.035190
4386.330480
4386.449370
4387.349190
4387.478370
4387.932610
4388.862320
4389.002820
4389.605780
4389.988150
4390.273730
4390.647770
4391.282380
4391.619780
4392.539980
4393.029080
4393.666010
4394.260730
4394.367100
4394.483800
4395.671640
4395.754640
4396.542270
4396.660590
4397.174600
4397.381620
4398.767210
4398.911480
4399.175660
4400.151400
4400.647240
4400.921760
4401.489710
4402.057820
4402.795570
4403.048870
4403.191220
4403.324950
4404.022740
4404.158220
4404.366650
4405.031970
4405.255140
4406.021750
4406.462580
4407.861580
4408.276820
4408.410070
4408.538970
4409.396710
4409.688330
4409.867130
4410.025750
4410.579060
4411.761490
4411.889520
4412.478100
4412.563610
4412.678100
4413.399690
4414.072290
4414.525490
4414.813460
4415.142060
4415.245510
4416.945400
4417.109860
4417.215640
4417.493810
4418.448980
4418.732900
4418.875520
4419.116970
4419.364820
4419.507070
4420.592050
4421.261850
4422.048030
4422.285600
4422.380560
4422.502040
4422.644300
4423.164150
4424.025140
4424.454590
4424.873030
4425.001970
4425.092760
4425.297030
4425.846860
4426.161590
4426.271350
4427.150090
4427.778630
4428.067680
4428.264300
4428.630410
4429.308120
4429.432000
4429.708280
4430.327010
4430.716750
4431.354290
4431.794100
4431.861150
4432.641400
4432.956660
4433.107280
4433.132710
4433.276900
4434.295740
4434.967290
4435.117400
4435.842000
4436.120460
4436.452940
4436.943940
4437.036330
4437.305460
4437.953650
4438.576140
4438.939290
4439.052820
4439.701760
4440.045380
4440.977610
4442.254670
4442.486320
4442.886000
4442.949980
4443.092010
4443.455370
4444.770580
4444.845400
4445.474230
4445.609970
4445.715360
4446.279110
4446.398300
4446.513000
4447.222890
4447.387190
4448.446520
4449.682110
4450.063210
4450.499740
4450.941840
4452.029230
4452.536700
4452.619190
4453.001150
4453.313370
4453.674400
4454.315960
4455.103780
4455.722990
4456.041380
4456.235400
4456.400260
4456.630700
4457.077700
4457.254660
4457.325880
4457.496350
4458.101950
4458.281810
4459.043400
4459.473240
4459.657710
4460.227020
4460.448390
4461.881190
4462.463780
4462.707290
4462.906380
4463.863960
4463.972380
4464.316920
4465.218990
4465.965070
4466.291920
4466.798640
4467.297190
4467.641030
4468.170980
4468.400670
4469.158350
4469.524250
4470.011360
4470.872400
4472.017360
4472.345750
4472.471260
4473.677690
4473.801870
4474.072970
4474.404390
4474.601950
4475.225920
4475.651970
4475.707710
4475.956670
4476.377080
4477.044240
4477.503280
4477.877780
4478.244340
4478.672720
4478.773150
4479.150680
4479.696280
4480.170640
4481.376040
4481.564530
4482.268150
4482.310150
4482.506870
4483.745410
4483.906330
4484.030920
4484.854290
4486.170470
4486.922000
4487.099980
4487.771040
4488.520590
4488.700370
4489.475060
4489.962590
4490.354210
4490.517170
4490.978280
4491.399930
4491.665560
4492.343240
4492.477680
4492.732540
4493.982620
4494.096240
4494.612610
4495.124640
4495.222420
4495.983490
4496.671480
4497.069500
4497.423860
4498.134730
4498.332790
4498.491940
4499.070840
4499.421860
4500.161730
4500.447820
4501.018050
4501.635530
4501.861720
4502.096840
4502.328890
4502.380490
4502.504650
4502.845720
4503.477710
4503.825880
4504.477700
4504.690040
4505.240740
4505.925970
4506.056360
4506.100480
4506.899710
4507.625430
4507.807930
4507.919140
4508.422800
4508.582800
4508.975640
4510.210290
4510.390870
4510.904830
4511.488520
4511.859770
4512.126420
4513.020890
4513.385300
4514.146840
4514.544820
4514.832930
4514.951970
4515.470740
4516.180080
4516.970560
4517.088820
4517.387740
4517.899010
4518.705150
4519.002750
4519.127530
4519.257330
4519.397040
4520.205200
4520.679590
4521.408590
4521.451760
4521.627670
4522.101000
4522.480370
4522.900190
4523.200010
4523.693260
4523.792180
4523.852620
4524.008610
4524.516990
4525.561760
4525.690960
4526.206320
4526.858460
4527.037010
4527.541030
4527.970890
4528.233590
4528.679070
4529.951280
4530.335300
4530.752700
4531.073570
4531.466730
4532.179450
4532.352530
4532.447840
4532.602030
4533.165500
4533.523730
4534.152960
4534.558110
4535.429710
4535.824560
4535.952240
4536.463780
4536.729760
4537.079750
4537.625210
4537.879210
4537.982160
4538.281890
4538.677830
4538.840070
4539.221710
4539.670620
4540.126490
4540.459360
4540.642010
4541.174330
4541.814060
4542.332650
4542.688250
4542.832100
4543.106450
4543.457200
4543.573310
4544.355570
4544.825910
4545.391730
4546.083150
4546.333240
4546.776210
4548.352410
4548.707660
4549.130990
4549.915840
4550.210130
4550.431000
4550.909040
4551.270440
4551.978480
4552.133040
4552.789020
4553.211910
4553.794790
4554.055060
4554.183820
4554.378710
4555.249710
4555.357570
4555.487490
4555.758870
4556.202900
4556.940190
4557.067780
4557.488270
4557.819030
4558.001060
4558.572160
4559.461270
4560.193430
4560.571710
4561.064880
4561.267110
4561.600610
4561.710750
4562.371500
4562.855830
4563.149300
4563.664300
4564.807980
4564.916130
4564.970110
4565.992060
4566.383850
4566.754730
4567.181210
4567.285980
4568.140920
4568.275960
4568.806240
4569.263680
4569.484420
4569.684280
4569.825980
4571.334810
4572.516280
4572.827560
4573.256350
4573.366580
4574.268510
4574.363790
4574.567030
4575.188690
4575.580710
4577.199890
4577.756530
4578.639790
4578.693230
4578.797810
4579.619520
4579.800200
4580.592500
4580.885000
4581.088220
4581.577660
4581.763010
4582.620490
4582.864670
4582.954350
4582.994900
4583.691120
4584.847930
4585.089490
4585.386570
4585.677850
4586.152610
4586.909630
4587.290470
4587.366860
4587.970030
4588.534200
4588.637180
4589.278720
4589.585650
4589.728360
4590.128020
4590.398610
4590.763750
4591.043570
4591.162420
4591.478680
4591.908150
4592.171880
4592.878200
4593.037640
4593.991070
4594.336550
4595.050690
4595.323330
4595.755560
4595.811690
4595.916730
4596.071850
4596.525370
4597.363920
4597.450580
4597.509640
4597.974760
4598.604790
4598.981390
4599.492570
4599.624010
4599.782180
4600.123760
4600.814210
4601.043090
4602.050270
4602.194430
4602.621770
4602.970060
4603.734620
4604.002920
4604.198830
4604.573770
4604.761100
4605.190740
4605.845060
4606.058710
4606.574700
4606.842950
4606.948310
4607.045710
4607.746840
4607.836760
4608.315160
4608.807090
4609.056280
4609.591280
4610.158300
4611.187470
4611.477000
4611.554260
4611.935970
4612.095280
4612.974100
4613.218570
4613.929550
4614.293830
4614.520940
4614.843220
4615.211180
4615.298040
4616.065140
4616.529780
4616.652950
4617.346930
4617.537620
4617.749300
4618.161660
4618.510310
4619.099840
4619.505900
4620.325910
4620.511020
4620.678880
4620.748830
4621.002740
4621.670940
4621.873180
4621.956740
4622.262110
4622.478600
4623.232230
4623.446330
4623.651170
4623.878390
4624.504900
4625.245110
4625.301350
4625.502670
4625.812100
4627.000750
4627.325890
4627.793330
4628.570800
4628.710820
4628.823120
4629.148610
4629.567040
4630.122140
4630.692840
4631.204280
4631.642220
4631.780030
4632.286290
4632.581380
4633.197560
4633.512880
4633.708130
4634.385150
4634.816440
4634.995040
4635.259670
4635.908250
4636.261770
4636.476430
4636.540040
4636.594380
4637.556850
4638.131580
4638.484080
4639.461020
4639.670740
4639.838190
4640.747250
4640.878370
4641.849710
4642.311430
4642.659120
4643.053660
4643.303360
4643.863940
4644.220870
4644.581710
4644.950960
4645.109300
4645.664220
4645.950950
4645.998860
4646.469400
4647.550610
4647.620290
4648.104370
4648.369320
4648.790360
4648.975070
4649.821010
4650.303260
4650.668040
4650.846950
4652.022750
4652.411660
4652.776570
4653.149700
4653.570250
4653.718420
4653.848840
4654.123580
4654.466320
4654.702610
4655.533040
4656.215970
4656.592230
4656.693010
4656.787160
4657.703600
4658.082550
4658.299980
4658.856710
4659.125120
4659.205960
4659.327000
4659.498970
4659.917490
4660.199240
4660.768850
4661.109540
4661.715820
4661.912630
4662.436560
4662.851360
4663.467120
4664.216530
4664.600170
4664.764010
4665.068470
4665.490400
4665.828500
4666.045110
4666.089780
4666.161180
4666.811390
4667.466790
4668.192940
4668.580350
4668.870890
4669.026470
4669.203470
4669.690980
4670.004180
4670.754310
4671.118680
4671.365610
4671.980190
4672.540870
4672.673060
4673.158290
4673.518610
4673.731470
4674.057730
4674.735950
4674.793630
4674.889880
4675.143480
4675.821680
4676.550010
4677.272820
4677.394360
4677.770900
4678.077980
4678.349470
4678.898950
4679.232250
4679.506020
4680.020150
4680.456240
4680.605750
4680.651980
4681.249490
4681.603230
4681.779010
4681.892920
4682.312590
4682.674760
4683.091370
4683.217570
4683.637880
4683.879670
4684.332550
4684.537580
4684.732120
4685.262640
4685.591780
4685.931690
4686.073030
4686.754120
4687.158090
4687.453810
4687.948130
4688.187510
4688.429320
4688.673950
4688.987880
4689.141380
4689.675100
4689.994930
4690.293620
4690.496280
4690.910160
4691.106130
4691.951100
4692.247470
4692.303250
4692.394310
4692.770630
4693.428300
4693.714690
4694.218660
4694.383150
4694.585150
4694.846490
4695.016550
4696.029700
4696.254110
4696.503780
4696.864180
4697.148300
4697.730350
4697.885750
4698.233170
4698.617230
4698.792060
4699.197030
4699.743700
4699.898980
4700.184230
4700.826590
4701.065240
4701.285680
4701.595850
4702.024570
4702.217610
4702.473450
4702.634210
4703.509410
4703.853770
4704.633340
4705.405270
4705.755760
4706.150220
4706.598510
4706.959600
4707.172490
4707.357820
4707.528300
4708.128970
4708.975660
4709.626380
4710.012950
4710.673680
4710.997390
4711.117340
4711.183910
4711.830950
4712.355580
4712.911740
4713.201370
4713.445070
4713.812910
4713.908480
4714.070560
4714.674760
4715.308060
4715.920200
4716.224620
4716.633950
4717.023530
4717.405230
4717.656450
4718.271010
4718.516790
4718.912070
4719.016250
4719.556050
4719.741400
4719.840550
4720.066520
4721.509580
4721.730020
4722.017180
4722.373060
4723.101770
4723.479760
4723.542990
4723.641230
4723.758500
4724.732980
4725.331550
4725.546400
4726.132940
4726.457690
4727.383230
4727.938280
4728.177210
4728.703230
4728.963750
4729.180030
4729.660810
4730.267700
4730.448860
4730.665450
4730.827090
4731.313830
4732.093110
4732.789290
4733.108970
4733.192450
4733.325370
4733.812600
4734.072200
4734.598410
4735.448360
4735.666520
4735.754760
4735.865370
4736.885500
4737.147750
4737.408790
4737.600380
4737.973920
4738.721780
4739.963380
4740.190860
4740.294550
4741.328150
4741.804100
4742.780430
4743.216070
4744.038490
4744.148710
4744.450710
4744.990150
4745.273010
4745.580780
4746.606100
4747.065220
4747.436270
4747.908230
4748.845720
4749.173750
4749.401610
4749.519810
4749.798690
4750.431970
4752.109570
4752.350410
4752.731990
4753.773360
4754.094570
4754.509750
4754.622930
4754.717630
4754.835680
4755.204550
4755.469800
4755.734770
4755.809050
4756.420630
4756.736190
4756.897990
4757.571140
4757.946580
4758.046950
4758.687630
4758.984680
4759.243770
4759.454730
4759.967560
4760.224690
4761.233540
4761.589230
4762.399960
4762.814260
4763.393610
4763.641370
4764.047060
4764.770800
4764.899910
4765.540020
4765.828640
4766.759650
4767.178760
4767.321610
4768.008150
4768.082120
4769.661060
4769.896730
4770.118920
4770.255830
4770.761570
4770.964640
4771.156830
4771.870360
4772.676210
4773.089800
4773.556270
4774.591840
4775.522080
4775.650710
4775.833950
4775.993730
4776.519650
4777.889090
4778.538100
4778.726180
4779.278730
4780.094000
4781.005360
4781.445230
4782.099580
4782.278260
4782.971100
4783.448600
4783.933420
4784.235940
4784.777630
4786.048820
4786.443700
4787.322990
4787.552930
4788.303320
4788.508470
4788.644520
4789.052100
4789.283280
4789.426710
4790.400990
4791.139830
4791.593840
4792.872460
4793.410550
4793.493830
4793.960990
4794.285860
4794.449720
4795.097040
4796.883210
4797.295930
4797.540120
4798.828220
4798.928110
4799.561070
4799.748650
4800.521850
4801.279030
4801.438180
4801.756120
4802.239680
4802.512010
4803.723400
4803.837330
4804.046590
4805.701650
4805.838560
4806.157040
4806.549580
4807.908220
4808.204900
4808.640160
4808.961410
4809.276180
4810.234900
4811.126840
4811.456670
4811.936530
4812.430880
4812.601720
4812.750470
4814.088800
4814.331800
4815.040320
4815.220480
4815.969650
4816.598220
4817.086950
4818.366360
4819.468920
4819.878960
4820.921210
4821.025810
4821.234610
4821.561610
4822.274050
4822.583420
4823.431020
4823.680030
4824.039160
4824.188920
4826.419610
4826.574370
4826.739490
4826.975580
4827.956520
4828.518780
4828.713090
4829.283690
4829.517090
4830.274330
4831.173190
4831.441060
4831.812840
4832.288630
4832.438550
4832.903840
4834.381150
4834.578010
4834.914580
4835.733710
4836.281690
4836.501860
4836.612850
4837.696760
4838.049690
4839.739850
4840.259250
4840.754090
4841.082510
4841.876630
4843.341790
4843.732510
4843.872090
4844.524790
4845.925800
4847.768570
4848.680400
4849.022840
4849.295010
4849.654190
4849.867830
4850.101350
4850.319500
4851.592950
4852.425890
4852.907110
4853.015740
4853.498110
4854.726350
4855.158150
4855.533490
4856.032840
4856.469310
4857.097090
4857.334980
4859.581960
4860.147010
4860.740850
4861.688810
4862.029640
4862.272250
4863.396260
4864.326260
4864.558500
4864.693310
4865.306120
4866.500980
4866.849860
4867.620710
4868.079520
4868.655470
4868.989680
4870.344220
4870.469890
4870.652450
4870.797810
4871.021580
4871.367590
4871.990210
4872.878950
4873.213940
4873.420630
4873.678210
4874.070020
4874.649960
4875.488540
4875.734260
4876.418990
4876.702410
4877.397090
4877.767200
4878.000390
4878.874350
4879.736920
4880.568890
4880.737100
4881.200580
4881.492690
4881.929390
4882.561420
4883.074590
4884.212930
4884.667350
4885.575530
4886.496920
4886.699340
4887.006550
4887.723530
4887.904280
4889.081140
4889.597710
4889.938890
4890.131140
4890.461870
4890.829130
4891.058080
4891.999440
4892.218120
4893.487210
4893.909920
4894.492390
4895.376480
4895.486520
4895.851530
4896.017980
4896.665520
4896.932070
4897.622520
4897.941250
4898.435990
4898.771260
4898.854820
4899.104740
4899.841760
4900.109770
4900.614390
4901.659550
4902.542800
4903.004920
4903.313170
4904.224820
4904.875010
4905.276580
4905.418750
4905.813450
4907.686190
4907.920780
4909.177000
4909.435590
4910.005240
4910.843150
4911.181480
4911.671180
4912.055440
4912.686860
4913.101550
4913.840770
4914.493600
4915.388960
4916.472360
4916.991700
4917.213480
4917.553350
4918.337180
4918.625730
4918.902020
4919.093920
4919.468120
4919.874450
4920.588750
4921.155570
4921.476990
4921.828110
4922.080170
4923.349300
4923.681560
4924.010850
4924.287200
4924.530660
4924.797430
4925.190380
4925.969590
4926.366620
4926.708530
4927.289150
4927.783090
4928.516220
4928.717250
4929.455260
4929.975050
4930.472610
4931.009960
4932.549970
4933.541300
4934.274410
4934.650520
4935.178470
4935.676920
4936.754640
4936.970080
4937.286140
4937.712220
4938.099590
4938.257920
4938.697320
4939.367570
4939.691050
4940.219780
4940.931290
4941.169050
4941.995950
4942.567890
4942.903210
4943.280420
4944.008560
4944.430860
4944.673430
4944.871830
4946.025140
4946.942520
4947.115360
4948.118790
4948.870690
4949.611570
4950.149640
4950.835780
4951.547240
4952.054500
4952.474200
4952.732310
4953.979430
4954.259610
4954.794510
4955.102880
4955.847600
4956.068630
4957.030850
4957.324640
4957.578460
4958.008710
4958.678900
4959.233770
4959.858090
4960.271250
4962.915260
4963.199160
4963.637760
4964.363500
4964.607310
4965.658450
4965.873390
4966.375820
4967.144520
4967.343070
4968.992030
4969.589990
4969.866770
4970.175860
4970.384970
4970.705240
4971.697050
4971.960460
4972.282090
4972.679510
4973.006230
4973.883220
4974.438090
4974.734070
4975.222350
4976.127430
4976.729720
4977.038990
4978.900050
4979.852630
4980.119000
4980.861300
4981.098670
4981.906710
4982.069200
4982.946360
4983.978690
4984.695860
4985.283860
4985.663970
4986.109250
4986.760250
4987.077980
4987.922990
4988.460910
4988.870800
4989.203920
4989.540800
4989.880730
4990.456260
4991.046640
4991.676820
4992.134310
4992.663890
4992.854380
4993.157270
4993.800140
4994.194300
4994.556760
4995.092000
4995.524200
4995.742010
4996.213410
4996.434980
4997.231210
4997.878610
4998.366920
4999.038510
4999.171160
4999.853530
5000.181830
5001.263140
5001.469380
5001.975730
5002.331390
5003.211960
5004.068910
5004.827530
5005.209960
5005.779140
5006.563290
5006.968720
5007.501370
5007.824020
5009.345120
5009.584190
5010.046490
5010.311740
5010.751830
5011.020780
5011.378910
5012.367400
5012.660230
5012.871240
5013.162200
5013.543190
5014.066440
5014.390890
5014.669900
5015.282810
5015.614550
5016.797550
5017.418240
5018.001410
5018.803910
5020.165410
5020.811490
5021.899390
5022.016240
5022.290320
5023.132460
5024.017710
5024.351780
5024.768420
5025.395010
5026.436330
5026.823600
5027.625580
5028.488050
5028.984260
5030.012660
5030.138650
5031.712250
5032.130970
5032.228470
5032.699560
5032.995750
5033.818500
5034.076670
5035.034890
5036.719510
5037.115850
5037.671960
5037.942620
5038.204830
5038.936630
5039.300230
5039.746790
5040.119530
5040.797930
5040.922230
5041.452730
5043.418170
5043.814410
5044.093950
5045.341230
5046.997490
5047.188670
5047.343450
5047.634530
5048.323170
5048.564910
5048.878300
5049.562770
5050.548420
5050.937620
5051.381850
5051.630160
5052.621060
5053.049210
5053.191660
5053.450990
5053.921010
5054.378090
5054.602070
5055.877300
5056.370830
5057.071400
5057.586180
5057.810440
5058.235480
5058.741180
5059.410370
5060.004980
5060.677420
5061.514000
5061.962240
5062.598750
5064.738100
5065.280560
5065.437510
5065.549070
5066.223890
5066.412480
5067.495760
5067.968280
5068.475180
5070.191240
5070.515150
5070.760070
5070.917450
5071.636300
5072.037870
5073.219040
5073.523640
5073.808430
5074.959250
5075.165530
5075.627780
5076.701170
5077.111130
5077.660710
5077.903330
5078.747120
5079.115520
5079.403040
5079.944640
5080.552410
5081.264740
5081.662020
5083.024500
5083.147510
5083.953410
5085.354190
5086.151260
5086.673260
5086.775630
5087.443210
5087.708120
5088.501220
5088.601190
5089.579390
5091.250330
5091.745690
5092.029740
5092.469500
5093.004800
5093.511010
5094.533380
5095.085210
5096.217470
5096.573870
5096.688120
5096.856240
5096.987390
5098.871490
5099.274920
5099.579560
5100.024680
5100.322710
5100.742510
5101.189240
5101.995330
5102.283130
5102.818470
5103.571150
5104.352070
5105.714490
5106.061000
5106.461960
5107.061040
5108.900730
5109.491240
5109.804560
5110.023840
5110.440490
5111.463290
5111.588260
5112.575110
5113.057080
5113.616340
5114.066550
5114.526850
5116.288010
5116.454340
5117.288060
5117.511520
5118.581550
5118.729060
5120.105440
5120.319610
5120.674010
5121.852550
5123.415240
5125.478610
5127.254200
5128.543710
5129.496480
5129.811680
5131.375360
5132.162480
5132.591600
5134.592550
5136.812250
5138.034600
5140.088650
5140.250230
5140.858060
5141.180060
5141.459090
5141.756410
5141.994360
5142.253750
5142.813920
5143.047240
5143.669210
5144.060760
5144.513090
5144.886110
5146.960080
5147.256960
5147.641500
5148.258610
5149.355930
5151.068050
5151.353690
5151.969650
5153.410960
5153.654240
5153.964300
5155.336850
5155.860370
5156.990670
5157.209640
5157.494460
5158.280630
5158.525710
5158.679260
5159.172390
5160.318110
5160.641560
5161.081910
5161.736140
5163.087470
5163.923060
5164.624080
5164.932560
5165.779300
5165.996730
5166.530890
5167.483150
5167.677400
5168.500500
5168.818160
5170.196330
5171.094970
5171.431970
5173.697530
5175.026990
5175.706590
5176.871350
5177.742570
5178.320910
5181.272210
5183.754030
5185.081530
5185.492330
5185.786570
5186.698340
5188.087520
5188.730060
5189.048040
5190.343980
5191.226320
5191.556340
5192.916600
5193.333990
5193.505670
5194.092440
5195.872570
5197.088210
5197.266390
5197.832650
5198.928410
5199.609070
5200.467230
5201.549960
5201.770880
5203.984220
5204.460600
5205.853470
5205.990070
5206.076380
5206.569840
5208.167120
5208.702260
5209.517750
5209.756100
5210.554780
5211.343820
5211.893820
5212.432260
5213.747290
5215.470570
5216.903730
5218.670460
5218.926970
5219.401560
5219.649460
5222.805690
5224.450130
5225.034720
5226.448490
5227.383000
5227.555210
5228.729040
5229.777610
5232.618580
5233.230420
5234.037810
5234.850930
5235.179890
5235.577610
5236.006040
5237.812380
5238.364290
5238.907710
5239.302380
5239.693220
5240.072720
5245.150330
5250.835080
5251.002700
5251.557240
5255.442520
5255.902200
5256.309390
5258.118900
5259.229240
5260.615910
5262.233290
5262.782380
5267.785950
5269.079980
5272.095110
5277.722010
5279.694120
5280.915490
5284.580410
5286.358450
5288.896940
5289.056650
5290.800490
5291.428090
5292.576270
5302.263490
5308.330380
5311.866740
5314.441630
5314.902560
5316.504130
5317.469320
5319.663610
5320.329990
5322.491180
5333.870310
5335.293690
5339.048250
5339.331440
5339.862390
5343.413550
5343.764170
5347.920410
5348.835680
5351.088520
5358.428970
5359.064880
5360.786820
5366.292650
5373.963740
5374.096010
5374.485640
5376.184580
5376.385790
5380.343150
5381.156460
5384.585150
5385.817250
5387.467230
5387.764300
5387.948260
5388.792770
5389.831900
5394.256280
5395.161540
5395.275470
5396.178460
5396.658460
5397.972220
5399.785150
5401.304800
5401.627370
5401.894020
5402.566420
5405.443800
5405.583150
5405.788900
5406.606240
5407.796860
5408.172570
5408.786590
5409.631890
5410.304140
5410.770330
5410.996790
5411.247710
5411.703460
5412.571600
5415.188190
5415.916640
5417.791690
5418.235540
5418.882410
5419.100420
5420.329860
5420.671020
5421.803690
5422.794500
5423.431900
5424.403290
5426.182580
5426.931110
5427.943880
5429.790210
5430.039550
5431.102550
5432.623320
5432.890840
5433.016620
5434.420740
5434.678390
5435.047150
5436.020540
5437.130200
5439.629960
5440.059810
5441.249960
5442.486850
5444.176750
5444.764960
5445.279190
5446.860050
5448.097960
5448.991550
5449.276540
5450.211180
5451.080940
5453.784240
5454.929060
5455.469410
5456.888640
5457.598750
5459.963720
5461.219940
5462.478090
5463.328550
5464.090520
5465.198770
5465.885110
5466.301600
5467.885930
5468.701630
5469.314530
5469.441130
5471.767710
5472.498630
5472.951020
5473.433610
5474.223400
5474.888560
5476.261280
5476.708780
5479.452220
5479.989480
5480.432670
5481.050010
5482.938260
5483.519100
5486.332510
5487.706090
5488.501070
5489.945130
5493.138120
5494.138990
5494.593600
5494.681190
5496.978830
5497.581410
5499.099020
5501.041250
5501.818760
5502.418140
5503.005810
5503.535090
5504.404160
5505.201290
5506.071640
5506.944350
5507.517710
5507.909410
5509.371450
5509.637420
5510.593930
5512.964190
5514.073540
5514.470250
5515.657590
5518.541960
5520.364660
5521.000920
5521.233680
5525.191890
5526.689850
5527.251050
5527.709280
5528.716380
5529.765360
5529.990950
5530.500670
5530.775460
5532.325640
5533.597830
5535.214930
5537.467620
5538.432920
5539.915310
5542.449230
5543.911380
5545.121360
5545.469310
5548.060340
5555.480460
5558.313560
5559.114360
5560.319230
5561.775630
5563.467070
5565.033450
5566.454440
5572.417590
5574.766320
5575.573060
5576.107630
5576.327900
5577.246790
5577.593160
5578.285970
5578.959490
5580.324770
5580.857040
5581.167360
5581.955980
5583.578500
5585.983050
5586.388280
5587.296860
5588.152030
5588.977470
5589.726350
5590.289110
5590.922370
5591.570240
5592.271440
5593.188180
5594.091510
5595.152350
5595.340880
5595.681640
5597.604380
5598.275450
5598.679190
5599.150650
5599.311490
5600.675830
5600.898070
5601.347550
5601.764540
5603.205810
5603.647920
5603.856910
5604.046160
5605.831260
5606.522730
5606.598580
5608.510470
5609.065040
5610.856870
5611.247450
5612.643490
5613.778520
5614.843620
5617.040070
5617.302210
5619.870850
5620.045140
5620.721600
5620.950100
5621.633060
5624.482290
5624.833420
5626.189720
5628.915710
5629.181080
5632.276240
5633.725270
5634.354820
5634.944890
5638.782910
5639.095620
5640.752030
5641.260570
5641.672220
5645.088280
5646.420680
5646.671250
5647.029700
5648.051050
5649.557020
5650.709350
5652.070080
5655.285370
5656.453650
5658.023030
5658.703440
5659.909610
5660.582140
5662.933780
5663.340670
5664.492880
5666.770510
5667.726640
5669.029800
5669.471090
5671.047090
5671.450260
5675.378880
5676.804280
5679.405000
5679.767970
5681.001770
5685.293680
5686.315130
5686.631920
5687.518660
5689.463810
5691.840920
5693.909420
5695.984890
5699.068880
5703.970240
5705.105890
5705.832060
5708.901600
5709.561330
5711.101540
5712.223950
5712.584560
5713.572640
5714.056950
5714.412770
5715.477940
5716.670340
5717.742010
5720.480430
5723.649970
5725.537570
5727.086810
5728.336870
5729.380750
5729.810110
5731.453750
5732.359550
5734.104380
5735.353500
5737.025350
5740.119250
5740.880100
5741.773560
5743.926330
5744.634050
5745.554360
5748.527450
5750.749160
5752.215530
5754.179060
5755.428160
5756.218830
5757.522160
5757.812140
5758.007910
5760.060640
5761.256670
5761.821770
5762.503440
5763.639450
5764.103870
5765.077510
5767.027320
5768.161210
5769.238730
5769.699490
5770.133550
5771.173430
5772.811960
5773.327800
5774.040160
5774.318230
5775.335840
5775.997380
5776.352330
5777.140990
5777.606510
5778.080130
5778.384920
5779.574840
5780.081570
5780.194760
5780.552760
5781.374010
5781.640090
5782.786380
5783.290780
5783.400560
5783.915410
5784.165650
5784.480610
5785.388490
5785.845640
5786.749360
5787.148740
5787.432710
5787.764740
5788.293540
5788.948080
5789.206380
5789.612610
5790.354990
5790.846640
5791.274130
5792.146860
5792.552780
5793.038580
5793.333390
5794.415090
5795.097870
5796.554740
5797.005980
5797.429560
5799.397830
5799.669100
5800.829820
5802.781920
5803.135440
5812.343230
5813.157400
5815.923990
5819.499540
5820.089680
5835.907790
5836.234120
5837.762730
5839.340610
5845.167070
5845.844670
5846.679290
5849.119260
5849.200850
5849.794960
5851.122060
5852.268930
5852.463860
5853.851810
5854.137540
5854.773550
5854.911290
5855.525710
5855.983720
5857.011080
5857.340570
5857.731430
5858.139070
5859.404900
5860.338760
5860.890800
5861.170490
5861.632440
5861.996720
5862.514310
5862.680450
5862.922830
5863.047980
5863.638860
5863.899480
5864.397890
5864.624850
5864.871390
5864.990280
5865.956170
5866.286700
5866.570440
5866.728270
5867.027230
5867.216380
5867.866600
5868.311230
5868.742860
5868.933550
5869.500700
5869.843100
5870.136170
5870.364960
5870.663010
5870.915860
5871.075510
5871.281960
5871.631090
5871.805570
5872.198110
5872.721790
5873.084120
5873.233350
5873.422020
5873.725000
5874.061520
5874.109410
5874.636480
5874.956300
5875.281570
5875.609470
5875.767870
5875.970780
5876.299820
5876.540550
5877.211750
5877.698590
5877.926140
5878.224640
5878.572970
5878.814190
5879.070990
5879.488230
5879.815750
5880.285260
5880.426810
5881.082730
5881.394170
5882.586710
5882.717230
5882.979070
5883.268690
5883.411070
5884.421840
5884.636650
5884.800790
5884.948910
5885.133670
5885.645140
5885.917110
5886.400730
5886.887210
5887.045580
5887.530870
5887.792480
5888.024280
5888.214120
5888.663090
5888.956000
5889.567430
5889.729070
5889.929750
5890.394480
5891.049070
5891.237990
5891.425790
5891.781950
5892.056680
5892.518220
5893.214200
5893.630090
5893.935310
5894.060670
5894.555290
5895.225750
5895.888350
5896.507020
5896.856330
5897.029770
5897.498500
5898.615000
5898.932270
5899.066930
5899.459540
5899.996780
5900.456250
5901.353460
5901.516230
5901.854960
5902.324370
5902.638650
5903.000450
5903.273040
5903.938460
5904.528260
5904.938410
5905.522950
5906.037790
5906.606620
5906.771850
5907.745510
5908.023150
5908.452270
5908.560760
5909.072300
5909.517250
5909.786700
5910.352500
5910.732990
5911.127450
5911.394670
5912.107150
5913.168330
5913.786520
5913.998230
5914.354820
5915.225030
5915.987140
5916.370370
5916.684390
5917.198830
5917.567210
5917.633570
5917.910390
5918.453290
5919.303490
5920.449660
5920.881530
5921.183090
5921.604650
5921.933610
5922.403150
5922.568490
5922.993020
5924.469550
5924.983770
5925.303510
5925.719650
5926.806990
5927.095930
5927.437250
5928.090970
5928.327090
5928.653920
5928.811620
5929.672220
5930.339220
5930.532780
5931.238150
5931.663320
5931.916350
5932.353530
5932.942990
5933.114340
5933.352400
5933.801570
5934.115790
5934.547990
5935.020260
5935.348640
5936.839740
5937.392670
5938.190950
5938.441700
5938.738860
5939.189230
5939.358630
5939.842660
5940.017070
5940.671980
5940.900120
5941.877790
5942.545590
5943.365730
5943.641690
5944.048370
5944.751560
5945.096370
5945.885640
5946.180340
5946.532700
5946.737800
5948.220130
5948.357730
5949.102820
5949.556540
5949.700620
5950.001330
5950.186640
5950.421610
5950.870780
5951.213560
5951.664520
5952.065000
5952.216820
5952.472320
5952.672640
5952.901490
5953.324130
5953.959770
5954.237180
5955.036000
5955.623520
5956.015710
5956.414600
5957.016990
5957.507410
5958.235620
5958.910220
5959.371460
5959.654320
5960.194720
5960.539390
5960.780090
5961.564580
5962.584770
5963.094870
5963.388590
5963.557410
5963.749650
5964.333500
5964.520470
5964.927980
5965.103170
5965.447990
5966.163800
5967.389200
5972.020480
5972.887690
5973.592290
5973.846450
5980.369550
5985.018510
5991.032880
5991.805030
5994.141030
5998.779670
5998.810760
5999.928220
6001.450070
6002.189120
6006.489900
6007.498780
6008.663790
6011.493020
6014.335850
6014.883600
6017.334020
6018.960290
6019.088960
6020.098410
6022.504930
6023.594300
6027.004660
6031.979390
6032.134610
6032.703590
6035.628970
6037.331620
6044.192400
6045.427550
6047.193090
6047.975870
6049.297350
6051.425650
6055.600830
6058.264700
6058.597760
6059.862570
6062.653920
6063.217980
6063.567670
6067.036270
6068.376680
6070.758080
6071.709650
6072.033720
6073.448090
6074.385080
6074.988540
6075.935880
6076.168400
6077.426010
6077.866240
6078.274250
6078.801380
6079.346830
6079.595890
6080.333570
6080.996710
6081.422590
6081.556080
6082.023160
6082.149810
6082.479610
6083.037390
6083.322850
6083.753010
6084.326750
6084.868560
6085.076830
6086.366710
6087.460140
6088.390510
6088.741770
6088.925900
6089.328960
6089.876280
6090.834220
6091.057010
6091.376850
6092.020310
6092.471970
6093.156600
6093.556950
6093.837660
6094.653540
6094.816110
6095.095850
6095.477110
6095.815910
6096.105850
6096.317480
6097.056990
6097.429110
6098.013460
6098.261620
6098.917530
6099.699370
6099.937420
6100.484720
6101.110280
6102.179190
6102.784030
6103.465250
6104.129990
6104.879480
6105.690610
6106.062990
6107.455920
6107.743330
6107.992310
6108.227480
6109.052150
6110.042050
6110.266090
6111.146480
6112.438970
6113.139040
6113.385670
6115.110470
6115.390360
6116.010460
6116.679590
6117.108580
6117.803140
6118.297760
6118.822570
6119.521230
6120.634460
6121.270820
6124.071360
6124.318930
6124.833930
6125.075010
6125.949810
6126.668230
6127.799290
6128.168490
6128.912560
6129.656780
6131.036070
6131.407810
6132.515680
6132.779800
6133.239490
6133.498290
6134.646730
6135.195430
6135.817810
6136.873460
6137.534470
6138.099920
6138.243300
6140.262240
6140.510480
6141.225710
6141.674060
6143.033960
6144.145360
6144.999360
6145.870740
6146.942720
6147.236220
6147.651380
6148.089450
6148.351620
6148.587880
6149.596050
6151.234740
6151.529750
6151.827880
6152.511450
6153.293570
6154.055200
6154.538370
6155.239620
6156.224270
6158.208180
6158.854310
6159.162030
6159.563900
6159.969580
6160.793740
6161.282980
6161.705470
6162.768040
6163.530930
6164.197570
6164.771810
6164.886000
6165.426150
6165.795160
6166.209050
6167.184060
6167.721540
6168.250140
6168.533240
6169.345480
6169.826510
6170.220870
6171.046210
6172.390350
6172.913790
6173.672900
6174.274380
6174.719140
6175.444250
6177.010710
6177.917360
6180.456210
6181.454270
6182.066280
6183.931060
6184.356330
6184.830460
6185.819320
6186.137850
6187.728040
6188.026280
6190.576810
6191.889500
6193.774680
6195.078140
6195.763600
6196.269580
6196.561790
6197.626190
6198.725930
6200.135830
6203.210200
6204.374470
6206.350580
6207.046920
6207.309240
6207.685040
6209.000620
6209.900390
6210.900970
6211.232520
6214.006550
6218.403200
6223.328540
6223.473680
6224.740110
6226.790350
6230.829810
6231.556890
6233.492000
6233.845770
6233.975750
6234.677630
6236.970320
6237.685350
6238.665650
6239.767200
6240.111820
6240.424430
6241.477000
6242.586780
6243.541450
6243.708160
6243.814770
6243.933900
6244.664020
6245.151950
6245.611010
6246.821570
6247.382150
6247.791270
6248.553560
6249.462420
6249.893950
6250.639970
6251.077070
6251.575080
6251.757940
6253.419510
6253.777600
6254.123730
6254.711910
6255.266610
6255.991880
6256.447290
6256.757310
6257.087750
6257.350480
6257.853240
6258.631000
6258.969190
6259.387500
6260.026170
6260.229550
6261.165640
6261.433390
6261.648280
6262.781370
6263.047260
6263.163540
6263.639200
6263.973570
6264.477200
6264.940530
6265.652510
6266.290520
6266.753800
6267.255210
6267.672620
6268.091450
6268.394160
6268.888540
6269.193080
6269.458510
6269.789300
6270.463340
6270.886960
6271.365870
6271.841130
6271.990680
6272.659250
6273.536560
6273.763060
6274.192610
6274.738520
6275.127740
6276.012640
6276.326280
6276.464780
6276.867740
6277.128980
6277.784380
6278.344980
6278.629760
6278.911400
6279.084460
6279.668410
6280.023950
6280.649890
6280.944770
6281.598110
6282.140850
6282.843560
6283.080920
6283.792370
6284.153270
6285.079040
6285.453420
6285.743530
6286.012490
6286.668730
6287.161840
6287.480040
6288.071150
6289.162400
6289.736860
6290.553500
6290.812650
6291.229780
6291.555320
6291.998300
6292.221030
6292.834620
6293.044020
6293.219370
6293.845380
6294.346690
6294.796390
6294.952740
6295.774480
6295.954670
6296.592900
6297.135940
6297.607490
6297.924720
6298.277290
6298.827040
6299.055190
6300.113490
6300.351830
6300.571590
6301.087610
6301.328780
6302.832280
6302.930720
6303.486710
6303.582950
6304.155970
6304.477010
6306.228880
6306.539770
6307.751730
6308.438280
6308.970640
6309.302160
6310.329310
6310.944750
6312.179900
6312.333310
6312.784110
6313.514910
6313.726400
6314.106580
6315.045080
6316.300370
6317.445960
6318.044810
6318.848280
6319.044030
6320.128380
6321.790600
6322.580770
6322.909480
6323.800120
6324.013030
6324.966850
6325.616750
6325.937540
6326.723920
6327.291000
6327.679560
6328.265190
6328.926840
6332.241850
6332.579750
6333.539450
6334.200030
6334.530010
6334.628540
6334.927940
6335.811610
6337.407100
6337.767720
6338.744600
6340.529200
6341.360290
6347.433550
6353.915520
6698.445170
6793.379220
6906.815070
6907.069550
6917.226550
6920.047100
6931.516820
7014.194400
7223.171740
7270.123060
7284.136720
7285.068680
7285.214560
7286.430500
7290.331160
7294.452130
7317.664800
7318.937880
7319.140950
7319.684260
7319.896220
7320.001820
7320.158540
7320.271160
7320.332350
7323.012760
7327.441790
7332.922870
7333.057410
7333.551270
7334.912640
7346.341930
7355.883900
7401.208380
7499.316890
7499.785620
7500.014800
7501.837680
7515.393950
7733.095130
7785.999750
7833.690930
7860.693670
7880.861850
7897.481320
7947.931640
7947.950420
7956.701870
8068.099960
8301.336670
8329.912090
8330.022710
8344.564030
8358.217270
8358.507560
8358.750180
8358.840520
8359.064070
8359.327480
8359.540350
8359.872690
8360.092470
8360.531700
8361.885180
8362.183100
8362.322920
8363.732030
8363.843830
8364.036930
8364.369570
8364.698210
8364.988330
8365.132290
8366.591490
8367.878720
8368.323770
8368.529920
8368.984460
8369.608640
8370.382580
8370.526560
8370.945860
8372.055480
8372.693550
8372.937780
8374.019700
8374.346940
8374.859780
8375.375280
8376.041750
8377.157670
8377.600970
8378.005510
8378.643340
8379.851220
8380.514800
8380.796340
8381.181400
8381.844700
8382.273670
8382.576220
8384.717100
8384.902630
8385.418540
8385.612470
8386.065560
8386.194330
8387.106320
8388.554570
8389.574600
8389.686150
8390.540710
8391.943230
8392.063550
8392.476350
8392.900330
8393.528850
8394.272580
8395.675070
8395.931450
8396.827190
8397.032580
8397.325170
8397.543740
8398.280910
8399.067400
8399.522620
8400.565200
8403.573800
8403.774150
8404.190780
8405.985980
8406.430020
8406.819420
8407.260710
8408.094220
8408.727390
8408.993270
8409.602060
8410.154140
8411.111590
8411.772970
8412.100680
8412.481460
8413.712830
8414.497010
8415.117250
8415.483000
8415.878600
8416.051220
8416.472780
8417.265630
8417.712480
8418.108960
8418.406680
8419.079890
8419.880740
8420.001240
8420.318970
8420.778440
8422.083250
8422.304910
8422.469300
8422.757160
8423.611150
8423.949480
8424.205590
8424.760430
8424.939010
8426.384310
8426.718530
8427.421420
8428.158720
8428.248710
8428.615940
8429.849280
8430.136630
8430.739990
8431.404370
8431.689030
8432.161020
8433.156560
8433.321740
8434.000540
8434.249030
8434.598160
8435.116530
8435.240300
8435.753970
8436.702370
8436.755020
8438.450340
8438.821100
8439.210410
8439.675810
8440.130300
8440.456060
8440.903250
8441.653690
8442.458720
8443.218600
8443.549480
8443.740140
8444.328690
8444.640140
8445.750430
8446.610970
8446.939060
8447.677810
8448.207050
8448.452940
8448.796220
8449.057170
8450.783850
8450.998700
8451.210170
8452.164040
8452.786990
8453.351260
8453.744900
8453.866100
8454.779130
8454.966160
8455.655510
8455.796190
8455.897550
8456.244350
8456.705620
8457.036670
8457.235250
8457.286810
8457.839290
8458.087600
8458.549890
8458.922060
8459.169180
8459.944840
8460.258300
8460.350290
8460.982120
8461.168070
8461.630640
8462.330280
8462.594510
8463.290370
8463.347720
8463.451950
8463.887120
8464.265400
8464.549040
8464.917930
8465.315470
8465.485610
8466.281220
8466.955520
8467.037510
8467.501410
8467.585770
8467.671290
8468.141560
8468.453270
8468.914360
8469.071010
8470.015400
8470.562600
8470.849070
8471.731440
8472.119160
8473.025960
8473.461700
8473.926160
8474.045680
8474.612530
8474.885400
8475.360290
8475.819460
8476.096910
8476.419450
8476.543330
8476.666920
8477.149260
8477.891070
8478.455120
8478.790480
8478.877490
8478.984930
8480.230490
8480.491590
8481.330940
8481.542840
8481.814390
8482.147270
8482.389180
8482.930830
8483.351980
8483.933600
8484.278080
8484.697990
8484.821880
8485.182880
8485.391640
8486.048090
8486.262570
8486.663720
8487.106570
8487.375610
8488.013850
8488.202690
8488.728450
8489.323150
8489.774280
8490.173490
8490.813260
8491.531960
8491.726950
8492.382110
8492.940600
8493.243560
8493.691600
8494.163660
8494.288180
8494.401350
8495.028980
8495.382060
8495.910250
8496.155650
8496.662310
8497.144590
8497.828440
8498.323580
8498.634690
8498.730130
8499.133620
8499.733020
8500.575320
8500.870410
8501.521300
8501.672160
8501.819560
8502.037580
8502.658740
8503.245790
8503.698340
8504.052590
8504.184330
8504.934330
8505.052240
8505.640400
8505.785970
8506.442750
8507.424180
8507.986570
8508.125400
8508.417770
8508.506290
8509.120710
8509.477020
8509.626050
8509.728000
8510.733350
8511.395420
8511.546250
8511.831680
8512.460290
8513.461040
8513.826570
8514.073450
8514.658360
8515.470660
8515.933820
8516.332740
8516.886370
8517.384570
8517.596460
8518.068010
8518.183710
8519.132010
8519.237870
8519.389600
8519.575570
8520.485980
8520.623860
8521.375750
8521.546740
8522.814200
8523.340910
8523.539850
8524.528620
8524.639310
8525.658430
8528.558690
8528.828730
8529.452330
8529.557140
8530.009310
8530.390930
8531.309280
8531.520130
8531.889540
8531.985470
8532.320540
8532.593450
8533.500680
8533.759320
8533.933730
8534.720450
8534.839630
8536.301390
8537.307930
8538.877990
8540.340360
8540.474900
8541.025980
8541.326930
8541.472000
8541.652890
8543.883660
8544.039850
8545.222460
8545.369060
8545.468940
8545.889040
8547.225520
8547.547640
8547.692280
8548.709520
8548.811220
8549.171440
8549.756140
8550.019120
8550.582830
8551.136340
8551.250870
8551.360350
8551.954500
8552.610000
8552.778810
8553.365060
8553.672810
8554.484320
8554.740070
8554.889690
8556.337630
8556.533470
8557.351850
8557.967300
8558.064900
8558.194960
8558.917370
8559.368040
8559.924810
8560.601890
8561.098640
8561.288260
8561.774000
8562.465650
8563.023330
8563.407590
8563.533060
8563.571740
8563.753450
8564.511230
8565.221350
8565.325260
8565.869740
8566.611240
8566.869780
8568.146590
8568.389210
8569.025510
8569.099550
8569.578700
8569.833170
8570.348760
8570.972660
8571.052740
8571.361560
8571.539810
8571.626920
8572.095250
8572.178150
8572.613270
8572.696900
8573.346970
8573.930530
8574.184980
8574.507150
8574.669530
8575.303350
8575.546760
8575.954350
8577.939380
8578.206670
8579.061900
8579.464250
8579.777820
8580.353000
8580.600350
8581.460890
8581.595670
8582.726040
8582.861130
8583.034510
8583.440180
8584.016220
8584.208630
8584.645490
8585.107050
8585.580550
8585.851340
8586.130930
8586.307840
8586.632180
8586.820540
8587.438070
8587.757340
8589.050090
8589.209200
8590.094620
8590.439760
8590.881500
8592.005500
8592.276490
8592.778600
8592.866800
8593.345270
8593.915850
8594.492290
8594.857850
8595.319830
8595.546330
8595.911970
8596.665270
8596.838990
8597.850710
8598.196050
8598.546560
8598.680150
8599.435290
8599.738830
8600.196420
8600.551750
8600.832330
8601.141670
8601.406900
8601.751480
8602.483660
8603.664690
8603.800120
8603.941290
8604.002820
8604.167700
8605.302220
8605.601530
8606.037580
8606.813730
8607.724650
8607.850160
8608.129110
8608.444110
8608.599530
8609.363280
8609.595470
8610.166030
8610.341340
8610.425440
8611.521310
8611.756940
8611.811550
8612.304290
8612.628410
8613.146670
8613.897770
8614.326370
8614.917510
8615.385450
8615.841400
8616.020560
8616.510410
8616.624060
8616.718280
8618.254560
8618.466230
8618.811520
8619.508110
8619.929960
8620.276540
8620.800380
8621.673450
8622.159510
8622.384510
8622.822260
8623.088820
8623.517260
8623.904110
8624.369740
8624.736770
8625.275300
8625.453270
8625.656530
8625.877230
8626.268040
8627.069720
8627.154710
8627.307190
8627.739580
8627.840020
8628.374800
8628.932200
8629.091830
8629.296870
8629.663970
8629.847930
8630.292450
8630.556220
8630.869910
8631.504250
8631.825770
8632.155060
8632.475690
8632.869360
8632.985420
8633.117080
8633.893100
8634.274110
8634.403620
8634.852980
8635.032280
8635.434200
8635.818660
8636.161180
8636.256590
8636.353510
8636.776270
8637.105800
8637.779630
8638.014970
8638.127720
8638.340270
8638.612390
8638.778970
8638.923500
8639.101300
8639.663670
8639.944510
8640.283630
8640.623880
8640.998160
8641.077470
8641.390860
8641.491580
8642.134630
8642.428720
8642.657200
8643.352390
8643.621640
8644.179270
8644.448230
8644.723430
8645.213470
8645.321850
8645.536860
8645.957240
8646.623150
8647.298640
8647.934620
8648.055060
8648.332700
8648.717380
8649.163370
8649.589290
8649.842620
8650.220670
8650.827760
8650.977410
8651.187130
8651.645170
8651.762760
8651.974690
8652.439570
8653.148700
8653.632990
8653.726930
8654.083310
8654.354840
8654.828940
8655.274240
8655.487570
8656.071580
8656.216190
8656.404350
8657.040670
8657.490610
8658.177350
8658.440080
8658.620790
8658.892360
8659.189550
8659.408730
8660.024810
8660.113100
8660.688330
8660.802760
8661.290640
8661.642480
8662.582220
8662.845360
8663.182290
8663.322790
8663.833750
8664.265090
8664.664210
8665.717570
8666.084210
8667.360100
8667.801660
8668.200030
8668.482270
8668.760750
8669.150250
8669.743210
8670.129060
8670.469030
8670.629740
8671.296090
8671.790770
8672.787640
8673.068040
8673.510950
8675.448180
8675.638010
8675.746440
8676.591870
8677.154500
8677.589170
8677.717610
8678.217820
8678.385890
8679.076040
8679.570600
8679.837270
8680.103110
8680.240430
8680.747570
8681.801750
8682.750460
8684.070740
8684.649870
8684.912920
8685.188560
8685.640920
8686.276130
8686.445170
8686.799350
8687.095420
8687.416970
8688.231580
8688.537510
8688.722150
8689.162490
8689.687970
8690.235660
8690.520690
8690.677020
8691.342220
8691.393120
8691.618050
8692.304960
8692.988930
8693.298760
8693.849130
8694.212620
8694.761390
8695.034090
8695.231700
8695.329100
8695.552560
8695.819980
8696.009200
8696.143080
8696.864820
8697.216690
8697.782240
8697.982450
8698.080510
8698.245790
8698.408550
8698.911100
8699.223580
8699.591310
8700.125200
8700.367760
8700.574000
8701.163040
8701.480660
8702.359010
8702.916740
8702.987610
8703.672460
8703.858020
8704.065560
8704.211740
8704.744910
8704.984470
8705.683930
8705.930810
8706.245140
8706.384880
8706.478890
8706.923450
8707.462470
8707.861630
8708.048920
8708.384170
8708.828990
8708.920370
8709.379950
8709.492770
8709.977670
8710.273260
8710.651550
8710.833780
8710.984240
8711.449350
8711.890220
8712.047700
8712.458810
8713.219020
8713.320080
8713.518640
8713.857120
8714.217430
8714.358360
8715.157840
8715.299200
8715.521060
8715.841080
8716.169340
8716.651210
8717.028550
8717.273870
8717.372940
8717.511200
8717.813300
8718.045820
8718.443580
8719.148090
8719.804220
8720.141040
8720.849550
8721.290330
8721.424790
8722.065430
8722.250110
8722.344060
8723.055500
8723.359500
8723.865160
8724.422620
8724.591870
8725.027650
8725.305170
8725.785810
8726.075320
8726.248530
8726.795000
8726.937990
8727.222680
8727.420930
8727.544990
8727.980480
8728.329570
8728.651080
8728.760990
8729.157840
8729.633570
8730.114550
8730.193300
8730.318170
8730.492940
8731.104780
8731.457510
8731.690340
8732.092850
8732.373880
8732.605250
8732.916010
8733.059010
8733.123690
8733.562710
8734.076760
8734.248450
8734.394930
8734.662650
8734.810260
8735.038390
8735.788310
8736.275270
8736.391970
8736.614540
8737.012020
8737.165910
8737.646130
8738.153960
8738.350210
8738.592230
8738.783880
8739.389220
8739.503510
8739.863830
8740.157090
8740.593440
8740.775750
8741.411570
8741.569980
8741.878540
8742.121660
8742.284950
8742.535350
8742.907460
8743.118460
8743.275770
8743.445220
8744.000110
8744.213840
8744.343550
8744.399150
8745.239980
8745.490210
8745.683770
8746.015100
8746.636870
8747.152700
8747.619860
8747.739570
8747.918440
8748.357220
8748.503950
8748.967280
8749.317500
8749.658530
8749.968380
8750.484680
8750.642340
8750.793110
8751.603220
8751.966200
8752.463740
8752.934330
8753.327660
8753.725520
8753.801260
8754.832580
8755.069950
8755.387890
8755.686360
8756.080090
8756.822740
8757.503120
8757.597000
8757.686790
8757.729600
8758.110390
8758.597640
8759.331390
8759.721400
8760.347220
8760.677110
8761.230050
8762.115490
8762.263710
8762.347000
8762.685530
8763.081350
8763.476790
8763.527910
8764.397750
8764.876510
8764.939310
8765.090190
8765.669540
8766.135220
8766.400770
8766.693340
8766.980320
8767.162380
8767.518290
8768.207580
8768.327200
8768.615130
8768.785930
8769.146550
8770.037640
8770.157510
8770.514220
8770.681690
8770.871990
8771.070000
8771.549100
8772.207310
8772.581190
8772.804710
8773.272660
8773.602770
8773.743690
8774.233500
8774.667280
8774.762100
8774.884480
8774.997730
8775.484180
8775.713520
8775.978350
8776.166680
8776.465970
8776.768480
8777.059880
8777.435340
8777.853260
8777.988030
8778.201340
8778.731390
8779.071950
8779.446030
8779.622270
8780.063930
8780.233300
8780.305280
8780.475920
8780.637600
8781.012050
8781.378550
8781.526080
8781.698180
8782.143980
8782.366920
8782.520090
8782.742810
8783.137310
8783.325100
8783.664950
8783.778810
8784.136910
8784.614520
8785.152940
8785.426630
8785.825660
8786.053070
8786.560270
8786.669520
8786.751430
8787.106100
8787.310730
8787.630100
8787.770580
8788.103500
8788.568590
8788.734960
8788.885810
8789.051510
8789.348530
8789.589160
8789.857370
8790.364330
8790.604910
8791.043010
8791.188540
8791.706540
8791.894490
8792.224270
8792.697670
8793.022800
8793.226960
8793.777960
8793.894380
8793.997440
8794.831720
8795.226880
8795.807900
8796.011900
8796.631600
8796.743950
8797.232710
8797.354430
8797.462600
8797.790860
8798.443240
8798.947310
8799.047240
8799.457990
8800.132560
8800.287580
8800.365660
8801.085920
8801.610750
8802.076230
8802.249070
8802.566590
8802.871790
8803.215960
8803.450110
8803.590200
8803.896430
8804.046620
8804.451850
8804.542290
8804.674960
8805.043080
8805.335770
8805.595400
8805.685580
8805.836980
8806.110800
8806.447720
8806.735000
8807.259150
8807.322310
8807.534690
8807.941840
8808.249920
8808.573810
8808.719720
8808.784020
8808.842290
8809.218650
8809.350810
8809.808030
8810.012220
8810.176010
8810.316800
8810.565040
8810.826540
8811.011890
8811.071600
8811.224970
8811.643360
8812.032490
8812.224670
8812.578010
8812.733020
8812.899120
8813.200350
8813.533500
8813.648330
8813.870330
8814.156930
8814.363060
8814.635680
8814.925020
8815.063620
8815.497280
8815.695820
8815.789410
8815.935760
8816.393950
8816.565510
8817.174400
8817.465570
8817.661130
8817.713230
8817.996430
8818.295600
8818.711590
8819.007330
8819.156380
8819.242740
8819.337300
8819.779100
8819.971360
8820.182590
8820.463660
8820.726440
8820.952760
8821.326980
8821.494900
8821.575690
8821.796320
8822.333560
8822.522810
8822.864600
8823.023700
8823.138900
8823.481240
8823.885860
8824.069310
8824.121950
8824.314310
8824.627170
8824.989030
8825.118910
8825.213980
8825.655330
8825.863000
8826.143250
8826.479650
8826.907990
8827.345450
8827.441940
8827.617890
8828.009130
8828.355990
8828.876000
8829.011850
8829.221340
8829.331400
8829.471710
8829.837560
8830.046750
8830.414470
8830.723550
8830.916720
8831.313990
8831.472530
8831.761450
8832.126930
8832.311640
8832.657170
8832.886970
8833.094830
8833.490830
8833.620420
8833.837420
8834.546120
8834.806780
8835.246280
8835.611410
8835.913190
8836.049300
8836.172370
8836.258550
8836.738200
8837.109890
8837.456970
8837.712700
8838.032170
8838.158210
8838.248590
8838.343100
8838.393640
8838.626600
8839.318460
8839.673030
8840.048980
8840.226470
8840.362610
8840.502470
8840.945510
8841.236620
8841.377680
8841.481500
8841.715530
8842.007310
8842.258590
8842.533640
8842.889550
8843.204140
8843.359220
8843.835370
8843.958920
8844.157860
8844.487550
8844.722260
8845.049770
8845.239020
8845.539610
8845.740070
8845.820300
8846.169980
8846.335000
8846.666260
8846.775570
8847.072020
8847.335820
8847.588620
8847.997390
8848.127700
8848.249140
8848.586810
8848.776270
8848.891990
8849.108720
8849.400030
8849.658150
8850.340670
8850.660440
8850.926400
8851.558590
8851.780390
8851.985960
8852.406960
8852.700020
8853.224560
8853.394240
8853.719490
8853.861370
8853.989970
8854.083620
8854.676840
8854.969040
8855.305560
8855.615890
8855.769200
8856.099840
8856.427250
8856.572780
8856.658600
8856.850900
8857.183040
8857.451960
8857.633090
8857.763310
8858.006110
8858.397720
8858.681140
8858.927700
8859.214190
8859.354340
8859.615980
8860.086020
8860.162890
8860.429000
8860.555020
8860.782820
8861.024830
8861.492030
8861.677660
8862.218050
8862.485340
8862.681220
8863.198360
8863.557210
8863.679040
8863.960870
8864.335270
8864.416730
8864.697400
8865.061870
8865.268160
8866.030540
8866.210570
8866.322170
8866.426900
8866.738720
8866.889360
8867.315800
8867.591870
8867.722690
8868.158750
8868.706770
8869.407970
8869.564220
8869.722140
8869.963090
8870.346570
8870.729750
8870.836550
8870.948860
8871.459980
8871.810710
8872.001000
8872.290100
8872.678730
8873.056450
8873.380910
8873.559200
8873.652610
8874.116130
8874.257220
8874.483870
8874.691320
8875.089640
8875.201450
8875.390500
8875.498640
8875.695750
8876.142780
8876.434580
8876.727590
8876.909930
8877.159780
8877.439150
8877.578800
8878.004440
8878.222970
8878.565620
8879.038320
8879.474120
8879.721590
8880.029770
8880.291120
8880.583440
8880.834800
8881.134650
8881.694030
8881.999820
8882.227190
8882.764420
8883.266900
8883.370240
8883.544970
8883.979870
8884.336830
8884.400130
8884.520830
8884.955640
8885.159810
8886.299950
8886.624450
8886.753690
8887.140840
8887.426820
8887.709300
8887.799380
8888.038780
8888.937240
8889.369380
8889.739880
8889.827580
8890.033750
8890.394470
8890.471320
8890.690570
8891.071580
8891.688460
8891.912890
8892.299400
8892.550380
8892.926010
8893.396760
8893.536760
8893.860150
8894.085530
8894.360530
8894.452500
8894.935990
8895.208130
8896.142810
8896.339930
8896.544240
8896.799360
8896.955160
8897.253540
8897.729290
8897.884520
8898.625720
8899.251130
8899.469110
8900.008120
8900.589790
8900.753850
8901.254250
8901.849910
8902.111550
8902.602010
8903.011380
8903.155100
8903.235290
8903.322800
8903.435180
8903.998270
8904.694840
8904.823430
8905.599870
8905.967630
8906.190610
8906.724750
8907.552350
8907.650910
8907.840670
8907.977720
8908.410680
8908.795650
8909.048560
8909.945230
8910.450330
8910.507040
8910.736320
8910.844370
8910.941300
8911.334200
8912.087250
8912.362490
8913.070370
8913.393400
8913.730390
8913.916700
8914.287150
8914.427330
8914.631190
8915.392090
8915.753660
8915.957740
8916.191220
8916.417890
8916.714390
8916.918500
8917.191570
8917.430060
8918.007120
8918.375380
8918.556720
8919.049510
8919.192970
8919.574020
8919.970800
8920.088580
8920.207230
8920.428520
8921.465110
8921.639820
8921.968700
8922.206220
8922.478960
8922.930300
8923.973660
8924.281210
8924.460470
8924.788360
8924.918840
8925.029590
8925.281180
8925.510080
8925.786070
8925.943850
8926.236020
8926.451700
8926.984820
8927.414150
8927.850950
8928.047640
8928.406780
8928.708570
8928.845320
8929.045590
8929.746990
8930.153030
8930.593530
8930.674680
8931.016680
8931.222990
8931.754700
8931.924630
8932.228270
8932.634520
8932.826950
8933.230100
8933.441900
8933.663190
8933.872950
8934.223680
8934.357570
8934.608570
8934.852010
8935.050460
8935.445780
8935.614300
8935.773240
8935.919230
8936.400550
8936.692790
8936.932600
8937.000540
8937.126320
8937.693410
8937.945140
8938.172890
8938.652070
8938.880830
8939.095410
8939.208630
8939.489660
8940.038350
8940.125170
8940.223890
8940.747690
8940.916860
8941.151390
8941.482850
8941.644740
8942.036160
8942.137900
8942.191910
8942.215100
8942.575490
8942.957820
8943.329200
8943.594970
8943.890260
8944.133060
8944.449690
8944.671010
8944.826780
8945.046310
8945.209680
8945.537270
8946.359440
8946.429900
8946.672450
8947.086650
8947.236940
8947.472290
8947.869180
8948.168390
8948.330580
8948.791270
8949.057740
8949.173790
8949.246960
8949.360020
8949.541650
8949.825500
8950.276350
8950.532910
8950.803300
8951.164310
8951.597360
8951.782560
8951.912560
8952.173230
8952.478470
8952.546490
8952.666290
8952.747580
8953.140420
8953.399590
8953.857460
8953.972610
8954.113830
8954.453650
8954.697160
8955.022900
8955.214550
8955.764210
8956.043560
8956.261510
8956.412250
8956.662020
8956.826850
8957.131930
8957.417040
8957.665790
8957.820480
8957.967580
8958.216040
8958.304330
8958.570160
8958.889440
8959.401900
8959.622020
8959.733700
8959.796860
8959.881060
8960.937920
8960.994200
8961.610440
8962.096440
8962.415880
8962.584020
8962.813970
8962.929030
8963.296680
8963.518130
8964.042380
8964.331830
8964.539060
8964.707800
8965.192940
8965.303250
8965.593850
8966.010870
8966.231760
8966.697570
8967.182620
8967.463750
8969.239570
8969.307660
8969.408330
8969.517360
8969.939680
8970.230320
8970.561140
8970.704140
8970.887370
8971.211510
8971.491040
8971.619760
8971.915370
8972.231820
8972.762990
8973.727060
8973.875400
8974.199810
8974.760160
8974.905350
8975.233470
8975.403740
8975.944210
8976.376150
8976.948690
8977.047870
8977.190170
8977.539740
8978.045500
8978.475110
8978.666820
8979.208070
8979.508220
8979.661840
8979.734480
8979.894320
8980.101360
8980.330970
8980.593380
8980.765090
8980.966810
8981.312690
8981.531110
8981.927490
8982.300020
8982.734030
8983.006500
8983.148920
8983.342990
8983.556670
8983.649040
8983.767670
8983.873880
8984.180490
8984.595140
8984.748700
8985.054500
8985.293980
8985.510840
8985.777160
8986.053890
8986.314790
8986.560030
8986.695110
8986.855390
8987.174730
8987.918170
8988.078830
8988.851190
8989.094070
8989.276990
8989.465590
8990.093290
8990.234480
8990.433400
8991.057410
8991.308400
8992.351150
8992.584590
8992.827960
8992.946440
8992.999780
8993.558850
8993.719240
8994.274000
8994.519500
8994.691230
8994.813380
8994.927090
8995.058090
8996.000200
8996.720500
8997.806430
8998.147800
8998.579210
8998.801720
8999.865790
9000.045980
9000.135340
9000.316260
9000.351530
9000.461900
9000.864860
9001.068930
9001.488390
9001.859730
9002.510770
9002.797410
9002.989890
9003.026520
9003.088800
9003.214420
9003.307530
9004.089380
9004.304520
9004.524520
9004.952200
9005.156050
9005.455810
9005.575040
9005.675000
9005.929860
9006.803930
9006.976930
9007.257120
9007.485660
9007.930340
9008.169000
9008.718630
9008.821510
9009.273950
9009.377090
9009.881100
9009.980130
9010.303370
9011.207500
9011.798530
9012.065190
9012.315710
9013.724230
9014.008010
9014.737550
9015.403670
9016.056440
9016.501440
9016.812520
9017.640490
9017.740600
9018.177280
9018.908260
9019.150880
9019.552610
9019.806900
9020.046490
9020.361930
9021.041340
9021.555410
9022.173640
9022.275050
9022.391140
9022.839110
9023.036470
9023.351960
9023.809850
9023.951360
9024.231180
9024.470440
9024.608910
9024.934020
9025.153060
9025.572040
9026.175050
9026.338100
9026.704800
9027.048370
9027.304810
9027.515090
9027.939490
9028.265240
9028.796820
9029.189960
9029.470030
9029.917770
9030.114100
9030.472700
9030.739070
9030.907270
9030.985830
9031.148100
9031.365390
9032.369390
9032.553270
9032.763880
9032.893900
9033.166580
9033.307950
9033.390900
9033.671410
9034.067480
9034.492000
9034.801360
9035.481440
9035.660630
9036.123890
9036.344120
9036.613590
9036.977880
9037.323330
9037.523390
9037.720750
9037.892400
9038.247700
9038.597790
9038.959330
9039.153370
9039.351490
9039.962770
9040.262080
9040.417810
9040.659270
9040.897960
9041.022560
9041.256100
9041.558800
9041.894640
9042.110170
9042.378070
9042.649670
9042.941600
9043.408250
9043.510630
9043.944970
9044.180340
9044.513080
9044.806110
9045.269090
9045.410120
9045.756250
9045.995600
9046.244060
9046.767800
9047.067720
9047.499630
9047.705920
9047.980960
9048.309400
9048.808020
9048.929310
9049.407320
9049.651880
9050.106360
9050.625670
9050.744620
9050.908870
9050.972220
9051.444710
9051.819230
9052.059240
9052.276520
9052.652410
9052.954900
9053.371710
9053.555700
9053.845100
9054.143770
9054.575700
9054.695590
9055.041330
9055.671820
9056.031070
9056.107840
9056.218110
9056.510480
9056.849480
9057.076250
9057.444880
9057.542150
9057.874220
9058.185960
9058.544710
9058.997270
9059.710930
9059.890440
9060.341510
9060.573080
9060.722410
9061.074090
9061.410400
9061.515130
9061.578970
9061.699140
9062.035840
9062.676220
9063.333300
9063.396350
9063.769660
9064.743220
9065.845400
9066.061660
9066.506210
9066.951590
9067.413380
9067.608020
9067.837540
9068.094230
9068.224000
9068.535940
9069.140340
9069.304100
9069.945270
9071.426280
9071.628680
9071.829830
9071.941080
9072.901680
9073.313130
9073.580970
9073.905180
9074.419200
9074.503210
9074.715090
9074.982610
9075.486450
9075.641170
9076.730920
9076.948850
9077.136540
9077.250840
9077.318860
9078.455650
9078.710690
9079.042770
9079.417850
9080.012710
9080.301440
9080.557140
9081.223890
9081.282900
9081.666070
9082.269630
9082.383440
9082.577410
9082.911930
9083.426200
9083.694490
9084.297200
9084.646050
9084.823070
9085.048560
9085.476110
9085.623310
9086.087260
9086.199670
9086.279580
9086.489900
9087.301120
9087.991280
9088.220940
9088.448840
9088.630450
9088.845590
9089.043920
9089.123240
9089.588180
9089.820310
9090.488880
9090.673940
9090.830020
9091.126800
9091.699690
9091.999460
9092.318730
9092.617260
9092.992010
9093.602530
9093.801360
9094.594460
9094.940040
9095.267410
9095.484210
9095.768900
9095.881060
9096.213780
9096.331230
9096.853490
9097.070270
9097.154900
9097.548160
9097.845590
9098.147560
9098.477200
9098.784680
9099.049820
9099.513280
9099.683380
9099.854140
9100.048640
9100.295110
9100.537840
9100.920450
9101.028280
9101.297700
9101.547930
9101.761190
9102.040900
9102.225730
9102.317370
9102.558520
9102.687150
9103.015740
9103.163990
9103.408300
9103.647710
9103.926770
9104.232040
9104.384740
9104.653750
9104.928850
9105.239730
9105.500700
9105.684280
9105.917210
9106.135950
9106.284270
9106.486400
9106.667850
9106.914050
9107.129170
9107.274670
9107.431250
9107.525280
9107.649860
9107.897300
9108.259190
9108.750900
9109.074980
9109.247810
9109.461910
9109.827340
9109.950490
9110.551270
9110.644470
9110.854310
9110.945040
9111.078120
9111.181060
9111.406200
9111.523480
9111.944190
9112.249800
9112.850000
9113.184830
9114.547500
9114.974030
9116.470920
9116.576940
9117.388050
9117.597340
9118.162560
9118.607910
9119.881380
9120.381180
9120.844690
9120.938970
9121.625810
9122.032850
9122.232630
9122.477360
9122.829000
9122.959240
9123.517710
9123.957920
9124.104610
9124.185180
9124.244140
9124.416650
9125.205240
9125.501520
9125.705370
9125.884370
9126.143800
9126.322730
9126.743070
9126.864700
9126.998970
9127.174450
9127.302810
9127.445080
9127.813010
9128.219290
9128.551810
9128.810660
9129.236720
9129.440850
9129.902870
9130.356220
9130.583770
9130.833340
9130.943380
9131.158740
9131.333340
9131.583220
9132.130580
9132.501240
9132.858760
9132.976650
9133.083840
9133.463670
9134.045930
9134.372190
9134.596170
9134.694390
9135.089490
9135.274570
9135.793620
9136.077960
9136.491080
9136.887180
9137.103530
9137.812250
9138.441320
9139.280720
9139.476760
9139.812630
9139.919490
9140.137050
9140.430870
9140.764850
9140.839360
9140.960020
9141.032210
9141.399050
9141.546290
9141.845870
9142.010800
9142.148970
9142.531060
9142.843430
9143.121280
9143.328950
9143.425690
9143.713210
9144.114650
9144.342540
9144.435560
9144.696710
9144.830530
9145.297990
9145.503310
9145.647340
9145.830030
9146.112510
9146.229020
9146.361940
9146.582260
9146.880640
9147.259730
9147.409910
9147.642100
9147.748960
9148.125060
9148.205200
9148.290520
9148.432920
9148.665020
9148.983610
9150.198560
9150.358350
9150.554630
9150.701360
9150.847530
9150.949200
9151.582150
9151.901810
9152.165530
9152.593140
9152.790030
9152.995690
9153.280840
9153.358160
9153.750820
9153.921200
9154.143360
9154.688600
9154.934110
9155.151570
9155.351800
9155.495840
9155.550650
9155.581410
9155.617800
9155.801130
9156.175190
9156.897330
9157.607350
9158.485810
9158.780450
9158.977870
9160.088790
9160.585890
9160.894110
9161.595200
9162.419680
9162.583070
9163.108790
9163.352690
9163.983680
9164.185850
9164.478530
9164.875080
9165.662900
9165.837690
9165.938010
9166.680990
9166.800470
9167.039060
9167.291970
9167.475060
9167.820310
9168.396040
9168.825700
9169.234850
9169.403710
9170.140260
9170.492880
9170.882610
9171.290180
9171.573770
9171.833180
9172.027190
9172.181140
9172.744060
9172.890250
9173.032360
9173.214020
9173.481780
9173.742330
9174.198950
9174.642630
9174.677550
9174.805320
9174.965470
9175.528870
9176.084430
9176.607390
9176.848690
9176.964430
9177.228750
9177.571230
9178.120220
9178.283310
9178.677530
9179.244670
9179.400290
9179.595520
9179.837900
9179.948650
9180.226070
9180.909080
9181.071620
9181.349390
9181.416090
9181.643970
9181.963360
9182.266370
9182.436740
9182.550780
9182.785400
9183.376740
9183.537540
9183.690660
9183.878690
9184.065510
9184.378750
9184.857040
9185.074110
9185.297720
9185.405260
9185.594090
9185.944280
9186.047250
9186.250500
9186.353600
9186.507440
9186.722360
9186.965220
9187.350610
9187.449350
9187.559250
9187.743160
9187.974080
9188.277730
9188.409540
9188.739240
9188.934170
9189.152270
9189.479370
9190.116070
9190.337720
9190.654070
9190.931300
9191.318110
9191.435520
9191.750840
9192.392500
9192.471560
9192.670040
9193.025710
9193.265040
9193.569880
9193.708230
9193.830610
9194.161790
9194.405240
9194.594840
9195.157970
9195.285710
9195.478810
9195.657890
9196.126550
9196.423250
9196.779460
9196.957890
9197.067970
9197.476670
9197.841500
9197.997530
9198.207730
9198.458470
9198.611160
9198.995320
9199.301070
9199.593450
9199.713080
9199.917900
9200.342230
9200.760360
9201.336710
9201.535120
9201.712870
9201.857880
9202.268440
9202.813350
9203.208010
9203.568000
9203.768440
9203.969610
9204.289700
9204.414220
9204.632290
9204.868560
9205.127350
9205.438310
9206.043940
9206.535570
9206.778790
9207.342020
9207.574780
9207.875170
9208.072850
9208.464630
9208.794590
9208.963510
9209.212150
9209.518940
9209.915060
9210.067600
9210.410860
9210.694370
9211.061530
9211.243060
9211.661350
9212.007970
9212.173380
9212.300050
9212.605920
9212.908700
9213.245360
9213.355920
9213.538410
9214.059430
9214.847760
9215.133490
9215.329000
9215.529380
9215.876750
9216.034680
9216.330920
9216.576270
9216.764510
9217.123750
9217.663380
9218.102460
9218.166930
9218.709630
9219.145280
9219.361900
9219.475890
9219.762980
9220.017570
9220.176570
9220.508030
9220.858660
9221.041120
9221.201260
9221.451320
9222.042310
9222.440300
9222.522590
9222.864650
9222.948670
9223.229750
9223.440590
9223.771420
9223.869770
9223.984530
9224.292350
9224.551460
9224.700180
9225.046660
9225.163260
9225.327300
9225.450680
9225.619380
9225.832440
9226.036510
9226.153910
9226.306650
9226.462120
9226.889970
9227.167730
9227.362230
9227.572000
9227.739850
9227.873170
9228.103240
9228.855890
9229.161030
9229.715100
9229.776660
9229.915350
9230.219360
9230.478110
9230.600190
9230.760360
9231.037170
9231.826170
9231.895860
9231.989740
9232.121160
9233.203260
9233.772970
9233.939390
9234.078440
9234.393560
9234.530890
9235.308030
9235.541900
9235.733930
9236.070440
9236.361500
9236.576950
9237.256780
9237.403830
9237.591450
9238.002440
9238.113770
9238.244260
9238.328590
9238.667990
9239.137960
9239.309170
9239.505830
9239.716000
9239.860420
9240.231340
9240.539780
9240.703520
9240.881190
9241.231790
9241.527130
9241.929140
9242.338100
9242.654910
9242.688770
9242.752280
9243.142540
9243.261220
9243.655780
9243.944380
9244.014390
9244.054440
9244.196690
9244.422040
9245.095150
9245.472580
9245.842640
9246.019310
9246.291470
9246.511090
9246.660070
9246.824780
9247.192260
9247.249230
9247.540850
9248.008760
9248.316510
9248.502190
9248.624980
9249.299050
9250.093320
9251.058750
9252.006420
9252.343540
9252.595380
9252.706670
9252.993770
9253.113980
9253.216180
9253.705200
9253.884320
9254.317570
9254.502540
9254.922520
9255.371110
9255.522490
9255.808550
9256.336070
9256.508480
9256.762280
9257.149080
9257.374870
9257.644280
9257.890890
9258.127150
9258.397570
9258.526730
9258.752410
9258.929870
9259.571270
9259.966210
9260.045710
9260.127470
9260.241030
9260.519320
9260.811030
9261.460250
9261.690460
9262.031920
9262.259320
9262.438280
9262.738710
9262.843090
9263.185700
9263.319830
9263.676100
9263.755200
9263.906990
9264.003880
9264.084920
9264.285690
9264.569570
9264.890750
9265.102870
9265.159160
9265.290250
9265.455190
9265.792860
9266.036250
9266.141390
9266.378500
9266.761520
9266.903670
9267.165710
9267.489060
9267.665540
9267.814820
9267.951720
9268.131260
9268.683050
9269.133630
9269.273930
9269.687970
9269.963850
9270.138270
9270.472980
9270.701540
9270.897510
9271.083430
9271.216430
9271.374050
9271.690830
9271.839890
9272.047100
9272.262770
9272.506820
9272.614840
9272.693520
9273.190060
9273.301410
9273.473670
9273.723700
9274.245440
9274.429230
9274.733590
9274.970940
9275.169620
9275.369430
9275.543320
9275.907400
9276.082050
9276.574380
9276.667950
9276.781170
9276.838790
9277.023370
9277.271400
9277.508960
9277.706580
9277.927710
9278.288440
9278.640150
9278.822300
9279.109250
9279.274730
9279.495730
9279.713360
9279.883860
9280.043790
9280.665380
9280.736420
9280.909730
9281.206080
9281.512150
9281.869080
9282.183570
9282.286760
9282.686120
9282.788730
9282.917620
9283.134590
9283.542580
9283.760360
9283.986150
9284.245840
9284.436850
9284.580810
9284.822130
9285.054000
9285.268780
9285.535480
9285.850290
9286.190450
9286.430550
9286.792310
9286.950210
9287.274930
9287.414070
9287.686520
9287.825760
9288.223330
9288.554380
9288.694300
9288.788000
9288.869260
9289.566360
9289.761540
9290.010200
9290.216160
9290.361420
9290.551510
9290.752990
9291.063490
9291.491730
9291.596740
9292.037180
9292.314660
9292.579210
9292.624500
9292.845400
9293.043900
9293.312820
9293.840610
9294.005520
9294.272830
9294.550870
9294.841960
9295.241990
9295.466430
9295.559630
9295.767440
9296.136620
9296.271040
9296.453510
9296.673860
9296.768710
9296.922650
9297.281030
9297.546220
9297.980420
9298.135810
9298.260520
9298.600200
9298.790430
9299.111100
9299.367530
9299.632500
9299.957770
9300.358300
9301.015650
9301.155430
9301.225830
9301.597990
9301.849780
9302.773290
9303.121100
9303.362070
9303.773430
9304.270510
9304.377600
9304.699970
9305.078400
9305.208560
9305.614580
9306.189080
9306.422830
9306.726960
9306.858810
9306.945080
9307.369910
9307.688230
9307.885690
9308.110270
9308.421490
9308.576640
9308.905090
9308.977170
9309.364380
9309.565580
9309.640750
9309.784910
9310.304720
9310.624430
9310.817290
9311.139820
9311.400200
9311.603210
9311.882360
9312.175750
9312.456210
9312.568690
9312.766670
9312.832230
9313.019680
9313.245160
9313.518860
9313.839690
9314.011410
9314.292550
9314.741530
9315.072580
9315.219210
9315.721200
9315.992270
9316.536400
9316.719580
9316.930570
9317.107760
9317.307580
9317.573600
9317.880340
9318.240330
9318.524360
9318.812610
9319.001870
9319.240400
9319.655450
9319.869180
9320.145560
9320.352870
9320.589620
9321.070400
9321.258290
9321.449920
9321.706700
9321.885300
9322.243280
9322.826600
9323.003910
9323.087050
9323.348840
9323.540560
9323.760540
9323.872470
9324.133370
9324.339100
9324.838890
9324.985160
9325.112770
9325.246120
9325.901680
9326.124820
9326.354520
9326.688260
9326.825690
9327.003670
9327.268530
9327.499160
9327.635940
9328.139910
9328.584650
9329.023140
9329.343880
9329.468780
9329.594540
9330.086300
9330.191710
9330.316050
9330.478960
9331.187490
9331.543750
9331.824790
9332.088170
9332.245690
9332.611160
9332.956420
9333.205940
9333.580530
9333.747050
9333.868590
9334.145680
9334.399260
9334.578770
9335.221300
9335.535870
9336.076880
9336.211300
9336.356770
9336.450020
9336.816150
9337.189550
9337.380820
9337.667540
9337.909120
9338.036730
9338.360310
9338.582100
9338.862590
9339.050980
9339.273130
9339.584860
9339.836780
9340.149420
9340.197060
9340.466640
9340.834470
9341.090930
9341.275500
9341.388970
9341.899770
9342.212880
9342.409870
9342.672450
9343.105780
9343.352180
9343.496180
9343.790680
9344.150580
9344.379340
9344.552830
9344.829530
9344.942810
9345.449890
9345.648650
9345.869370
9346.067470
9346.329900
9346.577230
9346.869430
9347.353630
9347.618360
9347.977830
9348.145750
9348.447900
9348.712000
9349.008960
9349.146860
9349.342540
9349.538400
9349.852490
9350.311480
9350.649790
9350.885560
9351.253870
9351.364760
9351.611090
9351.982610
9352.228560
9352.382840
9352.623480
9352.833990
9352.888890
9352.938680
9353.029890
9353.239380
9353.683750
9354.039900
9354.365640
9354.586100
9354.733780
9354.869190
9355.180200
9355.543710
9355.743710
9355.799540
9355.858000
9356.222480
9357.064850
9357.233680
9357.523580
9357.983380
9358.075730
9358.422830
9358.502500
9358.695910
9358.923550
9359.626020
9359.877510
9360.065560
9360.244330
9360.473010
9360.655550
9361.002850
9361.138130
9361.600170
9361.811780
9362.107000
9362.332420
9362.630020
9362.821300
9363.172230
9363.246820
9363.317000
9363.725440
9364.169030
9364.496630
9364.769500
9365.048000
9365.504810
9365.852450
9366.096820
9366.227470
9366.654000
9366.705440
9366.928430
9367.047700
9367.323820
9367.678080
9368.006060
9368.335910
9368.558960
9368.957830
9369.267300
9369.464620
9369.582980
9369.928210
9370.232110
9370.331600
9370.369590
9370.741140
9370.948920
9371.134450
9371.475140
9371.713330
9372.086430
9372.461230
9372.550630
9372.788240
9373.092310
9373.409580
9373.530850
9374.008020
9374.538450
9374.793420
9374.986880
9375.396150
9375.509220
9375.656270
9375.770870
9376.041300
9376.417830
9376.649930
9376.883410
9377.606040
9377.872070
9378.259340
9378.601600
9378.675000
9378.800980
9378.983150
9379.242610
9379.400960
9379.594450
9380.078770
9380.373140
9380.520390
9380.834780
9381.033760
9381.266900
9381.815520
9381.994420
9382.084760
9382.402610
9382.487080
9382.889280
9383.075320
9383.366530
9383.797370
9383.963990
9384.071740
9384.399330
9384.598530
9384.734660
9384.981850
9385.168590
9385.764430
9386.218220
9386.319320
9386.421300
9386.573470
9386.986380
9387.278610
9387.456840
9387.871260
9388.015500
9388.162900
9388.254150
9388.463530
9388.584530
9388.816170
9389.196280
9390.002790
9390.198710
9390.346180
9390.796900
9390.954610
9391.317800
9391.492270
9392.041860
9392.387290
9392.482100
9392.808160
9393.184200
9393.365540
9393.406570
9393.518270
9393.609170
9394.150380
9394.471970
9394.691570
9395.083880
9395.233020
9396.004290
9396.370140
9396.596770
9396.968460
9397.110700
9397.407980
9397.638450
9397.673760
9398.185610
9398.435320
9398.737500
9398.995410
9399.357280
9399.695500
9399.873290
9400.000770
9400.251460
9400.393240
9400.681360
9400.947940
9401.219700
9401.421200
9401.939270
9402.134470
9402.472340
9402.737330
9403.076940
9403.269910
9403.603400
9403.863440
9404.067510
9404.684170
9404.825390
9405.072070
9405.236980
9405.506620
9405.677470
9405.993800
9406.307160
9406.506950
9406.624130
9406.816880
9407.018190
9407.208200
9407.609900
9407.958040
9408.040360
9408.281330
9408.612340
9408.926380
9409.067680
9409.268230
9409.495620
9409.844240
9410.074100
9410.487260
9410.656730
9410.888620
9411.135940
9411.615480
9412.017300
9412.170240
9412.590240
9412.828890
9413.767510
9414.096100
9414.992370
9415.126110
9415.403930
9415.546360
9415.722370
9415.806010
9416.113110
9416.528450
9416.714980
9416.972020
9417.139080
9417.580920
9417.795980
9418.151420
9418.262790
9418.439140
9419.007380
9419.070110
9419.461270
9419.728460
9420.110170
9421.063060
9421.303600
9421.452020
9422.279520
9422.516600
9422.895270
9423.460870
9423.694170
9424.839010
9425.094680
9425.422980
9425.568050
9425.788460
9425.868200
9426.304550
9426.602950
9427.376880
9427.546000
9427.771790
9427.945450
9428.619240
9428.750300
9429.270700
9429.643140
9430.041130
9430.361300
9430.882530
9431.180710
9431.414060
9431.961160
9432.283010
9432.968300
9433.219300
9433.389370
9433.455510
9433.641410
9434.105760
9434.474220
9434.641380
9435.051500
9435.628110
9435.908890
9436.153050
9436.475810
9437.006680
9437.194050
9437.318070
9437.361760
9437.788870
9438.690270
9438.967940
9439.461210
9439.615720
9439.979120
9440.107070
9440.257890
9440.626470
9440.782430
9441.122750
9441.320760
9441.514020
9441.630130
9441.991430
9442.353440
9442.539380
9442.738390
9443.208700
9443.513550
9443.731390
9443.903020
9444.338160
9444.640150
9445.241450
9445.383250
9445.653900
9446.049640
9446.263740
9446.558250
9446.900290
9447.041940
9447.359820
9447.528410
9447.696150
9447.825650
9447.879840
9448.356330
9448.454680
9448.707670
9448.907760
9449.262570
9449.365000
9449.992780
9450.256600
9450.480540
9450.577840
9450.816700
9451.230730
9451.514340
9451.673730
9451.967700
9452.177590
9452.443890
9452.680820
9453.193790
9453.621300
9454.005910
9454.094250
9454.498160
9454.756880
9454.999380
9455.245140
9455.530530
9455.787850
9456.346690
9456.611730
9456.745460
9456.927390
9457.214000
9458.605990
9458.789170
9458.913510
9459.029740
9459.507680
9459.706850
9460.061600
9460.426370
9460.714510
9460.753250
9460.878780
9461.001240
9461.431830
9461.835000
9461.923000
9462.029320
9462.448220
9462.687930
9462.768450
9463.040700
9463.518310
9464.168600
9464.915550
9465.025900
9465.263490
9465.568320
9465.766140
9465.914600
9466.130520
9466.454890
9466.615980
9466.957140
9467.397330
9467.580780
9467.850780
9468.250780
9468.316540
9468.544020
9468.856530
9469.559010
9469.786630
9470.086480
9470.234280
9470.542160
9470.748860
9471.494320
9471.725950
9471.900170
9472.075800
9472.103240
9472.161730
9472.513370
9472.708490
9472.903590
9473.214030
9473.494230
9474.437710
9474.933050
9475.150800
9475.346760
9475.554960
9475.648110
9476.027190
9476.391190
9476.879120
9477.121760
9477.371930
9477.527120
9477.875560
9478.155730
9478.301370
9478.454170
9478.699060
9478.944340
9479.121250
9479.233970
9479.809190
9480.016490
9480.346830
9480.657970
9480.893550
9481.302360
9481.538120
9481.848320
9482.116190
9482.249880
9482.624330
9482.825070
9483.073810
9483.471650
9483.929740
9484.027540
9484.140240
9484.236660
9484.459610
9484.785640
9485.240500
9485.559840
9485.761470
9486.001410
9486.326730
9486.438540
9486.536450
9486.907950
9487.168000
9487.387030
9487.807230
9488.030180
9488.225920
9488.508060
9488.955350
9489.424410
9489.796890
9490.128500
9490.252780
9490.599430
9490.894610
9491.371040
9491.552650
9491.834800
9492.310530
9492.612290
9492.734510
9493.062310
9493.196940
9493.447920
9493.704140
9494.037630
9494.083460
9494.738530
9495.178640
9495.418540
9495.819270
9496.205630
9496.591830
9496.696760
9497.187640
9497.400140
9497.532410
9497.830760
9498.067940
9498.190620
9498.241680
9498.348720
9498.657720
9499.017850
9499.234410
9499.769940
9500.134060
9500.382530
9500.836350
9501.118060
9501.623690
9501.749680
9502.239660
9502.527920
9502.761880
9502.968340
9503.452290
9503.739990
9503.933450
9504.091080
9504.715180
9504.962700
9505.399680
9505.838590
9506.110360
9506.376510
9506.627970
9506.700160
9506.759650
9506.843200
9507.438070
9507.952490
9508.295680
9508.650400
9508.837820
9509.175150
9509.459510
9509.805980
9509.890780
9510.167320
9510.438560
9510.913150
9510.989290
9511.151700
9511.414510
9511.945150
9512.207950
9512.419740
9512.583420
9512.718670
9512.885500
9513.079530
9513.296250
9513.506060
9514.135200
9514.289420
9514.561660
9514.603170
9515.302050
9515.679700
9515.787970
9515.949120
9516.218980
9516.492710
9516.665330
9516.887920
9517.199860
9517.364180
9517.798730
9518.105580
9518.259970
9518.529550
9518.864300
9519.018470
9519.126930
9519.430420
9519.597380
9519.957310
9520.707980
9521.092710
9521.325150
9521.525650
9521.806890
9522.145710
9522.708890
9522.952400
9523.482300
9523.782750
9524.034660
9524.158640
9524.650530
9524.854260
9524.977480
9525.995590
9526.276440
9526.375710
9526.537580
9526.838170
9527.026900
9527.277780
9527.846590
9528.183030
9528.539870
9528.824800
9529.090900
9529.297780
9529.530430
9529.749940
9529.861030
9530.110270
9530.483840
9530.866310
9531.066870
9531.249820
9531.603720
9531.753610
9531.986500
9532.297150
9532.696080
9532.868980
9532.996110
9533.233480
9533.473840
9533.681040
9533.957530
9534.096260
9534.333360
9534.506160
9534.767180
9534.874260
9535.057600
9535.336200
9535.643310
9536.111310
9536.326440
9536.522740
9536.837890
9536.992050
9537.228000
9537.454210
9537.610760
9537.939110
9538.220170
9538.518720
9538.777850
9539.190370
9539.442230
9539.741490
9540.017120
9540.173200
9540.539590
9540.834850
9540.941540
9541.146880
9541.461100
9541.771700
9541.998740
9542.235540
9542.489740
9542.716730
9542.913470
9543.151470
9543.493050
9543.551170
9543.603510
9543.949860
9544.113800
9544.331230
9544.774950
9544.960330
9545.268620
9546.470680
9546.811710
9547.061830
9547.718690
9547.798910
9547.842470
9547.965590
9548.207120
9548.546560
9548.932770
9549.173920
9549.508510
9549.931970
9550.093720
9550.318020
9550.517860
9550.755890
9550.873150
9551.490680
9551.695210
9552.057880
9552.248450
9552.415430
9552.547170
9552.743180
9553.091680
9553.389350
9553.665160
9553.996360
9554.106580
9554.397070
9554.558230
9554.768940
9554.810210
9554.973990
9555.430450
9555.615920
9555.894340
9556.440650
9556.710040
9556.874030
9556.987740
9557.038080
9557.127870
9557.348600
9557.631760
9557.957470
9558.287390
9558.417590
9558.848480
9559.148780
9559.335330
9559.648170
9559.843300
9560.105130
9560.443490
9560.508440
9560.858830
9561.175870
9561.261020
9561.875220
9562.233170
9562.485940
9562.670590
9563.171290
9563.400400
9563.537780
9563.907440
9564.017180
9564.323450
9564.512680
9564.827420
9565.173970
9565.463510
9565.801890
9566.234630
9566.368410
9566.819730
9566.983200
9567.080660
9567.421790
9567.695980
9567.990730
9568.388400
9568.553320
9568.825130
9569.339610
9569.493760
9569.746380
9570.043410
9570.261660
9570.368210
9570.646470
9570.772720
9570.952580
9571.180720
9571.581600
9571.758640
9572.061450
9572.262500
9572.616750
9572.749720
9573.000790
9573.111560
9573.382210
9573.588680
9573.973550
9574.156310
9574.313480
9574.502830
9574.574800
9574.634640
9574.734020
9575.274310
9575.534810
9575.790440
9576.109680
9576.314030
9576.474210
9576.622840
9576.789780
9576.966090
9577.288540
9577.724970
9578.106270
9578.332070
9578.801830
9579.000170
9579.200050
9579.484510
9579.747130
9580.540440
9580.776700
9580.916330
9581.204190
9581.332600
9581.575770
9581.904830
9582.061370
9582.811350
9583.006430
9583.231340
9583.522800
9583.807020
9583.940620
9584.056480
9584.350770
9584.900000
9585.112370
9585.317560
9585.523420
9585.667390
9585.845180
9586.026590
9586.447120
9586.681600
9586.864690
9587.240020
9587.455360
9587.628100
9587.977770
9588.156740
9588.412570
9588.620910
9588.991300
9589.517240
9589.659260
9589.877820
9590.058440
9590.326790
9590.454860
9590.703790
9591.105640
9591.473280
9591.718180
9592.429820
9592.621290
9592.928270
9593.114300
9593.579170
9593.860120
9594.054260
9594.092180
9594.186280
9594.584690
9594.848550
9595.099940
9595.183880
9595.509580
9595.776250
9596.023520
9596.247870
9596.526480
9596.772330
9597.022110
9597.163160
9597.390470
9597.566800
9597.928060
9598.003600
9598.212130
9598.489460
9598.781610
9599.009130
9599.282420
9599.514450
9599.686080
9599.957490
9600.131490
9600.303370
9600.423430
9600.545090
9600.927120
9601.651910
9601.808920
9602.117560
9602.336570
9602.548340
9602.864540
9603.427570
9603.599080
9604.011750
9604.137480
9604.455730
9604.638440
9604.788250
9604.900980
9605.219460
9605.306960
9605.765480
9605.986470
9606.267320
9606.619190
9606.844030
9606.913330
9607.272100
9607.400750
9607.648900
9607.803730
9608.093510
9608.368380
9608.432000
9608.616310
9608.891710
9609.426250
9609.591320
9609.836220
9610.104360
9610.321460
9610.588050
9610.965670
9611.521490
9611.915780
9612.028250
9612.237750
9612.473290
9612.711300
9612.931850
9613.163740
9613.903070
9614.135050
9614.304040
9614.486660
9614.964380
9615.197750
9615.544490
9615.785260
9615.979040
9616.097800
9616.408990
9616.672670
9616.808260
9617.229900
9617.456640
9617.749140
9617.975450
9618.103970
9618.310690
9618.498190
9618.694420
9619.156770
9619.249290
9619.534050
9619.599500
9619.772700
9620.004080
9620.337750
9620.589940
9621.064250
9621.223990
9621.574220
9621.793970
9622.156930
9622.357060
9622.684540
9622.844070
9622.964550
9623.525970
9623.860120
9624.213280
9624.374730
9624.684560
9624.824880
9625.246780
9625.650060
9625.988970
9626.129890
9626.417750
9626.744450
9626.989610
9627.253220
9627.335770
9627.428420
9627.941000
9628.010210
9628.070720
9628.132780
9628.379350
9628.820150
9629.086720
9629.304280
9629.563090
9629.908450
9630.193030
9630.378470
9631.000180
9631.215430
9631.503030
9631.714290
9631.911940
9632.163090
9632.503050
9632.665490
9632.818700
9633.005840
9633.192350
9633.494100
9633.646010
9633.864980
9634.167530
9634.556640
9634.968110
9635.146700
9635.321270
9635.666900
9635.874400
9636.321240
9636.499490
9636.686900
9636.865100
9636.956510
9637.372050
9637.563590
9638.183900
9638.309930
9638.609400
9638.840090
9638.983890
9639.454940
9639.741060
9640.040870
9640.308660
9640.635290
9640.739290
9640.916760
9641.222600
9641.285980
9641.543570
9641.703680
9641.784190
9641.897790
9642.310120
9642.647580
9642.997920
9643.162710
9643.399680
9643.707410
9643.890050
9644.196900
9644.264970
9644.339320
9644.433210
9644.548150
9644.983590
9645.119680
9645.343040
9645.581520
9645.829660
9646.067530
9646.301100
9646.708480
9646.921500
9647.120840
9647.383670
9647.551650
9647.771090
9648.154170
9648.781420
9649.078550
9649.437450
9649.707490
9649.863400
9650.174280
9650.277840
9650.453690
9650.816440
9651.070320
9651.488040
9651.610330
9651.983070
9652.852040
9653.425600
9653.681840
9653.733450
9653.953770
9654.140520
9654.240640
9654.294660
9654.364860
9654.700130
9654.804860
9655.117220
9655.556540
9655.805180
9656.091850
9656.433840
9656.623730
9656.831330
9657.079350
9657.145590
9657.514360
9657.592420
9657.903430
9658.045430
9658.153860
9658.684890
9658.883530
9659.176120
9659.341100
9659.481210
9659.681820
9659.817270
9660.150150
9660.547490
9660.959080
9661.251620
9661.367710
9661.688680
9661.792570
9662.109850
9662.430320
9662.612880
9662.893680
9663.302920
9663.663200
9664.027520
9664.160670
9664.356500
9664.440740
9664.622400
9665.017350
9665.107200
9665.425280
9665.557470
9665.805240
9666.188310
9666.619950
9666.831200
9667.135720
9667.447910
9667.594690
9668.009210
9668.275620
9668.518120
9668.741600
9668.776670
9668.853100
9669.373660
9669.542470
9670.272690
9670.447230
9670.627100
9670.938680
9671.062980
9671.282770
9671.889400
9672.315310
9672.590930
9672.885230
9673.071610
9673.265900
9673.448980
9673.947310
9674.039050
9674.437420
9674.700910
9675.227270
9675.408970
9675.604830
9675.880310
9676.076160
9676.382970
9676.678260
9677.169620
9677.430090
9677.643480
9678.046520
9678.081120
9678.258530
9678.328880
9678.531150
9678.753350
9679.774370
9679.988760
9680.367320
9680.943680
9681.073130
9681.217100
9681.296780
9681.472280
9681.824410
9681.998960
9682.486590
9682.695380
9682.956570
9683.123470
9683.649330
9684.068120
9684.112020
9684.205610
9684.549890
9684.949600
9685.380830
9685.457600
9685.806140
9685.965940
9686.203680
9686.564300
9687.051710
9687.277230
9687.498060
9687.613790
9687.694800
9687.948950
9688.449660
9688.736920
9689.018160
9689.376260
9690.215240
9690.513650
9690.815400
9691.114090
9691.213960
9691.387260
9692.142460
9692.266080
9692.427500
9692.919330
9693.165350
9693.331600
9693.664270
9693.818550
9694.112650
9694.571850
9694.745700
9694.860830
9695.061110
9695.547120
9696.135980
9696.234400
9696.286490
9696.406390
9696.475980
9696.691980
9697.094500
9697.230150
9697.635640
9697.769780
9698.037920
9698.163780
9698.366620
9698.766110
9698.893750
9699.415340
9699.604770
9699.901950
9700.300740
9700.669740
9700.854610
9701.130020
9701.270650
9701.675750
9701.983840
9702.147020
9702.499970
9702.689450
9703.180760
9703.359360
9703.950820
9704.165330
9704.410380
9704.898410
9705.102710
9705.238370
9705.413790
9705.813550
9706.136390
9706.419120
9706.562410
9706.665480
9706.907470
9707.260190
9707.519830
9707.963250
9708.304460
9708.583700
9709.121000
9709.378890
9709.534250
9709.700390
9710.008850
9710.415320
9710.935960
9711.076610
9711.499290
9711.752390
9712.083860
9712.185340
9712.395810
9712.571290
9712.714930
9712.774930
9712.945740
9713.202380
9713.456910
9713.744700
9713.954790
9714.132970
9714.296270
9714.618630
9714.800640
9714.968580
9715.195560
9715.448790
9716.086740
9716.169890
9716.413590
9716.613010
9716.823330
9717.010810
9717.104770
9717.336600
9718.121450
9718.484900
9718.836290
9718.927060
9719.326060
9719.499520
9719.870840
9720.107090
9720.540150
9720.615650
9720.906030
9721.212810
9721.480610
9722.099200
9722.266100
9722.376520
9722.528490
9722.924360
9723.154020
9723.269040
9723.628180
9723.907020
9724.037520
9724.675140
9724.841190
9725.030800
9725.384380
9725.519650
9725.877140
9726.051930
9726.825570
9726.928960
9727.027090
9727.145560
9727.385120
9728.055100
9728.231370
9728.710050
9728.932960
9729.058000
9729.210240
9729.385090
9729.658660
9730.134020
9730.245830
9730.505600
9730.659910
9730.939500
9731.266580
9731.473230
9731.575320
9731.705270
9732.090060
9732.426030
9732.601900
9732.965470
9733.444060
9733.835340
9734.003360
9734.273670
9734.445940
9734.609760
9734.765910
9734.893250
9735.378520
9735.672520
9735.799220
9736.023190
9736.072190
9736.157060
9736.497990
9736.751540
9737.215660
9737.503260
9737.637020
9737.954900
9738.172060
9738.344520
9738.490510
9738.839860
9739.161600
9739.320090
9739.760870
9739.977170
9740.263590
9740.672280
9740.861020
9741.029700
9741.098730
9741.245930
9741.641870
9741.972300
9742.168100
9742.444580
9742.606830
9742.850900
9743.113930
9743.341180
9743.585720
9743.852150
9744.146220
9744.366710
9744.648620
9745.372950
9745.701080
9745.982120
9746.172770
9746.439140
9746.576270
9747.089960
9747.562550
9747.767680
9748.189100
9748.452920
9748.580010
9748.696620
9748.986790
9749.334860
9749.488540
9749.869670
9750.094150
9750.646460
9750.848120
9751.018450
9751.346440
9751.496410
9751.631370
9751.911090
9752.444040
9752.630750
9752.805810
9753.626430
9754.034120
9754.566420
9754.769600
9754.872700
9755.200260
9755.500020
9755.702770
9756.271430
9756.770880
9756.814830
9757.210910
9757.601990
9757.988860
9758.118770
9758.517850
9758.647280
9758.714820
9759.293680
9759.380260
9759.463530
9759.899490
9760.434530
9760.857790
9761.140180
9761.305190
9761.501540
9761.687880
9762.048790
9762.338240
9762.475520
9762.925330
9763.214630
9763.334560
9763.535560
9763.653650
9763.728620
9764.026320
9764.236950
9764.682740
9765.242090
9765.518660
9765.667970
9765.863420
9766.149570
9766.773610
9767.408120
9767.495360
9767.705820
9767.955280
9768.200740
9768.515120
9768.976540
9769.227600
9769.326400
9769.555970
9769.930700
9770.134260
9770.312370
9770.659500
9770.896660
9771.046410
9771.398610
9771.606840
9771.800050
9772.103180
9772.211070
9772.327130
9772.513800
9772.728240
9772.976800
9773.350700
9773.573530
9773.779520
9774.141120
9774.372290
9774.605160
9774.814560
9774.948620
9775.370570
9775.505820
9775.767900
9775.968280
9776.088770
9776.198390
9776.870030
9777.173270
9777.423220
9777.979780
9778.229340
9778.385280
9778.598130
9778.920500
9779.083740
9779.218330
9779.671260
9779.895670
9780.074670
9780.269560
9780.338650
9780.612580
9781.080550
9781.215730
9781.467080
9781.797990
9781.956090
9782.213830
9782.529440
9783.306810
9783.634190
9784.319040
9784.464930
9784.568850
9784.854330
9785.158190
9785.326130
9785.740700
9785.831330
9786.177600
9786.680100
9786.832650
9787.512250
9787.743190
9788.116120
9788.314180
9788.522510
9788.873350
9788.927030
9789.260480
9789.632680
9789.789740
9789.927530
9790.062000
9790.332140
9790.594670
9790.781880
9791.072370
9791.274510
9791.658520
9791.966870
9792.197920
9792.388290
9792.590320
9792.809150
9793.238110
9793.621250
9794.017860
9794.196560
9794.336080
9794.480530
9794.610960
9795.319720
9795.568750
9795.798060
9796.005890
9796.548470
9796.597080
9797.118230
9797.408860
9797.788170
9798.025330
9798.305870
9798.474450
9798.704340
9798.948390
9799.375940
9799.543550
9799.744160
9800.027680
9800.281330
9800.477400
9800.781070
9800.894320
9801.246570
9802.256490
9802.479750
9802.975900
9803.155050
9803.288950
9803.447870
9804.040780
9804.161040
9804.460800
9804.642310
9805.065300
9805.346500
9805.653400
9805.868390
9806.092750
9806.337790
9806.424410
9806.832590
9807.110740
9807.215740
9807.409270
9807.737830
9808.047540
9808.259530
9808.792950
9809.014530
9809.216410
9809.367900
9809.597400
9809.914190
9810.128680
9810.502590
9810.923450
9811.073940
9811.317460
9811.660600
9811.921310
9812.233840
9812.496750
9812.976830
9813.242830
9813.459490
9813.969480
9814.126390
9814.740250
9815.425170
9815.622290
9815.928220
9816.110610
9816.496400
9816.744970
9817.108590
9817.155360
9817.212570
9817.298210
9817.759910
9817.899770
9818.112900
9818.535600
9818.797220
9819.522710
9819.827170
9819.987560
9820.532650
9820.718820
9820.925270
9821.074460
9821.406220
9821.653970
9822.069000
9822.359050
9823.065850
9823.285830
9823.869030
9824.148400
9824.419870
9824.641250
9824.849190
9825.211380
9825.705560
9825.923990
9826.090370
9826.446500
9826.660480
9827.060010
9827.192590
9827.496520
9827.861200
9828.060280
9828.123030
9828.369360
9828.656680
9829.090890
9829.301860
9829.709370
9830.144180
9830.542690
9830.709410
9830.902420
9831.047340
9831.374940
9831.634900
9831.799790
9832.186290
9832.257660
9832.307600
9832.588760
9832.826590
9833.093700
9833.519220
9833.735420
9834.112560
9834.912560
9835.095960
9835.485410
9835.605060
9835.828110
9836.037020
9836.361190
9836.781630
9837.056730
9837.321090
9837.711040
9837.777020
9837.853680
9838.246020
9838.507220
9838.861120
9839.131300
9839.317810
9839.575870
9839.904120
9840.259540
9840.413930
9840.987120
9841.218610
9841.412430
9841.526900
9841.670540
9841.844540
9842.114210
9842.418310
9842.896330
9843.191540
9843.300990
9843.646980
9844.019680
9844.153660
9844.294260
9844.642920
9844.947930
9845.123800
9845.229450
9845.340920
9845.508860
9845.697240
9845.769660
9845.949470
9846.519530
9846.847090
9847.052280
9847.206750
9847.492240
9848.257150
9848.381270
9848.746340
9849.074120
9849.554260
9849.763200
9849.945420
9850.309930
9850.434690
9850.617790
9850.995920
9851.877310
9852.308790
9852.738970
9853.042570
9853.346580
9853.480550
9853.575090
9854.023250
9854.442190
9854.657050
9855.091170
9855.436290
9855.560700
9855.675670
9855.751380
9855.870170
9856.229590
9856.577120
9856.925860
9857.321520
9857.407620
9857.676190
9857.939450
9858.077750
9858.398130
9858.734930
9859.148100
9859.513520
9859.853910
9860.025700
9860.382640
9860.518000
9860.893890
9861.089650
9861.222670
9861.378490
9861.849520
9862.034110
9862.305920
9862.397400
9862.693580
9862.832120
9863.162560
9863.483960
9863.757370
9864.188940
9864.496400
9865.440080
9865.484720
9865.575060
9865.707490
9866.202590
9866.687330
9866.875320
9867.251460
9867.724800
9868.186930
9868.429070
9868.680960
9869.576810
9870.000420
9870.144350
9870.476280
9870.700530
9871.364870
9871.532910
9871.677080
9871.853290
9872.176000
9872.568680
9872.840710
9873.479720
9874.009600
9874.151270
9874.341360
9874.598550
9874.759610
9875.196780
9875.452350
9876.131670
9876.309210
9876.561740
9876.849820
9877.350900
9877.716170
9877.944760
9878.298970
9878.610230
9878.946410
9879.094210
9879.541550
9879.778080
9880.020440
9880.166760
9880.343630
9880.841310
9881.086360
9881.563400
9881.757130
9882.166280
9882.347370
9882.591130
9882.865990
9883.090150
9883.340880
9883.526550
9883.611470
9883.972780
9884.435680
9885.017690
9885.291740
9885.691750
9885.926310
9886.106370
9886.546640
9886.614970
9887.005770
9887.168440
9887.778500
9888.281720
9888.934130
9889.135280
9889.310530
9889.753340
9889.975460
9890.388970
9890.608670
9891.083550
9891.537030
9891.644280
9891.711020
9891.877520
9891.946710
9892.086660
9892.325730
9892.648830
9892.734900
9893.022100
9893.252740
9893.577000
9893.839350
9894.229120
9894.349420
9894.479830
9894.777720
9894.925500
9895.022590
9895.079500
9895.552580
9895.843620
9896.137800
9896.446730
9896.658460
9896.715060
9896.891620
9897.201790
9897.366930
9897.613990
9897.836020
9898.185670
9898.365930
9898.639460
9899.041210
9899.432820
9899.863210
9900.263350
9900.446160
9900.592690
9900.796670
9901.265670
9901.368370
9902.067810
9902.197140
9902.508800
9902.679150
9902.961440
9903.171120
9903.358000
9903.390190
9903.808740
9904.108010
9904.536390
9904.846380
9905.342080
9905.585170
9905.808550
9906.445710
9906.762710
9906.810830
9906.963140
9907.096990
9907.495140
9907.669170
9908.152260
9908.365590
9908.787220
9909.026830
9909.209580
9909.469480
9909.645240
9909.951370
9910.305320
9910.465820
9911.067400
9911.334930
9911.570400
9911.815750
9912.019130
9912.487110
9912.708500
9912.855470
9913.425050
9913.619990
9913.778250
9914.123370
9914.744820
9915.227360
9916.012310
9916.094800
9916.248140
9916.338700
9916.479210
9916.527020
9916.727630
9916.930550
9917.005770
9917.055810
9917.107410
9917.156730
9917.507930
9917.957810
9918.230150
9918.557880
9919.301040
9919.458390
9919.727590
9919.927070
9920.097620
9920.446630
9920.743230
9920.962180
9921.227360
9921.645790
9921.963200
9922.091450
9922.137840
9922.491650
9923.040600
9923.283740
9923.621640
9923.904760
9924.025230
9924.260560
9924.381440
9924.626390
9925.074740
9925.358310
9925.451820
9925.825910
9926.142780
9926.478150
9926.872560
9927.046430
9927.223240
9927.481250
9927.803410
9928.043160
9928.275250
9928.531750
9928.815090
9928.956350
9929.218830
9929.406830
9929.728150
9930.005620
9930.302020
9930.540790
9930.688640
9931.108760
9931.193980
9931.465700
9931.829260
9932.106910
9932.248760
9932.418810
9932.876530
9932.961220
9933.103450
9933.282690
9933.427600
9933.718810
9934.058150
9934.221000
9934.515400
9934.792540
9934.862520
9934.942910
9935.984340
9936.303700
9936.408590
9936.753830
9937.001080
9937.173750
9937.322640
9937.586930
9937.875180
9938.354210
9938.865970
9938.984970
9939.155300
9939.573040
9939.683780
9939.829030
9940.198400
9940.532100
9941.165290
9941.607670
9941.902190
9942.035280
9942.269660
9942.601710
9942.746880
9942.861250
9943.316840
9943.532320
9944.267160
9944.512030
9944.965760
9945.529620
9945.618210
9945.675400
9945.792150
9946.268440
9946.620870
9946.776680
9947.220590
9947.500650
9947.835340
9948.187780
9948.438620
9948.811750
9949.459230
9949.585890
9949.790070
9950.076480
9950.356190
9950.587320
9950.710660
9950.864300
9951.577210
9951.813380
9952.137200
9952.481540
9952.820930
9952.941840
9953.003990
9953.053790
9953.516860
9954.161180
9954.491260
9954.853930
9955.128980
9955.422210
9955.690960
9956.135130
9956.302980
9956.506250
9956.925420
9957.394910
9957.781690
9958.178220
9958.889900
9959.200480
9959.367910
9959.813890
9959.964330
9960.528880
9960.764630
9961.007430
9962.137580
9962.389490
9962.822630
9963.099700
9963.460150
9963.751930
9963.981740
9964.391000
9964.474090
9965.010790
9965.252860
9966.008030
9966.232590
9966.569830
9966.782660
9967.347820
9967.466200
9967.619120
9968.303810
9968.920310
9969.363920
9969.688270
9969.977930
9970.278570
9970.864950
9971.150520
9971.508620
9971.836170
9971.911920
9971.971630
9972.208130
9972.699190
9973.026350
9973.262740
9973.582730
9973.835280
9974.205050
9974.817240
9975.139690
9975.265030
9975.476700
9975.787400
9976.030760
9976.118560
9976.647520
9976.766360
9976.943690
9977.213140
9977.456240
9977.803410
9978.114420
9978.312280
9978.690680
9979.235450
9979.711380
9980.167840
9980.446210
9980.721230
9981.006480
9981.249060
9981.552930
9981.795090
9981.983170
9982.456550
9982.629260
9982.737060
9983.038660
9983.423740
9983.594540
9983.995060
9984.101870
9984.431630
9984.646890
9984.728430
9984.786790
9985.210200
9985.521940
9985.777440
9986.144510
9986.362100
9986.605510
9986.860720
9987.032800
9987.313800
9987.716440
9987.989610
9988.439730
9988.559040
9988.858100
9989.067530
9989.579210
9989.888310
9990.112110
9990.375410
9990.601650
9990.846390
9991.164820
9991.483510
9991.822530
9992.049080
9992.293160
9992.573090
9992.778090
9993.359180
9993.493090
9993.598870
9994.098820
9994.334880
9994.719010
9994.928230
9995.225820
9995.610940
9995.840970
9996.212500
9996.506060
9996.889520
9997.131110
9997.712170
9998.215090
9998.743770
9999.228420
9999.711890
9999.985510
10000.166090
10000.447140
10001.086040
10001.490990
10001.750940
10002.143990
10002.634340
10002.831670
10003.113500
10003.658500
10004.409890
10004.567100
10004.661990
10005.225950
10005.854800
10006.020490
10006.460340
10007.148920
10007.482070
10007.920830
10008.093020
10008.678620
10008.934740
10009.558970
10010.122010
10010.398600
10010.559250
10011.218850
10012.148430
10012.511670
10013.374190
10013.752810
10014.199890
10014.566210
10014.822730
10015.364320
10015.791620
10015.989800
10016.138200
10016.638510
10017.796240
10018.201190
10018.671890
10019.322640
10019.560230
10020.483890
10020.825100
10021.154810
10021.642850
10022.000920
10022.267420
10022.946740
10023.447510
10023.710390
10024.903960
10025.147740
10025.996320
10026.483330
10026.770710
10026.959620
10027.241810
10027.851510
10027.982520
10028.109830
10029.242950
10030.439230
10030.924370
10031.264990
10031.560420
10032.320940
10033.157710
10033.660630
10033.976720
10035.081320
10035.661160
10036.018150
10036.101550
10037.016980
10037.111600
10037.791820
10038.223320
10038.822630
10038.941930
10039.158960
10040.176750
10041.092180
10041.706080
10042.004200
10042.348100
10042.968210
10043.490840
10043.795430
10044.582690
10046.067310
10046.196530
10046.285730
10046.354060
10046.550710
10047.201220
10047.597900
10048.759990
10049.850390
10050.371760
10051.695170
10051.966610
10052.920000
10053.672730
10054.479100
10054.701200
10054.952940
10055.031400
10055.330250
10056.274360
10056.514510
10057.077800
10058.561700
10059.155960
10059.314120
10060.095080
10060.665580
10061.877760
10061.977560
10062.588910
10062.757310
10064.062640
10064.922450
10065.228700
10065.469160
10065.757600
10066.406210
10068.224040
10068.886490
10070.471520
10070.528930
10070.659840
10071.325900
10071.919080
10073.008390
10074.382490
10074.492630
10075.161320
10075.337230
10075.397710
10075.956940
10077.878960
10078.719670
10079.114270
10079.343670
10079.865220
10080.719930
10081.085710
10081.550960
10082.136410
10082.311560
10083.244450
10084.159690
10084.606610
10084.972410
10085.398150
10085.671850
10086.078930
10086.613470
10087.772030
10088.367460
10089.960820
10090.009430
10090.200240
10090.537180
10090.777440
10091.428860
10091.772530
10092.579510
10093.059920
10094.864810
10094.937260
10096.696550
10096.790200
10096.958680
10097.330670
10097.856210
10099.367590
10100.265940
10101.555140
10101.775250
10102.084270
10102.549940
10102.721960
10103.152630
10105.373860
10105.815460
10106.389630
10106.654460
10107.044340
10108.315580
10109.136620
10109.544190
10109.702040
10110.032350
10110.396870
10111.361400
10111.913560
10114.784010
10114.992680
10115.719440
10116.315140
10116.426380
10116.897370
10117.178170
10117.634120
10119.385890
10119.569970
10120.360770
10120.585240
10120.757600
10120.970170
10121.196050
10121.837400
10122.799920
10123.173650
10123.513470
10123.865940
10124.039650
10124.245660
10125.377890
10125.772420
10126.794050
10127.316240
10127.432540
10127.687710
10127.975180
10129.324250
10129.585430
10130.868540
10132.028320
10132.501130
10132.660680
10133.491950
10133.928110
10134.102050
10134.547420
10135.236560
10135.616610
10136.632170
10137.250880
10137.341520
10138.478440
10138.636820
10138.691490
10138.773870
10139.054230
10139.842360
10140.541440
10140.846910
10141.071930
10141.514450
10142.102570
10142.574150
10143.177600
10143.704750
10144.279160
10144.643430
10144.917710
10145.425170
10145.867750
10146.077490
10146.262530
10146.505140
10146.944430
10147.352970
10147.673220
10148.161900
10148.280030
10148.458180
10148.612710
10149.112500
10149.357950
10149.533120
10150.086800
10150.890410
10151.332040
10151.628830
10152.540060
10153.096700
10153.563180
10156.040850
10156.360880
10157.260870
10157.412380
10157.581480
10158.497490
10158.789030
10159.493810
10159.712830
10162.246610
10163.557230
10163.765130
10164.352790
10165.728600
10166.088300
10166.214530
10166.427670
10166.968400
10167.591530
10168.514830
10168.920370
10169.497260
10170.952790
10171.100570
10172.483170
10173.416470
10173.508990
10174.062270
10174.525560
10174.859470
10175.304010
10175.807020
10176.018380
10176.424940
10176.608260
10176.989830
10177.272680
10177.827230
10178.530030
10179.516990
10180.002210
10180.801860
10181.438930
10181.729100
10182.012120
10183.590510
10183.827280
10184.524520
10184.685310
10185.545110
10185.656140
10186.372220
10186.621360
10187.195770
10187.586040
10188.108840
10188.514260
10189.475280
10190.522960
10191.044470
10192.041850
10192.508610
10192.757100
10193.398680
10193.805360
10194.213740
10194.313470
10195.441060
10195.647290
10196.341300
10196.717180
10196.963170
10197.107720
10197.720210
10198.062300
10198.368220
10199.378400
10199.458480
10199.509560
10199.612190
10200.089630
10200.413750
10200.716220
10201.204370
10201.767680
10202.933980
10203.065740
10203.610350
10204.280550
10204.534770
10205.048030
10205.715730
10206.041570
10206.945580
10207.260570
10207.984510
10208.619480
10209.528720
10210.161060
10210.858840
10211.449930
10212.036900
10212.385950
10212.631620
10212.908070
10213.373190
10213.784580
10213.942060
10214.344440
10214.713760
10214.933610
10215.566110
10215.688740
10216.080570
10216.412990
10217.123570
10217.477730
10217.790900
10218.108050
10218.332300
10219.011690
10220.146710
10220.398370
10220.771420
10221.108540
10221.422640
10221.631920
10221.851700
10222.308520
10222.584280
10222.921610
10223.489410
10223.804810
10224.106500
10224.956990
10225.458560
10225.507980
10226.180420
10226.484430
10226.589550
10227.496470
10227.739740
10228.230070
10228.421340
10229.090390
10229.672550
10230.047220
10230.177650
10230.329960
10230.466660
10230.899560
10231.411230
10231.588500
10232.137150
10232.632680
10233.310180
10233.957350
10234.077220
10234.644150
10234.895190
10235.235440
10235.579250
10236.165870
10236.736090
10236.974090
10237.111840
10237.255810
10237.764170
10238.130100
10238.445310
10238.863900
10239.726680
10240.105780
10240.349710
10240.571130
10241.418670
10241.557960
10242.181190
10242.480430
10242.992530
10243.436470
10243.838360
10244.063490
10244.384410
10244.724800
10245.416320
10245.713280
10246.120590
10246.670210
10246.902340
10247.076900
10247.390360
10247.780400
10247.860310
10248.191250
10248.448740
10248.711520
10249.213610
10249.963060
10250.344950
10250.685540
10250.818600
10251.186600
10251.670080
10252.236320
10252.407650
10252.960280
10253.326040
10253.654610
10254.122860
10254.205740
10254.295370
10254.357950
10255.766450
10255.918990
10256.327570
10256.804330
10257.310480
10257.643660
10257.944240
10258.212890
10258.937510
10259.773950
10260.031920
10260.622570
10261.245940
10261.753780
10262.040630
10262.613160
10263.258110
10263.421720
10264.269530
10264.721290
10264.943660
10265.189960
10265.636530
10265.847290
10266.460740
10267.039100
10267.190280
10267.318030
10267.947270
10268.570360
10269.010360
10269.696270
10270.123910
10270.405940
10270.965290
10271.192070
10271.391900
10272.076600
10272.715410
10273.060400
10273.330560
10273.983180
10274.164100
10275.115900
10275.268760
10275.724090
10276.161780
10276.858480
10277.699960
10278.369190
10278.833110
10279.254940
10279.355590
10279.814630
10280.089920
10281.097850
10281.248250
10281.837840
10282.065180
10282.383400
10282.905040
10283.666030
10283.857920
10284.315450
10284.817030
10285.263760
10285.510020
10285.875270
10286.238840
10286.754610
10287.012290
10287.130160
10287.338500
10288.128990
10288.596500
10288.935110
10289.386720
10289.856780
10290.092660
10290.481410
10290.915230
10291.573130
10292.179930
10292.914990
10293.069360
10294.193930
10294.831590
10295.052550
10295.113030
10295.458020
10295.857350
10296.291410
10296.737280
10296.939680
10297.158380
10297.559900
10304.460830
10304.709800
10305.044920
10305.924420
10306.523080
10306.748600
10307.458510
10308.040290
10308.252570
10308.646230
10308.846470
10309.647000
10310.100210
10311.970550
10312.118530
10312.613500
10313.967900
10314.568390
10314.831500
10315.587720
10315.651790
10315.831290
10316.554480
10316.921880
10317.357270
10317.684180
10318.182340
10318.354730
10318.641290
10318.983240
10319.631560
10319.916210
10320.155530
10321.045730
10322.198140
10322.636580
10322.801990
10322.992980
10323.324630
10323.482800
10324.361740
10324.562640
10324.711120
10325.011480
10325.238210
10325.912760
10326.515290
10326.816440
10327.255710
10327.417970
10328.039990
10328.225900
10328.715600
10329.142990
10329.361880
10330.086690
10330.343090
10330.638120
10330.930550
10331.060140
10332.301870
10332.845760
10333.350480
10333.469920
10334.477250
10334.624970
10335.038160
10336.252340
10336.306560
10336.868050
10337.632560
10337.883280
10339.236300
10339.701150
10339.982100
10340.113480
10340.729010
10341.963390
10342.232300
10342.912790
10343.792070
10344.423720
10344.690490
10344.800170
10345.194780
10345.615690
10345.968450
10346.683540
10347.113620
10347.546590
10348.125420
10348.660530
10349.006170
10349.176570
10350.212350
10350.460640
10351.132360
10351.571710
10351.893800
10352.112990
10352.382410
10353.322860
10353.755850
10353.919750
10354.585580
10355.184280
10355.452510
10355.591520
10355.779130
10356.692070
10357.022100
10357.173350
10357.866930
10358.291440
10358.486450
10358.897080
10359.112660
10359.371190
10359.860440
10360.312870
10360.711510
10360.915750
10361.747620
10362.164570
10362.438110
10362.618740
10363.309510
10363.422510
10363.763060
10364.888770
10365.814240
10365.957080
10366.358590
10367.027520
10367.258190
10368.289820
10368.688600
10369.221670
10369.712210
10370.223820
10370.340030
10370.459050
10370.647800
10371.174290
10371.583690
10371.819690
10372.238200
10372.523220
10372.964920
10373.388410
10373.556290
10374.005910
10374.179090
10374.359330
10374.623860
10374.945500
10375.022550
10375.580420
10375.653830
10376.024360
10376.547520
10376.688780
10376.912310
10377.262150
10377.722290
10377.985770
10378.710880
10379.243400
10379.864230
10380.149250
10380.443260
10380.895360
10381.464030
10381.933910
10382.396690
10382.651870
10383.320910
10383.524360
10383.665580
10384.022880
10384.138460
10384.532520
10384.826490
10385.158120
10385.628210
10386.188460
10386.373620
10386.712690
10386.912170
10387.093710
10387.609140
10388.783200
10389.190480
10389.406400
10389.792540
10390.076370
10390.658930
10391.163280
10391.246350
10391.790080
10392.033730
10392.438280
10392.819380
10393.089410
10393.230500
10394.817330
10394.946800
10395.091470
10395.475010
10395.800670
10396.314350
10396.628850
10397.108210
10398.079310
10398.507310
10398.708000
10399.538850
10400.114150
10400.711010
10400.839760
10400.890250
10401.343440
10402.073120
10402.210940
10402.730920
10403.095710
10403.206770
10403.359390
10403.742880
10404.235220
10404.598690
10405.063670
10405.248680
10405.796470
10405.989780
10406.885290
10407.100930
10407.999190
10408.524040
10408.716720
10409.110550
10409.647640
10410.131250
10410.258000
10410.844820
10411.007610
10411.121790
10411.449620
10411.746190
10412.556530
10412.683290
10413.122730
10413.741210
10413.936230
10414.741590
10415.430050
10415.769280
10416.036980
10416.976450
10417.690850
10417.937670
10418.028390
10418.288740
10418.795250
10419.628080
10419.826050
10420.312920
10420.646240
10420.982320
10421.508420
10421.744410
10421.834850
10422.249400
10422.503770
10423.511560
10424.081080
10424.990250
10425.774650
10426.256810
10426.395590
10426.721570
10427.138940
10427.309580
10427.629390
10428.209200
10428.655300
10429.279360
10429.661780
10429.727460
10430.096720
10430.571190
10431.293030
10431.740790
10431.896560
10432.287200
10432.686530
10433.187190
10433.412250
10433.742250
10434.056520
10434.420620
10434.879830
10435.053750
10435.227090
10435.613170
10436.040260
10436.173620
10436.282230
10436.577500
10437.029360
10437.182050
10437.496660
10437.734400
10438.003400
10438.247730
10438.366180
10438.764920
10438.992100
10439.442460
10439.783100
10440.202250
10440.717070
10441.054920
10441.261170
10441.435000
10441.922190
10442.244900
10442.879930
10443.050310
10443.198830
10443.613890
10443.760700
10444.022760
10444.304840
10444.544760
10444.648240
10445.183820
10445.921470
10446.159920
10446.427220
10446.649480
10446.888470
10447.350180
10447.776460
10447.912080
10448.279060
10448.674580
10449.477680
10449.711280
10449.878040
10450.083840
10450.363910
10450.924640
10451.304850
10451.387270
10451.705490
10452.366270
10452.651760
10452.889130
10453.506340
10453.789030
10454.056880
10454.225930
10454.496010
10454.861710
10455.282640
10455.449100
10456.326630
10456.529550
10456.683130
10457.225400
10457.461580
10457.658760
10458.161700
10458.497450
10458.839090
10458.975230
10459.174100
10459.451900
10459.719020
10459.919830
10460.344250
10460.821890
10461.204780
10461.479210
10461.745740
10462.177420
10462.371840
10462.596570
10463.450520
10463.514490
10463.984490
10464.732950
10465.249190
10465.644630
10466.036440
10466.659360
10466.909410
10467.512340
10467.779120
10468.095920
10468.481030
10468.770440
10469.027590
10469.537620
10470.027760
10470.337870
10470.797100
10471.334760
10471.455870
10471.909360
10472.269210
10472.755840
10473.114740
10473.390260
10473.422910
10473.813080
10474.195940
10474.393890
10474.559790
10474.875750
10475.070870
10475.297280
10475.899690
10476.482870
10476.621110
10476.969130
10477.755800
10478.036430
10478.194540
10478.718740
10479.360960
10479.525110
10479.707360
10480.012240
10480.548810
10480.912550
10481.296810
10481.817170
10481.934980
10482.271030
10483.059590
10483.326290
10483.623990
10483.949000
10484.433390
10484.783580
10485.116910
10485.188450
10485.560190
10486.122630
10486.485020
10487.152300
10487.269660
10487.327100
10487.769010
10488.136020
10488.615750
10489.093430
10489.643860
10490.133130
10490.398400
10490.677180
10490.750900
10491.021030
10491.246140
10491.922990
10492.496890
10492.678020
10492.811420
10493.188460
10493.380800
10493.812690
10494.387910
10494.592940
10494.733050
10495.006900
10495.562640
10495.888390
10496.486710
10496.736610
10497.025410
10497.311320
10497.736470
10498.131750
10498.976950
10499.302240
10499.926910
10500.450540
10501.073130
10501.386590
10501.817870
10502.223740
10502.363460
10502.728240
10503.412960
10503.594980
10504.244770
10504.419310
10504.811940
10505.050310
10505.854780
10506.213430
10506.346260
10506.801750
10507.115440
10507.360920
10507.803150
10508.069100
10508.595140
10508.858790
10508.989250
10509.629200
10509.959050
10510.495710
10510.985230
10511.295860
10511.426570
10511.863060
10512.192230
10512.563020
10512.884850
10513.112130
10513.336090
10513.826170
10514.112680
10514.399850
10514.530390
10514.834250
10515.230790
10515.732730
10516.199190
10516.485760
10516.664540
10516.923690
10517.380570
10517.845930
10518.216620
10518.527330
10519.144290
10519.309060
10520.078200
10520.271630
10520.561600
10521.511490
10521.909090
10522.409420
10522.720460
10523.052480
10523.162610
10523.608890
10524.534930
10524.852650
10525.131920
10525.681500
10525.869980
10525.951080
10526.429530
10526.836590
10527.112620
10527.864440
10528.152650
10528.322130
10528.656760
10529.006700
10529.390020
10530.009320
10530.305950
10530.486700
10530.982200
10531.511040
10532.376380
10532.599400
10532.865190
10533.170030
10533.457160
10534.442630
10535.054780
10535.305760
10535.609880
10535.955930
10536.385590
10536.699820
10537.310940
10537.737990
10537.926960
10538.211610
10539.143680
10539.448610
10539.772970
10539.906790
10540.203170
10540.878570
10541.179570
10541.534730
10541.868690
10542.439070
10542.628450
10542.954690
10543.238020
10543.665300
10543.971450
10544.142670
10544.728250
10544.871490
10545.457160
10545.718950
10545.945990
10546.225620
10546.396300
10546.879350
10547.267860
10547.349750
10547.497080
10547.812950
10548.269730
10548.849280
10549.441630
10550.484090
10550.852500
10551.342970
10551.513530
10551.965090
10552.746190
10552.939040
10553.107920
10553.922810
10554.196810
10554.918000
10555.431860
10555.600290
10555.826230
10556.429210
10556.530950
10556.662920
10557.052010
10557.268600
10557.929690
10558.242950
10558.503210
10558.660140
10558.823250
10559.624360
10560.039850
10560.484590
10561.166030
10561.360100
10561.733430
10561.828190
10561.900420
10562.178430
10562.456830
10562.779030
10563.098550
10563.305110
10563.562310
10563.693490
10564.173200
10564.370860
10564.523410
10564.889190
10565.386050
10565.525810
10565.831520
10566.405810
10566.724570
10567.004040
10567.379570
10567.456810
10567.965230
10568.556950
10568.889590
10569.303820
10569.661870
10569.850180
10570.026000
10570.303680
10570.536710
10570.874170
10570.995170
10571.625650
10571.979310
10572.749850
10573.010260
10573.393900
10573.568520
10573.947350
10574.547510
10575.229040
10575.348700
10576.065350
10576.555400
10576.921820
10577.088170
10577.395210
10577.943440
10578.128860
10578.550570
10578.743550
10579.160120
10579.806710
10579.961800
10580.593450
10581.023630
10581.348540
10581.630870
10581.800990
10582.499850
10583.474980
10583.922770
10584.113800
10584.660390
10584.814480
10585.058800
10585.282140
10585.741420
10586.182890
10586.586580
10586.943470
10587.208970
10587.839480
10588.049770
10588.420910
10588.710440
10589.067160
10589.717580
10589.944590
10590.421530
10590.781060
10591.459940
10591.583450
10591.661190
10592.266060
10592.451160
10592.768820
10593.043260
10593.165880
10593.331090
10593.669110
10593.788600
10594.358650
10594.921370
10595.059410
10595.202600
10595.459020
10595.939960
10596.351310
10596.648290
10596.851080
10597.346800
10597.639360
10597.995420
10598.364700
10598.713550
10598.859870
10599.232140
10599.797720
10600.087520
10600.436500
10600.763920
10600.842760
10601.334930
10601.581660
10601.765910
10602.104490
10602.309780
10602.821330
10603.121980
10603.580010
10603.944440
10604.488880
10604.831830
10605.155180
10605.327430
10605.606070
10605.965320
10606.218960
10606.571390
10607.001840
10607.421220
10607.750300
10608.114150
10608.532820
10609.117980
10609.435850
10609.761820
10610.120790
10610.387140
10610.752490
10611.083120
10611.579900
10612.203630
10612.489100
10612.787230
10613.083190
10613.585720
10613.940730
10614.365380
10614.602000
10615.133160
10615.364150
10615.788700
10615.981740
10616.430450
10616.509460
10617.510270
10617.878880
10618.206840
10618.540240
10619.002930
10619.197150
10619.733320
10620.139810
10620.384970
10620.777720
10621.276140
10621.428910
10621.628020
10622.280430
10622.639020
10622.834650
10623.156100
10623.375400
10623.953460
10624.197340
10624.673260
10625.155530
10625.367600
10626.001590
10626.159060
10626.416780
10626.617240
10626.820430
10627.096960
10627.188240
10627.517510
10627.838640
10628.165700
10628.496730
10628.773110
10629.075510
10629.353840
10629.468100
10629.922330
10630.461910
10630.778620
10631.178200
10631.463940
10631.754980
10631.973610
10632.284690
10632.780930
10632.889710
10633.233740
10633.537260
10633.876850
10634.004870
10634.326040
10634.707350
10634.866300
10635.370740
10635.797830
10635.898810
10636.888810
10637.031060
10637.537620
10637.842470
10638.251840
10638.390150
10638.622250
10638.987720
10639.244690
10639.630070
10640.236680
10640.609630
10640.959280
10641.282530
10641.425940
10641.851550
10641.936610
10642.299850
10642.512710
10642.839400
10643.011130
10643.515700
10643.960640
10644.215880
10644.740970
10644.920630
10645.465420
10645.580050
10645.949100
10646.488150
10646.725240
10647.125180
10647.273120
10647.600980
10648.271590
10648.424400
10648.978000
10649.305200
10649.474560
10649.759830
10650.120100
10650.371790
10650.727400
10651.015250
10651.596300
10651.704420
10652.068180
10652.598040
10652.876830
10653.157550
10653.317330
10653.492830
10653.867600
10654.441880
10654.617030
10655.217980
10655.396660
10655.646600
10655.965620
10656.091040
10656.571530
10657.306230
10657.404320
10657.713870
10657.829660
10658.092860
10658.508630
10658.783190
10659.093480
10659.706040
10659.895650
10660.058930
10660.218010
10660.528280
10661.108430
10661.237770
10661.556560
10661.868150
10662.419660
10662.518050
10662.913540
10663.198590
10663.665900
10663.770930
10663.957340
10664.568440
10664.892010
10665.122220
10665.353150
10665.735230
10665.954460
10666.450500
10666.860810
10667.090350
10667.599830
10667.815580
10668.394440
10668.672860
10669.244550
10669.719460
10669.874620
10669.982730
10670.353930
10670.958500
10671.119130
10671.503220
10671.960160
10672.456610
10672.707210
10672.998710
10673.371880
10673.614500
10674.891840
10675.132770
10675.361270
10675.938200
10676.584280
10677.256520
10677.759060
10677.877750
10678.260040
10678.458470
10678.838090
10678.954870
10679.142140
10679.528500
10680.148800
10680.792930
10681.498740
10681.805910
10681.963120
10682.182970
10682.707080
10683.631730
10684.005570
10684.707540
10685.268220
10685.653940
10685.797160
10685.937140
10686.540850
10686.767470
10687.535120
10687.659300
10688.300880
10688.622430
10688.999870
10689.231150
10689.691720
10689.802110
10690.605320
10690.984470
10691.265240
10691.487690
10691.776530
10691.906430
10692.307830
10693.085390
10693.234400
10693.328180
10693.593380
10693.948580
10694.094180
10694.254560
10694.364250
10694.774950
10694.988670
10695.543170
10695.873270
10696.448980
10696.889740
10697.118500
10697.540890
10697.939730
10697.994350
10698.539750
10698.819840
10699.039540
10699.259430
10699.492130
10699.647650
10700.368840
10700.956210
10701.214470
10701.521900
10701.746990
10702.980530
10703.129230
10703.752600
10704.409040
10704.746740
10704.987310
10705.513160
10705.734150
10706.125920
10706.394930
10706.679160
10707.183890
10707.928930
10708.114420
10708.899890
10709.233700
10709.645200
10709.846200
10710.444560
10710.913320
10711.224760
10711.521450
10711.824340
10712.174780
10712.493660
10712.715630
10712.889710
10713.237530
10714.369870
10714.784350
10715.291470
10715.694050
10716.016180
10716.403970
10717.054360
10717.442160
10717.871010
10718.113790
10718.534230
10718.822190
10719.219200
10719.838450
10720.181100
10720.723670
10720.911900
10721.150490
10721.523530
10722.403950
10722.535620
10723.118800
10723.325530
10723.464080
10723.640190
10724.083260
10724.350210
10724.756540
10725.032280
10725.184560
10725.517110
10726.239970
10726.788460
10727.266780
10727.340880
10727.756400
10727.977320
10728.177150
10728.505070
10729.005520
10729.200340
10729.562050
10729.698270
10729.938490
10730.529270
10731.058540
10731.127250
10731.563740
10732.121070
10732.575850
10732.878440
10733.549420
10733.889950
10734.033350
10734.250020
10734.454110
10735.050410
10735.209000
10735.510660
10736.084240
10736.317610
10736.546350
10736.889510
10737.274400
10737.618460
10737.989340
10738.352740
10738.541360
10738.754580
10739.184360
10739.372050
10739.871730
10740.679970
10741.213100
10741.270770
10741.816560
10742.161340
10742.523320
10742.812950
10743.233760
10743.856290
10744.470230
10745.233940
10745.499240
10745.761320
10746.171370
10746.366030
10746.924530
10747.517210
10747.800940
10748.313080
10748.534520
10748.808600
10749.838710
10750.132250
10750.372930
10750.678590
10750.956470
10751.202050
10752.216350
10753.093670
10753.198670
10753.485400
10754.212310
10754.393700
10754.753460
10755.262280
10755.488920
10755.683820
10756.800350
10757.251850
:
