# Supplementary material for: Emergent decision-making behaviour and rhythm generation in a computational model of the ventromedial nucleus of the hypothalamus
Source: PLoS Comput Biol. 2019 Jun 3;15(6):e1007092. doi: 10.1371/journal.pcbi.1007092 (PMC6564049; doi:10.1371/journal.pcbi.1007092)
Supplement: S1 Dataset — Text files of the spike time data used in the paper. (ZIP) [file pcbi.1007092.s014.zip › VMN spike time data/fig10B.txt]

'fig10B'
:
0.154760
0.797980
0.929210
1.224300
1.757050
1.942160
2.293510
2.457740
2.831250
3.215170
3.461310
3.723790
3.854750
3.958300
4.492440
5.156580
5.292440
5.575130
5.739030
5.876850
6.239860
6.738250
6.946450
7.335740
8.020110
8.483370
8.592700
9.200770
9.273680
9.625200
9.809540
10.359090
11.033800
11.265360
11.696460
11.950380
12.250210
12.757540
13.046900
13.582570
13.821660
14.127960
14.393780
14.617560
14.968830
15.880330
16.185570
16.647330
17.156490
17.532610
17.783860
18.394320
18.691640
18.955020
19.390030
20.294480
20.671120
21.356000
22.635550
22.791950
23.307370
23.713740
24.293660
24.472790
24.904700
25.473970
25.875730
26.249420
27.136440
27.255450
28.031720
28.464590
28.667710
28.866850
29.660460
30.571380
30.868230
31.269490
31.818760
32.394580
32.596120
33.469500
33.733840
33.887800
34.368940
35.049810
36.301810
36.774230
37.585890
38.086480
38.364090
38.756770
39.181610
39.313150
39.660940
40.293910
41.104800
41.357140
41.676240
42.043600
43.199170
45.004930
45.306140
45.497640
45.773040
46.774970
46.954430
47.373600
47.962700
48.963770
49.150360
50.733140
50.893700
51.393630
51.894020
52.217140
52.917650
53.412060
55.890060
56.211340
56.544630
57.881480
59.118390
59.306040
59.958660
60.196310
60.617630
61.763800
62.577530
62.882810
63.020810
63.791580
65.404000
65.808330
67.885090
68.372910
70.125230
70.389990
71.590240
72.139450
73.028380
73.467400
73.865450
74.802940
75.331990
76.102490
76.376690
76.823330
78.020740
78.367340
78.572460
79.395450
79.799970
80.654220
81.287210
81.500520
82.042310
82.611080
82.823000
83.743530
84.149140
85.823220
86.039280
86.571370
86.971480
87.287110
87.559630
88.361340
88.796410
89.117870
89.570270
89.734920
90.254090
90.457490
91.424610
91.945450
92.135200
92.981540
93.205160
94.052180
94.967140
95.727460
96.261350
96.754730
97.214680
98.034290
98.488470
99.569500
99.788040
100.366360
101.057620
101.607050
102.000080
102.754110
103.582620
103.748210
104.396720
104.752370
105.354930
105.885050
106.209260
106.596320
107.062910
107.630660
108.056820
108.495420
108.864730
109.135080
109.724380
110.119210
110.480630
111.083960
111.395760
111.841250
112.077840
112.512630
112.720080
113.545570
114.062390
114.638540
114.845170
115.284390
115.519490
115.827400
116.110680
116.507510
117.296410
117.501630
117.976610
118.432490
119.031280
119.489930
120.352540
120.850050
121.436550
121.858790
122.634490
123.634760
123.817600
124.270970
124.557610
125.300600
125.664630
126.319280
126.583170
126.877120
127.215360
128.015260
128.741930
129.303250
130.058040
130.401330
131.158050
131.767590
132.234440
132.710690
132.963740
133.521950
133.903310
135.111640
136.183190
136.331900
137.121970
137.280600
138.461600
138.674360
139.367170
139.818280
140.316400
141.143830
141.405790
141.568360
142.280370
142.439120
143.055490
143.299280
143.987750
144.747630
145.379670
146.071750
146.392060
147.062410
147.225700
147.481190
147.776070
148.080820
148.397230
148.820030
149.164830
149.607730
149.884560
150.501640
150.881890
151.463220
152.150570
152.364290
152.712160
153.005090
153.190370
153.567460
154.125030
154.395510
154.876050
155.418430
155.969010
156.100490
156.364130
156.770840
157.086490
157.468030
157.897220
158.297010
158.432160
158.620600
159.198040
159.824760
160.444280
160.702660
161.201260
161.558970
162.137560
162.515380
162.887900
163.158250
163.537510
163.801270
164.128930
164.684690
164.925490
165.918190
166.076580
166.652170
166.874310
167.199650
167.316520
168.055690
168.406630
168.582490
168.949320
169.468300
169.614770
169.853800
170.169160
170.288570
170.656240
171.123370
171.358270
171.577160
172.362860
172.502780
172.720610
173.308340
173.456270
173.824580
174.015670
174.303000
174.587950
174.942970
175.548100
175.796190
176.184950
176.663460
177.242210
177.736660
178.000570
178.161780
178.600590
178.818290
179.310770
179.947380
180.246570
180.743360
181.108590
181.343920
181.686100
182.043100
182.282340
182.604820
182.955320
183.619520
183.978390
184.266920
184.648720
184.921140
185.382990
185.811900
185.962130
186.282010
186.554720
186.816440
187.364320
187.842270
188.173030
188.296830
188.869430
189.269660
189.491230
189.813690
190.321930
190.440090
190.711740
190.894560
191.264710
191.496840
191.751120
192.183230
192.344550
192.779330
192.937140
193.745610
194.153850
194.372700
194.653840
195.017950
195.494370
195.801640
196.005180
196.498970
196.743560
196.939100
197.518670
197.798570
197.909530
198.050310
198.423910
198.798460
199.495200
199.751850
199.992980
200.173310
200.359900
200.900390
201.230150
201.363230
201.724150
202.170130
202.449960
202.737140
203.008440
203.355140
203.759770
204.079650
204.378350
204.547210
204.835290
205.133920
205.337760
205.898840
206.133880
206.454300
206.652540
206.926970
207.449360
207.754950
207.925160
208.498710
208.803510
209.249180
209.280120
209.462650
210.367770
210.697870
210.815980
211.010640
211.162250
211.448700
211.894310
212.232290
212.426180
212.857420
213.148250
213.922460
214.291620
214.777710
215.089630
215.405170
215.807320
216.256620
216.512740
217.063800
217.428440
217.718960
218.148080
218.902700
219.138480
219.617910
220.052220
220.742590
221.213600
221.414970
221.740580
221.923010
222.088720
222.404010
222.773050
223.905760
224.174720
224.838230
225.153510
225.300170
225.586910
225.804600
226.127430
226.453340
226.853230
227.040810
227.274950
227.543790
227.841840
228.211650
228.685230
229.049510
229.310500
229.796360
230.041330
230.237290
230.526570
230.833180
231.358500
231.611930
231.906880
232.166760
232.420970
232.703100
233.457470
233.615470
234.138200
234.343460
234.838690
235.254910
235.643120
235.916430
236.283740
236.818300
237.085410
237.299090
237.786540
238.207900
238.658280
238.994280
239.214430
239.630140
239.843400
240.201080
240.667990
240.984490
241.538680
242.045610
242.466510
242.841310
243.198480
243.338790
244.352950
244.635860
245.264250
245.465230
245.882270
246.278390
246.610570
247.560990
248.115640
248.545190
248.686560
249.567860
249.896360
250.543090
251.225320
251.616730
252.331910
252.731830
252.908080
253.348910
254.069670
254.345740
254.715350
254.896470
256.008500
256.598610
257.408550
257.923690
258.195740
258.440210
258.942670
259.445160
259.687660
260.332220
260.650250
261.703780
262.032960
262.140660
262.893250
263.315470
264.333900
264.608490
265.009130
265.482080
265.882570
266.025360
266.491770
267.679850
268.623040
269.567010
270.076110
270.462990
270.888240
271.048500
271.695800
271.939260
272.773550
273.484910
273.655710
274.110050
274.714790
274.980250
275.376880
275.770550
276.571000
276.708610
277.103800
277.537360
278.497100
279.378520
279.854880
280.295070
280.572210
281.656810
282.291410
282.943540
283.170430
283.541310
283.787670
284.058880
284.562680
284.821880
285.292460
285.599650
286.145030
286.507530
287.442140
287.932630
288.300660
288.475340
289.215980
290.392950
290.721750
291.253330
291.687310
292.558490
293.067870
293.481020
293.862060
294.485410
295.329840
295.744020
296.542780
297.433190
298.026530
298.481020
298.746450
299.815100
300.094480
300.817330
300.982430
301.514680
301.768880
302.194610
302.718740
302.903680
303.697340
304.158560
304.867380
305.057440
305.888170
306.191780
306.869960
307.344970
307.611270
308.540830
309.125750
309.258690
309.569160
309.803890
310.133680
310.480820
310.866870
311.298970
311.720220
312.181260
312.475640
312.774680
312.913340
313.655350
314.174290
314.754110
315.090020
315.529090
315.876060
316.422420
316.683680
317.292410
317.673350
318.684500
318.939690
319.060850
319.653530
320.361530
320.932540
321.535950
321.975910
322.232040
323.085870
323.539850
323.772700
324.227150
324.658020
325.270680
325.686570
325.919320
326.091180
326.607380
327.046290
327.601450
327.817640
328.343050
329.464250
329.894940
330.166980
330.712270
331.493920
331.812040
331.930520
332.193510
332.818080
333.076580
333.314300
333.782260
334.038690
334.208770
335.027890
335.971920
336.455570
336.767270
337.425380
337.878490
338.922600
339.196180
339.442350
340.178970
340.436250
340.834810
341.344940
342.228320
342.500550
342.653240
343.755040
344.127350
344.453580
344.869280
345.192610
345.644790
346.278030
347.131580
347.859370
348.455610
348.805760
349.079810
349.439750
349.659360
350.144090
350.557620
351.385370
352.090240
352.319930
353.659660
354.102530
354.305730
354.669980
355.363430
355.838340
356.336050
357.210730
357.463850
358.254510
358.925540
359.349310
360.051760
360.899680
361.230100
361.559810
362.285810
362.729380
363.137390
363.411860
364.065390
364.325070
364.715980
365.196830
365.761090
365.910690
366.264010
366.900270
367.346190
367.589840
367.916090
369.264150
369.641680
369.792250
370.351090
370.831830
370.913280
371.450310
371.836480
372.248350
373.012020
373.671360
374.134550
374.820520
375.273630
375.423470
375.848580
376.841470
377.098780
377.665660
378.029860
378.548160
378.996040
379.212190
379.568370
380.176500
380.593290
380.802810
381.232910
381.480900
381.895460
382.588450
382.985630
383.114430
383.266040
383.701390
384.325560
384.473710
385.062540
385.623870
386.409960
387.065870
387.499620
388.050320
388.521960
388.873340
389.122560
389.497120
389.963870
390.564570
390.926040
391.130390
391.648870
392.354930
392.680920
392.885350
393.239240
393.719890
394.054340
394.547850
395.181490
395.748480
396.170580
396.264650
396.666920
397.067220
397.240810
397.520820
397.872880
398.226650
398.431300
398.919360
399.226960
399.413310
400.032710
400.662470
400.827870
401.328350
401.952890
402.429880
402.586970
402.905700
403.376270
403.761260
403.937540
404.120200
404.587090
405.312040
405.657090
405.930060
406.078560
406.356440
406.579830
407.117990
407.720180
407.886270
408.137910
408.399910
409.046090
409.379650
409.573900
410.134520
410.270690
410.708600
410.984090
411.143790
411.305420
411.812840
412.095160
412.196590
412.601500
412.770310
412.929550
413.223160
413.694440
414.196240
414.448100
415.035100
415.292750
415.696610
415.973020
416.158400
416.718590
417.248170
417.421100
417.853580
418.307780
418.700180
419.045050
419.238330
419.613500
419.914900
419.922400
420.094110
420.643420
420.813400
421.230940
421.459670
421.761790
421.900130
422.422660
422.804390
423.155040
423.466930
423.692410
424.081700
424.517850
424.885810
425.221990
425.608600
425.929960
426.316220
426.713170
426.891040
427.021910
427.426220
427.555030
428.035690
428.531880
428.726210
428.837890
429.307330
429.558220
429.822650
430.127200
430.590260
430.899020
431.194050
431.632430
432.081280
432.413640
432.585940
432.905180
433.417870
433.704100
434.193500
434.435520
434.781270
434.934880
435.574450
435.699730
436.038190
436.445690
437.116400
437.726500
438.060680
438.474600
438.983470
439.544950
440.004760
440.324030
440.725410
441.330280
441.642920
442.069370
442.275680
442.578760
442.882210
443.184470
443.593790
443.772110
444.064640
444.263730
444.715790
444.998820
445.383930
445.659560
446.106780
446.929180
447.145440
447.766420
447.882000
448.025070
448.411200
448.790370
449.009630
449.226270
449.629110
450.275260
450.628390
451.234810
451.630670
452.105170
452.364770
453.031040
453.260160
453.547760
453.878410
454.238770
455.307500
455.686260
455.823270
456.071640
456.692030
457.140640
457.456390
457.803280
458.028340
458.688950
459.129480
459.431250
459.692080
460.100750
460.306920
460.464920
461.342350
461.551310
461.736750
462.109870
462.253400
462.532660
462.986440
463.214170
463.805700
463.892370
464.514720
465.025850
465.222590
465.457250
465.719410
465.909380
466.428730
466.895390
467.162030
467.502470
467.890890
468.120150
468.416530
468.640160
468.963610
469.084090
469.306250
469.619490
470.047680
470.166010
470.394500
470.851200
471.140610
471.400630
471.788180
472.533780
472.679680
473.215200
473.434910
473.827180
474.403700
474.678170
474.924170
475.082360
475.277060
475.741960
476.046600
476.358570
476.750770
477.088640
477.235670
477.464070
477.812760
478.207700
478.695090
478.926260
479.178530
479.312380
479.850320
479.999840
480.701630
480.969780
481.273970
481.749310
481.929720
482.085860
482.325060
482.514580
482.802480
483.183060
483.665400
483.786380
484.108520
484.362640
484.710120
484.938760
485.153220
485.481020
485.883950
486.251880
486.442980
486.748810
487.063270
487.359220
487.478790
487.759680
488.202800
488.353270
488.779510
488.948200
489.197310
489.445450
489.722710
489.978190
490.202710
490.573740
490.781300
490.935030
491.180830
491.350730
491.654300
492.001550
492.096910
492.414940
492.945400
493.211180
493.553170
493.775330
494.058980
494.244960
494.641470
494.958770
495.155300
495.306900
495.669460
495.849380
496.131890
496.399240
496.657300
496.795980
497.108660
497.234820
497.621980
498.055480
498.224050
498.468350
498.600720
498.977660
499.158830
499.543200
499.670660
499.886880
500.220870
500.390240
500.519620
501.017930
501.160150
501.408500
501.716020
501.875710
502.144340
502.345960
502.653200
502.824280
503.018140
503.296990
503.512040
503.751920
503.961260
504.297230
504.564100
504.845680
505.055000
505.290310
505.659670
505.842360
506.134580
506.427960
506.783710
506.999440
507.099880
507.318400
507.508020
507.822500
508.019590
508.327470
508.588140
508.720590
508.875420
509.141270
509.307550
509.576180
509.915020
510.224460
510.403550
510.840750
511.029450
511.466390
511.717710
511.904220
512.286910
512.496380
512.810510
513.045220
513.285630
513.450960
513.961310
514.151660
514.670730
514.847040
515.052980
515.181770
515.721140
516.030100
516.302580
516.551100
516.831970
517.027590
517.283120
517.601230
517.768240
517.969940
518.238250
518.574490
518.766670
519.250070
519.402230
519.911150
520.202510
520.440500
520.803980
521.065540
521.190660
521.348070
521.788770
522.048180
522.351370
522.695550
522.857050
522.981750
523.405630
523.654110
523.796320
524.261610
524.534260
525.075540
525.387500
525.489790
525.776410
525.947510
526.474490
526.740240
526.936500
527.462220
527.607140
527.919700
528.095560
528.337310
528.463410
528.825180
528.976520
529.242150
529.600500
529.978100
530.257000
530.488070
530.857510
531.159330
531.326130
531.541730
531.761620
532.009980
532.329910
532.541320
532.822780
533.014980
533.353650
533.704680
534.014160
534.308930
534.545670
535.074080
535.229470
535.470530
535.652830
535.944980
536.576180
536.905370
537.189940
537.525910
537.835340
537.985650
538.318990
538.467870
538.668340
538.982400
539.290380
539.449570
539.742990
540.148390
540.516780
540.842640
541.012600
541.244490
541.452630
541.798110
542.173770
542.572200
543.010410
543.155020
543.481820
543.683370
543.845050
544.433030
544.589640
544.769910
545.128520
545.332570
545.715580
545.843130
546.101470
546.347040
546.683170
546.917330
547.053720
547.448040
547.561300
547.793490
548.030190
548.300120
548.738660
548.982930
549.323820
549.756710
550.016790
550.276210
550.460310
550.839710
551.127350
551.215720
551.729380
552.183060
552.563300
552.734090
553.061220
553.307480
553.702190
554.039550
554.236710
554.489610
554.825100
555.130770
555.323620
555.508800
555.693450
555.931310
556.266290
556.894350
557.068530
557.169040
557.443120
557.593320
558.009690
558.296760
558.644290
558.774080
559.249630
559.566160
559.707340
560.007550
560.256430
560.402550
560.607310
561.242160
561.446450
561.954650
562.268050
562.619300
562.840250
563.148290
563.438790
563.687450
563.880020
564.085130
564.322200
564.695790
564.950230
565.167110
565.433690
565.666600
565.923160
566.328890
566.597980
566.772110
567.110630
567.380070
567.764910
567.989830
568.435360
568.987850
569.306350
569.546850
569.747200
569.933500
570.363510
570.603640
570.861120
571.199230
571.450380
571.642330
571.819770
572.116760
572.401350
572.591510
572.874130
573.000760
573.364200
573.606790
573.782040
574.174110
574.291750
574.541340
574.928330
575.321730
575.603860
575.959640
576.367610
576.654550
576.857930
577.178020
577.620410
577.859830
578.310060
578.678970
579.235400
579.590230
579.812000
580.157510
580.439570
580.688610
581.020090
581.226770
581.582390
581.854590
582.048590
582.243610
582.550450
582.760430
583.056940
583.316840
583.479160
583.839970
584.083310
584.262760
584.726680
585.097420
585.302270
585.451420
585.585970
586.035420
586.229620
586.542080
586.800680
587.282850
587.543030
587.725890
588.064840
588.347550
588.615540
588.838900
588.996730
589.311520
589.700100
589.826450
589.987690
590.277250
590.410870
590.672870
590.767860
590.922400
594.130120
594.333350
594.697080
594.937960
595.114170
595.375980
595.626580
595.798890
596.039730
596.611800
596.947880
597.264460
597.614000
597.895290
598.202290
598.560770
598.834600
599.187390
599.284160
600.039360
600.214540
600.415020
600.664880
601.082460
601.517480
601.664580
602.245710
602.610580
603.075390
603.439060
603.943520
604.197730
604.337440
604.497370
604.784170
604.951760
605.156000
605.487770
606.168620
606.434920
606.649840
606.836090
607.242220
607.506420
607.852000
608.068160
608.637910
608.745370
609.235860
609.367430
609.590610
609.724030
610.236860
610.236920
610.481910
610.618410
610.799420
611.211350
611.562940
612.020880
612.393220
612.798040
613.378900
613.636190
613.824630
613.964660
614.422780
614.978930
615.071430
615.274150
615.793630
616.107230
616.378580
616.550440
617.072770
617.230950
617.611130
617.807430
617.967800
618.302200
618.629950
618.931310
619.279500
619.442420
619.932110
620.034980
620.683470
621.081030
621.361300
621.812110
622.188920
622.460350
622.806580
623.047220
623.349900
624.056620
624.341870
624.625310
625.082460
625.295470
625.709400
626.576690
626.874250
627.229550
627.625710
627.782020
627.965300
628.628210
628.765960
629.234740
629.622840
629.852510
630.180510
630.770930
631.330830
631.609460
631.848450
632.035140
632.358300
632.683800
632.908050
633.480430
633.694390
634.161210
634.441260
634.771650
635.019400
635.332610
635.792740
636.144020
636.458130
636.798640
637.291360
637.746890
637.919400
638.237370
638.447340
638.628000
639.045860
639.158680
639.372270
639.561760
639.907240
640.303730
640.608690
640.803240
641.014520
641.347960
641.586600
641.832380
641.994890
642.319240
642.647160
642.866100
643.034640
643.172260
643.417370
643.586680
644.056090
644.298710
644.431960
644.855780
645.031840
645.264750
645.738550
645.917720
646.241830
646.396650
646.605910
646.850570
647.227360
647.423320
647.619510
647.998650
648.214560
648.654970
648.851630
649.113650
649.348640
649.657000
649.841220
650.087430
650.379420
650.569010
650.801800
651.436230
651.799270
651.978680
652.210080
652.339060
652.559960
652.795590
652.951270
653.227170
653.539230
653.906990
654.165570
654.274280
654.497560
654.751300
655.040760
655.293230
655.736720
656.012650
656.188860
656.501130
656.793640
657.050580
657.351840
657.923200
658.156260
658.374920
658.831140
659.057790
659.343050
659.508540
659.907020
660.249890
660.561910
660.958140
661.283160
661.528910
661.677880
661.831940
662.127940
662.501230
663.301700
663.841760
663.971220
664.371400
664.782210
664.951940
665.684960
665.895020
666.110400
666.510050
666.793400
667.393220
667.785980
667.915180
668.326770
668.744510
668.898450
669.136420
669.482080
669.624600
670.013920
670.261410
670.770710
670.969230
671.147260
671.340090
671.561220
671.880580
672.127930
672.371990
672.567370
673.184990
673.319780
673.672020
674.180340
674.342730
674.793500
675.015960
675.549800
675.958520
676.266420
676.440900
676.693820
677.079820
677.340620
677.720700
678.002080
678.198620
678.418430
678.671530
678.923010
679.470360
679.595020
679.919870
680.072690
680.298140
680.725120
680.916890
681.247550
681.545840
681.813340
682.174190
682.391110
682.844630
683.120110
683.676690
684.071250
684.169710
684.328530
684.665760
684.873700
685.086600
685.463830
685.692900
685.877410
686.227160
686.714190
687.046040
687.425980
687.701620
687.883380
688.060020
688.326030
688.465920
688.776520
689.021640
689.331080
689.523580
689.822480
690.159860
690.407100
690.639460
691.040300
691.247260
691.368330
691.591600
691.949660
692.141690
692.407810
692.592430
692.768200
693.233960
693.406870
693.582600
693.882320
694.125120
694.394690
694.585270
694.962460
695.271450
695.549190
695.962970
696.565370
696.818380
697.174850
697.352370
697.646900
698.551390
698.871220
699.207510
699.514820
699.678580
700.232360
700.384730
700.551020
700.910390
701.054980
701.362880
701.625920
701.834420
702.173950
702.335460
702.558510
702.890160
703.422510
703.575450
703.819200
704.041950
704.339540
704.508830
704.884820
705.374230
705.545290
705.778650
706.058920
706.298410
706.457030
706.877110
707.180390
707.320050
707.715610
707.875740
708.328860
708.458600
708.800110
709.189690
709.530860
709.794090
710.030670
710.438580
710.568180
711.130560
711.634230
711.976420
712.631530
712.759130
713.018350
713.300660
713.521090
713.935020
714.103500
714.346510
714.650430
714.983670
715.235820
715.390000
715.682510
716.096400
716.342070
716.766780
716.938320
717.144170
717.545730
717.753730
717.939930
718.293280
718.474830
718.741680
719.194330
719.337680
719.516300
719.875060
720.195650
720.542640
720.779140
721.111800
721.306320
721.541870
721.864750
722.114470
722.247260
722.571390
722.933320
723.211260
723.493620
723.815400
724.193260
724.533150
724.691890
725.003950
725.150570
725.457120
725.846210
726.161970
726.496420
726.777310
727.072010
727.368210
727.615330
728.206890
728.477750
728.898490
729.047160
729.405210
729.616590
730.189560
730.368940
730.528120
730.844120
731.154650
731.562180
731.782590
732.064600
732.385030
732.536270
732.711590
732.844610
733.167890
733.436020
733.975080
734.166080
734.657490
734.835520
735.107970
735.396820
735.782950
736.433200
736.643680
736.860520
737.066950
737.558640
737.794890
737.945740
738.230560
738.412780
738.885760
739.106070
739.298890
739.489750
739.681670
740.193970
740.503650
740.793910
741.089160
741.263580
741.527850
741.858860
742.485070
742.789850
743.049500
743.384930
743.573880
743.750480
744.288430
744.454780
744.684300
744.988090
745.304250
745.470740
745.748820
746.346060
746.501520
746.649930
747.246670
747.535950
747.884080
748.129470
748.369980
748.567790
748.749440
748.937550
749.145170
749.414890
750.040960
750.284350
750.529250
751.040180
751.383810
751.553350
751.758820
752.027470
752.217700
752.604300
752.813730
752.937180
753.169930
753.650090
753.971920
754.221000
754.460170
755.010150
755.325760
755.597980
755.793800
756.305350
756.788940
757.010560
757.316760
757.545490
757.726110
757.944230
758.210330
758.623510
758.780050
759.125520
759.308080
759.547960
759.843520
760.003940
760.238230
760.755500
760.935900
761.222100
761.412370
761.526380
762.030840
762.331410
762.575990
762.959610
763.457640
763.745860
764.158930
764.499740
764.665280
764.856680
765.077600
765.475580
765.802590
766.292650
766.462670
766.829550
767.212610
767.315250
767.595740
768.051420
768.328520
768.503100
768.764290
769.008280
769.562630
769.913820
770.383600
770.658000
770.952230
771.106730
771.265640
771.419380
771.731320
771.834640
772.158390
772.554030
772.693590
772.914850
773.120110
773.370120
773.795090
774.026330
774.295350
774.520650
775.085440
775.565090
775.717720
775.983230
776.108600
776.564070
776.794140
777.192190
777.573870
777.872880
778.071310
778.271580
778.537120
778.761970
779.175480
779.577020
779.690790
780.060930
780.429320
780.645860
780.926550
781.276110
781.500670
781.757870
781.919470
782.390550
782.606340
782.716310
782.877290
783.351330
783.713420
784.020710
784.292280
784.448300
784.831380
784.998870
785.464670
785.880260
786.042220
786.198030
786.933960
787.209210
787.524180
787.761010
788.412650
788.512260
788.638020
788.959260
789.194010
789.572530
789.855940
790.028730
790.383440
790.786580
791.078560
791.246340
791.514230
791.977810
792.279300
792.437160
792.867000
793.048450
793.365360
793.497990
793.776130
794.388760
794.596990
794.725560
794.945990
795.269470
795.615620
795.852770
796.019430
796.251300
796.698350
796.939300
797.223640
797.607610
797.910380
798.153130
798.369790
798.717530
798.907880
799.242320
799.542010
799.804430
800.253790
800.337330
800.585230
800.902010
801.036930
801.333120
801.554640
801.852580
802.064100
802.241000
802.467510
802.670370
803.270020
803.534170
803.779870
804.004860
804.146040
804.528190
804.825400
805.123950
805.325270
805.665960
805.770990
806.029560
806.325490
806.706370
806.895120
807.233570
807.463440
807.651010
807.821090
808.085070
808.285390
808.515720
808.700930
809.017270
809.163760
809.526430
809.863990
810.154280
810.331280
810.598670
810.787480
810.993990
811.145250
811.350220
811.720060
811.949980
812.560280
812.695730
812.942070
813.118980
813.491160
813.700150
814.193850
814.365610
814.686470
815.257840
815.372310
815.542430
815.950050
816.150330
816.516550
816.766640
817.018780
817.109170
817.324270
817.467320
817.817420
818.369390
818.599560
819.285080
819.438060
819.659460
819.904080
820.284350
820.437730
820.619940
820.959850
821.132450
821.408260
821.905750
822.208170
822.621870
822.746260
823.063470
823.312300
823.587280
823.809240
824.230850
824.451280
824.811820
825.140620
825.538300
825.676550
825.908700
826.169500
826.685570
826.965310
827.322620
827.479470
827.643300
827.875500
828.203580
828.502070
828.682690
828.873410
829.058050
829.274500
829.515990
829.740380
830.026150
830.423420
830.598260
830.735360
831.216590
831.407490
831.661500
831.828010
832.021040
832.303020
832.595810
832.907770
833.370260
833.475800
833.704330
833.987560
834.280980
834.681000
834.811500
835.028920
835.581860
835.806130
835.960250
836.579390
836.903160
837.012300
837.296820
837.484630
837.736460
837.996550
838.319100
838.607910
838.831630
839.231600
839.476220
839.673250
839.971060
840.217390
840.571250
840.913120
841.216920
841.413550
841.699120
841.863890
842.180310
842.394980
842.812210
843.091070
843.269910
843.465410
843.682690
843.844690
844.301340
844.494070
844.828440
845.042430
845.248850
845.687420
845.831050
846.020460
846.299940
847.056740
847.179770
847.393210
847.562720
848.001210
848.297640
848.580020
848.818910
848.981620
849.396330
849.679110
849.957120
850.276120
850.642670
850.958540
851.165300
851.227220
851.415570
851.756080
852.023250
852.249420
852.441780
852.873790
853.338370
853.521460
853.664630
853.802740
854.207580
854.424850
854.690010
855.013650
855.184510
855.439310
855.602890
856.077560
856.260780
856.544900
856.658580
856.881650
857.059900
857.245940
857.406070
857.717180
857.958330
858.153250
858.303990
858.585630
858.741570
859.056550
859.267710
859.498690
859.673380
859.869080
860.070060
860.371340
860.567300
860.813680
861.017180
861.362360
861.507850
861.698410
861.846880
861.955950
862.331410
862.472540
862.727290
862.899260
863.253030
863.421960
863.622970
863.900660
864.088290
864.858350
865.161000
865.356630
865.665180
865.803330
866.217100
866.429260
866.638180
866.877410
867.198590
867.416260
867.690220
867.975830
868.195860
868.452060
868.689310
868.867440
869.251560
869.444900
869.710520
870.067200
870.290210
870.438990
870.655600
870.953720
871.211650
871.462520
871.672430
871.992810
872.160080
872.418120
872.658320
872.958910
873.283350
873.505740
873.794280
874.043970
874.202230
874.396630
874.635140
874.908430
875.185540
875.482250
875.816280
875.972050
876.234020
876.486240
876.643390
876.954320
877.070850
877.246450
877.451800
877.586580
877.934630
878.275380
878.440530
878.950440
879.298890
879.651310
879.841290
880.091060
880.231110
880.547530
880.765860
880.888730
881.123650
881.428960
881.634170
881.864130
882.087940
882.351070
882.469830
882.693710
882.882030
883.186540
883.526230
883.673940
883.961880
884.203900
884.350380
884.521030
884.773340
884.958060
885.206840
885.368060
885.587100
885.827770
886.045600
886.149200
886.341270
886.537320
886.814710
886.932560
887.155920
887.379870
887.713710
887.885100
888.073090
888.351300
888.525140
888.776120
888.922180
889.179330
889.419040
889.703690
889.918260
890.071000
890.427410
890.608160
890.816340
891.176990
891.377330
891.484350
891.852170
891.951360
892.245000
892.459270
892.836280
893.156340
893.249360
893.634760
893.788820
894.034040
894.245880
894.519200
894.652000
894.940450
895.245830
895.425230
895.573840
895.791900
896.078300
896.159590
896.360260
896.614190
896.922090
897.177000
897.319970
897.730700
897.882880
898.396700
898.510140
898.689940
898.995450
899.271040
899.411110
899.582920
899.946620
900.106370
900.292210
900.503050
900.802320
901.026090
901.190930
901.375670
901.601270
902.036520
902.169180
902.335490
902.591120
902.978580
903.252840
903.458030
903.736990
903.863870
904.152680
904.275060
904.712510
904.908310
905.146600
905.432240
905.861070
906.001370
906.572830
906.920880
907.087220
907.315950
907.706280
908.086890
908.376870
908.744990
909.026840
909.320900
909.550760
909.881050
910.392770
910.736290
910.908030
911.376900
911.626690
912.404870
912.865200
913.182490
913.543500
913.827930
914.889690
915.120340
915.593630
915.928280
916.508140
917.801450
918.566330
920.477630
922.316020
922.943130
924.474210
925.555650
925.857000
927.544260
927.857180
929.153220
929.660610
930.454780
931.130990
933.139210
937.097280
940.416570
945.458250
947.445020
950.313410
953.330370
955.095220
958.743270
960.299450
965.103220
970.520170
973.655840
975.737110
976.850260
985.989170
987.683430
998.980730
999.151620
1015.634740
1026.716600
1043.381110
1080.511360
1082.946800
1091.148580
1107.678640
1108.227930
1111.583600
1111.585260
1117.057760
1133.239160
1135.747600
1136.673410
1136.866670
1138.901480
1139.047200
1142.550680
1143.884060
1144.248000
1153.252780
1154.430510
1156.265580
1164.151790
1165.658820
1169.108560
1169.328830
1170.845120
1171.417000
1174.670910
1178.644940
1182.979810
1183.992990
1185.429360
1186.976480
1187.576260
1189.007820
1189.349530
1193.222850
1194.028750
1206.488600
1209.598030
1216.617670
1220.955470
1225.884700
1227.133910
1229.581000
1232.121130
1236.870070
1242.603760
1257.191160
1257.865180
1271.253680
1276.385070
1277.224430
1284.599360
1300.225970
1311.323520
1315.357090
1318.187310
1358.542040
1373.814920
1406.672280
1477.266330
1480.263120
1491.691770
1493.799140
1500.220200
1503.676280
1522.477210
1522.803180
1526.436430
1534.680450
1540.028320
1550.277520
1553.392590
1556.301860
1566.109520
1567.716140
1570.646570
1574.605240
1577.272190
1577.626720
1588.281690
1593.078480
1594.838610
1597.211300
1597.355720
1597.588430
1598.161850
1598.787740
1599.401570
1599.774740
1600.445830
1602.178100
1604.390210
1611.995300
1614.084440
1614.941240
1617.475580
1620.372220
1621.952840
1622.928670
1623.124370
1624.468170
1625.475120
1631.801020
1632.146360
1633.335940
1637.412300
1638.022750
1643.804300
1645.141010
1661.141480
1675.602410
1675.604370
1678.385830
1691.289260
1694.400620
1695.856130
1698.342720
1702.892000
1704.212130
1711.805810
1720.425310
1727.024200
1730.732940
1741.468910
1745.873740
1747.932700
1751.372810
1757.354680
1764.223570
1771.150940
1774.452110
1776.330840
1777.357280
1778.558550
1782.099020
1783.082720
1785.629350
1790.373010
1792.438860
1797.165900
1798.560120
1799.296730
1799.702190
1801.319720
1803.172310
1803.422190
1806.131120
1811.945940
1812.489350
1814.585840
1818.789160
1822.696490
1823.155540
1824.061120
1828.220580
1829.358620
1835.241820
1836.292160
1837.456270
1839.282500
1839.938150
1842.722250
1842.907500
1843.333120
1844.098530
1845.302110
1849.121250
1849.486900
1850.090120
1854.394960
1855.317240
1855.650570
1856.121480
1857.120550
1860.034570
1861.602090
1862.155220
1862.555130
1863.135810
1863.878060
1866.180140
1866.325610
1868.581970
1869.279270
1870.199690
1872.478870
1873.972270
1877.175300
1877.592900
1877.849140
1878.048840
1878.542250
1881.081400
1883.125570
1883.749340
1884.721200
1885.083370
1885.794470
1888.513250
1889.702980
1896.165510
1896.364050
1896.821200
1896.968880
1898.313820
1898.598570
1898.961030
1900.642590
1902.270260
1903.453640
1904.558320
1904.685930
1909.027110
1922.517400
1924.977620
1926.180600
1928.078710
1928.675290
1934.393420
1935.526980
1935.877000
1940.783820
1942.406880
1945.087300
1946.530030
1948.431500
1949.416160
1952.053360
1953.182440
1954.159210
1957.328650
1959.110720
1959.297010
1961.127770
1963.172240
1966.562180
1971.823400
1973.060890
1976.963970
1978.478220
1980.491720
1980.951180
1982.632620
1984.929980
1986.705780
1988.287260
1988.497150
1988.723070
1990.150560
1991.815830
1992.249220
1993.627980
1995.978950
1996.751320
1997.570760
1997.662310
1999.160060
2003.713960
2003.877230
2004.173600
2004.510100
2006.061160
2006.439640
2008.152950
2008.777860
2009.463780
2011.082110
2012.910770
2013.172690
2015.087620
2015.765150
2015.889890
2016.316650
2020.112230
2021.802550
2023.089790
2023.250550
2023.487860
2023.803900
2024.001340
2025.037990
2025.460000
2026.887950
2027.490100
2027.896390
2029.242440
2031.693290
2033.873390
2034.933680
2035.146150
2035.412660
2035.539990
2036.885670
2037.468700
2040.945590
2041.864290
2042.396450
2042.818350
2043.236060
2043.845000
2044.346420
2044.665710
2045.118670
2046.290160
2048.352110
2048.558350
2049.608300
2050.792580
2051.214470
2051.883960
2054.670320
2054.920490
2057.817270
2058.258050
2058.953930
2060.183990
2061.123320
2061.713990
2064.518820
2065.737490
2066.666250
2067.166980
2067.947630
2068.169740
2069.222930
2069.444340
2070.526310
2070.787770
2070.970080
2071.114990
2071.348820
2072.497070
2073.440840
2073.925650
2075.427460
2075.972060
2076.483950
2077.745540
2078.528050
2079.184440
2080.699230
2081.140270
2083.459870
2083.652780
2085.147490
2085.287540
2085.703660
2086.189670
2087.850910
2089.004050
2091.143330
2091.358330
2092.564250
2093.316060
2094.266720
2096.504810
2098.877310
2099.480070
2100.112480
2100.239940
2102.392220
2102.930550
2103.686000
2104.446310
2104.766250
2104.851480
2105.475370
2106.886310
2108.674190
2108.811320
2109.216180
2110.764830
2111.352170
2112.268310
2114.679390
2114.812200
2116.110010
2120.056790
2120.260240
2120.531720
2121.111090
2123.419930
2125.447770
2126.434470
2128.131020
2128.773610
2129.384320
2132.105830
2132.370770
2132.529730
2132.856700
2135.133980
2136.905100
2137.641710
2137.806830
2139.623220
2140.897700
2141.361670
2141.506460
2141.813690
2142.255760
2143.029290
2145.570100
2146.576650
2148.157820
2149.197830
2149.438030
2152.020090
2153.070090
2153.203040
2155.110030
2155.468540
2156.956930
2157.598550
2158.819460
2159.615420
2161.383530
2162.658490
2163.832270
2166.981330
2167.988460
2168.604810
2170.078980
2171.671520
2172.277350
2173.877620
2174.930480
2175.143980
2175.450920
2176.283230
2177.082460
2179.964560
2181.372550
2182.039130
2182.943850
2183.803360
2185.317260
2186.773280
2186.997610
2187.570130
2188.267480
2194.946450
2197.351500
2198.791950
2205.610790
2205.767400
2206.724970
2207.315560
2207.677080
2209.779100
2210.305700
2211.501690
2212.152140
2213.119640
2213.449780
2213.838890
2215.510410
2218.258660
2219.225300
2219.893780
2221.602550
2223.229420
2223.843270
2224.084810
2224.504590
2226.133900
2227.113580
2227.427040
2229.198380
2229.369890
2231.340350
2233.974730
2234.304500
2234.636890
2234.895140
2235.153410
2235.698040
2236.865970
2237.263940
2238.167000
2239.530810
2240.204920
2241.399950
2242.590490
2243.072930
2243.490740
2243.778240
2244.882600
2245.534800
2248.532110
2250.361940
2253.246480
2255.064820
2256.128110
2256.623030
2257.087730
2257.384830
2258.745940
2261.226670
2262.112010
2262.380720
2262.875150
2264.946830
2267.293360
2269.099400
2269.273300
2272.629000
2273.774900
2274.870820
2275.055630
2275.216080
2275.845950
2276.036860
2276.668660
2276.969660
2277.272220
2278.746850
2281.395360
2283.505390
2284.606960
2286.697780
2288.017050
2289.210580
2289.402560
2290.369100
2290.946260
2291.139850
2291.663380
2292.703600
2293.012850
2295.167420
2295.321470
2296.369530
2296.536540
2296.757710
2297.800680
2298.248310
2298.549770
2298.740410
2299.517640
2299.517940
2300.512140
2301.101910
2301.678830
2302.898580
2303.850440
2304.836360
2306.330480
2308.171240
2308.932150
2310.061350
2310.983430
2313.227130
2313.571310
2314.472450
2314.757930
2315.258390
2315.724480
2316.652540
2317.343950
2318.543250
2319.166100
2319.656940
2320.408120
2320.591820
2321.386260
2321.768330
2323.008890
2323.829120
2324.979690
2325.347400
2325.959750
2326.549360
2326.995820
2327.428950
2327.601530
2328.773520
2329.044750
2329.513330
2330.055070
2330.453230
2331.398120
2331.627620
2331.829560
2332.674980
2332.789490
2333.118390
2333.420990
2333.795690
2334.362090
2334.937190
2335.277950
2336.082910
2336.597120
2336.815940
2337.295630
2337.586020
2338.137620
2338.589700
2339.029480
2339.325040
2339.616310
2339.969700
2340.330580
2340.541910
2340.996320
2340.996400
2341.411040
2341.653600
2341.913330
2342.425130
2342.936130
2343.236790
2343.645700
2343.792360
2344.185280
2344.724990
2344.879610
2345.222680
2345.822340
2346.161680
2346.306480
2346.678680
2347.484910
2347.655190
2347.831780
2347.831850
2347.831930
2348.084010
2348.245100
2348.415230
2348.739280
2349.164850
2349.164960
2349.349360
2349.756560
2349.895760
2350.245880
2350.813890
2350.917500
2351.373850
2351.753470
2352.009090
2352.353730
2352.443180
2352.988580
2353.385040
2353.649610
2353.858060
2354.257100
2354.451630
2354.841460
2355.256450
2355.405850
2355.598450
2355.838480
2356.140550
2356.552450
2356.669390
2356.788560
2357.058710
2357.295900
2357.788170
2358.179820
2358.441180
2358.887860
2358.887960
2359.046370
2359.205630
2359.450430
2359.790180
2359.971330
2360.291290
2360.639300
2360.989070
2361.455510
2361.611340
2361.894640
2362.075700
2362.292210
2362.470180
2362.701180
2362.974230
2363.274350
2363.428080
2363.798780
2364.200150
2364.375520
2364.732610
2364.823810
2365.026410
2365.350720
2365.645160
2365.814620
2365.958530
2366.121580
2366.366660
2366.731220
2366.870440
2367.015970
2367.401090
2367.671670
2367.797410
2368.010580
2368.553680
2368.759510
2369.133440
2369.322930
2369.622990
2369.876350
2370.060100
2370.161000
2370.529660
2370.718640
2370.950320
2371.286900
2371.479410
2371.772700
2371.994160
2372.231940
2372.440700
2372.667040
2373.055310
2373.239820
2373.662910
2373.912550
2374.394470
2374.561230
2374.950210
2375.376470
2375.494890
2375.728590
2376.006130
2376.214000
2376.299040
2376.547730
2376.773240
2377.286070
2377.420910
2377.617490
2378.009670
2378.231120
2378.490620
2378.702130
2379.247710
2379.535050
2379.732590
2380.023880
2380.228150
2380.549690
2380.700760
2381.008650
2381.321980
2381.733960
2381.967020
2382.225870
2382.335290
2382.429510
2382.868340
2383.219700
2383.431500
2383.747310
2384.093810
2384.281360
2384.812130
2385.270710
2385.792480
2386.161740
2386.458300
2386.748760
2387.065260
2387.189690
2387.556180
2387.883530
2388.200710
2388.355950
2388.550480
2388.788060
2389.000640
2389.225350
2389.511730
2389.687850
2390.086500
2390.494030
2390.643430
2391.002280
2391.348270
2391.638670
2391.816710
2392.173460
2392.368910
2392.534800
2392.813800
2392.998250
2393.594670
2394.153400
2394.259160
2394.503940
2395.017370
2395.197450
2395.542250
2395.771650
2396.429450
2396.847310
2397.012870
2397.517800
2397.853180
2398.233280
2398.444870
2398.875040
2399.024720
2399.361210
2399.706130
2399.898680
2400.454270
2400.786260
2400.987040
2401.334940
2401.603260
2401.603370
2401.946950
2402.154650
2402.345960
2402.640020
2402.964230
2403.082900
2403.334760
2403.334840
2403.472070
2403.781990
2404.299940
2404.469140
2404.587900
2404.781690
2404.781810
2405.261720
2405.518330
2405.900020
2406.177420
2406.387090
2406.387180
2406.498570
2406.730880
2407.147450
2407.436670
2407.696490
2407.946680
2408.144400
2408.144530
2408.144610
2408.144680
2408.504940
2408.749130
2408.948180
2409.603200
2409.783110
2410.020110
2410.341820
2410.639660
2410.973870
2410.974190
2411.502880
2411.785330
2412.026040
2412.257060
2412.257200
2412.740900
2412.910770
2412.911030
2413.101470
2413.101540
2413.592500
2413.592640
2413.903010
2413.903150
2414.222280
2414.387420
2414.713800
2414.946910
2415.366860
2415.861310
2415.986990
2416.743620
2417.052910
2417.220500
2417.665040
2417.948640
2418.239160
2418.601030
2419.020010
2419.302190
2419.602940
2419.796630
2420.061110
2420.440980
2420.820220
2421.022030
2421.288080
2421.459900
2421.911270
2422.466860
2422.704550
2422.822290
2423.172380
2423.661260
2423.840510
2424.034430
2424.379220
2424.610000
2425.070120
2425.526340
2425.758110
2426.027320
2426.511490
2426.726530
2426.920810
2427.191570
2427.602700
2427.602830
2428.075520
2428.447800
2428.447990
2428.772940
2428.980230
2429.255120
2429.579930
2429.856910
2430.059320
2430.341530
2430.529590
2430.529680
2430.529760
2430.778910
2430.917320
2431.566740
2431.773900
2431.984680
2432.367240
2432.670040
2433.002850
2433.178010
2433.486370
2433.921450
2434.104290
2434.714020
2435.099410
2435.308470
2435.707070
2435.817100
2435.989650
2436.166380
2436.554110
2436.802480
2436.802630
2437.192970
2437.401340
2438.048950
2438.191830
2438.756760
2438.756870
2439.249360
2439.639440
2439.883880
2440.198640
2440.628990
2440.882350
2440.988700
2441.380980
2441.574740
2441.574930
2441.914230
2442.156670
2442.472740
2442.826940
2443.102590
2443.342630
2443.642120
2443.951150
2444.636600
2444.900280
2445.104060
2445.430770
2445.651420
2445.763380
2446.119920
2446.354070
2446.982170
2447.320220
2447.492910
2447.814420
2448.054680
2448.347900
2448.661710
2448.941980
2449.181070
2449.448140
2449.706380
2450.139850
2450.264830
2450.438860
2450.908600
2450.908750
2451.063980
2451.323790
2451.803100
2452.188430
2452.822040
2452.958700
2453.188100
2453.649960
2454.112750
2454.283910
2454.404230
2454.729970
2455.246200
2455.527160
2455.911600
2455.911670
2456.203720
2456.425090
2456.854550
2456.957300
2457.141810
2457.652900
2457.653010
2457.653120
2457.871930
2457.872030
2457.872120
2458.207970
2458.536060
2459.013870
2459.261590
2459.578260
2459.778360
2460.109670
2460.535090
2460.837640
2461.032830
2461.301630
2461.581080
2462.158260
2462.798410
2463.013750
2463.521920
2463.778860
2464.009150
2464.254510
2464.495180
2464.748510
2465.044260
2465.469900
2465.744620
2466.136810
2466.387890
2466.707350
2467.004110
2467.310040
2467.532010
2467.853130
2468.175280
2468.515800
2468.641350
2468.883250
2469.100750
2469.100960
2469.399590
2469.578620
2469.578700
2469.578830
2470.181690
2470.650870
2471.122260
2471.312370
2471.721290
2472.040820
2472.312920
2472.704980
2472.705060
2473.181280
2473.745930
2473.951380
2474.291520
2474.562170
2474.762660
2475.172140
2475.417660
2475.555310
2475.753720
2476.094530
2476.647360
2476.768280
2477.254660
2477.769380
2477.935940
2478.609220
2478.826350
2479.417070
2479.417150
2479.518170
2479.842430
2480.185970
2480.496780
2480.777750
2480.964200
2481.557900
2481.670800
2481.891090
2482.342000
2482.548480
2482.788390
2483.169270
2483.537360
2483.724980
2484.013370
2484.189690
2484.559550
2484.720690
2484.966540
2485.159060
2485.393080
2485.664550
2486.129930
2486.461580
2486.752390
2486.971900
2487.341520
2487.529430
2487.868500
2488.153080
2488.332350
2488.505640
2488.924070
2489.302020
2489.542880
2489.775690
2490.189630
2490.525600
2490.846090
2491.307240
2491.651210
2492.026300
2492.385610
2492.598460
2493.104700
2493.259910
2493.456880
2493.780540
2494.089020
2494.430510
2494.819560
2494.970120
2495.329640
2495.606550
2495.832690
2496.037860
2496.425330
2496.810330
2497.186130
2497.527510
2497.724300
2497.724380
2498.144200
2498.638050
2498.825950
2499.194910
2499.381390
2499.479840
2499.751750
2500.239170
2500.531210
2501.079520
2501.233100
2501.576080
2501.576230
2501.576320
2501.960900
2502.629740
2502.838800
2503.150500
2503.317290
2503.648550
2504.098740
2504.350230
2504.712820
2504.935430
2505.167110
2505.556070
2505.862330
2506.147890
2506.297480
2506.524700
2506.862910
2507.458580
2507.603960
2507.997490
2508.226580
2508.476370
2508.796050
2509.197870
2509.419390
2509.576690
2509.890770
2510.257760
2510.434280
2510.832860
2511.014470
2511.113210
2511.552620
2511.808780
2512.243640
2512.428250
2512.671760
2512.897470
2513.374160
2513.621860
2513.810840
2513.943310
2514.365700
2514.637630
2514.764920
2515.133520
2515.316160
2515.468520
2515.792620
2515.975780
2516.271090
2516.530390
2516.705890
2517.093370
2517.349310
2517.349410
2517.484070
2517.819440
2518.134700
2518.561020
2518.561100
2518.865570
2519.206970
2519.440620
2520.074080
2520.231500
2520.483090
2520.637830
2521.030560
2521.378720
2521.824120
2522.149960
2522.431050
2522.800380
2523.222000
2523.517920
2523.783870
2523.890450
2524.285110
2524.476190
2524.760110
2525.236470
2525.779280
2526.096070
2526.220030
2526.483590
2526.783680
2526.962980
2527.354030
2527.523830
2528.116960
2528.258710
2528.565010
2528.970710
2529.465400
2529.857610
2529.857810
2530.029870
2530.510870
2530.651430
2530.918420
2531.125120
2531.384740
2531.766900
2531.903540
2532.182270
2532.486190
2532.767060
2532.962210
2533.245190
2533.560070
2533.914170
2534.143470
2534.379920
2534.591920
2535.045370
2535.573510
2535.744210
2536.044460
2536.044650
2536.275360
2536.535180
2536.872840
2537.080980
2537.365010
2537.638180
2537.821420
2537.971650
2538.440500
2538.721650
2539.156440
2539.304940
2539.524640
2539.723130
2539.874170
2540.349750
2540.445230
2540.573680
2540.760840
2541.105980
2541.414280
2541.568950
2541.698870
2542.205760
2542.405810
2542.569320
2543.058290
2543.206790
2543.539250
2543.716500
2544.096510
2544.263950
2544.381270
2544.554050
2544.878540
2545.080520
2545.270460
2545.619040
2545.951910
2546.169740
2546.732350
2546.985310
2547.239240
2547.415430
2547.671980
2548.058620
2548.471310
2548.647400
2548.857000
2549.371840
2549.480850
2549.633530
2549.965720
2550.194970
2550.511120
2550.705590
2550.932490
2551.106100
2551.272460
2551.882230
2552.338930
2552.587020
2552.761430
2553.066410
2553.203760
2553.467280
2554.036440
2554.282830
2554.471110
2555.266510
2555.412460
2555.808790
2556.099360
2556.458790
2556.732510
2556.951130
2557.407970
2557.663640
2557.947810
2558.279570
2558.445790
2558.704940
2558.996260
2559.275530
2559.379340
2559.672990
2559.876560
2560.141350
2560.259630
2560.856620
2561.104100
2561.212690
2561.376580
2561.695800
2561.902190
2562.156570
2562.643500
2562.873080
2562.873150
2563.263800
2563.806020
2564.279550
2564.356100
2564.641440
2564.964590
2565.086950
2565.336070
2565.801880
2566.428830
2566.643460
2566.775320
2567.082250
2567.311730
2567.578640
2567.829360
2567.940020
2568.156320
2568.601920
2568.854380
2568.980100
2569.089930
2569.409470
2569.615070
2570.269330
2570.506100
2570.950510
2571.492080
2572.076150
2572.199330
2572.463850
2572.639180
2573.059240
2573.315970
2573.519850
2573.889030
2574.324440
2574.536700
2574.836410
2575.059380
2575.310680
2575.472220
2575.812760
2576.246060
2576.594990
2576.826640
2576.826750
2577.041880
2577.414850
2577.649410
2577.988600
2578.357620
2578.450070
2578.817080
2579.026820
2579.434230
2579.658220
2580.045620
2580.286210
2580.617110
2580.757180
2581.223450
2581.399980
2581.741580
2582.118070
2582.118210
2582.321270
2582.647180
2582.897750
2583.124210
2583.332430
2583.560010
2583.809600
2583.809680
2584.306560
2584.417810
2584.898300
2585.357860
2585.785060
2586.250980
2586.404980
2586.787090
2586.990770
2587.327890
2587.779340
2587.942250
2588.051250
2588.323150
2588.543670
2588.947510
2589.252590
2589.667150
2589.905540
2590.489900
2590.805200
2591.255270
2591.479390
2591.775310
2591.988860
2592.496080
2592.710560
2593.102620
2593.269090
2593.656850
2593.908210
2594.139970
2594.370590
2594.766270
2595.122540
2595.488900
2595.881650
2596.201760
2596.496520
2596.825680
2597.276840
2597.772020
2598.567900
2598.719860
2598.879630
2599.227440
2599.399550
2599.586840
2600.155060
2600.381690
2600.876150
2601.175680
2601.474420
2601.625640
2602.125040
2602.125130
2602.289810
2602.672520
2602.912850
2603.178910
2603.443530
2603.675290
2603.980800
2604.728010
2604.924720
2605.247500
2605.537230
2605.659850
2606.035700
2606.204750
2606.508310
2606.855930
2607.219420
2607.497880
2607.700340
2608.215920
2608.442990
2609.063630
2609.246050
2609.383860
2609.917260
2610.073050
2610.461310
2610.633910
2610.851880
2611.134250
2611.307540
2611.542020
2611.940490
2612.085190
2612.379080
2612.919380
2613.201620
2613.201740
2613.644240
2613.944670
2614.072540
2614.467830
2614.866110
2615.054140
2615.362090
2615.749930
2616.038140
2616.492880
2616.631530
2616.925090
2617.175140
2617.377270
2617.818560
2618.111400
2618.315610
2618.571210
2619.015840
2619.231960
2619.649630
2619.993790
2620.334790
2620.717160
2620.987590
2621.223880
2621.403310
2621.727830
2621.958870
2622.143040
2622.549000
2622.847510
2623.403900
2623.630060
2623.925130
2624.054250
2624.623010
2624.962030
2625.116860
2625.430640
2626.108370
2626.356870
2626.714650
2626.931350
2627.406320
2627.669940
2628.160980
2628.631090
2628.753790
2629.072530
2629.345060
2629.589290
2629.887240
2630.244060
2630.594890
2630.971110
2630.971260
2631.127350
2631.839840
2632.050910
2632.431210
2632.736100
2632.955170
2633.208970
2633.385940
2633.878740
2634.057910
2634.241010
2634.628880
2634.860520
2635.044050
2635.403580
2635.574180
2635.574250
2636.018510
2636.236860
2636.710250
2637.090600
2637.339130
2637.633020
2637.867290
2638.135050
2638.432740
2638.849300
2639.218980
2639.436180
2639.678320
2639.873980
2640.163690
2640.445590
2640.796710
2641.071820
2641.499300
2641.785640
2642.229800
2642.631580
2642.862360
2643.118840
2643.838120
2644.040540
2644.281830
2644.450810
2644.719330
2645.056690
2645.235420
2645.698970
2645.699120
2645.957520
2646.251130
2646.515210
2646.742630
2646.742710
2646.998610
2647.138800
2647.446720
2647.752770
2647.893510
2648.099590
2648.325290
2648.596100
2648.852230
2649.037900
2649.459330
2649.713460
2650.301780
2650.423980
2650.642770
2651.021530
2651.308330
2651.308400
2651.504550
2651.859940
2652.019610
2652.592560
2653.076160
2653.312080
2653.654960
2653.966360
2654.267800
2654.267920
2654.724350
2654.936260
2655.462260
2655.755520
2656.071680
2656.347100
2656.630080
2656.883350
2657.238670
2657.448910
2657.696800
2658.109980
2658.211370
2658.436580
2658.699990
2659.291140
2659.619710
2659.952020
2660.339300
2660.832030
2660.991520
2661.219940
2661.534390
2661.750160
2661.951450
2662.562010
2662.763940
2663.008050
2663.131990
2663.392630
2663.743840
2664.235910
2664.705560
2665.386780
2665.693480
2665.942590
2666.112850
2666.656870
2666.946690
2667.070650
2667.526860
2667.715290
2667.984890
2668.207080
2668.563790
2668.563980
2668.913040
2669.251590
2669.766600
2669.882090
2670.157120
2670.491600
2670.645510
2671.330490
2671.755710
2671.910920
2672.135830
2672.541480
2672.758450
2673.083600
2673.083720
2673.341880
2673.652730
2673.993530
2674.348380
2674.572300
2674.767550
2675.116290
2675.474740
2675.773180
2675.908370
2676.285490
2676.437170
2677.445460
2677.445550
2677.694340
2677.926430
2678.314240
2678.602220
2678.928520
2679.222520
2679.222610
2679.364080
2679.644090
2679.814580
2680.105230
2680.378180
2680.942500
2681.291280
2681.291390
2681.689940
2682.057800
2682.320330
2682.525360
2682.684510
2683.203110
2683.441260
2683.441330
2683.702470
2683.702560
2683.863510
2684.134690
2684.383580
2684.759400
2684.999130
2685.369170
2685.521290
2686.129650
2686.129730
2686.526890
2686.880100
2687.221770
2687.458450
2687.704230
2688.175640
2688.674740
2688.898150
2689.135670
2689.423920
2689.912400
2690.040130
2690.446920
2690.938270
2691.324940
2691.563190
2692.000860
2692.565900
2692.866350
2693.142820
2693.282450
2693.576450
2693.768730
2694.550800
2694.806540
2694.997180
2694.997270
2695.400850
2695.552670
2696.076410
2696.427600
2696.754150
2697.091600
2697.438230
2698.009690
2698.131320
2698.400710
2698.665970
2699.063340
2699.902430
2700.110220
2700.547430
2700.813780
2701.067660
2701.242170
2701.486070
2701.759490
2702.048460
2702.242650
2702.647140
2702.647320
2702.927590
2703.307100
2703.707070
2704.132640
2704.453320
2704.812300
2705.007920
2705.210900
2705.580760
2705.925810
2706.100690
2706.337220
2706.471900
2706.772740
2707.173260
2707.399000
2707.399120
2707.815910
2708.033330
2708.420900
2708.765260
2709.063880
2709.262630
2709.402090
2709.685610
2709.914410
2710.148750
2710.539170
2710.682140
2710.996490
2711.194220
2711.604790
2712.020030
2712.529870
2712.819480
2713.118540
2713.459230
2713.734210
2713.734320
2713.948960
2714.140200
2714.347840
2714.673070
2714.866560
2715.232950
2715.591620
2715.945320
2716.222860
2716.514150
2716.816480
2717.087000
2717.155690
2717.362380
2717.671220
2718.055370
2718.311380
2718.499060
2718.739420
2719.190990
2719.644610
2719.644690
2719.916270
2720.084950
2720.656390
2720.808040
2721.148550
2721.398190
2721.617100
2721.947130
2722.115880
2722.487470
2722.814490
2723.038540
2723.300970
2723.546420
2723.769770
2724.038530
2724.465660
2724.594110
2724.874840
2725.121990
2725.420440
2725.572940
2725.750100
2726.120460
2726.472440
2726.788680
2727.143720
2727.398520
2727.669840
2727.868140
2728.158380
2728.416720
2728.848630
2729.365080
2729.751800
2729.751870
2729.976360
2730.473090
2730.646130
2730.842120
2731.082190
2731.422560
2731.811340
2731.945490
2732.274310
2732.782370
2732.921270
2733.434700
2733.608130
2733.716480
2733.911670
2734.471140
2734.819100
2734.997630
2735.433180
2735.715260
2735.983730
2736.115120
2736.268980
2736.482800
2736.677320
2736.792130
2737.219780
2737.371190
2737.772670
2738.167020
2738.385090
2738.530120
2738.819320
2739.200680
2739.552930
2739.812940
2740.111990
2740.276270
2740.640450
2740.640540
2740.926640
2741.092550
2741.270380
2741.565770
2741.871860
2742.380260
2742.670320
2742.862470
2743.168910
2743.359900
2743.711620
2743.888860
2744.128600
2744.449360
2744.711050
2745.306600
2745.379630
2745.652950
2745.945730
2746.348410
2746.702600
2746.842430
2747.104210
2747.486980
2747.822350
2748.029670
2748.287580
2748.618850
2748.830340
2748.830410
2749.226560
2749.330890
2749.599990
2749.906700
2750.167570
2750.422420
2750.595170
2750.909740
2751.135230
2751.306480
2751.590060
2752.128800
2752.278730
2752.660240
2752.871350
2753.028890
2753.477540
2753.776010
2754.034730
2754.290240
2754.425650
2754.741540
2754.961470
2755.504950
2755.762630
2756.165590
2756.496600
2756.721690
2757.225310
2757.225400
2757.689110
2757.786700
2758.533290
2758.817540
2759.220410
2759.382560
2759.655830
2759.913980
2760.166430
2760.520680
2760.769120
2760.977050
2761.280680
2761.455840
2761.751140
2761.958070
2761.958770
2762.255170
2762.594950
2762.962490
2763.320610
2763.662650
2764.099540
2764.266120
2764.550850
2764.707610
2764.908130
2765.157850
2765.414450
2765.698000
2765.894520
2766.308930
2766.827340
2767.274740
2767.482840
2767.604520
2767.875300
2768.087180
2768.458140
2768.686320
2768.849680
2769.039440
2769.414790
2769.515640
2769.720350
2770.274200
2770.508820
2770.807690
2771.220770
2771.578170
2772.045250
2772.045320
2772.344800
2772.847470
2772.983110
2773.231230
2773.330640
2773.694340
2774.120910
2774.257730
2774.591140
2774.831470
2775.091010
2775.314040
2775.550640
2775.803600
2775.972030
2776.647100
2776.787730
2777.002930
2777.183890
2777.492140
2777.742660
2777.939620
2778.349770
2778.559260
2779.092240
2779.366990
2779.544140
2779.841410
2780.020620
2780.188830
2780.377170
2780.617610
2780.977390
2781.155080
2781.410670
2781.810440
2782.025800
2782.621350
2782.824900
2783.066240
2783.547120
2783.795060
2784.080500
2784.406840
2784.646130
2784.933560
2785.279310
2785.598980
2786.114280
2786.363380
2786.770730
2786.995900
2787.194210
2787.342700
2787.600560
2788.008750
2788.447900
2788.660000
2788.937370
2789.151970
2789.409190
2790.010850
2790.224510
2790.418310
2790.752610
2791.006980
2791.272040
2791.519860
2792.205560
2792.601930
2792.825870
2793.262460
2793.501950
2794.171860
2794.603900
2794.878300
2794.996430
2795.434720
2795.661570
2795.932540
2796.183430
2796.318790
2796.500550
2796.804040
2797.376500
2797.691230
2797.691320
2797.977430
2797.977500
2797.977540
2798.177400
2798.587280
2798.771500
2799.049410
2799.049490
2799.443150
2799.646440
2799.878070
2800.078080
2800.261280
2800.435220
2800.814410
2801.197000
2801.376330
2801.835920
2802.127620
2802.236010
2802.641970
2802.871350
2803.116910
2803.303240
2803.538400
2803.931890
2804.170980
2804.171060
2804.811180
2804.985600
2805.322950
2805.493960
2805.805140
2805.986820
2806.349790
2806.617020
2807.090050
2807.263030
2807.620710
2807.869490
2808.178980
2808.383790
2808.604720
2808.948790
2809.174110
2809.336790
2809.616330
2809.793070
2810.316020
2810.679540
2810.879550
2811.177950
2811.626460
2811.881150
2812.331370
2812.615350
2812.772810
2812.986180
2813.222780
2813.428150
2813.871810
2814.158610
2814.408170
2814.615600
2814.810110
2815.164640
2815.392210
2815.658680
2815.962540
2816.246280
2816.656010
2816.786410
2817.094570
2817.094650
2817.378320
2817.565780
2817.565850
2817.790550
2817.971890
2818.228190
2818.661780
2818.920720
2819.125650
2819.578280
2819.781360
2819.927630
2820.141430
2820.545150
2820.752330
2821.095900
2821.257410
2821.501850
2821.785340
2822.024790
2822.390220
2822.523750
2822.738380
2822.965160
2823.441530
2823.731900
2823.929510
2824.268850
2824.834870
2825.106030
2825.430650
2825.726330
2825.941510
2826.224100
2826.835360
2827.033740
2827.314950
2827.432770
2827.769480
2828.084420
2828.350630
2828.533810
2828.897780
2829.379320
2829.549130
2829.933040
2830.094780
2830.323700
2830.323770
2830.556340
2830.902320
2830.991210
2831.124270
2831.408640
2831.607970
2832.262230
2832.900750
2832.900860
2833.053930
2833.244130
2833.483850
2833.760880
2833.761080
2833.937180
2834.329430
2834.460900
2835.018070
2835.140270
2835.709820
2836.106790
2836.324070
2836.609330
2836.840900
2837.307380
2837.508740
2837.636780
2837.859460
2837.859630
2838.072070
2838.432880
2838.537490
2838.949980
2839.273600
2839.621260
2839.621430
2839.621560
2839.867410
2839.993510
2840.223320
2840.566240
2840.851680
2841.239750
2841.427080
2841.724570
2841.937310
2842.394290
2842.500320
2842.706370
2843.017400
2843.363520
2843.496770
2843.729260
2844.061060
2844.359390
2844.659260
2844.873220
2845.320010
2845.476210
2845.705150
2845.894730
2846.215710
2846.380230
2846.691740
2847.140810
2847.312290
2847.565830
2847.932270
2848.061810
2848.538290
2848.823410
2849.189900
2849.510410
2849.820040
2850.072700
2850.215590
2850.764750
2850.909310
2851.114690
2851.862210
2852.053630
2852.513660
2852.675640
2852.864720
2853.171930
2853.395260
2853.710680
2854.102350
2854.345680
2854.769060
2854.950520
2855.321090
2855.693420
2856.050760
2856.050890
2856.202870
2856.461270
2856.639530
2856.894890
2857.649360
2857.904050
2858.155860
2858.385860
2858.567340
2858.989040
2859.237000
2859.546300
2859.729140
2860.375690
2860.737870
2860.922060
2861.153000
2861.432480
2861.599620
2861.931440
2862.253410
2862.488790
2862.781120
2863.326000
2863.510920
2863.759080
2864.130010
2864.297690
2864.372490
2865.092870
2865.190270
2865.812080
2866.151610
2866.476770
2866.897670
2867.254610
2867.431360
2867.724290
2867.981740
2867.981820
2868.176920
2868.369800
2868.661720
2869.112240
2869.377370
2869.562040
2870.150820
2870.454000
2870.625850
2870.912310
2871.153230
2871.487900
2871.747770
2872.002300
2872.445830
2872.679630
2872.919010
2872.919090
2873.306860
2873.579150
2873.955390
2874.094990
2874.429220
2874.581050
2874.742020
2875.162280
2875.667200
2875.853050
2876.204000
2876.689160
2876.938320
2877.136080
2877.362580
2877.677020
2877.677100
2877.934920
2878.143370
2878.400900
2878.735210
2879.456940
2879.699190
2879.699290
2879.876220
2880.055740
2880.388590
2880.754710
2880.917680
2881.216050
2881.522160
2881.763640
2882.232820
2882.396270
2883.072470
2883.359390
2883.629860
2883.926150
2884.103490
2884.382090
2884.628930
2884.826190
2885.282890
2885.283010
2885.687700
2885.811700
2886.166440
2886.532530
2886.948600
2887.076030
2887.399690
2887.399780
2888.143380
2888.473230
2888.823220
2888.823310
2889.069680
2889.069780
2889.581890
2889.909990
2889.910070
2890.222560
2890.670480
2890.810930
2891.246860
2891.390560
2891.582270
2891.901970
2892.041480
2892.470060
2892.894080
2893.099050
2893.253390
2893.580770
2893.909770
2894.277620
2894.845120
2895.014300
2895.119850
2895.427090
2895.811250
2896.056170
2896.394320
2896.534940
2897.022630
2897.214900
2897.365660
2897.804030
2898.163160
2898.375830
2898.633420
2898.868730
2899.339010
2899.545440
2899.545620
2900.278380
2900.774200
2901.096650
2901.381920
2901.721140
2901.854750
2902.307450
2902.553930
2903.090080
2903.316560
2903.518240
2903.852180
2904.091050
2904.452940
2904.807730
2904.984710
2905.144530
2905.577450
2905.902680
2906.120600
2906.361790
2906.361870
2906.714310
2907.251780
2907.469830
2907.870130
2907.870250
2908.261860
2908.400970
2908.648420
2909.060090
2909.392690
2909.618140
2909.825110
2910.168500
2910.880340
2911.062650
2911.220220
2911.502940
2911.970390
2912.189820
2912.369200
2912.369280
2912.463990
2912.714070
2913.050880
2913.363550
2913.568920
2914.093090
2914.297540
2914.582090
2915.055080
2915.268870
2915.268960
2915.680180
2916.052250
2916.264720
2916.433800
2916.625560
2916.625660
2916.625760
2916.862500
2917.155830
2917.641820
2918.070900
2918.221750
2918.498400
2918.634930
2919.063020
2919.386100
2919.591640
2919.888640
2920.173170
2920.443580
2920.610550
2921.128300
2921.656760
2922.264450
2922.410390
2922.664600
2923.054080
2923.514360
2923.514470
2923.678100
2923.792580
2924.253920
2924.254000
2924.575640
2924.849050
2925.139280
2925.647010
2925.647080
2925.894850
2926.405600
2926.739710
2926.934610
2927.188030
2927.579460
2927.579530
2927.882290
2928.181410
2928.469860
2928.725550
2928.906900
2929.076280
2929.262290
2929.262380
2929.792850
2930.066380
2930.337260
2930.497600
2930.708980
2930.929340
2931.174060
2931.483560
2931.722850
2932.168730
2932.275770
2932.510700
2932.930180
2933.086310
2933.236760
2933.455530
2933.575580
2933.813040
2934.066590
2934.261070
2934.437950
2934.770110
2934.895540
2935.375150
2935.554230
2936.128330
2936.354850
2936.678310
2936.953500
2937.388630
2937.579530
2937.579600
2937.701200
2937.948180
2938.206940
2938.607030
2938.748280
2938.914800
2939.192140
2939.320470
2939.536850
2939.670490
2939.814190
2939.814280
2940.063540
2940.293450
2940.293580
2940.650260
2940.962030
2941.074990
2941.317140
2941.614080
2941.860290
2942.045090
2942.404120
2942.404220
2942.568970
2942.853250
2942.998950
2943.253090
2943.253160
2943.728930
2943.828170
2944.209740
2944.474200
2944.625200
2944.929590
2945.447050
2945.546490
2946.008690
2946.206110
2946.403030
2946.653450
2947.014670
2947.014780
2947.264990
2947.265060
2947.449870
2948.029570
2948.147450
2948.328520
2948.539080
2948.846250
2948.846490
2949.118070
2949.396780
2949.744550
2949.947190
2950.334410
2950.425380
2950.716780
2950.843220
2951.179590
2951.536350
2951.757190
2951.986760
2952.115360
2952.509100
2952.665160
2952.842390
2953.158830
2953.455900
2953.776990
2953.777090
2953.777250
2953.959230
2954.278380
2954.453490
2954.726740
2954.930380
2955.178990
2955.632220
2955.949180
2956.032000
2956.336970
2956.539130
2956.868610
2957.122950
2957.368450
2957.635510
2957.769530
2958.001040
2958.265540
2958.513030
2958.657340
2959.103970
2959.534220
2959.787160
2959.787390
2959.861380
2960.097500
2960.262430
2960.444490
2960.585350
2960.815750
2961.128300
2961.361750
2961.593710
2961.856420
2962.060350
2962.545900
2962.626410
2963.085660
2963.274810
2963.500000
2963.726830
2964.057160
2964.183720
2964.561210
2964.940920
2964.941020
2965.106370
2965.392660
2965.579780
2965.844610
2966.050220
2966.224750
2966.432600
2966.805380
2966.957140
2967.269440
2967.571180
2967.813360
2968.035590
2968.354590
2968.707250
2968.854840
2969.115360
2969.521280
2969.754450
2970.007820
2970.273240
2970.664950
2970.915710
2971.242080
2971.571890
2971.785350
2972.322390
2972.502010
2972.708780
2972.892200
2973.085910
2973.355390
2973.513980
2973.853150
2974.253090
2974.388950
2974.601170
2974.942490
2975.056460
2975.056590
2975.259870
2975.447580
2975.776580
2975.918520
2976.083750
2976.308900
2976.614900
2976.937360
2977.121290
2977.278350
2977.613370
2978.054050
2978.295420
2978.382270
2978.551630
2978.862190
2979.153430
2979.362130
2979.742700
2979.742820
2979.893970
2980.090040
2980.240200
2980.607310
2980.788210
2981.335070
2981.513600
2981.636070
2981.636190
2982.103480
2982.238140
2982.429830
2982.588330
2982.752960
2983.126650
2983.459170
2983.592980
2983.696960
2983.859580
2984.056350
2984.288790
2984.433180
2984.920800
2985.222940
2985.445600
2985.812300
2986.134440
2986.438360
2986.640650
2986.880330
2987.446210
2987.748130
2987.945840
2988.224310
2988.368220
2988.708330
2988.879970
2989.222090
2989.405840
2989.569620
2989.657480
2989.837350
2990.122760
2990.122830
2990.122910
2990.303590
2990.632000
2990.991530
2991.186050
2991.329910
2991.598090
2991.765920
2992.173770
2992.173900
2992.287490
2992.457660
2992.570130
2992.695160
2993.275660
2993.275730
2993.388600
2993.388680
2993.863510
2993.974560
2994.188530
2994.429940
2994.597450
2994.988440
2995.384050
2995.647670
2995.834860
2996.127270
2996.335730
2996.419820
2996.796240
2996.954220
2997.381330
2997.525860
2997.777290
2997.884210
2997.995130
2997.995210
2998.577380
2998.883450
2999.091940
2999.255900
:
