# Supplementary material for: Emergent decision-making behaviour and rhythm generation in a computational model of the ventromedial nucleus of the hypothalamus
Source: PLoS Comput Biol. 2019 Jun 3;15(6):e1007092. doi: 10.1371/journal.pcbi.1007092 (PMC6564049; doi:10.1371/journal.pcbi.1007092)
Supplement: S1 Dataset — Text files of the spike time data used in the paper. (ZIP) [file pcbi.1007092.s014.zip › VMN spike time data/lt1-11.txt]

'lt1-11'
:
100.08726
100.43643
100.73546
100.89400
101.21668
101.58982
101.83534
102.18029
102.42905
102.63513
103.29412
103.50825
103.77092
103.90551
104.15864
104.44346
104.64093
104.92766
105.27286
105.52577
105.73608
106.14091
106.66921
106.95112
107.12300
107.40286
107.59461
107.85166
108.02645
108.29940
108.73509
109.01557
109.14951
109.40649
109.89164
110.10894
110.28885
110.50648
110.66239
110.95446
111.09828
111.44996
111.68003
112.14206
112.42980
112.97917
113.17511
113.48650
113.57873
113.75511
113.99066
114.20078
114.41965
114.75086
114.99198
115.66663
115.92549
116.15423
116.56600
116.67859
117.00146
117.20144
117.45067
118.03871
118.18516
118.51296
118.70644
119.14046
119.88820
120.13612
120.38157
120.63536
120.88073
121.17657
121.39318
121.62652
121.88332
122.12145
122.23613
122.59922
122.89458
123.04329
123.25747
123.44318
123.61320
123.76845
123.96056
124.27807
124.60442
124.76455
125.08135
125.46169
125.68803
125.86066
126.07213
126.46562
126.65318
127.20932
127.54595
127.75837
127.85269
128.08182
128.25802
128.48698
128.75493
128.98467
129.14941
129.38236
129.61315
129.81064
130.15366
130.41571
130.83912
131.21262
131.38926
131.54521
131.72910
131.96882
132.20516
132.43333
132.63775
133.14403
133.34425
133.53072
133.68804
133.98666
134.62715
134.98612
135.23796
135.44856
135.63976
135.90555
136.13397
136.43143
136.63227
136.89408
137.06638
137.30403
137.69639
137.93025
138.26039
138.44170
138.67603
138.94346
139.11923
139.32911
139.60341
139.82070
140.15926
140.46064
140.73994
140.98653
141.25176
141.42414
141.71327
141.90411
142.12169
142.26801
142.45390
142.65085
142.77387
142.94481
143.41957
143.58673
143.97611
144.16720
144.35523
144.49255
144.85804
145.03152
145.24849
145.62260
145.87323
146.08354
146.21982
146.41991
146.71382
146.97719
147.20136
147.45959
147.71366
148.26102
148.41338
148.74670
148.98103
149.51134
150.01415
150.18368
150.44813
150.75339
151.05086
151.31335
151.65671
152.06661
152.28241
152.51936
152.65440
152.95796
153.12895
153.19407
153.42345
153.74447
153.93442
154.21587
154.38107
154.60204
154.93834
155.43879
155.62529
155.80674
156.12489
156.29168
156.36130
156.49877
156.73431
157.06211
157.38043
157.54139
157.69139
157.97069
158.18205
158.54229
158.73941
158.80457
158.98186
159.23101
159.49469
159.93789
160.32254
160.71128
160.92504
161.26527
161.53344
161.74723
161.95748
162.11582
162.32871
162.49450
162.74898
162.98945
163.22204
163.47686
163.67638
163.87432
164.04679
164.39640
164.62058
164.84074
165.00090
165.25896
165.53229
165.72635
166.01211
166.21166
166.45747
166.68850
166.89065
167.08533
167.32176
167.54137
167.83427
168.09735
168.41817
168.65135
169.63044
169.82219
170.12878
170.53088
170.66992
170.87578
171.13481
171.29641
171.49112
171.99349
172.25058
172.58854
172.76046
173.31574
173.61445
173.82191
174.10438
174.32436
174.77296
174.94463
175.11982
175.36405
175.54839
175.76788
176.01294
176.31031
176.49386
176.71795
177.38684
177.76142
178.03752
178.28870
178.48968
178.70951
178.97733
179.37183
179.55595
179.75948
179.99362
180.32578
180.98740
181.13560
181.34415
181.66881
181.84502
182.04331
182.35343
182.48963
182.92886
183.51817
183.78628
184.11125
184.31108
184.59013
184.89731
185.07790
185.24978
185.51911
185.84710
186.23943
186.52570
186.81945
186.93626
187.14768
187.32403
187.54233
187.94555
188.08942
188.33601
188.88339
189.04976
189.39342
189.68969
189.91303
190.18933
190.68939
190.90291
191.17260
191.57428
191.83586
192.00144
192.11524
192.44003
192.69115
193.13932
193.39210
193.58910
194.18126
194.60184
194.94874
195.18596
195.40011
195.65879
196.06726
196.27093
196.47044
196.75324
197.11993
197.39212
197.58771
198.37531
198.55657
198.78350
198.96036
199.21508
199.40137
199.79427
200.15906
200.39032
201.29146
201.39794
201.94570
202.11075
202.45206
202.67657
202.83120
203.17527
203.44096
203.76488
204.01808
204.22736
204.50884
204.72748
204.95466
205.25551
205.41704
205.62714
205.85832
206.09081
206.43269
206.69814
206.92450
207.24773
207.43209
207.65416
207.79995
208.16343
208.55899
208.84395
209.02052
209.36179
209.57390
210.06253
210.44406
210.55610
210.79189
211.04195
211.19876
212.24792
212.57328
212.84299
213.20475
213.58122
213.78954
214.07419
214.27458
214.46451
214.70499
214.98208
215.19584
215.53796
215.71540
216.03543
216.24175
216.42162
216.76212
216.88213
217.08215
217.19423
217.56855
218.04691
218.26149
218.50538
218.76736
219.37949
219.59047
219.71029
219.87501
220.27924
220.83293
221.00333
221.25129
221.43658
221.72511
221.84775
222.43548
222.57373
222.72838
222.98928
223.27078
223.46413
223.74136
224.01488
224.57404
224.72140
225.14225
225.27630
225.50857
225.79981
225.96396
226.24455
226.50248
226.77428
227.05167
227.36720
227.55668
227.87271
228.08208
228.24984
228.59695
228.79673
229.04297
229.24197
229.53661
229.82590
230.91809
231.03274
231.32086
231.66425
231.97810
232.24998
232.83127
232.91897
233.41144
233.61913
233.90130
234.18977
234.58870
234.85548
235.21223
235.48709
235.69306
236.18436
236.43268
236.85543
237.08129
237.36697
237.62870
237.79120
237.93624
238.41172
238.63717
238.84846
239.12017
239.34722
239.57623
239.79304
239.99863
240.23059
240.53321
240.75509
241.01547
241.24465
241.44432
241.71182
242.03477
242.16969
242.45647
242.99665
243.26919
243.43563
243.67053
243.88629
244.19735
244.38033
244.72129
245.07626
245.35547
245.48039
245.75837
246.04557
246.23282
246.30345
246.54085
247.20915
247.43878
247.54104
247.86864
248.12805
248.35393
248.65127
249.33773
249.59125
249.76178
250.08255
250.26524
250.55487
250.92421
251.11573
251.59899
251.77943
252.11792
252.31845
252.44738
252.71218
253.00240
253.29094
253.57245
253.85811
254.07539
254.31285
254.49866
254.67442
255.14801
255.36938
255.59030
255.88329
256.19891
256.39948
256.51236
256.88565
257.09295
257.27682
257.48033
257.67710
257.89470
258.11386
258.31345
258.93879
259.58376
260.12983
260.24663
260.60589
261.06002
261.40406
261.60405
261.74581
262.16077
262.55267
262.76124
263.01995
263.20643
263.40745
263.70246
263.97450
264.34607
264.72182
264.88480
265.25375
265.49876
266.03405
266.34468
266.71084
266.98553
267.35551
267.57737
267.94945
268.23892
268.50803
268.97079
269.54011
269.76256
270.36707
270.56736
270.83941
271.08872
271.34849
271.59204
271.80834
272.11938
272.56518
272.78242
273.03528
273.23197
273.59514
273.85966
274.20741
274.44990
274.57990
274.76712
275.27807
275.41458
275.68752
276.02472
276.24509
276.52991
276.75298
277.06585
277.30687
277.58359
277.89200
278.07997
278.47388
278.67811
278.86846
279.10506
279.31530
279.78804
280.00026
280.20558
280.42816
280.80250
281.02149
281.29522
281.51303
281.73136
282.00470
282.17773
283.51800
283.85022
284.08748
284.35412
284.71016
285.10165
285.30238
285.53728
285.94768
286.29669
286.60695
286.77769
286.89382
287.13044
287.26481
287.60018
287.87913
288.14921
288.48795
288.69448
288.96224
289.22820
289.58905
289.73204
289.96249
290.17656
290.42996
290.72016
291.13028
291.29035
291.60946
291.92737
292.08665
292.25405
292.47548
292.77227
292.99749
293.35010
293.66534
294.05359
294.25056
294.59192
294.86235
295.03292
295.42689
295.66335
295.84552
296.14897
296.91112
297.35878
297.54149
297.84096
298.15402
298.39769
298.83328
299.03002
299.26570
299.65450
299.91326
300.14825
300.37303
300.56046
300.84242
301.19327
301.34593
302.08139
302.45173
302.66687
302.94294
303.15812
303.45903
303.71537
303.84004
304.12729
304.42427
304.64066
304.81228
305.19034
305.46490
305.70386
305.97472
306.15771
306.34596
306.61623
306.80011
307.08494
307.40704
307.66768
307.92547
308.17415
308.36377
308.57945
308.74821
309.06787
309.24820
310.09886
310.33974
310.63865
310.78944
311.38042
311.54456
311.86773
312.26580
312.44127
312.72677
313.11077
313.73973
313.98892
314.24466
314.44189
314.66323
314.90614
315.22054
315.52834
316.06227
316.32091
316.52519
316.82702
317.00795
317.63353
318.04760
318.25544
318.44590
318.86149
319.03999
319.37525
319.61019
319.94732
320.45020
320.63774
321.05885
321.53258
321.87589
322.06359
322.34910
322.68322
322.93984
323.12015
323.35847
323.69189
323.80519
324.67984
325.02307
325.41831
325.68644
326.03165
326.25419
326.35067
326.75211
327.10525
327.28665
327.49231
327.75821
328.02217
328.39389
328.63903
328.92826
329.16910
329.39988
329.65164
330.00139
330.18843
330.39284
330.63249
330.76147
331.40556
331.75755
331.90391
332.04654
332.27107
332.52066
333.22235
333.36892
333.45825
334.04197
334.22768
334.52307
334.88438
335.12882
335.31950
335.63556
335.96185
336.23568
336.44890
336.61533
336.93171
337.27843
337.45518
338.11005
338.57942
338.74695
338.95884
339.17175
339.30880
339.48033
339.79949
340.12647
340.31238
340.81403
341.01508
341.27463
341.43121
341.63773
341.88511
342.10212
342.49866
342.66013
342.81608
343.08123
343.36531
343.66606
343.86921
344.10394
344.43484
344.67345
344.83123
345.23840
345.43250
345.62616
345.77146
346.10790
346.38898
346.93522
347.03511
347.25507
347.43997
347.84634
348.01647
348.35496
348.61987
348.87512
349.23134
349.43132
349.66292
349.98838
350.26916
350.61350
350.87780
351.19875
351.35040
351.90654
352.09360
352.37218
352.65416
352.94886
353.47998
353.64765
353.78882
354.00971
354.25344
354.54325
354.82899
354.96822
355.30826
355.56720
355.73191
355.95943
356.22022
356.44625
356.93628
357.05215
357.32415
357.55073
357.82017
358.14998
358.29806
358.61433
358.92429
359.18019
359.42502
359.71462
359.98125
360.13250
360.25114
360.39460
360.78059
361.02247
361.23407
361.46603
361.65210
361.89186
362.26896
362.59204
362.76646
363.16263
363.46022
363.68521
363.80839
364.00989
364.23267
364.48781
364.56701
364.93713
365.16667
365.41393
365.69813
365.86337
366.24730
366.44862
366.66935
366.90505
367.23615
367.54615
367.64643
367.88024
368.27523
368.47312
368.68908
368.78651
368.97616
369.27106
369.56341
369.73987
369.95083
370.15144
370.68160
370.83106
370.97615
371.24490
371.49251
371.77882
371.95449
372.18351
372.65094
372.76683
373.07246
373.30750
373.43902
373.70065
373.97290
374.24077
374.45788
374.66075
374.94393
375.17695
375.34162
375.50858
375.89004
376.29020
376.60592
376.75289
376.93433
377.06761
378.26218
378.65208
379.03135
379.24119
379.52755
379.81426
380.30496
380.58930
381.08188
381.25318
381.62995
381.94416
382.30821
382.46669
382.67980
382.89554
383.15415
383.42597
383.66314
383.95002
384.19096
384.32313
384.57433
384.94513
385.21918
385.51934
385.80253
386.12139
386.43127
386.73477
386.90203
387.12777
387.31353
387.55151
387.91401
388.32422
388.47722
388.76774
389.05593
389.32426
389.62346
389.93017
390.16063
390.48413
390.76798
391.06222
391.38504
391.57770
391.88031
392.02863
392.41131
392.61541
392.74116
393.28449
393.39085
393.59922
393.78344
394.90831
395.26399
395.71059
395.93572
396.10317
396.53168
397.39436
397.70790
397.93146
398.27583
398.42034
398.77734
399.05020
399.24828
399.49987
400.01372
400.19611
400.43394
400.71560
400.85291
401.05102
401.29207
401.45171
401.68679
402.03725
402.42376
402.68093
402.79513
403.00292
403.26039
403.79976
404.01814
404.25742
404.52678
404.70987
404.92961
405.25679
405.42279
405.70870
406.18330
406.34552
406.54852
407.07828
407.18043
407.56012
407.79321
408.06974
408.25373
408.45660
408.75571
408.88565
409.13861
409.49601
409.71037
409.83968
410.07105
410.28566
410.76787
411.33372
411.59114
411.90053
412.03247
412.20664
412.37944
412.64413
412.83414
412.99350
413.28908
413.50109
413.59340
413.86557
414.00257
414.56650
414.93886
415.13535
415.29206
415.52312
415.80988
415.90568
416.20061
416.38641
416.55409
416.87460
417.09709
417.52017
417.77663
417.91506
418.25408
418.45308
418.63317
418.92641
419.24491
419.51968
419.79518
420.02464
420.14948
420.39453
420.60692
420.86599
421.21862
421.34756
421.70337
421.80216
422.02482
422.61390
422.74905
423.56270
423.79847
424.06885
424.34868
424.71884
424.84488
425.10788
425.20101
425.64906
425.78259
426.00413
426.28246
426.50252
426.77393
426.93420
427.15003
427.63177
428.18710
428.54196
428.79687
429.28359
429.61825
429.97793
430.27414
430.58270
430.72826
430.97663
431.22532
431.41326
431.59058
431.87752
432.22179
432.42133
432.65584
433.01096
433.26595
433.48511
433.84725
434.01995
434.16832
434.20443
434.44138
434.67967
435.00527
435.23975
435.46997
435.71795
435.99552
436.16386
436.31349
436.63479
436.83358
437.04582
437.22508
437.68569
437.81758
437.98749
438.13387
438.73549
439.02425
439.22665
439.44774
439.79104
440.02669
440.29288
440.45092
440.60515
440.84628
441.04618
441.27985
441.52709
441.75402
441.91709
442.19192
442.45944
442.62061
442.83388
442.97386
443.23582
443.43469
444.00798
444.35567
444.69866
444.98625
445.09042
445.43866
445.70033
445.99227
446.15474
446.35680
447.35588
447.55573
447.87918
448.03358
448.29841
448.59918
448.93517
449.17226
449.38173
449.55933
449.85715
450.20271
450.59384
450.64971
451.00637
451.30550
451.46886
451.74946
452.02687
452.24605
452.42202
452.58803
452.79080
453.04082
453.11769
453.52998
453.69592
454.01340
454.16444
454.30959
454.47231
454.72816
454.87612
455.16291
455.23503
455.56315
455.70132
455.99147
456.23168
456.64011
456.76658
457.02852
457.19419
457.39816
457.63383
457.88092
458.17029
458.40998
458.57260
459.25084
459.42310
459.58740
459.76813
459.92956
460.10971
460.26887
460.61235
460.83196
461.09061
461.32558
461.87771
462.13500
462.30329
462.67856
462.94981
463.17921
463.45190
463.76478
464.01481
464.13119
464.32534
464.45403
464.81562
464.97648
465.38586
465.57182
465.90341
466.21036
466.50257
466.75474
467.14329
467.35844
467.67746
467.94107
468.07721
468.33076
468.64945
468.91437
469.05797
469.34201
469.62334
469.84517
470.18609
470.51770
470.61630
470.93272
471.04011
471.50535
471.71877
471.98589
472.18605
472.38820
472.67003
473.17978
473.38481
473.56603
473.86994
474.06281
474.34053
474.65372
474.79530
475.06666
475.41369
475.64018
475.83699
476.08499
476.48549
476.68937
476.86849
477.15328
477.36996
477.53836
477.80140
478.36222
478.46785
478.62514
479.04084
479.34599
479.49114
479.70711
479.94175
480.18380
480.40771
480.69393
480.90432
481.04940
481.63509
481.74202
481.95402
482.27491
482.50636
482.72696
482.96050
483.24825
483.42566
483.59016
483.78738
484.11089
484.38921
484.63013
484.86517
485.15007
485.37966
485.67427
485.95759
486.18136
486.40859
486.68215
486.83884
487.11128
487.30185
487.77885
488.06243
488.24800
488.44763
488.73048
488.93800
489.18496
489.21922
489.31866
489.67148
489.91754
490.22377
490.56292
490.73235
491.82762
492.00886
492.24899
492.54307
493.01392
493.21232
493.57049
493.78103
494.07011
494.31760
494.45053
494.64411
495.11439
495.36625
495.60901
495.86958
496.47301
496.74204
497.00945
497.23594
497.35842
497.58032
497.95474
498.09168
498.31017
498.60840
498.89649
499.09761
499.29385
499.57478
499.87089
500.20143
500.40190
500.67748
501.00087
501.30996
501.56011
501.84312
502.00605
502.26270
502.51922
502.81858
503.05364
503.21794
503.53580
503.82074
504.07654
504.30469
504.47596
504.80464
505.50099
505.69345
506.00985
506.22369
506.51103
506.85308
507.22344
507.52684
507.94080
508.69688
508.85978
509.06038
509.30984
509.68519
509.93948
510.27496
510.50742
510.76947
511.00630
511.18891
511.50813
511.66633
511.97772
512.29200
512.47065
512.64316
512.93746
513.22101
513.61134
514.27042
514.46747
514.70838
515.30953
515.44184
515.72573
515.85694
516.08657
516.48785
516.78187
517.05751
517.33313
517.47837
517.82428
518.09195
518.28725
518.58868
518.82585
518.90945
519.12631
519.36241
519.58011
519.89965
520.10114
520.23844
520.51626
520.71269
520.99174
521.38589
521.54636
521.75335
522.48677
522.84370
523.09028
523.34827
523.69442
523.90299
524.21400
524.47076
524.60208
524.96265
525.26854
525.51491
525.92685
526.19131
526.54410
526.80174
527.00751
527.26918
527.65962
527.79838
528.13154
528.51175
528.74054
528.98552
529.20487
529.27859
529.52917
530.14351
530.70206
530.77768
531.17512
531.33887
531.67690
531.95162
532.24359
532.65544
532.89086
533.36675
533.58827
533.85788
534.13676
534.44178
534.62623
534.84315
535.17554
535.37902
535.89028
536.13413
536.27999
536.68242
536.82951
537.08978
537.32338
537.54117
537.74324
538.08803
538.70173
538.89946
539.15473
539.35188
539.62139
539.86214
540.17056
540.42425
540.57334
540.87510
541.20743
541.34805
541.58275
541.86200
542.09221
542.26808
542.45024
542.70749
542.88605
543.19881
543.36601
543.70206
544.07736
544.47826
544.63238
544.93675
545.09942
545.36262
545.84638
546.30307
546.42550
546.70520
546.97369
547.23000
547.54702
547.71301
548.30525
548.54513
548.71200
549.01326
549.23294
549.44606
549.78120
549.91464
550.52461
550.63972
551.08309
551.23822
551.48172
551.77835
552.02341
552.30586
552.45458
552.81737
552.94861
553.13567
553.33808
553.73384
553.95576
554.18700
554.44202
554.71132
554.92611
555.23130
555.60121
555.77499
556.11555
556.73566
557.79956
558.05416
558.37000
558.68694
558.81469
559.13906
559.31602
559.90438
560.22929
560.47013
560.66565
560.88993
561.26494
561.61216
561.86361
562.27934
562.42810
562.53286
562.64233
562.88840
563.05362
563.31493
563.55876
563.86267
564.19858
564.85463
565.15126
565.33068
565.57159
565.84849
566.02640
566.19982
566.49550
566.69631
567.02646
567.18151
567.43501
567.77078
568.07752
568.37705
568.68124
569.01838
569.17149
569.47209
569.67806
569.89121
570.12649
570.26914
570.61416
570.91454
571.11627
571.62142
571.91039
572.36772
573.12462
573.62361
573.82224
574.09109
574.38694
574.67629
574.92373
575.54810
575.79459
576.15682
576.33229
576.59246
576.77030
577.02107
577.50197
577.72666
578.04432
578.44413
578.62162
579.04686
579.34746
579.53104
580.03719
580.19043
580.57745
580.82708
581.27805
581.51646
581.92903
582.11961
582.29274
582.59208
582.89512
583.19367
583.39507
583.74500
583.95795
584.21461
584.44256
584.67115
584.76848
585.06721
585.28954
585.65596
585.85461
586.12733
586.42894
587.07135
587.29689
587.70108
587.87125
588.16824
588.37010
588.54699
588.71642
589.08531
589.36815
589.59631
589.81464
590.04539
590.37428
590.63897
590.79719
591.04373
591.40005
591.65504
591.86433
592.08960
592.40245
592.71696
593.08051
593.18690
593.40653
593.74690
593.99088
594.29754
594.58910
594.72504
595.25040
595.65948
596.02681
596.24236
596.48738
596.95166
597.23651
597.52328
597.64940
598.33070
598.57986
598.93632
599.23580
599.38894
599.70025
599.90787
600.16821
600.43250
600.82560
601.10384
601.40837
601.64110
601.93403
602.15703
602.95432
603.12078
603.35421
603.61901
603.87485
604.05667
604.35167
604.67941
604.79004
605.26105
605.46294
605.74191
606.02616
606.37715
606.48844
606.73237
607.05211
607.33018
608.04818
608.29720
608.50529
608.72276
608.87624
609.07796
609.33638
609.51072
609.91553
610.20729
610.59301
611.00866
611.39947
611.54038
611.82554
612.18012
612.54055
612.80654
613.22032
613.43694
613.60641
614.06054
614.26640
614.57928
614.89524
615.09933
615.29789
615.50415
615.89468
616.14509
616.35006
616.59942
616.73909
617.09719
617.36025
617.63635
617.82286
618.06310
618.27169
618.75727
619.08538
619.36078
619.79123
619.94580
620.14277
620.46868
620.72266
621.20372
621.73710
621.87483
622.12553
622.47470
622.75114
622.96437
623.39470
623.56574
623.65263
623.90219
624.15849
624.51840
624.70816
625.00934
625.16539
625.53077
625.70619
626.14926
626.35113
626.64419
626.96846
627.16841
627.41751
627.69148
627.87077
628.32541
628.46519
628.85103
629.09450
629.47894
629.80260
629.98859
630.24402
630.58236
630.91138
631.17560
631.34120
631.50129
632.04016
632.29413
632.43051
632.73382
632.91337
633.27375
633.53133
634.00319
634.30208
634.50348
634.71386
634.90839
635.27610
635.57280
635.79122
636.07584
636.70671
637.05597
637.36729
637.92558
638.38233
638.58686
638.86189
639.20720
639.45266
639.74266
639.97365
640.22443
640.49580
640.75305
641.06241
641.33383
641.55127
641.75839
642.09621
642.23015
642.48583
642.76143
642.97526
643.46217
643.66179
644.07104
644.37669
644.55762
644.91294
645.18889
645.38655
645.63895
645.94823
646.16833
646.34937
646.48489
646.72981
646.98923
647.18540
647.47861
647.72838
648.00473
648.37160
648.52879
648.76550
649.04745
649.38540
649.49100
649.69851
649.94869
650.28626
650.55876
651.23090
651.52521
651.65331
651.86168
652.28052
652.53541
652.70542
653.03092
653.20120
653.31588
653.77901
654.00539
654.28340
654.54640
654.77701
654.93256
655.10366
655.42284
655.67638
655.90937
656.28346
656.44832
656.70715
656.87565
657.20291
657.43713
657.60371
657.85498
658.04485
658.43426
658.71086
658.95211
659.22755
659.49355
659.80404
660.04305
660.27500
660.43800
660.74795
660.90692
661.31108
661.59850
661.99621
662.28409
662.40382
663.06649
663.67265
663.98116
664.23729
664.30990
664.63314
664.70748
665.28325
665.61994
665.92469
666.16294
666.39692
666.61059
666.87381
667.11044
667.39947
667.79350
667.99163
668.09510
668.40151
668.66881
669.05009
669.25245
669.45757
669.70199
670.40168
670.62915
670.83138
671.04785
671.28662
671.48157
671.66270
672.05841
672.70229
672.88163
672.96410
673.18066
673.44720
673.73735
674.01453
674.25532
674.48243
674.91560
675.18384
675.43400
675.59636
675.81062
676.06762
676.44376
676.67237
676.95888
677.28959
677.45818
677.69714
677.84148
678.11313
678.40482
678.79555
678.96250
679.09709
679.35774
679.59896
679.88147
680.17129
680.39468
680.58515
680.87551
681.14585
681.26908
681.47526
681.79742
682.08635
682.30078
682.56918
682.84735
683.12949
683.45530
683.58678
683.78524
684.08065
684.27318
684.47666
684.85827
685.02563
685.38002
686.32132
686.71573
687.02574
687.30497
687.64468
687.89885
688.15161
688.41117
688.89207
689.34075
689.53181
689.76983
690.10430
690.28160
690.60955
690.83061
691.09363
691.26556
691.67472
692.00016
692.52737
692.71165
692.88876
693.14212
693.43229
693.67952
693.99462
694.22097
694.43055
694.72081
695.13575
695.31069
695.42888
695.78293
696.16250
696.37393
696.57553
696.96231
697.21172
697.44019
698.00943
698.27694
698.50491
698.89580
699.14778
699.50129
699.74264
699.96305
700.32034
700.53447
700.82897
701.02246
701.23007
701.47442
701.68276
702.01937
702.87791
703.30671
703.56671
703.93579
704.34403
704.95309
705.19342
705.43485
705.56361
705.78144
706.04472
706.34759
706.53608
706.81688
707.01221
707.24064
707.40921
707.73905
708.44657
708.61866
708.72664
708.95406
709.51614
709.80025
710.07888
710.34304
710.65403
710.87805
711.20948
711.87701
712.08989
712.42517
712.71651
712.94085
713.19904
713.39892
713.64405
713.79931
714.37106
714.74099
714.90758
715.12123
715.43817
715.62985
715.91780
716.15262
716.63159
716.83580
717.06721
717.38910
717.71680
718.04465
718.24688
718.49476
718.93726
719.23291
719.52199
719.79710
720.14738
720.34500
720.63647
720.89802
720.99911
721.25345
721.51610
721.76942
722.03285
722.40865
722.90353
723.15460
723.38803
723.68967
723.81224
724.03381
724.57724
724.78696
725.20240
725.37037
725.70839
726.11670
726.31540
726.54896
726.86083
727.18147
727.42302
727.61682
727.75495
727.95359
728.35677
728.52399
728.80399
729.00599
729.20249
729.37449
729.67504
729.96117
730.27359
730.48526
730.79559
731.08532
731.35130
731.66497
732.04130
732.17201
732.35717
732.60369
732.75273
733.05657
733.30140
733.59983
733.72811
734.01845
734.16500
734.35858
734.56928
734.95590
735.11557
735.29975
735.38723
735.69462
735.96937
736.32160
736.58328
736.73384
736.99540
737.35341
737.63251
737.91736
738.07475
738.97589
739.10060
739.48542
739.56740
739.92429
740.13572
740.41298
740.70241
741.03135
742.02062
742.26080
742.39352
742.64118
742.92359
743.23298
743.58922
743.85121
744.32167
744.50711
744.92559
745.20983
745.52975
745.77346
745.92966
746.35033
746.58826
746.93195
747.28517
747.44203
747.59664
747.94880
748.17758
748.33075
748.63895
748.96162
749.27960
749.55766
749.75379
750.11631
750.35782
750.77323
751.02378
751.35632
751.53973
751.81466
752.20416
752.33574
752.65579
752.81776
753.56019
753.74801
753.92192
754.14004
754.33808
754.64537
755.07091
755.37092
755.58431
755.85745
756.07443
756.34772
756.70211
756.85524
757.08579
757.28554
757.47704
757.93270
758.25887
758.50763
758.80046
759.11492
759.36470
759.72701
759.97968
760.25171
760.52873
760.62779
761.04208
761.24973
761.57937
761.87388
762.06683
762.30473
762.71072
762.95534
763.28780
763.54040
763.79470
763.98851
764.29585
764.55779
764.78801
765.19619
765.35477
765.63012
765.93888
766.20184
766.46457
766.81675
767.09380
767.38187
767.64529
767.72668
768.69952
768.94824
769.38461
769.70712
770.03223
770.22191
770.51479
770.73883
771.01626
771.27318
771.61294
771.82973
772.01017
772.20979
772.55137
772.73748
772.98948
773.19133
773.44222
773.86491
774.06704
774.26996
774.80612
775.05671
775.57978
775.84527
776.01586
776.38918
776.64600
776.91403
777.21281
777.52914
778.02495
778.15829
778.42502
778.75748
778.87853
779.21421
779.34759
779.54064
779.92250
780.11203
780.51178
780.73905
780.92352
781.18794
781.39888
781.58349
781.96163
782.20096
782.46028
782.71111
783.52026
784.10961
784.31547
784.79440
785.02446
785.25990
785.52037
785.79794
786.01125
786.40396
786.66102
786.79282
787.04782
788.21400
788.42558
788.69150
788.92367
789.10521
789.42425
789.76720
790.08768
790.33865
790.68543
790.94252
791.49374
791.73093
792.00279
792.21914
792.58016
792.83663
793.08374
793.31518
793.72080
794.18104
794.33644
794.58991
794.75354
794.98002
795.24439
795.59911
795.84529
796.18880
796.36223
796.64643
796.93292
797.46239
797.66461
797.91851
798.31631
798.57619
798.86628
799.30008
:
