# Supplementary material for: Emergent decision-making behaviour and rhythm generation in a computational model of the ventromedial nucleus of the hypothalamus
Source: PLoS Comput Biol. 2019 Jun 3;15(6):e1007092. doi: 10.1371/journal.pcbi.1007092 (PMC6564049; doi:10.1371/journal.pcbi.1007092)
Supplement: S1 Dataset — Text files of the spike time data used in the paper. (ZIP) [file pcbi.1007092.s014.zip › VMN spike time data/lt1-14.txt]

'lt1-14'
:
700.51596
700.94194
701.12396
701.84722
701.97956
702.10253
702.31200
702.45098
702.78120
703.21641
703.62721
703.87216
704.13645
704.22851
704.48174
704.54694
704.72014
705.10780
705.43418
705.65667
705.94541
706.21881
706.35654
706.67439
706.82399
707.18482
707.30029
707.61060
707.88570
708.22303
708.45154
709.02692
709.21099
709.30632
709.42260
709.55605
709.69467
710.17987
710.52443
711.06895
711.43037
711.54680
711.82855
711.99332
712.25723
712.66188
713.33672
713.65333
714.37087
714.57464
714.69278
714.81017
714.99517
715.59716
715.67603
716.19733
716.79719
716.95407
717.11502
717.31023
717.61893
718.10410
718.26921
718.96374
719.12125
719.24371
719.37365
719.46746
719.81544
720.28752
720.61204
720.78078
721.45215
721.61773
721.76415
722.08932
722.65039
722.94093
723.50933
723.70268
723.95940
724.21954
724.45055
725.24381
725.80024
726.11320
726.40389
726.74102
726.85168
726.96635
727.74441
728.15028
728.50793
728.80255
729.31013
729.66833
729.77581
730.13929
731.01774
731.28700
731.44605
731.64950
731.76084
732.08875
732.32202
733.13132
733.52410
733.62639
734.45404
734.75300
735.24118
735.63845
736.01400
736.13176
736.32970
736.67653
737.00238
737.66472
737.89047
738.67493
738.96006
739.29565
739.44261
739.89210
740.48636
740.89815
741.54988
741.72156
741.84630
741.93002
742.35654
742.63184
742.80022
743.08101
743.40771
743.56196
743.89882
744.28696
744.47170
744.72094
744.97238
745.12730
745.22848
745.34273
745.54799
745.75592
745.89866
746.41610
747.18521
747.43299
747.57533
747.71353
748.08876
748.37677
748.71174
749.14086
749.51312
749.82611
750.19826
750.50908
750.55779
750.73467
750.95501
751.33474
751.49052
751.67708
751.76161
751.81690
752.64097
753.42565
754.03229
754.16291
754.91337
755.19252
755.45366
756.48008
756.59167
756.77216
757.00224
757.76051
758.25263
758.54544
759.09400
759.18366
759.59861
759.87974
760.37549
760.89636
761.21873
761.82607
762.11010
762.59755
763.07473
763.71392
763.99126
764.42205
764.48378
764.59626
764.77809
765.03923
765.58446
765.67722
766.11531
766.28100
766.87065
767.07158
767.30245
767.47633
767.63355
767.80520
768.57414
768.86284
769.15278
769.47968
769.63146
769.82594
770.10980
770.37006
770.68457
770.94982
771.06873
771.24930
771.72671
771.95650
772.25530
772.58533
772.74844
773.27444
773.59115
773.77171
774.22499
774.73704
774.96493
775.06721
775.39480
775.48278
776.08176
776.27958
776.40590
776.69857
776.99993
777.18413
777.79399
778.07957
778.36560
778.51872
778.97657
779.24447
779.92606
780.08034
780.43806
780.84474
780.89739
781.47681
781.72516
781.91224
782.11460
782.73968
783.20907
783.28026
783.36585
783.57597
784.05482
784.30498
784.74801
785.25064
785.35540
785.55149
785.62631
785.82600
786.19240
786.30179
786.60355
786.78539
787.14173
787.49929
787.55527
787.86747
788.03883
788.26262
788.61500
789.28335
789.44289
789.67678
789.84457
790.19716
790.57720
791.09551
791.20964
791.62487
791.97615
792.39838
792.52204
793.12641
793.61666
793.76765
794.31082
794.68053
794.77905
794.93290
795.19023
795.55571
795.77191
796.16581
796.26384
796.61291
797.30778
797.74577
797.92162
798.23046
798.27235
798.51014
798.79129
799.49895
799.88638
800.23413
800.32315
800.89528
801.39848
801.49760
802.38723
802.77307
802.99503
803.18624
803.51007
804.28522
804.36680
804.53657
804.79345
805.17237
805.76993
806.16923
806.38306
806.58147
807.24960
808.13578
808.54357
808.74225
808.87191
809.27136
809.41072
809.73358
809.91238
809.95881
810.12258
810.65632
810.80333
811.05305
811.77781
811.94560
812.18340
812.28177
812.45709
812.87170
813.28586
813.63392
813.88632
814.13157
814.60444
814.78604
814.89546
815.24299
815.34825
815.66265
815.96413
816.46549
816.75004
816.92030
817.45582
817.58860
817.68304
817.79929
817.87610
818.10549
818.37681
818.57629
818.89551
819.13825
819.35855
820.13631
820.36144
820.61151
820.79595
820.97910
821.07151
821.17288
821.59252
821.88321
822.26355
822.45351
822.52447
822.74548
822.86760
823.15828
823.71263
823.88409
824.11255
824.55294
824.72951
824.99605
825.18744
825.32978
825.66964
826.09113
826.41710
826.60912
826.65713
827.16702
828.19224
828.38612
828.55712
828.73698
828.84609
829.00234
829.35035
829.66521
829.89001
830.41391
830.58227
831.00399
831.23948
831.59025
831.74556
832.00152
832.15465
832.39360
833.17318
833.55419
833.64181
833.88861
834.13751
834.27113
834.38994
834.52955
835.11502
835.73895
836.04751
836.16078
836.49704
836.62512
837.25799
837.56049
837.71925
837.81849
838.08092
838.19752
838.34744
838.79510
838.92807
839.87926
840.03210
840.47706
840.74010
841.34469
841.69061
841.99209
842.12205
842.56633
843.01944
843.45258
843.75749
843.87197
844.19289
844.32899
844.55778
845.02473
845.35555
845.82416
845.96021
846.52001
846.67909
846.85541
847.06971
847.32540
847.91861
848.15426
848.85214
849.10175
849.31156
849.51616
849.72419
849.91652
850.06643
850.46227
851.58272
852.12211
852.34476
852.49140
852.59248
852.71694
852.78525
852.89784
853.11197
853.63973
854.62706
854.79977
855.03825
855.27888
855.42148
855.56825
855.79237
856.13750
856.31428
856.85145
857.22990
857.51042
857.61888
857.77122
858.02203
858.08577
858.19551
858.31117
858.50640
858.75243
858.90030
859.22420
859.39103
859.54247
860.08247
860.21265
860.33197
860.59198
860.68411
860.97499
861.21082
861.49061
861.64143
862.10172
862.25464
862.59081
862.76625
862.98718
863.11107
863.84874
864.12736
864.40676
864.55794
864.66041
864.95870
865.05196
865.35819
865.47289
865.72661
865.99047
866.25601
866.53196
866.81082
867.04868
867.18831
867.54145
867.66680
867.92692
868.17350
868.34931
868.52708
868.83632
869.02758
869.18939
869.44910
869.75045
870.16863
870.31080
870.78394
871.29648
871.76126
871.93516
872.26064
872.58281
872.86475
873.12726
873.31646
873.50163
874.18507
874.31167
874.84480
874.90376
875.64807
875.71221
876.65988
876.96984
877.13252
877.27595
877.50498
877.76746
878.13990
878.29615
878.54225
879.33249
879.89997
880.01430
880.17440
880.29740
880.64245
881.11040
882.16203
882.41891
882.61077
882.64952
882.80978
882.95700
883.05058
883.24175
883.76397
883.93735
884.74161
884.86731
885.11029
885.22978
885.32786
885.49025
885.68518
886.17396
886.95304
887.18660
887.31168
887.44578
887.62799
887.73637
887.99034
888.23138
889.63961
889.76971
889.88345
889.97493
890.25960
890.41085
890.89022
891.10063
891.36999
891.75086
891.93303
892.35460
893.15890
893.34077
893.54604
893.70056
893.83754
893.98936
894.03251
894.40873
894.84297
895.75869
896.10582
896.38548
896.48912
896.59958
896.67149
897.14987
897.24773
897.54763
898.11294
898.51186
898.75645
898.97518
899.18235
899.58538
899.72619
899.99664
900.59008
901.10377
901.35114
901.67064
901.90448
902.03322
902.18314
902.48438
902.80297
903.38382
903.64105
904.03397
904.52532
904.78148
904.90294
905.12073
905.43953
905.90773
906.63858
907.60127
908.13895
908.41337
908.98110
909.91109
910.25628
910.44493
910.69847
910.86386
911.19232
912.05105
912.41724
912.56816
912.67889
912.74357
912.96257
913.22639
913.42316
914.25458
914.45922
914.70398
915.10197
915.37334
915.63552
916.31487
916.47324
916.70804
916.84640
917.06618
917.27851
917.42594
918.11369
918.31362
918.57172
920.02651
920.13016
920.41193
920.94562
921.50923
921.68876
922.00847
922.19817
922.25733
922.53061
922.85760
923.65541
924.25367
924.81518
925.02256
925.36158
925.80331
926.81087
927.09725
927.32238
927.52065
927.75465
928.19250
928.63026
928.80840
929.23767
929.39844
930.17856
930.50493
931.06348
931.53261
931.62959
931.95962
932.19652
932.44000
932.63797
933.54420
933.72191
934.64249
934.73643
934.84365
935.00175
935.18653
935.49530
936.07517
936.21090
936.35043
936.42901
936.70657
937.17120
938.11399
938.32141
938.43577
938.56440
938.76981
939.48713
939.71259
940.00415
940.31672
940.53947
940.67905
941.06241
941.36741
941.54654
941.80087
942.20684
942.47845
942.68399
943.27258
943.46071
943.50052
943.75150
944.16511
944.28460
944.78150
944.99671
945.22059
945.55010
945.80233
946.39869
946.88499
946.95118
947.43528
948.10105
948.23184
948.60104
949.05351
949.59661
949.92380
950.25899
950.41746
950.62136
951.10521
951.32237
951.65607
951.83042
952.06964
952.41910
952.55167
953.54032
953.70406
953.84604
954.02649
954.36832
955.07323
955.19813
955.46125
955.90825
956.00571
956.43247
956.60007
956.77900
957.45517
957.70778
958.01751
958.19067
958.61590
958.75770
959.01372
959.40720
960.12934
960.36493
960.75441
960.90171
960.97611
961.15586
961.69472
962.47438
962.62531
962.94787
963.28079
964.48933
964.77223
965.06704
965.22546
965.31772
965.45097
966.20511
967.74005
968.02227
968.15542
968.64885
968.82338
968.94917
969.23341
969.32872
970.23135
970.43003
970.73373
970.84168
970.95792
971.03886
971.15755
971.49341
972.50466
972.99067
973.16498
973.35269
973.49153
974.28393
975.04580
975.16274
975.27359
975.49578
976.27791
976.62952
976.83972
977.02639
977.23450
977.48679
977.71128
978.16765
978.31322
979.12065
979.56729
979.97075
980.97006
981.33563
981.53039
981.70848
981.85149
981.96971
982.14861
982.91056
983.48613
983.56470
984.23288
984.52691
984.69935
984.80935
985.11868
985.19113
985.35750
985.57856
985.91251
986.15441
986.44029
986.58512
986.88375
987.41520
987.59164
987.88370
988.15752
988.60311
988.90860
989.51268
989.64907
990.14705
990.89532
991.46850
991.70947
991.81899
991.98335
992.32485
992.49391
992.91227
993.75522
994.10801
994.36865
994.97424
996.03861
996.24829
996.48960
996.90093
997.01510
997.38796
997.89626
998.59051
999.10083
999.33044
999.89696
1000.00272
1000.27568
1000.36697
1000.50786
1000.74793
1001.41311
1002.01448
1002.48449
1002.59588
1002.70972
1002.89967
1003.24459
1003.68687
1004.15264
1004.23686
1004.50244
1005.43490
1005.78281
1006.07075
1006.14989
1006.25220
1006.36829
1006.76126
1007.30141
1007.55495
1008.47727
1008.65282
1008.96749
1009.07230
1009.18349
1009.44691
1009.58366
1009.84887
1010.13918
1010.55884
1011.64308
1011.77356
1011.84578
1012.01878
1012.39458
1012.69417
1012.89132
1013.38376
1013.54874
1013.77211
1014.32693
1014.81181
1015.29962
1015.41735
1015.53730
1015.87807
1016.10397
1016.46847
1016.60629
1017.20976
1017.90539
1018.23587
1018.44467
1018.62135
1018.90314
1019.24270
1019.34454
1020.15998
1020.46099
1020.58015
1020.74134
1021.07004
1021.43551
1021.64314
1022.03581
1022.27159
1022.44965
1022.49146
1022.71132
1023.72500
1024.31114
1024.48092
1024.74619
1024.93545
1025.21775
1025.87487
1026.74842
1026.97417
1027.27697
1027.39902
1028.55915
1028.65364
1028.82540
1029.02287
1030.25380
1030.49927
1030.68782
1030.83531
1031.03846
1032.30655
1032.52743
1032.66646
1032.95428
1033.36797
1034.03394
1034.40525
1034.56755
1035.44930
1035.58979
1035.83994
1036.05242
1036.44865
1036.65906
1036.76418
1037.30047
1037.90980
1038.15712
1038.58518
1038.82162
1038.96109
1039.05891
1039.15484
1039.36719
1039.80757
1040.83960
1041.00103
1041.29568
1041.44971
1041.55568
1041.67575
1041.80404
1041.90849
1042.11633
1042.44023
1042.81747
1043.18665
1043.37283
1044.21752
1044.44134
1044.58582
1044.63276
1044.74124
1044.88784
1044.93475
1045.28239
1045.52191
1046.17727
1046.68627
1046.88246
1047.26444
1047.43968
1047.56694
1047.85820
1048.45709
1048.63982
1049.02588
1049.19630
1049.52623
1049.72643
1049.88309
1050.10871
1050.57706
1051.17823
1051.58356
1051.81267
1051.98144
1052.16541
1052.37733
1052.46439
1052.83518
1053.36106
1053.91136
1054.06494
1054.46979
1054.74494
1055.46641
1055.59820
1055.93168
1056.22220
1056.26142
1056.65270
1057.00599
1057.11872
1057.72781
1058.42115
1058.58519
1058.75503
1059.11948
1059.28153
1059.53043
1059.94264
1060.26121
1060.69569
1061.04162
1061.25048
1061.41556
1061.72893
1062.05472
1062.35509
1062.66197
1062.83200
1063.16240
1063.23675
1063.39314
1063.52743
1063.61889
1064.30182
1064.47275
1065.09070
1065.26110
1065.96048
1066.08456
1066.18829
1066.32852
1066.99960
1067.19964
1067.46434
1068.06392
1068.41418
1068.71506
1068.89282
1069.05789
1069.33137
1069.79892
1070.54113
1070.67767
1070.85518
1070.99240
1071.14069
1071.35900
1071.52103
1072.11112
1072.49408
1073.38681
1074.05796
1074.60458
1074.76898
1075.30094
1075.55022
1075.64933
1075.76230
1075.82284
1076.34632
1076.54033
1076.82251
1077.10377
1077.39200
1078.11918
1078.27686
1078.36949
1078.65671
1078.81361
1079.36729
1080.33180
1080.60949
1080.84236
1081.01787
1081.16757
1081.33959
1081.49537
1082.08332
1082.56945
1082.93823
1083.12499
1083.39036
1083.65404
1084.15060
1084.31237
1084.62106
1084.89258
1085.04911
1085.35849
1085.73291
1085.84054
1086.17714
1086.28737
1086.47535
1086.94731
1087.16772
1087.30998
1088.10774
1088.22604
1088.38393
1088.57980
1088.73113
1089.05806
1089.41929
1089.82731
1090.16832
1090.36275
1090.55056
1090.70872
1090.79045
1091.03410
1091.91655
1092.21410
1092.58739
1092.73764
1092.82503
1092.96860
1093.31927
1094.52643
1094.90396
1095.01437
1095.15543
1095.33887
1095.46319
1095.69766
1096.34586
1096.77554
1096.88813
1097.27232
1097.52860
1098.47095
1098.56128
1098.68865
1098.95783
1099.06167
1099.35601
1099.80807
1100.10919
1100.33507
1100.78848
1101.03533
1101.54192
1101.74603
1102.04160
1102.39210
1102.90556
1103.32632
1103.90189
1104.23197
1104.33927
1104.59296
1104.65988
1104.90352
1105.06590
1105.28969
1105.47373
1105.98276
1106.29923
1106.47084
1106.64023
1107.18074
1107.30439
1107.59818
1107.73701
1107.97534
1108.16286
1108.31623
1108.61418
1109.85808
1109.97802
1110.06772
1110.44450
1110.53305
1111.24173
1111.36053
1111.84461
1112.05041
1112.20627
1112.74227
1112.93911
1113.39604
1113.68788
1114.33468
1114.55787
1114.72876
1115.20301
1115.40007
1115.58283
1115.81577
1115.98443
1116.26521
1116.55486
1116.74714
1117.32458
1117.44863
1117.52335
1118.22585
1118.62050
1118.89169
1119.43397
1119.66059
1119.90925
1120.65459
1120.85337
1121.46651
1121.65308
1121.79217
1122.04304
1122.45453
1123.04823
1124.08298
1124.23904
1124.35225
1124.70355
1125.30628
1126.09670
1126.43049
1126.67727
1126.88025
1127.17344
1127.99543
1128.60334
1128.75077
1129.28068
1129.57637
1129.98570
1130.36761
1130.70950
1130.86138
1131.01963
1131.68722
1131.92580
1132.40294
1132.53805
1132.67171
1132.81050
1133.08080
1133.95978
1134.23368
1134.43614
1134.61823
1134.84487
1135.19250
1135.41448
1135.82076
1136.29994
1136.69571
1137.01081
1137.15677
1137.26254
1137.39450
1137.50288
1137.65112
1137.91018
1138.57840
1139.08385
1139.30329
1139.45181
1139.69972
1139.89602
1140.25830
1140.38638
1140.52655
1140.76407
1141.13264
1141.40452
1142.01412
1142.39391
1142.51025
1142.83864
1143.71490
1143.95727
1144.26426
1144.52070
1144.82213
1144.98434
1145.17783
1145.89016
1146.10689
1146.32379
1146.58712
1146.82878
1146.97330
1147.30143
1147.69837
1148.21226
1148.45237
1148.67468
1148.88891
1149.40280
1150.07627
1150.28686
1150.45943
1150.54996
1150.70037
1150.81445
1151.03857
1151.39042
1151.83701
1152.26016
1152.42204
1152.78796
1153.28634
1153.54883
1153.72345
1153.92509
1154.52907
1154.79935
1154.86973
1155.27472
1155.43758
1156.06711
1156.42017
1157.64955
1157.74466
1158.05269
1158.59293
1158.84141
1159.25204
1159.49376
1159.69707
1160.23823
1160.58665
1161.05906
1161.54953
1162.17425
1162.25208
1162.37646
1162.57631
1162.69692
1162.84206
1162.96468
1163.29594
1164.12905
1164.43607
1164.67160
1165.00023
1165.21329
1165.51675
1165.99391
1166.26493
1166.72158
1166.93453
1167.17223
1167.43947
1167.63278
1167.73469
1167.88410
1168.08469
1169.09323
1169.61540
1169.75052
1169.97050
1170.10636
1170.20157
1170.73705
1171.09119
1171.42297
1171.71123
1171.78898
1172.13800
1172.34695
1172.43961
1173.31870
1173.46551
1173.61188
1173.73285
1173.85340
1174.63354
1174.98197
1175.12994
1175.26015
1175.39739
1175.57501
1175.70151
1176.78025
1177.11653
1177.34520
1177.43887
1177.52780
1177.78256
1177.94263
1178.54794
1178.85778
1179.11802
1179.50186
1179.73751
1180.23030
1180.38789
1180.48866
1180.71064
1180.92198
1181.47682
1181.85508
1182.00173
1182.19761
1182.31920
1182.50138
1182.78286
1182.98948
1183.66863
1183.86160
1184.12370
1184.30007
1184.53133
1184.59928
1184.73492
1185.10619
1185.27352
1185.40747
1185.55640
1185.67899
1185.83579
1186.36824
1186.60471
1186.72994
1186.96356
1187.51075
1187.71007
1188.48883
1189.08619
1189.20005
1189.30461
1189.58458
1189.98126
1190.15961
1190.23937
1190.83052
1191.03076
1191.26881
1191.92297
1192.24557
1192.39881
1193.20912
1193.31704
1193.64065
1194.22710
1194.54141
1194.85515
1195.43651
1195.98756
1196.57682
1196.87413
1197.11369
1197.24821
1197.33828
1197.50421
1198.41838
1198.60132
1198.91598
1199.12199
1199.28145
1199.42160
:
