# Supplementary material for: Emergent decision-making behaviour and rhythm generation in a computational model of the ventromedial nucleus of the hypothalamus
Source: PLoS Comput Biol. 2019 Jun 3;15(6):e1007092. doi: 10.1371/journal.pcbi.1007092 (PMC6564049; doi:10.1371/journal.pcbi.1007092)
Supplement: S1 Dataset — Text files of the spike time data used in the paper. (ZIP) [file pcbi.1007092.s014.zip › VMN spike time data/lt1-2.txt]

'lt1-2'
:
0.35006
0.54219
0.89552
1.06352
1.15910
1.25567
1.62565
1.77718
2.07039
2.27504
2.56891
3.01303
3.16570
3.51901
3.69441
3.77750
3.98674
4.11757
4.56566
4.66307
5.19368
5.53412
5.72827
5.84224
5.93611
6.08573
6.33993
6.48916
6.89489
7.00020
7.47878
8.52645
8.86257
9.09813
9.39127
9.60322
9.84921
9.91920
10.37803
10.72540
10.98824
11.32295
11.74274
12.22281
12.58170
12.69139
12.82317
13.04982
13.21349
13.67269
14.05066
14.38012
14.63631
14.80990
15.00140
15.12791
15.26162
15.59584
15.92603
16.37129
16.53541
16.60490
16.88379
17.01070
17.10013
17.56744
17.86329
18.06253
18.20153
18.41744
18.75845
18.91548
19.57835
19.78790
19.88173
20.09558
20.17319
20.30423
20.57120
20.89843
21.12067
21.24439
22.01856
22.12845
22.41534
22.47419
22.62366
22.82520
23.00962
23.47678
23.68097
23.84469
23.93507
24.44018
24.59010
24.97682
25.12747
25.20338
25.29561
25.55465
25.65731
25.82934
26.09216
26.69840
26.91328
27.15945
27.39190
27.49162
27.65288
27.80433
27.91740
28.36904
28.55882
28.61320
28.77539
28.92561
29.08767
29.42017
29.47940
29.87962
30.02565
30.23408
30.38310
30.49777
30.74378
31.06625
31.22343
31.30679
31.43211
31.65132
31.71771
31.98670
32.61562
33.00425
33.06446
33.13008
33.24729
33.41173
33.55581
33.71814
34.22930
34.47996
34.69090
34.78087
34.90701
35.11714
35.27826
35.42583
35.74203
35.99387
36.30356
36.45068
36.53793
36.82572
37.13115
37.37306
37.45549
37.67213
37.86278
38.29162
38.86694
38.97459
39.05434
39.17067
39.32808
39.58832
39.88544
40.04722
40.16190
40.43640
40.51377
40.69047
40.94002
41.66837
41.95169
42.11550
42.29811
42.55425
42.69774
42.78487
42.90403
43.12929
43.27481
43.68250
44.02431
44.34850
44.74374
44.85522
45.36171
45.53844
45.81642
45.93346
46.09376
46.35013
46.62714
46.71068
47.00150
47.08927
47.44240
47.90633
48.08582
48.41427
48.59523
48.70131
48.87917
49.08373
49.31460
49.46608
49.70571
49.89092
50.29068
50.47110
50.57211
50.86960
50.95373
51.50572
51.61921
51.82765
51.98353
52.10445
52.23155
52.35527
52.58030
52.79472
52.86000
53.24463
53.58981
53.88039
54.00438
54.14273
54.24079
54.51992
54.68529
54.82446
55.19121
55.28208
55.40313
55.70138
55.87921
56.05213
56.17232
56.28143
56.38650
56.52950
56.83164
57.10926
57.28067
57.42918
57.76203
57.89250
58.13491
58.33177
58.40806
58.53742
58.89314
59.17328
59.38268
59.66155
59.76748
60.19785
60.55524
60.82550
61.08419
61.41091
61.55722
61.62389
62.06511
62.22987
62.49468
62.85546
63.21238
63.33904
63.50368
63.61981
63.91415
64.00409
64.32574
64.46269
64.86826
64.99676
65.10446
65.28981
65.41413
65.53616
65.64357
65.88323
66.13173
66.43675
66.67012
66.90674
66.94340
67.06253
67.32918
67.56472
67.91555
68.05514
68.57579
68.68327
68.78460
69.10856
69.25521
69.32429
69.49878
69.60510
69.79901
69.98259
70.06063
70.49911
70.55017
70.64333
71.05485
71.15564
71.35029
71.59926
71.79704
71.92727
72.06576
72.29778
72.35139
72.92317
73.20388
73.45943
73.65339
73.96996
74.06594
74.23885
74.39183
74.59082
74.91114
74.96260
75.29404
75.41951
75.50633
75.65147
75.78443
75.96235
76.05539
76.62421
76.73603
77.02300
77.18771
77.29837
77.42956
77.48996
77.77903
77.97289
78.33567
78.49914
78.82402
79.00649
79.26766
79.61827
79.75865
79.90511
80.05296
80.30788
80.49373
80.65090
80.73521
80.86601
81.08211
81.31872
81.41491
81.54823
82.05033
82.46401
82.66206
82.88822
82.97277
83.15014
83.22739
83.49539
83.56922
83.70125
83.89903
84.25997
84.75225
85.05872
85.29667
85.48597
85.62371
85.69503
85.78657
85.91620
86.07396
86.22264
86.67724
86.76970
86.88333
87.07322
87.40563
87.53859
87.63422
87.84668
87.92490
88.20002
88.56968
88.79117
88.96542
89.12176
89.30635
89.41131
89.55648
89.69740
89.86931
89.94574
90.04696
90.28285
90.42659
90.57809
90.90660
91.12167
91.28519
91.69179
91.75233
91.84781
91.97292
92.29710
92.83103
92.89670
92.96144
93.04566
93.17956
93.29472
93.56190
93.67774
93.95976
94.25924
94.39016
94.66920
94.84461
94.98975
95.03330
95.13853
95.33333
95.51886
95.93722
96.05324
96.68147
96.77427
97.05139
97.13346
97.21393
97.43802
97.61654
97.74187
97.84478
98.06537
98.45110
98.52445
98.61721
99.05570
99.21894
99.33947
99.53467
99.58664
99.65799
99.75833
100.03678
100.17257
100.29048
101.25077
101.36098
101.74084
101.84902
101.96577
102.10221
102.29676
102.38558
102.55574
102.77196
102.87011
103.19610
103.55474
103.69487
103.97786
104.14331
104.28899
104.38587
104.54020
104.95440
105.16291
105.43989
105.55697
105.80741
105.91744
106.13290
106.41136
106.58466
106.74477
107.05327
107.20610
107.40622
107.51596
107.64472
107.86377
108.02453
108.15107
108.26627
108.45870
108.54747
108.75080
108.94499
109.04361
109.34844
109.55714
109.67019
109.76639
109.80712
109.99618
110.08079
110.36744
110.60486
110.80004
111.16920
111.41119
111.52332
111.76983
111.99606
112.05515
112.19602
112.69528
112.76603
112.93435
113.31306
113.58965
113.88533
113.98207
114.40789
114.87788
115.68063
115.88134
116.08231
116.26404
116.41882
116.62676
116.80930
116.99950
117.29816
117.63052
117.81619
117.91756
118.58595
118.73759
118.89030
118.95258
119.29494
120.01418
120.51569
120.69633
120.80761
121.06533
121.16323
121.44094
121.75674
121.86112
122.19110
122.49628
122.58527
122.69025
122.91944
123.09245
123.23154
123.33854
123.46630
123.58351
123.83608
124.02088
124.16114
124.52053
124.63542
124.69280
124.81769
125.09165
125.15404
125.53729
125.70913
126.10838
126.19577
126.34010
126.62030
126.76061
126.97530
127.14971
127.63619
128.12719
128.55010
128.84446
129.03028
129.25809
129.44147
129.59841
129.83482
130.26941
130.39356
130.54537
130.71531
130.97578
131.10343
131.34921
131.64494
131.73696
131.98985
132.14471
132.33391
132.42403
132.59132
132.70928
132.99278
133.29868
133.73638
133.99359
134.18189
134.39375
134.65826
134.87176
135.03688
135.12166
135.29512
135.59667
135.81329
136.10939
136.23124
136.47507
136.82826
136.95469
137.13227
137.41079
137.49222
137.61184
137.72545
137.96960
138.18997
138.54778
138.66197
138.80117
139.00287
139.16501
139.28139
139.48916
139.61357
140.00275
140.27942
140.42783
140.67857
140.80952
141.01935
141.22439
141.42495
141.66178
141.89462
142.11132
142.31207
142.52543
142.76840
142.81558
142.92032
143.12114
143.26637
143.39328
143.50244
143.73810
143.82343
144.05748
144.37786
144.68583
144.88981
144.99779
145.22886
145.49310
145.61387
145.85183
146.07006
146.16071
146.27796
146.36916
146.59522
146.84444
146.90732
147.20153
147.41251
147.62325
147.79817
147.92488
148.07383
148.12102
148.25527
148.75076
148.82784
148.98385
149.14253
149.32691
149.50130
149.59898
149.80511
149.96969
150.19844
150.27046
150.41745
150.58755
150.65383
150.86572
150.96679
151.23485
151.44841
151.59205
151.79145
152.04574
152.22170
152.38854
152.54459
152.67615
152.97052
153.15397
153.25605
153.40518
153.79889
154.11075
154.20705
154.29368
154.51719
154.62724
154.92936
155.14920
155.23077
155.34945
155.42401
155.52556
155.76327
155.87450
156.14266
156.22177
156.30449
156.40945
156.50823
156.68711
156.79766
156.97411
157.13592
157.19824
157.38181
157.66981
157.83840
157.97654
158.10037
158.25742
158.41338
158.61799
158.92440
159.11081
159.30386
159.51275
159.61270
159.78582
159.90607
159.96175
160.14206
160.26302
160.53278
160.58987
160.98024
161.17151
161.26885
161.54851
161.69767
161.87764
162.05624
162.49850
162.63302
162.74034
162.98127
163.15375
163.24417
163.41212
163.54004
163.73702
163.90282
164.08797
164.33667
164.50557
164.74225
165.12776
165.29537
165.38065
165.54083
165.76757
165.90485
165.98883
166.52155
166.59520
166.84080
167.03480
167.27918
167.45699
167.71909
167.79535
167.92059
168.16986
168.44663
168.67696
168.84605
168.91458
169.23252
169.31686
169.68522
169.93922
170.10472
170.30886
170.48669
170.62156
170.91259
171.06207
171.33844
171.55474
171.76924
171.90457
172.03752
172.26542
172.46611
172.60643
172.79635
172.95956
173.19440
173.38797
173.71657
173.88484
173.98294
174.02587
174.19173
174.36036
174.44699
174.74217
174.90656
175.24411
175.53880
175.62836
175.69451
175.97192
176.19212
176.35024
176.55393
176.72900
176.85650
177.02458
177.21462
177.29587
177.48460
177.59018
177.70998
177.99962
178.15857
178.47942
178.69843
178.88557
179.13747
179.33443
179.42394
179.62425
179.85408
180.02824
180.12837
180.30731
180.58369
180.83572
180.95879
181.23141
181.30862
181.39174
181.61642
181.81991
181.88586
182.00213
182.31051
182.52927
182.65696
182.85182
183.10065
183.26500
183.39501
183.61305
183.81374
183.90135
184.03215
184.16622
184.27966
184.42645
184.63193
184.85239
185.04205
185.33173
185.54555
185.79585
185.93551
186.10511
186.22226
186.30956
186.46046
186.59659
186.81922
187.03989
187.22175
187.39103
187.56729
187.69973
188.02166
188.18936
188.25046
188.39186
188.56758
188.75389
188.83763
189.01030
189.24470
189.32627
189.55616
189.66149
189.82829
189.91969
190.14456
190.22863
190.39864
190.78435
191.03121
191.27720
191.40582
191.51283
191.70163
191.96397
192.10461
192.18261
192.35623
192.57202
192.79977
192.94883
193.29873
193.42003
193.55146
193.70689
193.91861
194.11937
194.46944
194.72161
194.87288
195.05682
195.11093
195.31542
195.53448
195.76127
195.96667
196.16994
196.43303
196.79037
197.01847
197.28276
197.31929
197.47007
197.60038
197.76035
197.96870
198.29370
198.41470
198.76186
199.00126
199.14467
199.27505
199.54540
199.69186
199.76480
199.91817
199.96916
200.13067
200.27676
200.45564
200.66109
200.87331
201.13547
201.22903
201.29531
201.55077
201.59940
201.73382
201.83955
201.95379
202.22707
202.35948
202.54007
202.78846
202.93889
203.12852
203.31944
203.48212
203.53302
203.70385
203.81570
204.01778
204.22445
204.55208
204.69240
204.88645
205.08995
205.31336
205.43669
205.59988
205.78530
205.88025
205.96698
206.18527
206.30847
206.54043
206.67758
206.75562
207.07952
207.23595
207.42556
207.56738
207.79676
207.91653
207.99879
208.13799
208.34362
208.52376
208.64612
208.98072
209.06909
209.36348
209.66072
209.86876
209.96448
210.20927
210.29377
210.49941
210.57217
210.70481
210.83560
210.91853
211.07188
211.31615
211.48770
211.80251
211.88073
211.99805
212.20667
212.34073
212.55937
212.79052
212.90220
213.06182
213.14932
213.32655
213.37163
213.57187
213.75207
213.88327
213.98886
214.19748
214.26600
214.33526
214.48608
214.68653
214.81298
215.09335
215.24806
215.32393
215.55872
215.68283
215.77659
215.91541
216.13852
216.35855
216.52525
216.61991
216.80824
216.98218
217.06463
217.17004
217.26137
217.45866
217.66350
217.82393
218.10875
218.33394
218.44594
218.66368
218.87212
218.98574
219.19187
219.38098
219.55116
219.64336
219.89079
220.15662
220.25352
220.43890
220.60940
220.75498
220.83299
220.95231
221.06951
221.13654
221.48206
221.55839
221.82924
222.03319
222.17277
222.36529
222.44869
222.58515
222.81907
222.90424
223.11869
223.26674
223.36824
223.55572
223.75304
223.92501
224.04721
224.25998
224.36076
224.43746
224.61583
224.68199
224.77230
224.89484
225.02321
225.20283
225.33891
225.59137
225.66509
225.84749
226.03772
226.13071
226.21348
226.41602
226.53966
226.64005
226.69507
226.78595
227.00125
227.14035
227.31458
227.37656
227.54602
227.69174
227.81857
228.06286
228.16451
228.35605
228.54912
228.74746
228.82061
228.99344
229.14457
229.22377
229.30862
229.41401
229.54987
229.64279
229.70709
229.75708
230.09522
230.16800
230.24235
230.47357
230.58168
230.76618
230.87049
231.07197
231.18941
231.36765
231.41391
231.52886
231.61037
231.69653
231.79439
231.88568
232.16901
232.44380
232.54163
232.72661
232.86706
233.03582
233.20568
233.35763
233.52475
233.59784
233.72492
233.90647
234.07810
234.25951
234.49645
234.56709
234.74020
234.84301
234.99555
235.20803
235.41462
235.57432
235.68694
235.80649
235.93809
235.98542
236.21795
236.29918
236.43496
236.62669
236.84772
237.07410
237.28877
237.43033
237.52015
237.64941
237.73099
237.81684
237.93335
238.22413
238.35737
238.47464
238.62793
238.77866
238.97048
239.05327
239.17148
239.45104
239.55556
239.81642
240.06465
240.43193
240.61494
240.74173
240.91029
241.06333
241.19247
241.26341
241.32210
241.41985
241.74868
241.85934
241.99576
242.20261
242.47726
242.64338
242.85107
243.04281
243.19140
243.46475
243.68998
243.83336
244.03516
244.15926
244.34131
244.46221
244.57017
244.78188
244.87211
244.96492
245.12359
245.39007
245.62619
245.84789
246.16469
246.29510
246.56468
246.75824
246.90027
247.06584
247.25993
247.36794
247.50146
247.67440
247.96503
248.08466
248.18217
248.41517
248.53218
248.68212
248.81462
248.92114
249.02662
249.23641
249.36121
249.52261
249.65333
249.90175
250.03326
250.13913
250.30539
250.40887
250.55281
250.66984
250.80383
251.11917
251.22186
251.33550
251.42169
251.81506
251.98128
252.14052
252.29900
252.46102
252.52281
252.62669
252.75567
253.00454
253.11372
253.39887
253.49723
253.62016
253.79290
253.91593
254.07077
254.33655
254.47252
254.74759
254.91534
255.04681
255.36457
255.57810
255.71791
255.94031
256.00634
256.12108
256.27143
256.31684
256.42796
256.56362
256.82803
256.93831
257.11852
257.22842
257.31657
257.42034
257.56367
257.85987
258.20817
258.31276
258.69871
258.94554
259.08258
259.40839
259.58137
259.83034
260.01891
260.12272
260.31104
260.44850
260.59980
260.85827
260.95516
261.22973
261.33440
261.58169
261.73577
261.98335
262.20155
262.28720
262.40538
262.62200
262.73014
262.97569
263.08729
263.21396
263.33937
263.58976
263.66080
263.75897
263.93424
264.04394
264.18852
264.40052
264.47336
264.64737
264.78583
264.87448
264.97213
265.17862
265.32915
265.43357
265.65986
265.73945
265.90676
265.95518
266.06642
266.14736
266.27842
266.42515
266.73573
266.94250
267.09017
267.21294
267.49641
267.58116
267.68389
267.75610
267.88767
267.95796
268.06779
268.12391
268.21059
268.33132
268.44015
268.58720
268.75206
268.90497
269.01887
269.10378
269.25673
269.34941
269.47797
269.69553
269.84078
270.00344
270.10060
270.23214
270.34005
270.42001
270.52365
270.81982
270.87412
271.14330
271.43216
271.53753
271.67786
271.76362
271.88508
271.96393
272.15602
272.31049
272.51257
272.68537
272.74040
272.79912
272.85800
272.97176
273.11651
273.23956
273.39926
273.48844
273.57712
273.84754
273.95312
274.19502
274.36228
274.54587
274.69494
274.85984
274.97693
275.22712
275.32481
275.43591
275.58450
275.80853
275.94394
276.01028
276.10866
276.31935
276.44180
276.51205
276.71339
276.81331
276.99755
277.19630
277.39082
277.59581
277.69487
277.83283
277.87708
278.07649
278.23584
278.41559
278.59975
278.70685
278.81850
278.93464
279.07009
279.17331
279.42782
279.69092
279.87520
280.00787
280.08331
280.29047
280.46566
280.62417
280.76371
280.86309
281.04195
281.13438
281.17780
281.26113
281.35636
281.44437
281.52416
281.65316
281.73314
281.85989
281.95698
282.08932
282.29080
282.49515
282.68863
282.83960
282.89732
282.97223
283.10546
283.30573
283.52114
283.74391
283.87149
284.01840
284.13127
284.27668
284.43407
284.63060
284.84411
284.96853
285.17872
285.28925
285.36088
285.46216
285.57458
285.71406
285.97099
286.27680
286.47235
286.58025
286.77324
286.88493
287.02974
287.09612
287.15695
287.23533
287.64124
287.72109
287.86973
287.98935
288.18127
288.27580
288.62748
288.77817
288.89312
289.04822
289.15554
289.25187
289.42164
289.61296
289.72367
289.79621
290.00421
290.14241
290.25649
290.44138
290.50843
290.55843
290.79909
290.93180
291.13770
291.30822
291.51781
291.62804
291.78691
291.92930
291.98230
292.15121
292.28802
292.50968
292.71545
292.87869
292.93390
293.16691
293.36786
293.50049
293.62607
293.77573
293.84129
293.97277
294.06546
294.21396
294.31180
294.45792
294.57376
294.74822
294.87872
295.09513
295.31235
295.55339
295.70876
295.85086
295.98237
296.25257
296.39253
296.68449
296.78976
296.93648
297.02369
297.09782
297.19477
297.30073
297.46889
297.60096
297.67972
297.93338
298.06707
298.22188
298.39786
298.62537
298.76099
298.85795
298.96759
299.08693
299.19283
299.34628
299.39393
299.61603
299.72744
299.87659
300.16485
300.33768
300.46895
300.56130
300.68759
300.80903
300.88148
301.04949
301.25526
301.47399
301.69771
301.81964
302.01859
302.21310
302.46621
302.61114
302.79488
302.89628
302.99689
303.21072
303.33709
303.45024
303.51523
303.69003
303.78921
303.89113
304.08886
304.17901
304.33726
304.42142
304.55199
304.60498
304.81653
305.05169
305.12194
305.22540
305.30680
305.40018
305.47219
305.62153
305.67676
305.93710
306.05052
306.22354
306.40441
306.55554
306.74992
306.83493
307.03070
307.14385
307.24292
307.31381
307.40069
307.61421
307.76495
307.97565
308.16329
308.37765
308.63110
308.71716
308.80271
309.00269
309.09015
309.12777
309.21837
309.31821
309.39963
309.55349
309.66043
309.77431
309.92991
310.09512
310.23765
310.44225
310.55005
310.68069
310.90812
311.09908
311.21360
311.29885
311.38889
311.45014
311.53108
311.62965
311.78646
311.94391
312.04851
312.21153
312.36642
312.46757
312.56373
312.82890
313.01684
313.10107
313.21195
313.42310
313.52761
313.75290
313.87703
314.08667
314.19109
314.25782
314.43062
314.58906
314.74660
314.93066
315.11115
315.23401
315.34793
315.45451
315.54348
315.60340
315.71559
315.88561
316.10993
316.17678
316.31515
316.44605
316.61164
316.78911
316.88381
316.97416
317.10438
317.17387
317.29649
317.42397
317.60113
317.78331
317.87998
318.01092
318.16115
318.34312
318.59681
318.91476
319.06851
319.20208
319.31077
319.36470
319.50225
319.64803
319.69152
319.85156
319.91263
320.05096
320.12502
320.20882
320.31558
320.49930
320.62771
320.74618
320.83411
321.03116
321.18415
321.35583
321.57821
321.71620
321.81547
321.95336
322.08117
322.22206
322.26007
322.36435
322.49078
322.61287
322.67835
322.92190
323.10884
323.27237
323.36616
323.57923
323.73103
323.84788
324.08254
324.35562
324.40968
324.50652
324.71610
324.90414
325.06060
325.17888
325.33527
325.45367
325.68540
325.79238
325.94727
326.04515
326.28203
326.41982
326.68612
326.75386
326.87786
327.07646
327.20713
327.30848
327.39557
327.55274
327.70095
327.89100
328.07243
328.19350
328.41525
328.63441
328.79240
328.94895
329.11988
329.33413
329.44622
329.55133
329.62973
329.74837
329.86653
330.00752
330.19231
330.42780
330.63042
330.80328
330.92196
331.11795
331.27946
331.44193
331.62107
331.78337
331.92593
332.12541
332.34739
332.44147
332.52087
332.63143
332.76227
332.81216
333.02277
333.30091
333.58603
333.75920
333.96092
334.06639
334.28270
334.45873
334.63886
334.68027
334.96028
335.06578
335.14807
335.22836
335.49291
335.83045
335.97557
336.17885
336.36779
336.50756
336.59207
336.76006
336.97867
337.16371
337.23208
337.37870
337.50863
337.57507
337.77133
337.89158
337.97174
338.08437
338.31532
338.42086
338.48838
338.72435
338.81127
338.88892
339.05214
339.16202
339.27481
339.51629
339.69945
339.83617
339.93289
340.09328
340.30176
340.44657
340.58795
340.87192
341.04553
341.20211
341.47715
341.55420
341.73289
341.77704
341.87760
342.13302
342.21234
342.42899
342.54387
342.81920
342.96639
343.09587
343.29921
343.37106
343.51090
343.61476
343.77733
344.00244
344.15855
344.32931
344.54663
344.65266
344.79345
344.90114
345.29874
345.43777
345.75116
345.99650
346.08196
346.23616
346.34178
346.46881
346.79111
347.15627
347.34087
347.58577
347.70694
347.81772
348.03473
348.18562
348.29120
348.39866
348.48300
348.62272
348.82540
349.03823
349.12887
349.23361
349.38827
349.47799
349.62724
349.79279
349.97078
350.12629
350.34775
350.37889
350.47080
350.67337
350.75495
350.88517
351.07166
351.21022
351.40933
351.68311
351.81078
351.94464
352.07159
352.17511
352.30014
352.42451
352.52834
352.68092
352.88074
352.94858
353.05193
353.18329
353.30493
353.40370
353.60187
353.70807
353.95403
354.08794
354.24129
354.45762
354.54145
354.68766
354.75782
355.03819
355.15972
355.31405
355.56694
355.72265
355.85529
356.05761
356.17349
356.35818
356.45019
356.52594
356.67409
356.85913
356.95127
357.26930
357.37302
357.45303
357.58266
357.69470
357.80044
357.99073
358.07223
358.25322
358.44430
358.50995
358.67766
358.79379
358.90489
359.05859
359.21775
359.42568
359.59007
359.66541
359.81405
359.89237
360.10688
360.19196
360.34897
360.52806
360.66466
360.81040
361.12060
361.24181
361.32211
361.47723
361.59624
361.79571
361.95147
362.01012
362.13672
362.36498
362.55182
362.73757
362.93368
363.21598
363.42722
363.54233
363.88188
363.98442
364.05801
364.17190
364.27678
364.39654
364.52525
364.65748
364.80696
364.89471
365.17523
365.38132
365.50031
365.66177
365.93522
366.08331
366.17706
366.34235
366.45617
366.57225
366.75160
366.94407
367.19244
367.29760
367.56995
367.76144
367.97920
368.23419
368.40963
368.56266
368.62837
368.75405
368.96825
369.12720
369.32190
369.52533
369.61028
369.70892
369.94345
370.11843
370.41826
370.57278
370.82573
371.02161
371.10634
371.30474
371.51379
371.62449
371.72746
371.85142
372.03892
372.39240
372.45458
372.65405
372.83886
372.95322
373.01099
373.26661
373.34384
373.51390
373.74721
373.92729
374.02241
374.24073
374.38329
374.60063
374.70184
374.85926
375.02778
375.12241
375.32066
375.47078
375.57752
375.73312
375.99519
376.12244
376.22785
376.48538
376.76523
376.86577
377.01583
377.21652
377.38205
377.58311
377.73182
377.90530
378.01781
378.20806
378.36050
378.50692
378.64634
378.72963
378.90554
379.08445
379.41381
379.63675
379.78723
380.01630
380.22747
380.29994
380.46422
380.69263
380.77702
380.92330
380.99782
381.18727
381.52013
381.79490
382.08742
382.33453
382.59213
382.80100
382.86245
383.06356
383.14818
383.23095
383.36492
383.57988
383.68310
383.77866
383.88069
384.04173
384.34032
384.53008
384.72777
384.96298
385.03514
385.17811
385.29810
385.44734
385.62061
385.78092
385.92567
386.34553
386.58489
386.76477
386.95087
387.19929
387.31886
387.55314
387.69578
387.74457
387.82476
387.96802
388.08869
388.33999
388.40480
388.75605
388.93287
389.07333
389.20734
389.45073
389.56450
389.67710
389.87372
390.04010
390.27747
390.59207
390.67006
390.73848
390.82228
390.92271
391.04476
391.15103
391.18949
391.67816
391.71838
392.05319
392.29313
392.45258
392.64762
392.75157
392.87838
393.01343
393.09254
393.24839
393.31936
393.36173
393.56851
393.68077
393.82877
393.93415
394.00278
394.36897
394.45250
394.59901
394.83939
394.92991
395.13778
395.25213
395.48131
395.63380
395.77982
395.90603
396.27669
396.32433
396.59160
396.89720
397.15330
397.31423
397.46668
397.71552
397.85239
397.96529
398.17855
398.28997
398.42313
398.53953
398.63136
398.79107
398.99330
399.28112
399.42209
399.49297
399.58029
399.73304
399.87849
400.01253
400.18212
400.44979
400.63217
400.75144
400.95410
401.14327
401.32624
401.47576
401.58417
401.65330
401.89827
402.03558
402.18801
402.32226
402.45689
402.61492
402.76004
402.82215
402.99933
403.15740
403.47496
403.53842
403.62843
403.97486
404.18228
404.39180
404.68199
404.90181
405.08769
405.36918
405.43914
405.50375
405.62079
405.83220
405.93939
406.09578
406.28992
406.37904
406.49719
406.56514
406.68822
406.78843
406.97272
407.08844
407.31909
407.35461
407.75531
408.01259
408.40875
408.66671
408.81497
408.97869
409.05877
409.14330
409.25053
409.42002
409.57672
409.74992
409.85607
410.40067
410.65443
410.85789
411.07693
411.13992
411.32905
411.42056
411.63254
411.72760
411.84124
412.36627
412.58539
413.04414
413.15165
413.29719
413.34152
413.62782
413.73674
414.02005
414.33842
414.52210
414.63594
414.69975
414.83919
414.91984
415.07582
415.33790
415.46077
415.82795
416.13670
416.29965
416.52844
416.63707
416.78823
416.89389
417.23321
417.39354
417.48543
417.74034
417.83250
417.97005
418.11315
418.43747
418.61193
418.74194
419.10677
419.23114
419.62099
419.78930
419.84277
419.93596
420.24140
420.33805
420.46445
420.78709
420.96533
421.16530
421.37275
421.48666
421.58824
421.68212
421.76073
421.94417
422.06474
422.28451
422.52282
422.68222
422.78876
422.96780
423.06463
423.23590
423.30971
423.41523
423.59504
423.75533
423.88853
423.98810
424.12717
424.37036
424.61259
424.66261
424.83781
424.91878
425.07346
425.20261
425.32278
425.52741
425.81035
425.90515
426.09735
426.30647
426.63655
426.82389
427.02038
427.13917
427.28655
427.46696
427.59411
427.73206
428.02630
428.40612
428.48446
428.70125
428.97558
429.04152
429.13931
429.32978
429.50592
429.84229
429.93965
430.25584
430.31973
430.52280
430.63826
430.89644
431.09446
431.19179
431.24536
431.56746
431.98160
432.20612
432.29307
432.45237
432.58006
432.74956
432.86662
432.93620
433.20295
433.27175
433.47841
433.67681
433.92860
434.14407
434.30852
434.45138
434.73642
434.80030
434.90522
434.95843
435.09047
435.20344
435.30584
435.50761
435.59005
435.91303
435.92708
436.00760
436.41946
436.54940
436.81538
437.10861
437.22387
437.34838
437.40032
437.70189
437.80201
437.98747
438.13357
438.32310
438.45722
438.73051
438.92552
439.09950
439.22092
439.53478
439.64827
439.74091
439.83410
439.97714
440.15655
440.30135
440.49832
440.77483
440.92062
441.04590
441.19771
441.40549
441.50427
441.77602
441.99499
442.32832
442.43574
442.69629
443.01989
443.11571
443.56056
443.68017
443.76009
443.90853
443.99952
444.21570
444.69978
444.94743
445.27059
445.40039
446.19552
446.47716
446.74186
447.04558
447.17172
447.24899
447.32010
447.60522
447.65901
447.79787
447.94719
448.35862
448.62797
449.26740
449.38481
449.72313
450.00490
450.33198
450.41626
450.72032
450.87706
451.05543
451.11384
451.41873
451.77868
452.00000
452.37757
452.48997
452.92732
453.00026
453.07572
453.35051
453.56026
453.72727
454.08525
454.64799
455.01163
455.12587
455.21036
455.35328
455.51612
455.67818
456.25738
456.54834
456.86953
457.22186
457.31517
457.74454
458.32969
458.41773
458.67083
458.90974
458.97328
459.21600
459.36337
459.54960
459.91337
460.11519
460.30464
460.60413
461.13586
461.35666
461.55416
462.26174
462.65128
462.79618
463.25575
463.38136
463.65429
463.73569
463.87159
464.04216
464.14047
464.40235
464.62510
464.73850
465.12732
465.62156
466.22339
466.38768
466.50885
466.58544
467.05301
467.14140
467.56588
468.03497
468.17686
468.34280
468.54725
468.71648
468.92306
469.37296
469.49793
469.86141
469.99206
470.09502
470.16897
470.32660
470.51751
470.63762
470.89258
471.09656
471.40459
471.72916
471.97795
472.04521
472.30998
472.46276
472.87971
473.31778
473.49863
473.75770
473.90952
474.03652
474.12232
474.26666
474.42515
474.60761
474.99496
475.20631
475.51702
475.82851
476.08152
476.29786
476.41557
476.65355
477.07093
477.16370
477.57266
477.69015
478.03091
478.19018
478.34556
478.42588
478.52941
478.64459
478.83028
478.97797
479.22017
479.42302
479.63252
479.80930
479.90712
479.97015
480.08097
480.22571
480.30503
480.42171
480.56428
480.77763
480.87915
481.17054
481.40482
481.64373
481.79426
481.88261
481.96095
482.19819
482.60547
482.82329
482.99254
483.08910
483.18152
483.32340
483.51977
483.57443
483.87981
483.96711
484.19200
484.54559
484.64700
484.79727
484.99562
485.29761
485.37792
485.83718
486.01865
486.31864
486.53774
486.59320
486.74566
486.91703
487.08157
487.22921
487.53299
487.74757
487.93933
488.19177
488.24710
488.34130
488.56338
488.64389
488.89137
488.97515
489.04871
489.36724
489.56598
489.62288
489.77202
490.26945
490.48060
490.72616
490.74834
490.83992
490.89996
491.15874
491.28431
491.53140
491.73711
491.92711
492.20057
492.42478
492.68855
493.18888
493.33875
493.46963
493.65597
493.87436
494.04364
494.14460
494.45974
494.65348
495.16279
495.68935
495.86928
496.12204
496.24323
496.44135
496.59132
496.75057
496.87551
496.98584
497.16278
497.76530
497.93987
498.44596
498.67544
498.78002
498.97103
499.15324
499.65005
499.81958
500.04690
500.34722
500.53185
500.66033
500.83323
501.03611
501.13721
501.30058
501.61200
501.86232
502.22648
502.43185
502.56661
502.63585
502.85122
503.00507
503.18366
503.37808
503.47174
503.65208
503.99271
504.09845
504.48675
504.71292
505.06553
505.18501
505.50542
505.64533
506.04834
506.11102
506.20496
506.56085
506.71035
506.80506
507.01444
507.16463
507.31064
507.47048
507.65560
507.71911
507.82459
507.95346
508.22281
508.41855
508.55241
508.74041
508.94672
509.14335
509.49065
509.72116
510.05577
510.14271
510.23370
510.41534
510.72587
510.97941
511.40989
511.51029
511.70039
511.82082
511.96863
512.10901
512.18490
512.22713
512.39068
512.53323
512.76620
512.95347
513.49620
513.57837
513.98072
514.08157
514.19372
514.44214
514.60733
514.84584
514.97483
515.18756
515.32064
515.38784
515.44189
515.65177
515.84017
516.00053
516.18060
516.44954
516.65818
516.82828
516.93964
517.30685
517.39495
517.48290
517.76212
517.84415
518.07296
518.39098
518.54695
518.61836
518.71497
518.79466
518.94182
519.18023
519.39710
519.46880
519.66155
519.96526
520.46296
520.65247
520.82353
520.94532
521.01774
521.07513
521.33350
521.47841
521.86595
522.37796
522.56921
522.79481
523.03145
523.12173
523.21715
523.37437
523.45733
523.77697
523.92209
524.07065
524.80223
524.88430
525.24711
525.34013
525.60253
525.86797
525.98500
526.18965
526.44961
526.51206
526.68197
526.94401
527.04703
527.18998
527.28204
527.44238
527.52722
527.63698
527.94418
528.27902
528.33787
528.81156
529.23239
529.45754
529.70954
529.93478
530.04064
530.16855
530.28204
530.40092
530.59957
530.80346
530.94928
531.53091
531.83601
532.05035
532.17907
532.25011
532.46541
532.76108
533.15794
533.58058
533.72908
533.79044
533.91203
534.43399
534.74769
534.93774
535.00974
535.11259
535.29696
535.37654
535.51944
535.77117
535.87821
536.29928
536.46004
536.78211
536.95220
537.13586
537.17404
537.28212
537.37646
537.53018
537.71085
537.82929
537.96971
538.09333
538.27402
538.40823
538.73323
538.92560
539.21014
539.34957
539.50247
539.59977
539.81308
539.88700
540.00514
540.13153
540.55417
540.83643
540.98242
541.12421
541.16894
541.31287
541.51936
541.57596
541.68775
541.77030
542.07573
542.23799
542.72222
542.77372
543.27660
543.36373
543.74220
543.79946
543.94970
544.12709
544.24633
544.34950
544.60055
544.80102
544.99695
545.07540
545.12595
545.23214
545.60348
545.88871
546.06071
546.22965
546.28547
546.53627
546.60612
546.77081
547.07562
547.23664
547.40095
547.61832
547.76292
547.87662
548.00042
548.06721
548.26374
548.41351
548.58011
548.73105
548.94222
549.08295
549.29296
549.40770
549.54181
549.83788
549.99378
550.07543
550.20082
550.37566
550.46767
550.64577
550.78388
550.84568
551.02570
551.12574
551.20337
551.35653
551.50331
551.67642
551.80773
551.89958
552.14816
552.22435
552.44823
552.56707
552.65077
552.82486
553.02455
553.19552
553.49822
553.58312
553.81426
554.04302
554.30200
554.48969
554.62336
554.73903
554.93018
555.01392
555.40310
555.68387
555.90248
556.16718
556.38088
556.69930
556.83678
557.14110
557.25528
557.42050
557.56478
557.90693
558.19088
558.58254
558.69322
558.84320
559.12085
559.28456
559.35756
559.63048
559.76632
560.45837
560.57226
560.73660
560.87989
560.95178
561.03371
561.23440
561.31048
561.56345
561.79475
562.25311
562.32916
562.51287
562.69065
562.88346
563.07506
563.21583
563.68035
563.76582
564.03435
564.20415
564.44825
564.74705
564.84619
565.21483
565.32271
565.50753
565.68430
565.80683
565.97444
566.06501
566.18709
566.33309
566.49636
566.82841
567.23467
567.35066
567.83670
567.98267
568.17686
568.47239
568.53799
568.70819
569.02100
569.13083
569.23714
569.64097
569.73379
569.84598
570.08929
570.32589
570.47062
570.61602
570.90949
571.03808
571.32793
571.43280
571.52284
571.85180
571.96153
572.05068
572.20694
572.47606
572.63742
572.91116
573.12076
573.46878
573.56687
573.79084
574.03131
574.16834
574.28627
574.55891
574.68857
574.86921
575.03817
575.40431
575.52743
575.73556
575.83192
575.99626
576.04705
576.25497
576.80936
576.98890
577.19368
577.40180
577.52490
577.79164
577.89844
578.06329
578.20565
578.56170
578.72952
578.87134
579.24016
579.65118
579.87374
580.33840
580.47745
580.63091
580.79451
581.10263
581.44600
581.95893
582.13212
582.40153
582.64525
582.71223
582.86392
583.21958
583.30247
583.62388
583.89198
584.11958
584.34489
584.55832
584.74960
584.82055
585.01020
585.10896
585.26411
585.55212
585.64979
585.82445
586.23877
586.31072
586.47957
586.59511
586.76650
586.91703
587.11974
587.31219
587.37503
587.71872
587.94902
588.12628
588.20970
588.41692
588.58482
588.76091
589.01391
589.47868
589.66668
589.80424
590.03985
590.20208
590.27136
590.40062
590.52476
590.61366
590.85566
591.07549
591.37275
591.61847
591.80166
592.10513
592.30398
592.40581
592.49555
592.68007
592.81723
592.91106
593.08624
593.27529
593.48050
593.74107
594.07648
594.31666
594.55202
594.63196
594.81433
594.91463
595.00974
595.12452
595.32042
595.47075
595.73396
595.88198
596.05043
596.26411
596.43640
596.61903
596.96319
597.23662
597.54932
597.75907
597.88339
598.10822
598.36117
598.49724
598.60748
599.01204
599.49274
599.61507
599.78036
599.98419
600.16482
600.40663
600.54239
600.63180
600.79208
600.95828
601.09446
601.34438
601.42437
601.59038
601.80676
601.97507
602.14962
602.25254
602.36594
602.47760
602.57212
602.72941
602.88937
602.95040
603.27878
603.49444
603.64129
603.90450
604.13494
604.68894
604.76415
605.09921
605.19778
605.38014
605.62029
605.72186
605.78603
606.04574
606.16750
606.26095
606.51308
606.84127
607.09464
607.28163
607.50614
607.60931
607.76504
607.89262
608.16267
608.36346
608.42251
608.67852
608.85317
609.04433
609.26791
609.49499
609.73229
609.93536
610.07268
610.20239
610.39357
610.53183
610.72503
611.04505
611.15704
611.36935
611.58343
611.71121
611.91751
612.09023
612.24865
612.54679
612.64504
612.74814
612.78670
612.86518
613.20854
613.48947
614.01548
614.11438
614.21047
614.42065
614.64304
614.86927
615.02761
615.11915
615.23009
615.40559
615.53240
615.89357
615.97782
616.19396
616.27590
616.40288
616.59903
616.73429
616.88662
617.04601
617.32572
617.47312
617.56316
617.76737
618.02666
618.11690
618.23192
618.32030
618.60780
618.76065
618.90088
619.07622
619.21515
619.35350
619.54952
619.74969
619.98703
620.19460
620.38995
620.54766
620.71334
620.78657
620.93639
621.06450
621.20177
621.32978
621.52000
621.86184
622.00534
622.21450
622.40957
622.50969
622.60957
622.95358
623.10142
623.17250
623.48335
623.57584
623.67734
623.81647
623.98371
624.19516
624.42098
624.71829
624.85229
624.97118
625.17542
625.23261
625.39846
625.56163
625.62751
625.71344
625.79681
625.87870
626.11569
626.24577
626.37921
626.48410
626.69652
626.86443
626.93897
627.06122
627.25182
627.37685
627.50170
627.64426
627.80981
628.00435
628.14332
628.43177
628.63919
628.83703
629.11160
629.24316
629.35884
629.45806
629.51414
629.58951
629.73978
629.91253
630.09336
630.31146
630.47080
630.59479
630.78527
630.87408
631.01364
631.11459
631.21624
631.50314
631.67389
632.04826
632.14567
632.35577
632.69734
632.78215
633.22104
633.29929
633.41961
633.75793
633.85142
634.07268
634.20170
634.45930
634.66296
634.92703
635.05728
635.32560
635.66576
635.79483
635.99769
636.18990
636.28808
636.43456
636.58872
636.79413
637.04318
637.25786
637.40243
637.69872
637.82209
638.02855
638.32404
638.45179
638.74947
638.87422
639.09631
639.27942
639.34436
639.48675
639.62645
639.81864
640.20677
640.51830
640.68651
640.82905
641.21356
641.60075
642.44965
642.80878
643.32218
643.40202
643.53917
643.91285
644.25769
644.40325
644.89520
645.34555
645.50840
645.68270
645.94601
646.05403
646.25456
646.45247
646.87655
647.35540
647.46092
647.56876
647.81843
647.98995
648.49110
648.67257
648.87752
649.09990
649.21496
649.43977
649.81111
649.99417
650.26519
650.47178
650.55792
650.66304
651.00247
651.16526
651.53937
651.77822
651.90581
652.16084
652.27386
652.44170
652.54858
652.83787
653.03624
653.22317
653.56808
653.78542
653.98522
654.19974
654.35120
654.50534
654.58631
654.72760
654.83035
655.04390
655.12389
655.45448
655.77502
655.94664
656.52404
656.66404
656.84831
657.01053
657.25045
657.45095
657.81765
657.90522
658.12216
658.57351
658.81515
659.22096
659.38666
659.63106
659.73509
659.86597
659.93776
660.16588
660.59790
661.19814
661.31990
661.43932
661.56787
661.68077
661.83367
661.96318
662.06329
662.28746
662.57042
662.80829
663.18795
663.30576
663.48139
663.55763
663.65993
663.79955
664.16133
664.27668
664.41920
664.46585
664.56321
664.65939
664.85465
665.03909
665.17450
665.50597
666.00070
666.12529
666.33058
666.45776
666.71441
666.84947
667.12585
667.19060
667.27004
667.36844
667.51421
667.73388
667.92936
668.03246
668.18988
668.35658
668.46902
668.78282
669.01201
669.26388
669.53961
669.59654
669.76203
669.88102
670.11851
670.29001
670.59071
670.93345
671.15100
671.56742
671.70409
671.78533
671.98573
672.06647
672.45418
672.74184
673.19191
673.41049
673.48476
673.77388
673.93858
674.10694
674.33425
674.56864
674.67085
674.80607
674.92473
675.14333
675.20480
675.35489
675.57199
675.71487
675.83762
676.53065
676.67871
676.84814
677.03942
677.26967
677.44674
677.55898
677.71002
677.82422
677.92317
678.26005
678.37613
678.93238
679.15496
679.32077
679.52079
679.64916
679.80479
679.91236
679.94565
680.16204
680.27776
680.59551
680.71593
680.81394
680.98658
681.42797
681.66206
681.86775
681.94690
682.19938
682.33927
682.48185
682.66697
682.76176
683.42866
683.60538
683.73596
683.93294
684.20461
684.27761
684.59292
684.68955
685.10155
685.27821
685.46596
685.67767
685.81711
685.99819
686.15264
686.51798
686.61516
686.88655
687.04224
687.37425
687.53981
687.73417
687.87521
688.02180
688.21879
688.30076
688.42795
688.55224
688.68954
688.92441
689.15209
689.51496
689.66576
689.81673
690.00222
690.11768
690.38559
690.60393
690.99705
691.29245
691.72934
691.80415
691.90753
692.10058
692.16751
692.35777
692.47942
692.90792
693.14716
693.59384
693.73687
693.98806
694.07798
694.11515
694.38214
694.60868
695.01150
695.32733
695.59797
695.78293
695.96255
696.15546
696.37176
696.47375
696.58964
696.82527
696.98581
697.31696
697.49636
697.65325
697.94969
698.25026
698.41081
698.51664
698.58669
698.68800
698.75789
699.04992
699.38085
699.70575
700.09292
700.27903
700.44671
700.50695
700.89141
701.00695
701.11327
701.49221
701.62532
701.76772
701.87129
702.22718
702.48379
702.66857
702.88217
702.98983
703.45374
703.53965
703.83845
703.97392
704.15410
704.30958
704.41213
704.58042
704.74437
704.90461
705.46829
705.71625
705.90701
706.00895
706.20734
706.31866
706.49905
706.82958
707.11866
707.33818
707.69910
707.75634
707.91167
708.14918
708.29473
708.39657
708.86902
709.13431
709.41311
709.71655
709.83599
709.99351
710.09863
710.25651
710.41374
710.52978
710.82334
711.00316
711.13686
711.32253
711.76450
711.84794
712.10509
712.17938
712.31621
712.40807
712.68652
712.76357
712.90840
713.33787
713.62276
714.01125
714.18405
714.60750
714.64472
714.76854
714.89718
715.04245
715.27438
715.38832
715.74872
715.91053
716.23209
716.32105
716.76138
717.01470
717.13062
717.17588
717.35563
717.69317
717.97190
718.34542
718.50341
718.82905
719.06546
719.14138
719.33345
719.44965
720.00925
720.16935
720.36574
720.54157
720.59672
720.76269
721.05362
721.10598
721.23009
721.33728
721.45567
722.03641
722.42234
722.47405
722.66857
722.78395
723.02771
723.27595
723.54175
723.77123
723.89944
724.24403
724.34233
724.60637
724.88616
725.48582
725.74239
725.86098
726.02525
726.14488
726.39948
727.07450
727.59965
727.78928
728.10911
728.29365
728.36623
728.47213
728.56366
728.83536
728.97032
729.13937
729.29752
729.48541
729.66099
729.74840
729.83508
730.12577
730.22473
730.46948
730.65552
730.99769
731.22895
731.50585
731.74468
731.97778
732.21170
732.34001
732.45318
732.57789
732.78385
732.86387
733.01318
733.33530
733.40793
733.59250
733.74144
733.86942
733.97768
734.18536
734.38106
734.48320
734.77878
734.96310
735.23533
735.33598
735.45244
735.50179
735.81354
735.98919
736.47604
736.65333
736.92700
737.00635
737.29172
737.35549
737.66506
737.90218
738.20142
738.32604
738.44416
738.55050
738.61654
738.78019
738.94656
739.05440
739.23610
739.49742
739.72078
739.84924
739.97177
740.09899
740.37835
740.48669
740.55268
740.64070
740.87641
741.12819
741.19985
741.29170
741.69253
742.18374
742.23776
742.32803
742.53258
742.84261
743.03647
743.13890
743.16526
743.42999
743.55913
743.77132
743.95537
744.10260
744.36094
744.68984
745.00691
745.20615
745.33653
745.49255
745.72305
745.93624
746.03828
746.25664
746.65565
746.87896
747.08712
747.22129
747.33994
747.38365
747.52756
747.62118
747.73404
748.48922
748.67166
749.07780
749.44499
749.62907
749.78598
749.87404
749.98204
750.03749
750.20131
750.29590
750.44157
750.49794
750.62523
750.77352
750.94767
751.12371
751.57303
751.66213
752.19357
752.28817
752.46558
752.67136
752.75816
752.84779
753.03188
753.28288
753.36058
753.41177
753.67035
753.90515
754.15677
754.26968
754.55262
754.88812
755.09769
755.26723
755.36117
755.48866
755.60040
755.84211
755.96428
756.06590
756.37658
756.44017
756.61322
756.78411
757.04682
757.26550
757.58072
757.84651
757.93032
758.07037
758.13118
758.32267
758.57767
759.03924
759.33528
759.39154
759.49160
759.64713
759.73407
760.07219
760.16451
760.54768
760.95137
761.08658
761.23810
761.48633
761.69433
762.04201
762.18565
762.40705
762.60677
762.82071
762.92560
763.12838
763.29678
763.61148
763.85643
764.07306
764.31692
764.39306
764.53406
764.58690
764.81981
765.21020
765.35811
765.65068
765.76018
766.19646
766.33431
766.43978
766.48233
766.86772
767.02645
767.06942
767.16662
767.25520
767.34364
767.76106
767.92745
768.38343
768.45648
768.63410
768.84735
769.04526
769.15005
769.27174
769.80134
769.96521
770.18873
770.38409
770.86820
770.94208
771.07357
771.20084
771.40353
771.54326
771.61444
771.72333
771.81286
772.36533
772.55726
772.65585
772.98185
773.10828
773.16767
773.28173
773.41695
773.46588
773.71910
773.81942
774.21112
774.27560
774.42801
774.55237
774.68499
774.97219
775.12878
775.52409
775.65620
775.75593
775.91974
776.00127
776.11033
776.24963
776.42254
776.52589
776.63206
777.00448
777.20047
777.34775
777.39477
777.46591
777.83222
778.10277
778.20807
778.35761
778.48978
778.62206
778.83150
778.91150
779.17360
779.32175
779.46824
779.67496
779.91521
780.07328
780.22177
780.38648
780.55540
780.73472
780.81090
780.85792
781.07719
781.24258
781.46101
781.64182
781.91791
782.05251
782.14658
782.36337
782.43334
782.86611
782.96787
783.17667
783.36520
783.48165
783.57426
783.70699
783.95719
784.09292
784.21534
784.44033
784.54616
784.95764
785.05014
785.47516
785.82120
786.01634
786.37346
786.54248
786.65832
786.75254
786.96230
787.05085
787.59171
787.93796
788.09616
788.22056
788.40621
788.53986
788.66431
788.82754
789.18661
789.30402
789.65183
789.83455
790.08663
790.24398
790.38968
790.73908
790.89579
790.97311
791.16090
791.54341
791.79576
791.99864
792.23652
792.32495
792.47488
792.70791
792.78299
792.91168
793.07406
793.18350
793.33737
793.48986
793.60120
793.69109
793.94334
794.09878
794.26087
794.50896
794.71851
794.78708
794.94945
795.04062
795.15440
795.37937
795.67549
795.88499
796.06425
796.29292
796.39624
796.53965
796.84363
797.06325
797.26215
797.35958
797.44859
797.77059
797.95359
798.24468
798.44451
798.72245
799.21292
799.49980
799.73973
799.79813
799.92503
800.09022
800.24367
800.38981
800.46586
800.65275
800.93735
801.09269
801.19647
801.36105
801.55471
801.78372
801.95039
802.22068
802.51163
802.60307
802.69780
802.94613
803.08061
803.12981
803.40130
803.71093
804.06382
804.19156
804.27094
804.41018
804.56775
804.64332
804.92100
805.07659
805.23577
805.42203
805.61560
805.78567
805.98385
806.11699
806.15653
806.26821
806.55851
806.66450
806.79718
806.89308
807.17678
807.29504
807.49332
807.56253
807.88541
808.01435
808.15967
808.37767
808.59828
808.69800
808.81788
808.92821
809.03537
809.39225
809.73207
809.86757
810.17195
810.26158
810.47096
810.55413
810.71661
810.80736
811.18343
811.23406
811.39942
811.93608
812.24848
812.47235
812.68138
812.84103
813.08641
813.33477
813.40261
813.57204
813.67892
813.90150
814.08264
814.33774
814.60616
814.71616
814.93082
815.05102
815.15577
815.25681
815.54341
815.67417
815.86140
816.16529
816.26675
816.36514
816.59304
816.83917
817.01135
817.14982
817.24986
817.30589
817.88215
818.01891
818.50002
818.66584
818.73548
819.00256
819.14418
819.33759
819.46431
819.71557
819.81429
820.01840
820.10234
820.24779
820.55261
820.88312
820.94485
821.37921
821.47192
821.52095
821.73776
822.11522
822.21538
822.34636
822.72295
822.81412
822.95170
823.09431
823.28308
823.48704
823.64064
824.07366
824.32610
824.73692
824.90499
824.99881
825.22763
825.51453
825.88600
826.06372
826.15634
826.36061
826.66803
826.92555
826.94864
827.09055
827.52093
827.73523
827.85157
827.89738
828.09554
828.25443
828.38725
828.55316
828.90196
829.08549
829.13221
829.27381
829.46302
829.66245
829.71555
829.87106
830.04936
830.18803
830.41169
830.55387
830.62519
830.72141
831.22397
831.33723
831.41447
831.48576
831.91595
832.06129
832.34962
832.59961
832.72192
832.99859
833.24909
833.45909
833.59678
833.66736
833.70158
834.06701
834.21064
834.32444
834.59627
834.72528
834.95134
835.14508
835.33765
835.46253
835.74996
836.16513
836.69442
836.76094
837.22392
837.42813
837.68102
837.76089
838.00803
838.37614
838.60211
838.83028
838.90111
839.28882
839.42711
839.69664
840.01996
840.19944
840.30144
840.45697
840.69737
840.87592
841.22728
841.46003
841.63017
841.77107
841.86280
842.13045
842.25513
842.50129
842.85476
842.96191
843.26074
843.57004
843.67168
843.76585
843.91079
844.01329
844.19852
844.36075
844.45780
844.61345
845.05794
845.43246
845.63920
845.79058
845.88555
846.18681
846.26466
846.61248
846.84794
846.92926
847.21082
847.44999
847.54639
847.87256
848.05094
848.30616
848.60387
848.86798
849.06478
849.16361
849.51184
849.88660
850.05276
850.25394
850.51735
850.71901
851.02915
851.14504
851.46086
851.80807
851.91735
852.29084
852.42610
852.55464
852.63098
852.80482
853.26262
853.43703
853.64554
853.97003
854.09849
854.33717
854.43145
854.47706
854.77452
854.85580
854.98023
855.19827
855.37316
855.46847
855.82581
855.97691
856.32771
856.41508
856.68759
856.94674
857.02223
857.14287
857.36032
857.77503
857.89331
858.12504
858.31905
858.56125
858.69132
858.79858
858.99258
859.21575
859.52154
859.68535
859.71445
859.90673
860.03453
860.14341
860.24306
860.40605
860.60141
860.72422
860.96207
861.33317
861.66614
861.76772
861.83197
862.05902
862.19577
862.29453
862.61135
862.92165
862.98618
863.35781
863.40964
863.64219
863.84405
863.97073
864.06335
864.51920
864.76598
864.97442
865.23104
865.27185
865.35206
865.45215
865.55517
865.66126
865.75892
865.97329
866.22079
866.35592
866.68468
867.21661
867.51592
867.65181
867.84393
867.92003
868.04011
868.12271
868.44169
868.66585
868.95659
869.12806
869.44363
869.57951
869.72798
869.83147
870.10249
870.25022
870.36591
870.53769
870.86771
870.96266
871.24317
871.57991
871.63299
871.75941
871.99721
872.15525
872.31745
872.39014
872.58084
872.68401
872.82355
873.05198
873.55567
873.80975
874.03145
874.13896
874.27739
874.49652
874.56136
874.83478
874.96600
875.05823
875.17086
875.39759
875.52099
875.59548
875.76767
876.02805
876.16493
876.31150
876.34502
876.68881
876.75944
876.84988
877.13382
877.23726
877.52092
877.81204
877.86329
877.96696
878.12978
878.27432
878.40646
878.50050
878.79945
878.87079
879.09452
879.41398
879.51906
879.65152
879.77042
879.86725
879.97363
880.12775
880.20346
880.29436
880.47802
880.79018
881.03328
881.13006
881.20780
881.33401
881.63000
881.83245
882.01785
882.09877
882.20705
882.36291
882.49613
882.59965
882.66939
882.81002
882.94151
883.25114
883.54742
883.76263
883.85546
883.98415
884.18480
884.24806
884.34152
884.46383
884.60127
884.73542
884.91406
885.00215
885.16895
885.54369
885.73299
885.88556
885.95880
886.14899
886.28495
886.42525
886.54514
886.79740
886.96920
887.29530
887.45609
887.59755
887.73260
887.87572
888.01561
888.13722
888.21448
888.33075
888.47031
888.67347
888.77132
888.84523
889.01356
889.14907
889.30822
889.37817
889.48959
889.60997
889.80819
890.03247
890.39185
890.57825
890.75609
890.88509
890.96735
891.10908
891.27605
891.40544
891.50104
891.62968
891.70689
891.78213
892.08177
892.31320
892.45137
892.70687
892.93690
893.04304
893.22568
893.31721
893.39143
893.57750
893.76451
894.01827
894.12584
894.34250
894.67287
894.81038
894.93055
895.07978
895.14708
895.20480
895.39399
895.53700
895.67878
895.77065
895.86218
895.95450
896.31391
896.40311
896.51447
896.85225
897.06818
897.24559
897.38833
897.52173
897.58569
897.69123
897.99562
898.05386
898.16733
898.25946
898.41578
898.56452
898.68322
898.91630
899.00462
899.34926
899.54690
899.64303
899.84349
900.02361
900.11383
900.33902
900.47275
900.71288
900.86738
900.96874
901.35491
901.51298
901.81977
901.89096
902.05225
902.16389
902.38246
902.54723
902.70397
902.83036
902.94628
903.15528
903.25443
903.38571
903.54655
903.76585
903.87680
904.03192
904.11913
904.33489
904.41257
904.47210
904.58847
904.83982
905.19309
905.32837
905.52847
905.64555
905.89352
906.08963
906.29440
906.34051
906.47753
906.70109
906.79208
906.85931
907.04322
907.33217
907.55474
907.82816
908.02859
908.15217
908.43298
908.69848
908.75922
908.84938
908.96459
909.05869
909.20787
909.39944
909.51185
909.86413
910.23385
910.40919
910.57481
910.70641
910.92155
911.04881
911.17751
911.26374
911.56402
911.80385
912.03454
912.23467
912.38151
912.48538
912.57704
912.65319
912.81369
913.03289
913.20014
913.40521
913.51498
913.74281
913.86501
913.98221
914.47627
914.65020
914.79187
914.99911
915.13862
915.20794
915.27397
915.34067
915.41356
915.58453
915.77514
915.90041
916.24706
916.50766
916.69974
916.86140
917.03985
917.31227
917.49404
917.54130
917.70237
917.75129
917.80308
917.98850
918.15773
918.29115
918.66078
918.78733
918.94308
919.30428
919.65066
919.78459
919.96765
920.09308
920.23874
920.31340
920.67413
920.78803
920.96053
921.34911
921.45433
921.59959
921.70353
921.88135
922.15968
922.26518
922.35615
922.60407
922.73878
923.00702
923.24286
923.35521
923.42974
923.48760
923.63583
923.81234
923.88107
924.08642
924.36207
924.49515
924.62113
924.71283
924.92320
925.03013
925.18177
925.42665
925.52260
925.58301
925.68462
925.87724
925.94449
926.47867
926.65018
926.89877
927.07140
927.34060
927.50110
927.74912
927.86164
927.99217
928.07348
928.33495
928.48160
928.60698
928.90444
929.13141
929.19915
929.34984
929.53490
929.72694
930.00541
930.18405
930.33610
930.39720
930.61391
930.72432
930.97464
931.21792
931.53817
931.75225
931.91782
932.00620
932.41677
932.56299
932.63121
932.70197
932.81729
932.97501
933.44521
933.68530
933.88907
934.23426
934.39370
934.81677
934.90166
935.04358
935.27940
935.48849
935.62678
935.71275
935.85599
935.97324
936.08362
936.18749
936.69777
936.83690
937.02997
937.14024
937.27781
937.60755
937.69138
937.83811
937.89630
938.07288
938.37204
938.47586
938.64972
938.80488
938.97162
939.16480
939.30422
939.41284
939.49372
939.61547
939.80582
939.97319
940.13767
940.25549
940.50964
940.57474
940.83503
940.95876
941.15293
941.40524
941.46813
941.55985
941.69830
941.82399
941.88962
942.21096
942.27285
942.65393
943.00920
943.36563
943.46085
943.63290
943.78121
943.81243
943.98490
944.22578
944.52298
944.61725
944.70052
944.97640
945.28692
945.51912
945.66651
945.83686
945.98223
946.04397
946.13122
946.33633
946.51738
946.67012
946.82697
947.06420
947.22629
947.45412
947.53525
947.62270
947.89412
948.07574
948.22672
948.36742
948.43505
948.56094
948.63508
948.76086
949.01968
949.18294
949.28419
949.49020
949.61374
949.80258
950.18411
950.35266
950.41862
950.58260
950.73191
950.76328
950.82465
950.90470
951.09675
951.24365
951.45312
951.63381
951.78748
952.02810
952.21375
952.37436
952.65231
952.75404
952.86700
953.08517
953.15661
953.36072
953.48102
953.87402
954.09884
954.22796
954.48054
954.66823
954.73401
954.91012
954.96959
955.06876
955.13538
955.30494
955.40850
955.46879
956.09319
956.19611
956.40557
956.62730
956.80209
956.92673
957.09901
957.30338
957.39257
957.44307
957.52261
957.67528
957.79129
958.05897
958.36200
958.48164
958.67541
958.91210
959.10394
959.18269
959.26638
959.47148
959.60238
959.68074
959.75933
959.93424
960.05583
960.20750
960.42933
960.71064
960.82784
961.02188
961.08969
961.29726
961.61388
961.81543
962.05549
962.27830
962.47669
962.67972
963.01409
963.18642
963.34803
963.77396
963.97948
964.07510
964.16564
964.31148
964.38376
964.59262
964.73132
965.04454
965.21029
965.45260
965.65388
965.76622
965.90245
966.12508
966.35222
966.47948
966.60871
966.74664
966.84495
967.00493
967.26428
967.43974
967.58292
967.69193
967.77580
967.87493
968.01417
968.12615
968.16092
968.33280
968.52107
968.72715
968.95206
969.08450
969.25513
969.37407
969.56732
969.76055
969.82005
969.89363
970.13927
970.31084
970.70676
970.89479
971.00988
971.26081
971.39494
971.65959
972.07560
972.17664
972.63416
972.97710
973.15737
973.33050
973.67154
973.83821
973.92820
974.08158
974.27308
974.39804
974.45709
974.68063
974.84638
975.23993
975.42913
975.55278
975.63453
975.92841
976.11478
976.45459
976.75426
977.09874
977.26420
977.38663
977.53224
977.68105
977.81640
978.03908
978.15900
978.47509
978.64813
978.85776
979.08683
979.31581
979.37835
979.50570
979.63762
980.01932
980.14767
980.25495
980.50068
980.80816
981.16362
981.72053
981.97994
982.20581
982.26785
982.36582
982.87025
983.19655
983.51336
983.72948
984.13540
984.54904
984.62408
984.79504
984.98459
985.46348
985.62685
985.82646
985.98927
986.08485
986.36789
986.53759
986.70168
986.90107
987.07026
987.29730
987.35767
987.43360
987.62136
987.82799
987.87810
988.05306
988.33573
988.55198
988.85263
988.99203
989.11641
989.23945
989.38437
989.62612
989.68904
989.79661
990.02324
990.19147
990.26532
990.41871
990.54302
990.75524
990.92467
991.31897
991.42470
991.48817
991.61714
991.72171
991.92753
992.08374
992.30717
992.43825
992.49951
992.60476
992.69819
992.90865
993.09267
993.18815
993.38700
993.51699
993.78415
993.98742
994.18190
994.40895
994.46314
994.61123
994.79591
994.94382
995.19445
995.26430
995.37309
995.52000
995.73881
995.97885
996.15577
996.20883
996.41219
996.62468
996.97679
997.41772
997.63227
997.85256
998.10357
998.19323
998.33006
998.60360
998.65663
998.96570
999.14276
999.28425
999.38182
999.75150
999.80107
999.95869
1000.09987
1000.29641
1000.39438
1000.45782
1000.61422
1000.81898
1000.95359
1001.10190
1001.36563
1001.50259
1001.89900
1002.30878
1002.48486
1002.57782
1002.73935
1003.11208
1003.29470
1003.54746
1003.85231
1004.16468
1004.32157
1004.38772
1004.62954
1004.69269
1005.00988
1005.09721
1005.25185
1005.58033
1005.64800
1005.99678
1006.13274
1006.37300
1006.67570
1006.79117
1006.91358
1007.10938
1007.21346
1007.31930
1007.56138
1007.65925
1007.98419
1008.08419
1008.13392
1008.29502
1008.65194
1008.70821
1008.75819
1008.90173
1009.02892
1009.13075
1009.37682
1009.44456
1009.52162
1009.70070
1010.09737
1010.35779
1010.82191
1011.00208
1011.25879
1011.52648
1011.64764
1011.76670
1012.10457
1012.36495
1012.43386
1012.63327
1012.84365
1012.95118
1013.16550
1013.60308
1013.68676
1014.27230
1014.43399
1014.62974
1014.74282
1014.83010
1014.99119
1015.32667
1015.60775
1015.94897
1016.08922
1016.17624
1016.37512
1016.45685
1016.59537
1016.79289
1016.87216
1017.09606
1017.59640
1017.76577
1017.85855
1018.08067
1018.20542
1018.46704
1018.73234
1018.82974
1018.96342
1019.23285
1019.34755
1019.45919
1019.91006
1020.04287
1020.11350
1020.34233
1020.52997
1020.65728
1021.21697
1021.47083
1021.61397
1021.93435
1021.98715
1022.27528
1022.56168
1022.59166
1022.97411
1023.08130
1023.63175
1023.79148
1024.09161
1024.13911
1024.47403
1024.63204
1024.76299
1025.04649
1025.32862
1025.67536
1026.17607
1026.27039
1026.47859
1026.73732
1026.86412
1026.95144
1027.20849
1027.53203
1027.80628
1027.91638
1028.22278
1028.32404
1028.62409
1028.72655
1029.04443
1029.14178
1029.23835
1029.48983
1029.93705
1030.08091
1030.13406
1030.30384
1030.81044
1031.02326
1031.27897
1031.34735
1031.56041
1031.66243
1031.90272
1032.09553
1032.21060
1032.49821
1032.56400
1032.75605
1033.24520
1033.47119
1033.62786
1033.72747
1033.89091
1034.22129
1034.32497
1034.50340
1034.66589
1034.87443
1035.33725
1035.41268
1035.66543
1035.75379
1035.91324
1036.04869
1036.37713
1036.53551
1036.69028
1037.09476
1037.20199
1037.49139
1037.60465
1037.84210
1038.18606
1038.28434
1038.40997
1038.47836
1038.83367
1038.98237
1039.18532
1039.44533
1039.59148
1039.73899
1040.02669
1040.13509
1040.26748
1040.33232
1040.72305
1040.82278
1041.03205
1041.16556
1041.40599
1041.59603
1041.76118
1041.90045
1041.99937
1042.22636
1042.31612
1042.36282
1042.52280
1042.75794
1043.09822
1043.23677
1043.42842
1043.58342
1043.70950
1043.77093
1043.89169
1044.03925
1044.29537
1044.70102
1044.79080
1044.85309
1045.01417
1045.16662
1045.31798
1045.39430
1045.47337
1045.91354
1046.00150
1046.47494
1046.62080
1046.91586
1047.20817
1047.47634
1047.77010
1048.15336
1048.22344
1048.46902
1048.89739
1049.06202
1049.42978
1049.69140
1049.74068
1050.09397
1050.58604
1050.66273
1050.69223
1050.81101
1050.89758
1051.02043
1051.09108
1051.31944
1051.40905
1051.50216
1052.03262
1052.17067
1052.24339
1052.63373
1052.88804
1053.04226
1053.22946
1053.26664
1053.43809
1053.86655
1053.93281
1054.30856
1054.46118
1054.59614
1054.79426
1054.99845
1055.10861
1055.24527
1055.39387
1055.58562
1055.77893
1055.88110
1056.05707
1056.36528
1056.44703
1056.52330
1056.70077
1056.86340
1057.04442
1057.17694
1057.24161
1057.66406
1057.70304
1057.81191
1057.97343
1058.17517
1058.31535
1058.53229
1058.59699
1058.66853
1058.97899
1059.12067
1059.19531
1059.31792
1059.51310
1059.78312
1060.01044
1060.44892
1060.65986
1060.79965
1060.99907
1061.04808
1061.32618
1061.57285
1061.70446
1061.87281
1062.33617
1062.47633
1062.75273
1062.82012
1062.91969
1063.09912
1063.25682
1063.84752
1063.92902
1064.21343
1064.34692
1064.74037
1064.80745
1064.95564
1065.24395
1065.31677
1065.54398
1065.59487
1065.68924
1066.18633
1066.37070
1066.62939
1066.84148
1066.93233
1067.27569
1067.43053
1067.75751
1067.94988
1068.29702
1068.38427
1068.48901
1068.69387
1068.75387
1068.99409
1069.34006
1069.71859
1069.86902
1070.20005
1070.31450
1070.38910
1070.84621
1070.92029
1071.41858
1071.59504
1071.83535
1071.97929
1072.31708
1072.40932
1072.51252
1072.89950
1073.19294
1073.31969
1073.48337
1073.64789
1073.96654
1074.08133
1074.40230
1074.46754
1074.58947
1074.79585
1074.98672
1075.16972
1075.26719
1075.46275
1075.61159
1075.72891
1075.91141
1076.37901
1076.47798
1076.88237
1076.98383
1077.22709
1077.50235
1077.69663
1077.98240
1078.24356
1078.49155
1078.66121
1078.79241
1078.90114
1079.14290
1079.30451
1079.39734
1079.46828
1079.71582
1079.77841
1080.10296
1080.38639
1080.42212
1080.46686
1080.59290
1080.93176
1081.05214
1081.26747
1081.58232
1081.68025
1081.82585
1081.98623
1082.16111
1082.23861
1082.51480
1082.64084
1082.73641
1082.80640
1082.88530
1083.28677
1083.68232
1083.83403
1084.16082
1084.21242
1084.35125
1084.53882
1084.66207
1084.76564
1085.02104
1085.41754
1085.60659
1085.76274
1085.91728
1085.99012
1086.49675
1086.62119
1086.84045
1087.24008
1087.40478
1087.63781
1087.70814
1087.78160
1087.90609
1087.98436
1088.13594
1088.19422
1088.37649
1088.45072
1088.60110
1088.80530
1089.14350
1089.55770
1089.63395
1089.70755
1089.85115
1090.04628
1090.25965
1090.33304
1090.79434
1090.90742
1091.14754
1091.33623
1091.48025
1091.80636
1091.84795
1091.97806
1092.21395
1092.39488
1092.88763
1093.14571
1093.23537
1093.33085
1093.55119
1093.61963
1093.69720
1093.77113
1094.06060
1094.23695
1094.45757
1094.76961
1094.91929
1095.22320
1095.52971
1095.68621
1095.89603
1096.08077
1096.20369
1096.55247
1096.96378
1097.05906
1097.21881
1097.52829
1097.67970
1097.80075
1097.92501
1098.39894
1098.54692
1098.76762
1098.93674
1099.15818
1099.53038
1099.59395
1099.89808
1100.02564
1100.10772
1100.25864
1100.51136
1100.57678
1101.08579
1101.23133
1101.43254
1101.71684
1101.88618
1102.05120
1102.30138
1102.35881
1102.43436
1102.59031
1102.71268
1102.86472
1103.08389
1103.21671
1103.38054
1103.73573
1104.03144
1104.24551
1104.47961
1104.69575
1104.86122
1105.23337
1105.54113
1105.75747
1105.94202
1106.20963
1106.28068
1106.58156
1106.78142
1106.99270
1107.11503
1107.59155
1107.69029
1108.22001
1108.45477
1108.85074
1109.04227
1109.20901
1109.34764
1109.61261
1109.85399
1109.99692
1110.05750
1110.48175
1110.59545
1110.81572
1110.96303
1111.11536
1111.57084
1111.90207
1112.06623
1112.58984
1112.79115
1112.86824
1113.24892
1113.33236
1113.83464
1113.89314
1114.05618
1114.45952
1114.79146
1114.89760
1115.08150
1115.14972
1115.26009
1115.45242
1115.60317
1115.99438
1116.05234
1116.16979
1116.57078
1116.74911
1116.87589
1116.98857
1117.14876
1117.39726
1117.48514
1117.78718
1118.00608
1118.20066
1118.35494
1118.64151
1118.76516
1119.02359
1119.17238
1119.23726
1119.46671
1119.67731
1119.94003
1120.13863
1120.50929
1120.56310
1121.06270
1121.14618
1121.33264
1121.55503
1121.71029
1121.78859
1121.94610
1122.02852
1122.23982
1122.39319
1122.54753
1122.85279
1122.99462
1123.16472
1123.27122
1123.33961
1123.42540
1123.53411
1123.69051
1123.87388
1124.05938
1124.14948
1124.48750
1124.66852
1124.79626
1124.95409
1125.15483
1125.41676
1125.48577
1125.79792
1125.97539
1126.05711
1126.18503
1126.46583
1126.57649
1126.86136
1127.11657
1127.26804
1127.43970
1127.52149
1127.73516
1127.95420
1128.11603
1128.20852
1128.52186
1129.08702
1129.35339
1129.53847
1129.94837
1130.02556
1130.28128
1130.61012
1130.79676
1130.92801
1131.02508
1131.26045
1131.47100
1131.68446
1131.88267
1132.23515
1132.37251
1132.55837
1132.64090
1132.90249
1132.98513
1133.53707
1133.75632
1133.87705
1133.95041
1134.22645
1134.32375
1134.49427
1134.62467
1134.73377
1135.30532
1135.38675
1135.58475
1135.70175
1135.86994
1136.16389
1136.24088
1136.38002
1136.54302
1136.66509
1136.86147
1137.04945
1137.10955
1137.38567
1137.60576
1137.82881
1137.98262
1138.29390
1138.39464
1138.62286
1138.70878
1138.81889
1139.10755
1139.22280
1139.31323
1139.53327
1139.74109
1139.92478
1140.01177
1140.10230
1140.20607
1140.39426
1140.54741
1140.92155
1141.08064
1141.42023
1141.53492
1141.84916
1142.16730
1142.29657
1142.41318
1142.55595
1142.68316
1142.77553
1143.19804
1143.24696
1143.49156
1143.64122
1144.03647
1144.14357
1144.23449
1144.61105
1144.72029
1144.76678
1145.10656
1145.17155
1145.21267
1145.48387
1145.64704
1145.76657
1145.95547
1146.07786
1146.15366
1146.19878
1146.41957
1146.68947
1146.88170
1146.98001
1147.01334
1147.22257
1147.40634
1147.45425
1147.57630
1147.65908
1147.74724
1147.83108
1148.03064
1148.37192
1148.51530
1148.68719
1148.93041
1149.18094
1149.41787
1149.54111
1149.67945
1149.95060
1150.05420
1150.20234
1150.36625
1150.53289
1150.76498
1150.79625
1151.08334
1151.31920
1151.42042
1151.74574
1151.84100
1151.98611
1152.19635
1152.36339
1152.45849
1152.52641
1152.66907
1152.91493
1153.01363
1153.09716
1153.39340
1153.55102
1153.79907
1153.87940
1154.02177
1154.27188
1154.35363
1154.43062
1154.56114
1154.69568
1154.77755
1154.92340
1155.06598
1155.29681
1155.35944
1155.58506
1155.69527
1155.89258
1156.06905
1156.36125
1156.47692
1156.65587
1156.88147
1157.09268
1157.27080
1157.40550
1157.48894
1157.63222
1157.85687
1158.07700
1158.29406
1158.64167
1158.73278
1158.79040
1158.91638
1159.05508
1159.14861
1159.28728
1159.37411
1159.49518
1159.71125
1159.83324
1159.93310
1160.01508
1160.24410
1160.42123
1160.59609
1160.77169
1160.84317
1160.96321
1161.07376
1161.19121
1161.26288
1161.45526
1161.52801
1161.65264
1161.80381
1161.90097
1162.31596
1162.48921
1162.66788
1162.93825
1163.01420
1163.16168
1163.25787
1163.62467
1163.67207
1163.77637
1163.97745
1164.05168
1164.12877
1164.26170
1164.40058
1164.56551
1164.75392
1164.96284
1165.08697
1165.19937
1165.30852
1165.42322
1165.58801
1165.68340
1165.93903
1166.22808
1166.40036
1166.71478
1166.98741
1167.08311
1167.27386
1167.31163
1167.41294
1167.52065
1167.81757
1168.23000
1168.41032
1168.54962
1168.78675
1168.85628
1169.19704
1169.26566
1169.34781
1169.60225
1169.67375
1169.81982
1170.01007
1170.35070
1170.47308
1170.61378
1170.76070
1170.88302
1170.93962
1171.01416
1171.17445
1171.26693
1171.34970
1171.45637
1171.58168
1171.68252
1171.84377
1171.98558
1172.06075
1172.31617
1172.41074
1172.52032
1172.65260
1172.78347
1172.89336
1173.01599
1173.20520
1173.29929
1173.51439
1173.74578
1174.03926
1174.22016
1174.42207
1174.55932
1174.74537
1174.84955
1174.92128
1175.04494
1175.24367
1175.34533
1175.46332
1175.79471
1175.86868
1176.12122
1176.46145
1176.55118
1176.69349
1176.88382
1177.01492
1177.12177
1177.38065
1177.54498
1177.58254
1177.87388
1177.99417
1178.12694
1178.20875
1178.48313
1178.62191
1178.75716
1179.00973
1179.16346
1179.34781
1179.51804
1179.69141
1179.92365
1180.15663
1180.29051
1180.40129
1180.74542
1180.93467
1181.14511
1181.30299
1181.46615
1181.56946
1181.85295
1182.02693
1182.12245
1182.20456
1182.25785
1182.44336
1182.68476
1182.81669
1182.92609
1183.10080
1183.24981
1183.30626
1183.37941
1183.44144
1183.54884
1183.70629
1184.00573
1184.14860
1184.31091
1184.42230
1184.57588
1184.76363
1185.01406
1185.14073
1185.20567
1185.35607
1185.41313
1185.58628
1185.69291
1185.83131
1185.97654
1186.25074
1186.41316
1186.70393
1186.95681
1187.07217
1187.20039
1187.34377
1187.43231
1187.55958
1187.69028
1187.82776
1187.92352
1187.97818
1188.04364
1188.22853
1188.35701
1188.53992
1188.66135
1188.82936
1188.92385
1189.06142
1189.20205
1189.45628
1189.61022
1189.75535
1189.86699
1190.23547
1190.38081
1190.49807
1190.79935
1191.07901
1191.19453
1191.32496
1191.48832
1191.67381
1191.81895
1191.90730
1192.09628
1192.34726
1192.50937
1192.65390
1192.84195
1193.00255
1193.10820
1193.17443
1193.72704
1194.12433
1194.33754
1194.42245
1194.62977
1194.72109
1194.83929
1195.02733
1195.15165
1195.26255
1195.36032
1195.52443
1195.61100
1195.70885
1196.01715
1196.07292
1196.22718
1196.52662
1196.74019
1196.94444
1197.08578
1197.22610
1197.54804
1197.78794
1197.92169
1198.16374
1198.28454
1198.36969
1198.52790
1198.70307
1198.93917
1199.11987
1199.20113
1199.37965
1199.50089
1199.65092
1199.88754
1200.06708
1200.20436
1200.26680
1200.52318
1200.72666
1200.90704
1201.02089
1201.15386
1201.26105
1201.41405
1201.53348
1201.81867
1201.91839
1202.11874
1202.29299
1202.41582
1202.60559
1202.70587
1202.90974
1203.07916
1203.20638
1203.28085
1203.47532
1203.65695
1203.76945
1203.83282
1203.94635
1204.17785
1204.27059
1204.47895
1204.53733
1204.61764
1204.75683
1204.83768
1205.05429
1205.38779
1205.51641
1205.76105
1205.95935
1206.06934
1206.18734
1206.39396
1206.50256
1206.71708
1206.83721
1206.92235
1206.98753
1207.17276
1207.29940
1207.47999
1207.60292
1207.81952
1207.93566
1208.10732
1208.30524
1208.45565
1208.76148
1208.95794
1209.10313
1209.22634
1209.31493
1209.38548
1209.45032
1209.59331
1209.78367
1209.95451
1210.05627
1210.17142
1210.32790
1210.43395
1210.56452
1210.71358
1211.01205
1211.13870
1211.30805
1211.42829
1211.59733
1211.71542
1211.93496
1212.02853
1212.21991
1212.37546
1212.51945
1212.57037
1212.70770
1212.76968
1212.95941
1213.06293
1213.20021
1213.35293
1213.50835
1213.67271
1213.74696
1213.89897
1214.14406
1214.21838
1214.32428
1214.48824
1214.78112
1214.86075
1215.02468
1215.26680
1215.40286
1215.53034
1215.76552
1215.87483
1216.10466
1216.21487
1216.31309
1216.43251
1216.56248
1216.74508
1216.89519
1217.06945
1217.32834
1217.66266
1217.74233
1217.92592
1218.16039
1218.32027
1218.37834
1218.55507
1218.63340
1218.77988
1218.92491
1218.97501
1219.05890
1219.16708
1219.35045
1219.51671
1219.74734
1219.84757
1219.95450
1220.07296
1220.19597
1220.40845
1220.69374
1220.81997
1220.94145
1221.21210
1221.29310
1221.38447
1221.51615
1221.70409
1221.77068
1221.94099
1222.32488
1222.42943
1222.66882
1222.73319
1222.93345
1223.01509
1223.16653
1223.26445
1223.38766
1223.50764
1223.62886
1223.88209
1223.98471
1224.13485
1224.34420
1224.43295
1224.50295
1224.73234
1224.89103
1224.95835
1225.09449
1225.24200
1225.39421
1225.50565
1225.64926
1225.74134
1225.85512
1225.97317
1226.08932
1226.26795
1226.36754
1226.50886
1226.69931
1226.80960
1226.97963
1227.17269
1227.32175
1227.46222
1227.73004
1227.83977
1227.91941
1228.03744
1228.18714
1228.49459
1228.62023
1228.77725
1228.89033
1228.99856
1229.16820
1229.23889
1229.34407
1229.42755
1229.75141
1229.83364
1229.93470
1230.04069
1230.27486
1230.55154
1230.71360
1230.86271
1231.07367
1231.16664
1231.31273
1231.44025
1231.60885
1231.73365
1231.96626
1232.13263
1232.31215
1232.43241
1232.60164
1232.78799
1232.93805
1233.04438
1233.22067
1233.33405
1233.37464
1233.58303
1233.67628
1233.86316
1234.25368
1234.46282
1234.63285
1234.91315
1235.03525
1235.13279
1235.32915
1235.49418
1235.54314
1235.71173
1235.79148
1236.02075
1236.12581
1236.19587
1236.26738
1236.45996
1236.60580
1236.68853
1236.75926
1236.87179
1237.05543
1237.23845
1237.40184
1237.49275
1237.59474
1237.66429
1237.95091
1238.05787
1238.10211
1238.20964
1238.34921
1238.53317
1238.67536
1238.86255
1239.03942
1239.13772
1239.24045
1239.34292
1239.46364
1239.57468
1239.77152
1239.81379
1239.85511
1239.95656
1240.09783
1240.19576
1240.31154
1240.46811
1240.55650
1240.85992
1240.96725
1241.02987
1241.21297
1241.26892
1241.38685
1241.55546
1241.70843
1241.83422
1241.96964
1242.29639
1242.69394
1242.82443
1242.95567
1243.15936
1243.28199
1243.43403
1243.48746
1243.58577
1243.69050
1243.90335
1243.98729
1244.07246
1244.22877
1244.30957
1244.39351
1244.53410
1244.65832
1244.92548
1244.97455
1245.21528
1245.25321
1245.43579
1245.58209
1245.68618
1245.80520
1245.93020
1246.05658
1246.22420
1246.31502
1246.44207
1246.71838
1246.90289
1247.04225
1247.11169
1247.26209
1247.39059
1247.54169
1247.73412
1247.81815
1247.97779
1248.05491
1248.16218
1248.43958
1248.53432
1248.64502
1248.72285
1248.80834
1248.93864
1249.01065
1249.15000
1249.29996
1249.58834
1249.69732
1249.78015
1250.11121
1250.31010
1250.40788
1250.71688
1250.81435
1250.87231
1250.99978
1251.18748
1251.43278
1251.48791
1251.62483
1252.05809
1252.17093
1252.31380
1252.41198
1252.58930
1252.70413
1252.80137
1252.94781
1253.02620
1253.11788
1253.27647
1253.58147
1253.78243
1254.04174
1254.12898
1254.26344
1254.34251
1254.54784
1254.60649
1254.72833
1254.99877
1255.14513
1255.26056
1255.59210
1255.74512
1256.04780
1256.19815
1256.34340
1256.45499
1256.56165
1256.67811
1256.80032
1256.91011
1257.07804
1257.23026
1257.41544
1257.60682
1257.82121
1258.01609
1258.10330
1258.30531
1258.34325
1258.54485
1258.68441
1258.83974
1258.96579
1259.04420
1259.22441
1259.32480
1259.49566
1259.62479
1259.82064
1259.98707
1260.14683
1260.24933
1260.38505
1260.54072
1260.60819
1260.69577
1260.84217
1261.10523
1261.22694
1261.41949
1261.53908
1261.66700
1261.91235
1262.01115
1262.05895
1262.17671
1262.38013
1262.51791
1262.66491
1262.79954
1262.99553
1263.08033
1263.25625
1263.39955
1263.49592
1263.63331
1263.70731
1263.80909
1263.94483
1264.06698
1264.15138
1264.23374
1264.41417
1264.57458
1265.00137
1265.05898
1265.13724
1265.60600
1265.83234
1265.98098
1266.13941
1266.30631
1266.44305
1266.63404
1266.71421
1266.82794
1266.91856
1267.08947
1267.17462
1267.56406
1267.63406
1267.66835
1267.81271
1268.04041
1268.21963
1268.34683
1268.59073
1268.68761
1268.93040
1269.02632
1269.17111
1269.51987
1269.67512
1269.84022
1269.96967
1270.10135
1270.18610
1270.32186
1270.41484
1270.55798
1270.79066
1270.97040
1271.08915
1271.22901
1271.42395
1271.62514
1271.80316
1271.91209
1272.03323
1272.12441
1272.31096
1272.44057
1272.61179
1272.81818
1272.84410
1273.01781
1273.18596
1273.35216
1273.60652
1273.81637
1273.88614
1273.96078
1274.05666
1274.14625
1274.26901
1274.37969
1274.51679
1274.68269
1274.83143
1275.00846
1275.12017
1275.24647
1275.36748
1275.56885
1275.74003
1275.89698
1275.98356
1276.05086
1276.09707
1276.36210
1276.48163
1276.59792
1276.92815
1277.05669
1277.21127
1277.38288
1277.49560
1277.69484
1277.86810
1277.96695
1278.14558
1278.31909
1278.50008
1278.74632
1278.98759
1279.17936
1279.45237
1279.52638
1279.66153
1279.74588
1279.78539
1280.18781
1280.23235
1280.37887
1280.74361
1280.81417
1280.92234
1281.03572
1281.22003
1281.35168
1281.47411
1281.65604
1282.00350
1282.30206
1282.61892
1282.72405
1282.83776
1283.07037
1283.23490
1283.60439
1283.77357
1284.02789
1284.15143
1284.32223
1284.51598
1284.69529
1284.78236
1284.93427
1285.05771
1285.14175
1285.22678
1285.31238
1285.38270
1285.50187
1285.60604
1285.76241
1285.89948
1286.05879
1286.26345
1286.37966
1286.46392
1286.52314
1286.77384
1287.06468
1287.26595
1287.53756
1287.77404
1287.84473
1287.92497
1288.01152
1288.10825
1288.23876
1288.35349
1288.47966
1288.70267
1289.04923
1289.24581
1289.43435
1289.48278
1289.66048
1289.83146
1289.96826
1290.08342
1290.19974
1290.29906
1290.56534
1290.65266
1290.88033
1291.05619
1291.17087
1291.35498
1291.57923
1291.70234
1291.85702
1292.02001
1292.22175
1292.30050
1292.42019
1292.64015
1292.79547
1293.00394
1293.17434
1293.37380
1293.50470
1293.80117
1293.92027
1294.03063
1294.14763
1294.24504
1294.36352
1294.47335
1294.59633
1294.70508
1294.86483
1295.01101
1295.28883
1295.39588
1295.56173
1295.69645
1295.90580
1296.00896
1296.15076
1296.45875
1296.90924
1297.06416
1297.26397
1297.41673
1297.64045
1297.72207
1297.81747
1297.97087
1298.03252
1298.10708
1298.35290
1298.43126
1298.64879
1298.99339
1299.47276
1299.57225
1299.70663
1299.83424
1299.97216
1300.18293
1300.30759
1300.49401
1300.67226
1300.89386
1301.05741
1301.28712
1301.43042
1301.51697
1302.04680
1302.47467
1302.60262
1302.66807
1302.76759
1302.89174
1303.41742
1303.50759
1303.63179
1304.02410
1304.14889
1304.26156
1304.54412
1304.99071
1305.23347
1305.53544
1305.73006
1305.91468
1306.10402
1306.29334
1306.72372
1306.78281
1306.87860
1307.16308
1307.26702
1307.91860
1307.99603
1308.26257
1308.49493
1308.78960
1308.96683
1309.24096
1309.64126
1309.73758
1309.83491
1309.95243
1310.09064
1310.21404
1310.37148
1310.49159
1310.70627
1311.12475
1311.43439
1311.66344
1311.95581
1312.12336
1312.22302
1312.29871
1312.58455
1312.70536
1313.35607
1313.45677
1313.60367
1313.79785
1313.86809
1314.13764
1314.27045
1314.53446
1314.67887
1314.87128
1315.07574
1315.33316
1315.44144
1315.56970
1315.72898
1316.11626
1316.29755
1316.52482
1316.96474
1317.02958
1317.17524
1317.26272
1317.54741
1317.60692
1317.77782
1318.09066
1318.38705
1318.57863
1318.66758
1318.91492
1318.99039
1319.06363
1319.22470
1319.35565
1319.46932
1319.59037
1319.68837
1319.97638
1320.23977
1320.47761
1320.65771
1320.75583
1320.85439
1320.99146
1321.06345
1321.24790
1321.38685
1321.65475
1321.98553
1322.18469
1322.31707
1322.51532
1322.77705
1322.92477
1323.02681
1323.22533
1323.25780
1323.39633
1323.45800
1323.60657
1323.79079
1323.95773
1324.46086
1324.62071
1324.74249
1325.01769
1325.16166
1325.58245
1325.86370
1326.23403
1326.41806
1326.63408
1326.82256
1326.91404
1327.47585
1327.66914
1327.78427
1327.93836
1328.20832
1328.31797
1328.77394
1329.02105
1329.21556
1329.28666
1329.43426
1329.49187
1329.59966
1329.88158
1330.04636
1330.58653
1330.78257
1330.90215
1331.03540
1331.19279
1331.44832
1331.76951
1331.84624
1332.03083
1332.13203
1332.45869
1332.59086
1332.80223
1332.89791
1333.12683
1333.25950
1333.34183
1333.72765
1333.91453
1334.20620
1334.41299
1334.47252
1334.62241
1334.71539
1334.82475
1334.98281
1335.15273
1335.28108
1335.75638
1336.12091
1336.36545
1336.45002
1336.54293
1336.69594
1336.79598
1337.02423
1337.20427
1337.35465
1337.55173
1337.71652
1337.83350
1337.98253
1338.05945
1338.22745
1338.35162
1338.56742
1338.86523
1339.20983
1339.36953
1339.51603
1339.74175
1339.87624
1340.00835
1340.07808
1340.23719
1340.31047
1340.43136
1340.67211
1340.76494
1340.97632
1341.23107
1341.54332
1341.69388
1341.83209
1341.98781
1342.18621
1342.24000
1342.32106
1342.41744
1342.62425
1342.75940
1342.85652
1342.91497
1343.27216
1343.40217
1343.48843
1343.64698
1343.75217
1343.99023
1344.12899
1344.32826
1344.46835
1344.59834
1344.77859
1344.93851
1345.00323
1345.11382
1345.20402
1345.33274
1345.52630
1345.86601
1345.95939
1346.02708
1346.27714
1346.43032
1346.48881
1346.61816
1346.70494
1346.84164
1347.12343
1347.39049
1347.63909
1347.83782
1347.97229
1348.00779
1348.16869
1348.22585
1348.38265
1348.63455
1348.68614
1348.84749
1349.11092
1349.21721
1349.29511
1349.42075
1349.63587
1349.75682
1349.91579
1350.22447
1350.38216
1350.45533
1350.56200
1350.66773
1350.85605
1351.42317
1351.61478
1351.78220
1352.07181
1352.17739
1352.28246
1352.39143
1352.54102
1352.91114
1353.22776
1353.37814
1353.50861
1353.72602
1353.84105
1354.07878
1354.28702
1354.37855
1354.51797
1354.61191
1354.80591
1354.91130
1355.10243
1355.16597
1355.26735
1355.47209
1355.68748
1355.75068
1355.92270
1356.22063
1356.31980
1356.38604
1356.55669
1356.60997
1356.92640
1357.02167
1357.23133
1357.78230
1357.96297
1358.27138
1358.82618
1359.04362
1359.14961
1359.25759
1359.38539
1359.59312
1360.00974
1360.21670
1360.66658
1360.80972
1360.94543
1361.03890
1361.09636
1361.27626
1361.37213
1361.45413
1361.71003
1361.96436
1362.09973
1362.23825
1362.43192
1362.49342
1362.59649
1362.70602
1362.84380
1363.05527
1363.10688
1363.38770
1363.56415
1363.90453
1363.96636
1364.32582
1364.46174
1364.54963
1364.64647
1364.81735
1364.94377
1365.11721
1365.19328
1365.56118
1365.72647
1365.91056
1366.10041
1366.23742
1366.29666
1366.44895
1366.65442
1366.74473
1366.96621
1367.52506
1367.61058
1367.75529
1367.97752
1368.16819
1368.62256
1368.79432
1369.07457
1369.22145
1369.56412
1369.68378
1369.81000
1369.92745
1370.03618
1370.11497
1370.26348
1370.62365
1370.69368
1370.78074
1370.84523
1371.03386
1371.33125
1371.64061
1371.79399
1371.92661
1372.17388
1372.29060
1372.39230
1372.51507
1372.74887
1372.87049
1372.98102
1373.09650
1373.35144
1373.42100
1373.63284
1373.74251
1374.01474
1374.17400
1374.23570
1374.36052
1374.44445
1374.52748
1374.74900
1374.92374
1375.09885
1375.14982
1375.65539
1375.77035
1375.87368
1375.99033
1376.08803
1376.16032
1376.23005
1376.36984
1376.61432
1376.74356
1376.99259
1377.15246
1377.43226
1377.57001
1377.70918
1377.89757
1378.07792
1378.21793
1378.32595
1378.40045
1378.51646
1378.64882
1378.73644
1378.82205
1378.99464
1379.19414
1379.35839
1379.55662
1379.67260
1380.02303
1380.19310
1380.28842
1380.49419
1380.58805
1380.62079
1380.68603
1380.88061
1381.00187
1381.33825
1381.53339
1381.60692
1381.76908
1381.97745
1382.10387
1382.27618
1382.39591
1382.61417
1382.77514
1382.91757
1382.98423
1383.04168
1383.12839
1383.21094
1383.30132
1383.49655
1383.75914
1383.83356
1384.05075
1384.28686
1384.47697
1384.62061
1384.68056
1384.77531
1384.91197
1385.11519
1385.31635
1385.47791
1385.56965
1385.62540
1385.75590
1385.84982
1386.12352
1386.17537
1386.28016
1386.38809
1386.48636
1386.71722
1386.89428
1386.97805
1387.07020
1387.12916
1387.30122
1387.40692
1387.64514
1387.84898
1387.91909
1387.98400
1388.08871
1388.34370
1388.64739
1388.78973
1389.06869
1389.16488
1389.36675
1389.50185
1389.61085
1389.73105
1389.83073
1389.91984
1390.03102
1390.12936
1390.28252
1390.50288
1390.60794
1390.80664
1390.89083
1391.15547
1391.43070
1391.52004
1391.87014
1391.93685
1392.17034
1392.66218
1392.75691
1392.90767
1393.12110
1393.20629
1393.31959
1393.39570
1393.57083
1393.62101
1393.69663
1393.91628
1394.17796
1394.31781
1394.48414
1394.76872
1394.89655
1395.00487
1395.09452
1395.17865
1395.30943
1395.40244
1395.52581
1395.67481
1395.76220
1396.08841
1396.22233
1396.39076
1396.54433
1396.64687
1396.90229
1397.08749
1397.28189
1397.39771
1397.70826
1397.75576
1397.79286
1397.90534
1398.14350
1398.24954
1398.30503
1398.41905
1398.56332
1398.65785
1398.86389
1399.03314
1399.21114
1399.37934
1399.44285
1399.75180
1399.80971
:
