# Supplementary material for: Emergent decision-making behaviour and rhythm generation in a computational model of the ventromedial nucleus of the hypothalamus
Source: PLoS Comput Biol. 2019 Jun 3;15(6):e1007092. doi: 10.1371/journal.pcbi.1007092 (PMC6564049; doi:10.1371/journal.pcbi.1007092)
Supplement: S1 Dataset — Text files of the spike time data used in the paper. (ZIP) [file pcbi.1007092.s014.zip › VMN spike time data/lt1-4.txt]

'lt1-4'
:
200.14891
200.46355
200.60126
200.83368
200.93011
201.11753
201.30509
201.35668
201.63534
201.71504
201.88741
202.06606
202.20907
202.42199
202.65536
202.92775
203.20553
203.38901
203.62331
203.78570
203.95408
204.26435
204.37303
204.56426
204.83523
204.97017
205.08443
205.25895
205.47538
205.67325
205.92490
206.07315
206.36137
206.66329
206.82091
206.97596
207.25522
207.43247
207.58465
207.70842
207.79469
208.02162
208.23039
208.44230
208.65518
208.72164
208.84799
208.93967
209.12287
209.41955
209.84363
210.06039
210.19823
210.34805
210.51744
210.76464
210.93893
211.10132
211.30595
211.51502
211.68564
212.02525
212.09405
212.27320
212.67909
212.79603
212.93996
213.06746
213.35526
213.59704
213.78501
213.90538
214.13294
214.41940
214.60630
214.72565
214.89959
215.05726
215.37395
215.58733
215.75699
215.88148
216.22942
216.33738
216.62474
216.90675
216.99882
217.06698
217.14225
217.23274
217.32894
217.45416
217.66644
217.84342
218.03258
218.19173
218.37980
218.58361
218.95526
219.13849
219.38978
219.62990
219.88722
219.94675
220.09986
220.35089
220.66763
220.76060
220.98231
221.09302
221.26403
221.36637
221.61258
221.71055
221.89683
222.25306
222.41732
222.62963
222.72689
223.06245
223.35504
223.70824
223.83674
224.09277
224.38039
224.51537
224.73840
224.95863
225.10502
225.26332
225.50716
225.73441
225.88712
226.04799
226.23140
226.44231
226.56451
226.81078
226.98488
227.19237
227.47185
227.66388
227.89353
228.08595
228.23565
228.45778
228.65774
228.84201
228.98783
229.17991
229.26813
229.47261
229.62084
229.99992
230.13790
230.28284
230.49791
230.76252
230.92285
231.09140
231.36609
231.58677
231.80400
231.95565
232.10668
232.33752
232.59399
232.86443
233.10132
233.17960
233.29233
233.44273
233.60337
233.89869
234.08129
234.25905
234.31233
234.63813
234.91777
235.13764
235.28388
235.47108
235.59530
235.76815
235.90246
235.95956
236.21736
236.38097
236.54530
236.62777
236.86967
237.06418
237.27202
237.39835
237.50765
237.56873
237.85862
238.07855
238.25229
238.51274
238.67342
238.89279
239.02496
239.25984
239.46243
239.61713
239.80484
239.98408
240.36036
240.46277
240.68349
240.86560
241.05532
241.20252
241.38635
241.51022
241.71175
241.90360
242.01261
242.23805
242.35294
242.51722
242.67421
242.89769
243.10903
243.30080
243.41723
243.57466
243.70170
243.90969
244.00390
244.31798
244.48158
244.64046
244.73746
244.98292
245.21857
245.36809
245.51414
245.71768
245.92104
246.09353
246.52291
246.62120
246.90627
247.14176
247.29723
247.52125
247.67784
247.80319
248.02514
248.20029
248.47895
248.60593
248.79465
248.91432
249.25541
249.42812
249.58631
249.76517
249.96709
250.15523
250.35400
250.48309
250.83968
250.92341
251.13049
251.26620
251.55885
251.76941
251.95935
252.16109
252.33564
252.44609
252.58832
252.79606
252.99834
253.14469
253.25956
253.41947
253.71545
253.83703
254.00827
254.27109
254.59308
254.66453
254.91656
254.98070
255.18163
255.35187
255.59661
255.77837
255.93287
256.14921
256.35524
256.47784
256.57921
256.67295
256.93689
257.18755
257.42710
257.60009
257.83327
258.14535
258.35197
258.59117
258.69597
258.80831
259.07152
259.25144
259.34668
259.56264
259.76966
259.92823
260.05893
260.33249
260.57872
260.72127
261.17387
261.26125
261.39243
261.57873
261.71058
261.91352
261.99328
262.35350
262.68442
262.80185
263.02720
263.27811
263.42837
263.85705
263.96101
264.16085
264.31582
264.51305
264.72120
264.88599
265.13815
265.34208
265.52774
265.70832
265.88142
266.07603
266.19184
266.38384
266.49785
266.67153
266.86667
267.03774
267.25559
267.55070
267.64109
267.82288
268.06257
268.26889
268.60185
268.76644
268.91986
269.01970
269.26099
269.38021
269.53796
269.64162
269.76678
269.93978
270.18644
270.38171
270.46752
270.93215
271.23192
271.38034
271.52204
271.87796
271.99530
272.14699
272.27082
272.51890
272.73428
272.92795
273.20450
273.36621
273.47716
273.61349
273.87601
274.02783
274.28886
274.40627
274.69580
274.89213
275.10681
275.25395
275.52506
275.66839
275.80096
276.06428
276.13143
276.30022
276.56734
276.71728
276.80867
276.98348
277.18669
277.32040
277.41071
277.68211
277.79495
277.97108
278.31534
278.49708
278.58307
278.70055
278.97249
279.12536
279.30775
279.49048
279.66800
279.81165
279.83866
279.93606
280.11515
280.28085
280.41922
280.56140
280.69046
280.97408
281.12077
281.18072
281.45918
281.58583
281.82856
281.99546
282.21794
282.47101
282.61994
282.74344
283.00302
283.10180
283.29320
283.42004
283.67462
283.84344
284.01709
284.22715
284.33946
284.50775
284.74342
284.87602
284.99124
285.24189
285.41952
285.55691
285.71730
285.86848
285.99518
286.15330
286.29100
286.62308
286.66583
286.84804
286.94874
287.09981
287.11841
287.39593
287.55123
287.72260
287.86777
288.07618
288.27434
288.46926
288.53389
288.77226
288.94963
289.10462
289.14533
289.39722
289.53554
289.59180
289.76999
290.07959
290.21578
290.35086
290.57241
290.78609
291.06949
291.22643
291.35218
291.50156
291.65068
291.71020
291.91080
292.10452
292.23263
292.54408
292.66955
292.76965
293.02151
293.18868
293.42009
293.72328
293.91744
294.03998
294.21817
294.41167
294.54706
294.77186
294.90282
295.10035
295.27652
295.40129
295.67357
295.90210
296.11686
296.18779
296.60007
296.73433
296.85068
296.99135
297.08731
297.09832
297.13368
297.18984
297.29801
297.66054
297.69830
297.79640
298.00853
298.12932
298.24989
298.54361
298.85201
299.01121
299.25764
299.39761
299.47877
299.74941
299.89366
300.08315
300.19269
300.40791
300.56083
300.82771
301.04807
301.20261
301.36656
301.57158
301.73187
301.88406
302.07355
302.34321
302.46856
302.67366
302.87916
303.04566
303.23293
303.49349
303.65175
303.82772
303.99822
304.21575
304.53706
304.67355
304.98939
305.19410
305.47818
305.69155
305.84080
306.00105
306.19714
306.41615
306.49752
306.67106
307.02793
307.14899
307.27480
307.40124
307.59774
307.80315
307.95961
308.13158
308.27489
308.41321
308.66577
308.76935
308.92679
309.12859
309.27085
309.45574
309.83682
309.92748
310.20139
310.40546
310.64825
310.76957
310.93815
311.16166
311.37545
311.47898
311.51828
311.75489
311.94846
312.13745
312.33540
312.57255
312.77339
312.99816
313.17466
313.38438
313.63628
313.93536
314.17329
314.47751
314.58863
314.72110
314.85982
315.03806
315.17668
315.27527
315.53253
315.67335
315.92295
316.46896
316.68058
316.77722
317.10354
317.28239
317.45732
317.64582
317.87604
318.13571
318.34163
318.48831
318.68799
318.90143
319.01468
319.22786
319.43241
319.60351
319.97553
320.22383
320.33680
320.47405
320.66897
320.85203
321.09283
321.33901
321.46150
321.68711
321.91849
322.12044
322.31256
322.44202
322.69277
322.86801
322.97211
323.15056
323.23949
323.55084
323.87686
324.05067
324.12982
324.31435
324.48677
324.66529
324.85568
325.02671
325.25523
325.48043
325.56893
325.73723
326.18964
326.40579
326.54683
326.56348
326.63413
326.67437
326.77471
326.96770
327.28686
327.63023
327.68298
327.80244
328.05270
328.18749
328.44687
328.57329
328.78004
329.03922
329.20362
329.45517
329.63365
329.73273
329.95152
330.08218
330.25214
330.52444
330.66354
330.82654
331.06683
331.40417
331.70985
331.91872
332.12548
332.27921
332.42173
332.61404
332.75942
332.90613
333.11370
333.37772
333.62578
333.78711
333.98261
334.16340
334.27482
334.43289
334.64804
334.82512
335.19468
335.31475
335.46870
335.72725
335.90490
336.11941
336.35398
336.54906
336.68698
336.88734
337.05913
337.36845
337.51512
337.63778
337.91392
338.01471
338.30413
338.54475
338.69143
338.95015
339.09414
339.36258
339.51189
339.86242
340.04492
340.26003
340.43742
340.57888
340.76193
340.91695
341.14476
341.35556
341.50374
341.66182
341.86526
342.06025
342.13433
342.42107
342.61280
342.79873
342.93847
343.02602
343.24834
343.45369
343.62557
343.84788
344.06029
344.21744
344.41654
344.63997
344.95965
345.32188
345.49293
345.74171
345.88847
346.22570
346.38423
346.60584
346.80381
347.00730
347.11934
347.35540
347.50371
347.61550
347.86133
348.04804
348.31731
348.51523
348.61737
348.73865
348.97216
349.31770
349.56508
349.77991
349.88909
350.03096
350.24674
350.46435
350.59171
350.70484
350.87703
351.10559
351.40254
351.54763
351.67833
351.83025
352.02978
352.27483
352.46433
352.64605
352.90539
353.05367
353.20443
353.43269
353.57031
353.69422
353.84141
354.13056
354.36124
354.52803
354.82798
354.93882
355.07472
355.33516
355.47020
355.62866
355.91648
356.03648
356.16929
356.33096
356.47663
356.72098
357.02772
357.28060
357.38195
357.64645
357.81043
358.15378
358.34160
358.47852
358.60787
358.76059
358.90418
359.21755
359.42690
359.59255
359.80440
359.93950
360.31222
360.47039
360.84785
361.05221
361.19031
361.45953
361.57720
362.01250
362.20511
362.38889
362.51523
362.66388
362.95942
363.21046
363.49564
363.58825
363.93657
364.20475
364.34280
364.57733
364.75240
364.99037
365.15681
365.37113
365.75955
365.97009
366.10094
366.16278
366.35978
366.55392
366.70161
366.90217
367.10102
367.28662
367.43048
367.63920
367.83211
368.15975
368.37622
368.60034
368.85738
369.02962
369.25278
369.39084
369.66070
369.75581
369.87167
370.02758
370.12201
370.31411
370.61845
370.76702
370.92150
370.99782
371.26753
371.40068
371.60313
371.81424
372.10239
372.33307
372.44949
372.69621
372.82773
372.93251
373.22794
373.37017
373.60744
373.69427
373.94304
374.12486
374.24670
374.41305
374.53835
374.67493
374.93667
375.41853
375.66314
375.78864
375.97007
376.13943
376.30298
376.42885
376.59506
376.79091
377.18890
377.37349
377.57152
377.67794
377.82116
378.17400
378.37273
378.55076
378.75234
378.89830
378.96599
379.14277
379.46908
379.68487
380.01956
380.13713
380.33528
380.47538
380.85862
381.03746
381.18228
381.36912
381.50612
381.58654
381.85025
381.99215
382.10201
382.30730
382.71729
382.80695
382.96011
383.10347
383.22849
383.52205
383.78483
383.90736
384.15916
384.37497
384.57096
384.76763
384.86186
385.09376
385.27190
385.43954
385.68789
385.78467
386.12504
386.44145
386.61578
386.78838
386.95784
387.06734
387.34997
387.52076
387.72097
387.84483
388.00161
388.15477
388.32927
388.45670
388.78544
389.00491
389.23768
389.42273
389.53711
389.73872
389.98201
390.07323
390.30166
390.55794
390.70466
390.87440
390.99621
391.12314
391.24321
391.47929
391.58782
391.88784
392.07242
392.21202
392.36817
392.48369
392.66129
392.78368
392.82156
393.08375
393.31166
393.49929
393.68716
393.81070
393.97598
394.16750
394.44795
394.68115
394.86793
395.04818
395.15800
395.32307
395.54724
395.78445
395.96664
396.17072
396.31743
396.39825
396.53053
396.76475
396.94915
397.06524
397.31734
397.42862
397.58244
397.75898
397.98342
398.02954
398.35039
398.49182
398.64117
398.82173
399.05837
399.23951
399.31725
399.49275
399.66613
399.72539
399.95727
400.09375
400.34156
400.55781
400.68816
400.85101
400.97745
401.21175
401.55942
401.68907
401.76042
401.79065
401.93934
402.10357
402.24761
402.48432
402.70678
402.86678
402.99888
403.12002
403.33187
403.44411
403.67358
403.77638
403.84914
404.12375
404.22452
404.36179
404.67496
404.91203
405.01858
405.09668
405.27981
405.45966
405.60803
405.73807
406.07552
406.22566
406.33672
406.46820
406.57299
406.80346
406.99961
407.13037
407.28557
407.32466
407.52070
407.75201
407.90502
408.05561
408.26852
408.42820
408.56661
408.87525
409.01095
409.22125
409.33729
409.57501
409.79190
409.93947
410.12830
410.34683
410.56259
410.71131
410.88096
411.11016
411.25329
411.42023
411.59047
411.86989
411.97455
412.15434
412.26370
412.61896
412.79627
412.91991
413.08572
413.21689
413.35004
413.51887
413.65236
413.70016
413.97112
414.26123
414.38559
414.50321
414.72114
415.03380
415.11017
415.36457
415.53282
415.76415
415.95243
416.05726
416.22863
416.33308
416.57149
416.76206
416.91560
417.14847
417.21770
417.42597
417.56180
417.70245
417.98237
418.15354
418.21664
418.54228
418.73062
418.88486
419.09292
419.30477
419.54350
419.68903
419.82892
420.09004
420.28029
420.41559
420.55696
420.71169
420.87917
421.03185
421.35309
421.46229
421.49170
421.71181
421.89344
421.95838
422.14297
422.40582
422.55374
422.75351
422.91589
423.17455
423.33784
423.55811
423.78216
423.93072
424.04577
424.13830
424.28480
424.45402
424.57786
424.63698
424.76322
424.92254
425.14911
425.48033
425.60993
425.82643
425.97478
426.13098
426.32819
426.54778
426.65322
426.91748
427.05214
427.33092
427.50853
427.64071
427.74520
427.91479
427.98493
428.07765
428.41375
428.53909
428.74642
428.97303
429.20555
429.40700
429.59963
429.83660
429.95194
430.04224
430.19900
430.33680
430.55472
430.75910
430.94587
431.11958
431.27312
431.40918
431.58345
431.86046
432.04788
432.17044
432.31199
432.43590
432.60344
432.83244
432.90511
433.27988
433.54748
433.67370
433.81744
433.95294
434.10780
434.28904
434.51094
434.62520
434.74108
434.89657
435.09256
435.26518
435.42221
435.60711
435.82220
435.98967
436.12879
436.15340
436.34565
436.46001
436.57132
436.79890
437.07726
437.33345
437.47189
437.60291
437.70364
437.76562
437.97094
438.20686
438.32237
438.37849
438.63211
438.77875
438.95712
439.09919
439.22974
439.44555
439.65669
439.97613
440.12636
440.28915
440.39778
440.81579
440.97864
441.10751
441.30529
441.39770
441.42774
441.56316
441.75588
441.97320
442.17979
442.38637
442.67702
442.71065
442.83622
443.00313
443.19375
443.30917
443.49655
443.60049
443.74034
443.97891
444.11345
444.19855
444.41343
444.54057
444.70170
444.85307
445.05599
445.15464
445.23604
445.48297
445.67850
445.83734
445.96877
446.13997
446.33811
446.55337
446.80565
446.82216
446.87105
447.08904
447.14902
447.31756
447.48864
447.60884
447.82446
448.06311
448.14258
448.34686
448.56152
448.72572
448.90786
449.06036
449.20018
449.36540
449.67018
449.81334
450.00801
450.08418
450.22417
450.49909
450.59408
450.76026
450.95464
451.04330
451.25195
451.43459
451.52654
451.69864
451.82521
451.84745
451.91938
452.35821
452.40986
452.62716
452.78410
452.95367
453.04776
453.28329
453.50494
453.71366
453.88264
453.92947
454.07737
454.15874
454.46392
454.59454
454.62294
454.72206
454.76283
455.01064
455.11618
455.33293
455.48214
455.69390
455.78865
455.89843
456.04823
456.13063
456.30906
456.38469
457.01638
457.16956
457.26557
457.43236
457.55237
457.71792
457.89441
458.08490
458.27166
458.30690
458.59893
458.78919
458.97159
459.04654
459.28577
459.41063
459.45998
459.51861
459.71354
459.95031
460.14473
460.28614
460.43612
460.58852
460.70097
460.89231
461.04322
461.24078
461.42158
461.60951
461.79870
461.97603
461.99270
462.07891
462.21978
462.40449
462.56791
462.58035
462.70808
462.96173
463.21147
463.31132
463.46006
463.70496
463.89563
464.25453
464.27664
464.55184
464.79870
465.10523
465.23921
465.44907
465.63052
465.79862
465.85954
465.99670
466.13993
466.41567
466.73060
466.89331
467.07035
467.21329
467.62844
467.82083
468.03142
468.17516
468.39898
468.65644
468.89722
468.98443
469.13482
469.22280
469.57737
469.78891
469.93699
470.11472
470.39877
470.61140
470.83883
470.85843
471.05160
471.22401
471.43602
471.61398
471.74118
471.85661
472.32491
472.53174
472.68246
472.83285
473.14505
473.39357
473.64273
473.74667
473.89161
474.04176
474.24323
474.46543
474.74819
475.00250
475.12402
475.27168
475.47787
475.73357
476.01577
476.28197
476.51555
476.63231
476.84079
477.01881
477.22193
477.39644
477.58491
477.79050
477.94542
478.06938
478.37498
478.48711
478.71030
478.87297
478.97201
479.17899
479.40605
479.61308
479.79183
479.95007
480.25136
480.72201
480.90792
481.12614
481.32072
481.52492
481.63265
481.93586
482.09559
482.24911
482.51309
482.66403
482.85368
483.23828
483.63028
483.72541
483.99187
484.14029
484.27637
484.56855
484.77233
484.91953
485.04446
485.24798
485.43781
485.66212
485.75902
486.23079
486.38524
486.50148
486.82654
486.99202
487.27536
487.42195
487.56819
487.68786
487.94371
488.01760
488.16094
488.29953
488.69103
488.83369
488.97858
489.13524
489.26720
489.47378
489.63355
489.83601
490.01305
490.35477
490.51625
490.89385
490.99241
491.17607
491.27490
491.44639
491.66068
491.83553
492.03866
492.31414
492.43367
492.62531
492.81173
492.98194
493.20176
493.34476
493.60373
494.02666
494.18108
494.47199
494.76128
494.94426
495.14327
495.33680
495.61063
495.94370
496.07015
496.31030
496.41449
496.57449
496.73848
496.91400
497.09546
497.32252
497.59904
497.79493
498.04067
498.33272
498.54799
498.67657
498.89162
499.15540
499.37438
499.53331
499.71466
499.98332
500.13528
500.31221
500.56499
500.94168
501.14392
501.39118
501.53565
501.70465
501.91814
502.08335
502.39470
502.55672
502.70492
502.89886
503.19243
503.37166
503.55659
503.72061
503.80879
503.97747
504.28490
504.54097
504.69826
504.87099
505.15161
505.27669
505.46473
505.64985
505.81613
505.99854
506.14706
506.33985
506.56456
506.72321
507.23909
507.42624
507.63084
508.00953
508.12191
508.30227
508.53739
508.67932
508.82564
508.95978
509.20389
509.41375
509.77217
510.01094
510.26097
510.34795
510.56002
510.86039
511.06421
511.54103
511.67253
511.77625
511.99234
512.16221
512.37508
512.49335
512.64610
512.85174
513.12440
513.31519
513.46979
513.62374
513.83371
514.00014
514.24347
514.56561
514.75443
514.86133
515.10517
515.18340
515.40525
515.57569
515.81695
516.01807
516.14958
516.33020
516.52300
516.80482
516.98177
517.19630
517.30878
517.52221
518.01355
518.23841
518.36214
518.62894
518.74998
518.92763
519.21739
519.39240
519.52421
519.73971
520.23137
520.41993
520.64474
520.83326
520.93904
521.05605
521.24081
521.42710
521.62828
522.03405
522.19354
522.45017
522.59123
522.90442
522.99859
523.10044
523.25675
523.36952
523.55471
523.68526
523.85750
523.99978
524.49888
524.74641
524.96058
525.10956
525.24359
525.39649
525.62772
525.85875
526.07196
526.20463
526.36608
526.60087
526.76284
527.00909
527.16584
527.35116
527.66543
527.85048
528.10734
528.30040
528.49134
528.60650
528.93509
529.13079
529.42754
529.67959
529.83151
530.10634
530.35675
530.56720
530.77714
530.94060
531.11369
531.19067
531.39981
531.61889
531.79943
532.04427
532.28205
532.39674
532.50297
532.67226
532.91917
533.12295
533.31216
533.51990
533.81906
533.97311
534.17210
534.29657
534.55674
534.77554
534.95274
535.22010
535.39383
535.71668
535.99142
536.25354
536.34484
536.54706
536.76686
536.96675
537.13690
537.27086
537.51314
537.70190
537.93419
538.12796
538.27457
538.44247
538.62857
538.86416
539.07032
539.24768
539.40840
539.57836
539.67664
539.96620
540.20675
540.65403
540.84362
541.04786
541.27154
541.47281
541.84785
542.11321
542.18977
542.48662
542.59978
542.80601
542.96445
543.17056
543.64721
543.86894
544.10353
544.27631
544.40873
544.53793
544.71773
544.93117
545.27465
545.42475
545.55434
545.71026
545.89517
546.06847
546.32458
546.48228
546.96207
547.17382
547.37675
547.62899
547.89162
547.98374
548.32747
548.60369
548.75169
548.95014
549.13916
549.44583
549.51494
549.74163
550.03258
550.20127
550.55347
550.77559
550.92488
551.25731
551.52291
551.74572
551.85130
552.14702
552.32806
552.53793
552.69383
552.89527
553.08482
553.21688
553.38476
553.57669
553.71901
553.91290
554.05048
554.19134
554.38361
554.65659
554.93608
555.06393
555.15618
555.47483
555.71165
555.81717
556.00168
556.30608
556.58985
556.81208
556.92719
557.13595
557.39201
557.58485
557.72795
557.86773
558.17645
558.34419
558.73891
558.83819
559.00958
559.16649
559.31648
559.59241
559.81995
560.04174
560.25144
560.37988
560.56180
560.81851
561.01246
561.25939
561.51947
561.64052
561.94176
562.28556
562.46282
562.60858
562.89518
563.18342
563.33441
563.60648
563.73604
564.03124
564.18732
564.30203
564.45229
564.57902
564.61136
564.92842
565.04263
565.29955
565.60784
565.79072
565.92833
566.09916
566.25298
566.40686
566.60573
566.73723
566.91339
567.09916
567.37641
567.64521
567.78887
567.85325
568.02832
568.13204
568.42101
568.74699
568.86745
568.96700
569.15165
569.43419
569.76849
569.99376
570.14476
570.28314
570.43372
570.57309
570.69138
570.90362
571.02969
571.23177
571.59623
571.75443
571.85127
572.03297
572.20581
572.44235
572.61824
572.74152
572.95985
573.28264
573.47584
573.73990
573.86548
574.18877
574.36012
574.66573
574.90705
575.02972
575.21721
575.42360
575.55570
575.70300
575.99906
576.28066
576.42542
576.62990
576.95734
577.16826
577.34091
577.55734
577.59467
577.86399
578.05442
578.29109
578.43218
578.78371
579.04484
579.24826
579.39387
579.56916
579.73022
579.89963
580.03579
580.19858
580.53193
580.72953
580.96072
581.36745
581.48505
581.62563
581.83158
582.10793
582.19935
582.46045
582.62520
582.79942
582.92996
583.23624
583.60173
583.70981
583.98819
584.17012
584.49103
584.62677
584.78960
584.95461
585.35556
585.50189
585.67700
585.81459
585.95086
586.16556
586.47572
586.78289
586.92684
587.22475
587.54362
587.69081
587.89855
588.08397
588.28915
588.48261
588.61671
588.85546
589.01583
589.18103
589.33439
589.58144
589.75693
589.91028
590.20905
590.33127
590.59114
590.71075
590.91875
591.08457
591.38140
591.55562
591.79918
591.99446
592.13095
592.24423
592.35594
592.79271
592.88241
593.18721
593.34263
593.46778
593.77454
593.93445
594.06112
594.23135
594.51120
594.85069
595.03689
595.17188
595.30794
595.60586
595.88285
596.18977
596.35763
596.50524
596.65740
596.82643
597.00777
597.36359
597.51105
597.69287
597.90269
598.34490
598.54878
598.72230
598.86596
599.03180
599.41273
599.71936
599.98462
600.24553
600.33373
600.43658
600.59926
600.71507
600.96374
601.11649
601.31019
601.48020
601.67480
602.02056
602.22162
602.34962
602.63962
602.79031
603.00265
603.28443
603.45688
603.80952
603.95669
604.19018
604.38498
604.64619
604.80779
604.99898
605.30419
605.63878
605.77261
605.92360
606.13402
606.33936
606.78721
607.06184
607.20034
607.42540
607.61427
607.84045
608.06485
608.26556
608.58305
608.94600
609.16778
609.51892
609.65782
609.87575
610.18598
610.28677
610.45269
610.59957
610.71939
610.95500
611.27132
611.36688
611.59072
611.80204
611.94642
612.19864
612.45981
612.70212
612.90650
613.02329
613.15218
613.50327
613.65657
613.93201
614.05797
614.32869
614.52397
614.78690
615.02984
615.16983
615.38996
615.57190
615.75648
616.13011
616.27094
616.45504
616.55371
616.86413
616.99712
617.16880
617.39488
617.59892
617.65607
617.99999
618.10004
618.39436
618.53813
618.72612
618.94814
619.14053
619.39522
619.54093
619.75374
619.95201
620.08582
620.34570
620.46083
620.64658
620.83063
621.02142
621.13212
621.33293
621.56648
621.75553
621.90204
622.02534
622.21686
622.28511
622.45718
622.67694
622.84993
623.02167
623.11372
623.24620
623.41266
623.47910
623.59843
623.81652
623.94014
624.17049
624.40446
624.55808
624.74043
624.98398
625.26489
625.42914
625.61467
625.72655
625.88922
626.13901
626.26552
626.57066
626.77723
627.00463
627.21518
627.46444
627.68711
627.79288
627.93728
628.11704
628.28735
628.49193
628.60882
628.79692
628.93723
629.01825
629.34351
629.52293
629.77391
629.93606
630.08112
630.24296
630.58771
630.73006
630.88461
631.09997
631.26694
631.51929
631.66594
631.82084
632.05025
632.17623
632.44992
632.61272
632.81007
633.12619
633.34816
633.51304
633.77688
633.95908
634.19834
634.33017
634.49236
634.70494
634.78169
635.04858
635.36942
635.63600
635.76404
635.83576
636.02524
636.23136
636.46134
636.61982
636.85569
637.13929
637.28724
637.61738
637.72605
638.05129
638.18131
638.37115
638.51903
638.75675
638.92751
639.16145
639.36454
639.47978
639.72141
639.82143
639.98569
640.15401
640.29866
640.75960
640.94959
641.09145
641.21530
641.48450
641.57337
641.71408
642.02585
642.29761
642.44557
642.67526
642.88295
643.02721
643.26321
643.60444
643.77584
643.91545
644.03271
644.29844
644.67305
644.95475
645.11847
645.36223
645.66706
645.80589
645.97567
646.24394
646.40533
646.55832
646.83375
646.99993
647.20038
647.51960
647.71021
647.85895
648.02849
648.25366
648.49584
648.59663
648.84176
649.01851
649.40499
649.69239
649.79743
649.88759
650.01318
650.16842
650.37947
650.64112
650.74246
651.04639
651.21775
651.40152
651.83128
651.96985
652.14315
652.38171
652.57925
652.87109
652.92630
653.05176
653.21428
653.52776
653.64706
653.82768
654.00232
654.30894
654.47391
654.65549
654.82184
654.91628
655.06527
655.21952
655.43049
655.51667
655.79996
655.92713
656.03880
656.23753
656.49922
656.77511
656.89052
657.14295
657.23511
657.41587
657.65479
657.91008
658.00409
658.17149
658.32747
658.55975
658.65175
658.83680
659.09377
659.14169
659.28803
659.46586
659.63439
659.89244
660.06284
660.20443
660.32938
660.60997
660.80447
661.16696
661.30986
661.53640
661.75093
661.85650
662.02669
662.27815
662.45627
662.61216
662.80100
662.98691
663.15245
663.38504
663.56046
663.74752
663.95885
664.06992
664.30090
664.48097
664.70667
664.83871
665.01352
665.17367
665.40964
665.63213
665.74630
666.05073
666.14311
666.39923
666.55896
666.75402
666.85427
666.96868
667.06429
667.32069
667.59170
667.93754
668.06059
668.23766
668.40208
668.55190
668.79193
668.96432
669.24117
669.41104
669.59535
669.73459
669.93376
670.06751
670.24476
670.36394
670.48946
670.65448
670.88020
671.10755
671.31383
671.33902
671.49286
671.65796
671.86388
672.14685
672.58472
672.75276
672.87968
673.04908
673.45342
673.58394
673.90362
674.10225
674.24865
674.40032
674.48817
674.58183
674.85954
674.93472
675.17249
675.38864
675.58067
675.81106
675.95160
676.03931
676.15527
676.42916
676.72351
676.91197
677.08808
677.27314
677.37648
677.55427
677.75104
677.94070
678.21100
678.43772
678.64026
678.84911
678.97513
679.21456
679.34496
679.58840
679.81814
679.93551
680.09974
680.28678
680.52502
680.57983
680.77665
680.82280
681.06662
681.30329
681.54007
681.77449
681.95059
682.16093
682.33598
682.72620
683.03236
683.23138
683.34758
683.40246
683.49824
683.69100
683.87794
684.11896
684.34513
684.40957
684.63655
684.85233
685.10712
685.28922
685.45345
685.67645
685.84635
686.07013
686.27430
686.38910
686.52462
686.80883
687.02920
687.26065
687.46367
687.56046
687.67412
688.03158
688.27962
688.49024
688.62630
688.83967
688.91621
689.02137
689.18651
689.47975
689.81089
690.00020
690.26690
690.53252
690.72306
690.88792
691.02112
691.14068
691.41633
691.56323
691.78582
691.97459
692.15003
692.31289
692.52783
692.63809
692.72653
692.81107
692.98082
693.24094
693.37458
693.66182
693.80391
694.02132
694.11968
694.29804
694.45377
694.55476
694.80801
695.04737
695.34844
695.52817
695.70369
695.79781
696.03350
696.16585
696.35420
696.50779
696.87308
697.05718
697.14471
697.48233
697.67988
698.03952
698.19843
698.42746
698.56091
698.75153
698.87642
699.04313
699.13095
699.38012
699.55344
699.76940
699.98694
700.15290
700.30216
700.41792
700.52360
700.70090
701.03394
701.40694
701.52483
701.81637
702.06549
702.17166
702.29126
702.35699
702.42031
702.65004
702.99760
703.11444
703.29787
703.45176
703.65590
703.86379
704.05044
704.15606
704.42650
704.65056
704.77176
705.03029
705.26389
705.48384
705.57795
705.67234
705.86171
705.88908
706.15579
706.34750
706.52638
706.79598
707.09442
707.26112
707.38626
707.51397
707.56955
707.60172
707.88996
708.15349
708.39764
708.51383
708.68851
708.92413
709.02608
709.20365
709.33111
709.55381
709.74465
709.97151
710.17737
710.31469
710.46380
710.61660
711.16699
711.36802
711.56183
711.71236
711.88796
712.00531
712.27322
712.43099
712.68923
712.78566
712.90921
713.15438
713.31566
713.42086
713.73311
713.95107
714.16862
714.31160
714.47898
714.71736
714.94579
715.06579
715.13299
715.28936
715.53396
715.67114
715.86533
716.02736
716.27387
716.43634
716.53136
716.71035
716.93310
717.23104
717.28843
717.44505
717.60657
717.83628
717.95312
718.13553
718.24617
718.61089
718.77905
719.05803
719.24207
719.48803
719.61363
719.71786
719.86857
719.98995
720.35092
720.49576
720.72667
720.87387
721.06051
721.13862
721.22508
721.73746
721.86792
722.06652
722.42712
722.57334
722.67983
723.05960
723.28091
723.44821
723.56466
723.82534
724.10493
724.20535
724.31355
724.49804
724.62239
724.84776
725.06416
725.26612
725.45388
725.75195
725.89511
726.03884
726.26411
726.48377
726.66404
726.90798
727.08517
727.34229
727.42490
727.70169
727.84824
727.96227
728.12501
728.32112
728.40944
728.70955
728.95562
729.13507
729.27224
729.45551
729.61159
729.77407
729.86768
730.35022
730.67518
730.82600
731.00530
731.14313
731.24440
731.48128
731.55186
731.72629
731.88330
732.16807
732.26681
732.39922
732.61481
732.81332
732.98304
733.20787
733.29926
733.44839
733.55749
733.78921
734.13221
734.34729
734.48374
734.77964
734.90743
734.98700
735.18797
735.36223
735.54972
735.61364
735.79085
735.90362
735.98837
736.17951
736.31896
736.65033
736.80386
737.05765
737.20636
737.36791
737.53177
737.79978
737.96293
738.15175
738.39834
738.54785
738.67640
738.78942
739.09042
739.24695
739.33529
739.44043
739.66562
739.89044
740.02351
740.22327
740.48017
740.60415
740.82646
741.01470
741.08428
741.21828
741.32804
741.44181
741.66490
741.90913
742.14737
742.28940
742.40702
742.56514
742.72444
742.99683
743.23066
743.27140
743.32268
743.46784
743.71617
743.96617
744.12534
744.37188
744.51304
744.59385
744.71452
744.88396
745.15318
745.18989
745.48301
745.60471
745.76724
745.95201
746.17492
746.44145
746.57345
746.64911
746.77806
746.97951
747.14578
747.50403
747.75035
747.94698
748.13859
748.53068
748.71349
748.83392
748.96354
749.23326
749.33114
749.49917
749.55085
749.79942
750.04705
750.27102
750.42393
750.65768
750.82758
750.97836
751.22841
751.33018
751.62210
751.82464
751.94823
752.10250
752.30747
752.39988
752.50674
752.52386
752.73737
752.98049
753.12672
753.25524
753.45104
753.67007
753.81710
754.07327
754.22388
754.45495
754.67456
754.92437
755.06747
755.40148
755.60942
755.90924
756.00147
756.30331
756.41505
756.58144
756.66577
756.82688
756.97307
757.11121
757.46052
757.72715
758.01072
758.16741
758.31882
758.54782
758.81351
758.92826
759.15637
759.36166
759.47250
759.69402
759.88251
760.05731
760.20800
760.24777
760.37488
760.62359
760.93676
761.18006
761.32306
761.56212
761.71011
761.84687
762.09736
762.31566
762.46292
762.68381
762.95126
763.07162
763.27270
763.51027
763.67698
763.94590
764.07872
764.24266
764.51329
764.69351
764.96909
765.10050
765.30369
765.46928
765.59504
765.82597
765.94727
766.21887
766.25433
766.43400
766.61748
766.84951
767.04054
767.16733
767.22468
767.38030
767.66293
767.91715
768.11603
768.30883
768.42374
768.61369
768.78301
768.93011
769.11010
769.30216
769.52430
769.89136
770.01862
770.26586
770.36457
770.62694
770.87672
771.03477
771.32638
771.54044
771.80226
771.89956
772.09462
772.37444
772.59775
772.91018
773.14645
773.36205
773.47227
773.76990
774.18390
774.30379
774.46964
774.57541
774.75499
774.97569
775.11493
775.34578
775.40336
775.57220
775.76365
775.99105
776.17042
776.36252
776.49958
776.82273
776.93457
777.15562
777.38844
777.55175
777.66769
777.93106
778.19621
778.48901
778.71375
778.85600
779.08695
779.37196
779.57837
779.80310
779.98167
780.14061
780.30917
780.53759
780.87875
781.14271
781.34037
781.55462
781.74472
782.00311
782.15747
782.42081
782.60524
782.74143
782.90362
782.97359
783.14238
783.39517
783.51648
783.67573
783.93476
784.12292
784.33107
784.52490
784.66822
784.83813
784.89866
785.15431
785.39107
785.58466
785.72585
785.89835
786.05830
786.24292
786.37306
786.63051
786.89060
787.04776
787.23719
787.43477
787.60654
787.68483
787.89066
787.99477
788.23564
788.37662
788.70748
788.95682
789.09222
789.30435
789.44192
789.65655
789.83316
789.96976
790.17565
790.56678
790.78190
790.92604
791.19532
791.47908
791.72437
791.92525
792.14114
792.42928
792.61675
792.68846
792.81307
793.05919
793.26507
793.33543
793.55253
793.78555
794.14040
794.37411
794.53617
794.65662
794.92344
795.27743
795.52522
795.65691
795.74894
795.96318
796.02084
796.19560
796.40798
796.59246
796.81594
797.05468
797.24493
797.52312
797.78145
797.95801
798.11763
798.37842
798.62560
798.91939
799.24063
799.35441
799.51529
799.68273
:
