# Supplementary material for: Emergent decision-making behaviour and rhythm generation in a computational model of the ventromedial nucleus of the hypothalamus
Source: PLoS Comput Biol. 2019 Jun 3;15(6):e1007092. doi: 10.1371/journal.pcbi.1007092 (PMC6564049; doi:10.1371/journal.pcbi.1007092)
Supplement: S1 Dataset — Text files of the spike time data used in the paper. (ZIP) [file pcbi.1007092.s014.zip › VMN spike time data/lt1-8.txt]

'lt1-8'
:
0.03090
0.25881
0.41945
0.57829
0.72285
0.81812
1.01608
1.17793
1.29447
1.37592
1.53747
1.68193
1.87764
1.99545
2.14082
2.36951
2.55309
2.69904
2.84294
2.92941
3.03833
3.22852
3.32320
3.66341
3.81690
3.88697
4.03314
4.23259
4.32768
4.40886
4.58134
4.68794
4.83691
4.94674
5.20294
5.30485
5.36027
5.57803
5.68089
5.81630
5.97047
6.05282
6.21585
6.32239
6.42186
6.57587
6.68489
6.78404
6.88365
7.02201
7.12440
7.19543
7.38963
7.54179
7.73107
7.80558
7.96663
8.05980
8.17540
8.34419
8.45266
8.48605
8.58767
8.74122
8.81417
8.98258
9.08578
9.30749
9.40231
9.66293
9.87012
10.05053
10.19598
10.31573
10.46747
10.55716
10.71320
10.81071
10.95964
11.04511
11.16727
11.27027
11.33181
11.47884
11.60312
11.70794
11.84520
12.14973
12.27242
12.41562
12.52193
12.66738
12.82218
12.92581
13.07083
13.20553
13.33900
13.51053
13.67288
13.79684
13.92309
14.06825
14.20574
14.31908
14.58619
14.69732
14.82051
14.93535
15.06027
15.10880
15.28519
15.40383
15.58442
15.68788
15.83862
15.95732
16.14219
16.29098
16.46906
16.57992
16.68594
16.78574
16.86118
17.03503
17.16617
17.32240
17.45654
17.56753
17.68774
17.84843
17.95175
18.08908
18.20907
18.37825
18.51639
18.72381
18.83986
18.98864
19.12667
19.17626
19.28941
19.41598
19.51910
19.64451
19.79198
19.89836
20.03539
20.15856
20.36972
20.47951
20.63553
20.76393
20.85770
21.06023
21.15135
21.31721
21.48743
21.58421
21.70365
21.83863
21.99053
22.06939
22.18523
22.26688
22.39680
22.55792
22.71361
22.79958
22.93567
23.04875
23.21181
23.41242
23.58168
23.67646
23.77712
23.88683
23.98802
24.20781
24.37955
24.57270
24.69888
24.92913
25.05095
25.18403
25.32738
25.43783
25.55116
25.63375
25.73350
25.88670
26.13714
26.34057
26.44739
26.56445
26.75325
26.93816
27.08190
27.19092
27.39856
27.56074
27.71104
27.86706
28.05372
28.25484
28.36362
28.51700
28.73660
28.86854
28.97335
29.10941
29.19941
29.35262
29.51972
29.58245
29.75500
30.05520
30.20919
30.30359
30.40627
30.51148
30.61596
30.72673
30.88335
31.01938
31.30530
31.43784
31.67492
31.78704
31.89339
32.10271
32.26780
32.40650
32.60487
32.76551
32.89300
32.98805
33.15029
33.33183
33.41968
33.60393
33.73556
33.91645
34.08760
34.20303
34.34025
34.50835
34.63016
34.79729
34.91751
35.05708
35.32298
35.43482
35.54425
35.65202
35.75679
35.87538
35.96912
36.06583
36.21995
36.32989
36.50443
36.81648
36.93512
37.04554
37.25614
37.41649
37.51611
37.64031
37.89220
38.00189
38.10518
38.31317
38.43713
38.61938
38.80005
38.93191
39.03592
39.16829
39.31685
39.47327
39.59773
39.69521
40.03491
40.18405
40.41177
40.63494
40.84097
40.99286
41.10236
41.21157
41.41726
41.53499
41.67875
41.80341
41.97670
42.07254
42.20743
42.32153
42.54672
42.70358
42.84709
42.99939
43.13532
43.34871
43.52399
43.66535
43.76195
43.87456
44.05062
44.15939
44.27922
44.42580
44.61379
44.73789
44.90804
45.12110
45.29527
45.59964
45.74655
45.88514
46.00838
46.11918
46.27230
46.41446
46.49864
46.70396
46.91358
47.02651
47.19408
47.31172
47.42197
47.49605
47.63349
47.72697
47.87115
48.04641
48.15896
48.38290
48.60833
48.70072
48.88537
49.02626
49.18220
49.42456
49.53137
49.68532
49.86095
50.04636
50.24206
50.38844
50.56178
50.84551
50.95123
51.17657
51.40979
51.59758
51.75098
51.93201
52.03101
52.28023
52.41798
52.49894
52.58767
52.77551
52.95210
53.13517
53.23256
53.39417
53.53795
53.67293
53.77437
53.91004
54.02346
54.19349
54.32634
54.51454
54.63066
54.68570
54.81427
54.99143
55.12437
55.27254
55.35136
55.55172
55.71439
55.84831
55.99712
56.12572
56.22899
56.32489
56.49553
56.72438
56.89708
57.06991
57.23202
57.46736
57.62314
57.80117
57.90647
58.15854
58.27069
58.40290
58.51569
58.62782
58.82111
59.04717
59.23130
59.34618
59.44682
59.61826
59.72848
59.92850
60.00823
60.10938
60.20705
60.33448
60.43889
60.67813
60.84115
61.00969
61.12927
61.28083
61.45474
61.65117
61.77433
61.87263
62.07352
62.16469
62.43911
62.57788
62.76767
62.92164
63.04719
63.14840
63.28678
63.39658
63.53418
63.72757
63.95832
64.21482
64.33736
64.43523
64.58571
64.89909
65.08231
65.25915
65.38920
65.51294
65.68223
65.86249
66.13414
66.32278
66.43427
66.60922
66.78160
66.96688
67.19998
67.30137
67.46081
67.57442
67.71077
67.85448
68.05393
68.19270
68.36370
68.47797
68.64674
68.91682
69.09505
69.22616
69.39136
69.53127
69.60413
69.76353
69.95055
70.06473
70.22425
70.51010
70.71958
70.98601
71.18057
71.31257
71.64582
71.82149
71.95832
72.06381
72.18348
72.46618
72.59138
72.79811
72.98729
73.07808
73.22531
73.38791
73.45017
73.57725
73.69175
73.81498
74.04591
74.32429
74.56794
74.67903
74.84464
75.02607
75.19059
75.35536
75.50955
75.61327
75.87330
76.06421
76.22727
76.43220
76.52196
76.61749
76.75112
76.91832
77.02789
77.13462
77.25667
77.42373
77.65228
77.87306
78.10432
78.20264
78.39378
78.48091
78.56317
78.72907
78.97221
79.10644
79.22375
79.43823
79.56015
79.77308
79.96249
80.13518
80.29675
80.44777
80.55574
80.73415
80.88891
81.18167
81.37564
81.46193
81.81619
81.99048
82.18169
82.29986
82.52632
82.70153
82.82586
82.93856
83.16541
83.29935
83.48501
83.69538
83.87492
84.03435
84.15161
84.24279
84.40096
84.49191
84.58990
84.88206
85.02484
85.21327
85.51361
85.70698
85.82294
86.05788
86.28543
86.45218
86.54765
86.68248
86.80781
86.99620
87.17625
87.33334
87.47563
87.69910
87.87598
88.03226
88.19143
88.31909
88.48417
88.58533
88.70126
88.94008
89.19697
89.47182
89.64488
89.81949
90.21736
90.43674
90.61967
90.75460
90.84852
90.98650
91.16057
91.36503
91.58236
91.83839
92.07075
92.21718
92.30051
92.59860
92.72638
92.83830
92.95283
93.19335
93.36400
93.56207
93.77015
93.94653
94.00174
94.11218
94.22609
94.37394
94.62034
94.85554
95.01491
95.17762
95.33786
95.51844
95.63795
95.96123
96.06907
96.30688
96.55857
96.75675
96.87800
97.00414
97.16274
97.62800
97.94702
98.11471
98.33058
98.58461
98.76418
98.98906
99.09661
99.26305
99.52050
99.66048
99.80198
99.89037
100.20797
100.35042
100.53432
100.73068
100.86675
101.03361
101.21522
101.51929
101.64710
101.80912
101.99184
102.17304
102.33751
102.53877
102.69861
102.80786
102.90965
103.02827
103.15593
103.30760
103.42155
103.63051
103.76315
103.95188
104.17531
104.30706
104.54506
104.74485
104.96254
105.09426
105.33120
105.48438
105.72961
105.88547
105.98175
106.21521
106.43625
106.56947
106.74988
106.88100
107.02050
107.21181
107.42805
107.61829
107.77944
107.97193
108.23125
108.34376
108.69654
108.91381
109.11596
109.28922
109.39782
109.51950
109.71461
109.79708
109.99978
110.16964
110.52308
110.82173
111.07086
111.28192
111.45183
111.64189
111.75479
111.89894
112.01210
112.15183
112.34274
112.60171
112.79046
112.94846
113.26917
113.46505
113.56370
113.68582
113.95256
114.06905
114.32057
114.53410
114.82103
114.96690
115.11647
115.33487
115.52038
115.70082
115.96609
116.22282
116.36925
116.53829
116.71424
116.82019
117.07952
117.22078
117.41744
117.51904
117.67618
117.91698
118.11677
118.24967
118.37908
118.51840
118.70082
118.86452
119.00365
119.26708
119.38420
119.53124
119.84475
119.94032
120.07831
120.17727
120.40305
120.53379
120.72594
121.12117
121.29125
121.63614
121.90228
122.05158
122.19440
122.32932
122.45647
122.58223
122.75609
122.93583
123.20549
123.35538
123.47113
123.67249
123.89892
124.00088
124.23007
124.43946
124.61916
124.89091
125.21695
125.45408
125.61574
125.90359
126.07509
126.27276
126.46778
126.58726
126.83818
127.08068
127.23994
127.47658
127.63004
127.91249
128.13353
128.29160
128.42551
128.53114
128.71671
128.83261
129.04146
129.28878
129.48183
129.79812
129.96715
130.12271
130.28744
130.39190
130.81421
131.21517
131.33423
131.72433
131.94642
132.06216
132.20570
132.29180
132.43604
132.85267
133.10552
133.20712
133.42359
133.61568
133.99349
134.39500
134.65768
134.94018
135.15190
135.38004
135.61636
135.76574
135.92694
136.12314
136.44804
136.60238
136.82047
136.96865
137.22685
137.41943
137.59393
137.79759
137.91276
138.05672
138.22563
138.43709
138.60355
138.73981
138.94863
139.15630
139.27804
139.53011
139.66736
139.80144
140.01092
140.54656
140.65721
140.85954
141.10771
141.29501
141.60458
141.74008
141.91846
142.09548
142.62966
142.74532
142.93014
143.04943
143.31375
143.40698
143.59863
143.84836
144.18715
144.32506
144.51188
144.82621
145.06536
145.28975
145.59469
145.80128
145.97349
146.09610
146.25933
146.49155
146.58793
146.78254
146.94731
147.07392
147.36557
147.74669
147.90544
148.14040
148.39028
148.65441
148.82885
149.11213
149.37842
149.65683
149.88170
150.26587
150.44266
150.62480
150.79912
150.95194
151.12250
151.38538
151.66499
151.83294
151.99073
152.22306
152.42093
152.61818
152.84861
153.12159
153.36988
153.99130
154.31126
154.56077
154.73626
155.04602
155.31383
155.48316
155.63289
155.97994
156.12479
156.24868
156.37001
156.53287
156.73259
156.83289
157.05267
157.21495
157.39531
157.59474
157.85740
157.99658
158.16072
158.40648
158.60687
158.83084
159.08078
159.21720
159.50788
159.62620
159.82043
159.96618
160.06856
160.23509
160.41642
160.57114
160.69559
160.88884
161.04139
161.39881
161.51995
161.63558
161.84226
162.03525
162.18519
162.35806
162.57686
162.64755
162.83145
162.93755
163.07296
163.28062
163.40635
163.67081
163.78699
163.94285
164.08839
164.35512
164.46370
164.62884
164.86989
165.03632
165.15192
165.40987
165.69266
165.85275
165.96946
166.15633
166.41002
166.57711
166.72685
166.91595
167.10165
167.25896
167.55466
167.71610
167.91163
168.08662
168.32929
168.47137
168.63206
168.81530
168.90804
168.98468
169.16710
169.35912
169.63999
169.93145
170.13356
170.26055
170.49748
170.64695
171.06342
171.23113
171.44609
171.66918
171.81379
172.09404
172.43182
172.64252
172.75566
172.94523
173.07398
173.28299
173.46095
173.59467
173.92731
174.02656
174.38658
174.90005
174.99844
175.09379
175.67436
175.82586
175.98886
176.18563
176.41654
176.55295
176.72916
176.88372
177.09132
177.24482
177.42692
177.60878
177.82879
178.02301
178.17554
178.40728
178.59548
178.74466
178.98196
179.14621
179.22889
179.42601
179.53655
179.76030
179.99516
180.46047
180.63374
180.78872
180.93017
181.07410
181.30797
181.51857
181.81845
182.28835
182.42587
182.61968
182.77819
183.45757
183.75723
183.93694
184.05828
184.17719
184.42229
184.56794
184.72399
184.93406
185.19561
185.56858
185.81372
185.93561
186.28208
186.46506
187.13324
187.23540
187.42979
187.66694
187.75897
187.89239
188.12493
188.53078
189.06799
189.18449
189.48942
189.69521
189.99562
190.49724
190.69580
190.89650
191.01946
191.38417
191.62012
191.82032
192.07044
192.21746
192.59266
192.82422
192.95680
193.33447
193.45495
193.62763
193.80677
193.99620
194.17426
194.34074
194.47538
194.78228
195.09102
195.27968
195.55330
195.73776
195.89021
196.18816
196.32820
196.51650
196.70713
196.94896
197.14669
197.39882
197.59438
197.90135
198.10336
198.50254
198.77108
198.93123
199.04229
199.54663
199.79393
199.95185
200.24215
200.45437
200.67085
200.89207
201.03816
201.20354
201.38446
201.56898
201.78169
202.01908
202.15599
202.34772
202.49933
202.62728
202.84081
202.94964
203.18370
203.32480
203.40900
203.58746
203.96133
204.15228
204.27983
204.47549
204.64366
204.86871
205.07926
205.28788
205.57264
205.75915
205.97199
206.26064
206.73648
207.55089
207.71061
208.35818
208.59061
208.65884
208.80081
208.94530
209.12151
209.27268
209.71389
209.85372
210.08462
210.29459
210.63004
210.78645
210.94821
211.11964
211.27446
211.41533
211.79962
211.90411
212.15762
212.27683
212.43279
212.56218
212.72274
212.95431
213.17223
213.32827
213.55874
213.74443
214.03974
214.18102
214.39798
214.55550
215.11840
215.26036
215.53081
215.74822
216.05276
216.27205
216.46488
216.62554
216.97174
217.26875
217.37209
217.50045
217.66602
217.93965
218.04490
218.22309
218.40321
218.60327
218.79441
218.93050
219.07763
219.20281
219.39106
219.71365
219.86385
219.99007
220.14622
220.30226
220.49565
220.78173
220.96888
221.06075
221.18228
221.36096
221.47870
221.75538
221.91232
222.15594
222.31059
222.46751
222.70437
222.94213
223.12805
223.41426
223.74390
223.93620
224.07896
224.20710
224.44789
224.62512
224.86594
224.98440
225.38234
225.48854
225.58463
225.76308
225.98969
226.10798
226.31257
226.50552
227.16222
227.40053
227.57890
227.78769
227.95413
228.11788
228.47786
228.75687
229.04953
229.29341
229.62813
230.11002
230.28277
230.56173
230.69317
230.81539
230.94341
231.10162
231.33274
231.63806
231.86944
232.07070
232.18165
232.33917
232.52913
232.72534
232.83251
233.05300
233.32905
233.48554
233.75404
233.90052
234.06329
234.26135
234.51551
234.65467
234.75519
234.86293
234.97629
235.40878
235.51323
235.70920
235.85386
236.11811
236.24828
236.38734
236.56335
236.68630
236.90030
237.13291
237.28052
237.48458
237.59379
237.83502
238.02738
238.27498
238.43915
238.59378
238.74762
238.86837
239.04541
239.22541
239.69706
239.92108
240.09726
240.23947
240.42736
240.58863
240.90070
241.04676
241.29451
241.55057
242.49526
242.77005
242.85601
242.98797
243.12086
243.27763
243.47561
243.62949
243.74044
243.94235
244.42413
244.64099
244.84987
244.93511
245.08018
245.25472
245.57841
245.68007
245.79343
246.02376
246.25548
246.53062
246.67444
247.09661
247.35333
247.48119
247.78517
247.96403
248.36202
248.50410
248.74834
249.12285
249.27210
249.40414
249.51792
249.61217
249.84191
250.14562
250.43145
250.76786
251.06161
251.32864
251.55897
251.92828
252.30500
252.53704
252.78730
253.13419
253.34992
253.63299
253.76930
254.30992
254.57068
254.80966
255.03271
255.20762
255.39041
255.63436
255.85441
255.98066
256.28979
256.47858
256.76676
256.92182
257.19043
257.36761
257.52591
257.77631
257.91229
258.04961
258.34200
258.53854
258.72764
258.87098
259.32860
259.66826
259.95239
260.04669
260.18113
260.37469
260.54486
261.15810
261.37115
261.48013
261.71247
262.13332
262.43175
262.61511
262.76888
262.98125
263.14273
263.31277
263.63253
263.73740
263.90119
264.13880
264.31703
264.60062
264.77836
265.02927
265.23366
265.42747
265.68862
265.90355
266.06604
266.35850
266.50229
266.87231
267.50415
267.77612
267.99802
268.46547
268.65062
268.78599
269.08042
269.33197
269.41928
270.05281
270.23435
270.40070
270.54803
270.80270
270.91660
271.13881
271.71404
271.96854
272.13849
272.26106
272.46414
272.60463
272.80616
273.05556
273.21923
273.36309
273.49845
273.65422
274.08969
274.40342
274.55509
274.90410
275.16449
275.40780
275.58678
275.83834
276.21673
276.62096
276.76446
276.92077
277.13893
277.46926
277.86281
278.12195
278.85830
279.17854
279.29868
279.60395
279.91337
280.35593
280.60766
280.80214
280.95180
281.22437
281.41796
281.55662
281.72642
281.90037
282.18336
282.31740
282.43343
282.55056
282.68596
282.85694
282.98934
283.13206
283.27984
283.42285
283.56650
283.73641
283.93981
284.24677
284.41578
284.57838
284.69209
284.90487
285.16713
285.56809
285.78270
286.16505
286.32570
286.48450
286.61447
286.76739
286.99060
287.15731
287.34389
287.64650
287.86860
287.95788
288.01621
288.13428
288.29497
288.65014
288.82995
289.04040
289.22503
289.35628
289.54045
289.64010
289.83746
289.99143
290.28669
290.41112
290.53040
290.73876
290.92922
291.18332
291.48707
292.04515
292.24757
292.43018
292.71260
292.84227
293.05683
293.20096
293.55913
293.87277
294.12110
294.23712
294.42774
294.59331
295.40522
295.59841
295.79223
295.94663
296.17017
296.33882
296.52354
296.75047
296.92528
297.11239
297.47319
297.69917
297.84306
297.97583
298.15982
298.30925
298.46490
298.60719
298.73504
299.02560
299.32764
299.72241
299.91676
300.06569
300.33437
300.54702
300.86077
301.00139
301.11382
301.29889
301.39311
301.55835
301.78356
301.97386
302.10597
302.27116
302.45733
302.72746
303.25738
303.51056
303.73785
304.09937
304.40561
304.58565
304.70763
304.84095
304.97465
305.39038
305.72490
306.02836
306.13323
306.22876
306.45225
306.74938
306.90506
307.43736
307.68876
307.82456
308.08281
308.30536
308.56371
308.79468
309.07782
309.22578
309.37046
309.59992
309.71533
309.93919
310.06632
310.18602
310.33767
310.54805
310.73302
311.02860
311.19608
311.42398
311.53628
311.73534
311.92305
312.10123
312.23293
312.34472
312.60800
312.84720
313.06072
313.17229
313.43778
313.60800
313.95562
314.10428
314.27853
314.39665
314.57811
315.00363
315.21485
315.35412
315.58457
315.90856
316.12356
316.31246
316.44847
316.80711
316.94949
317.12651
317.35688
317.71119
317.81403
318.01726
318.26888
318.46376
318.60119
318.72879
318.90384
319.14731
319.43244
319.60189
319.94728
320.18236
320.34854
320.58350
320.70785
320.86598
321.02188
321.19938
321.53049
321.68331
321.93900
322.24804
322.40619
322.57960
322.70493
322.99617
323.18920
323.40045
323.57189
323.68232
323.89240
324.04500
324.22763
324.35259
324.50136
324.72134
324.89449
325.13062
325.25025
325.41502
325.65681
325.85084
325.97209
326.08745
326.23307
326.45582
326.59764
326.75235
326.88414
327.09601
327.30352
327.48628
327.65202
327.80545
328.04662
328.16171
328.30370
328.46334
328.58394
328.86323
329.01396
329.16630
329.29170
329.40369
329.55666
329.72503
329.85949
329.99269
330.17742
330.32678
330.40067
330.53994
330.67217
330.83539
331.09570
331.33027
331.60984
331.69905
331.86842
332.07116
332.28321
332.52802
332.69687
332.87960
333.08223
333.48630
333.73316
333.90991
334.03252
334.19728
334.36383
334.56324
334.72355
334.88413
335.06428
335.22731
335.48452
335.75336
335.89060
336.00324
336.16636
336.44377
336.92728
337.12035
337.39742
337.63532
338.05981
338.43157
338.53307
338.68853
338.89830
339.04575
339.37458
339.57954
339.73050
339.96988
340.20311
340.37988
340.67801
340.93093
341.05492
341.32991
341.45842
341.58792
341.77976
342.06539
342.21650
342.35065
342.48966
342.69151
342.90702
343.07633
343.31890
343.46044
343.56876
343.68531
343.87862
344.01066
344.14213
344.26664
344.55311
344.69873
344.90458
345.02771
345.17116
345.46357
345.60981
345.78811
346.00046
346.13378
346.23883
346.36548
346.51471
346.70079
346.88854
347.18135
347.34934
347.48596
347.65247
347.79633
348.10668
348.27185
348.48772
348.78645
348.95094
349.08941
349.38953
349.60404
349.85157
350.00889
350.33697
350.50583
350.64649
350.75935
350.97299
351.20630
351.48953
351.63223
351.87635
351.98620
352.10713
352.27711
352.44752
352.58575
352.79621
353.05462
353.17661
353.43959
353.68928
353.83352
353.96377
354.16767
354.30309
354.35619
354.49242
354.56984
354.95422
355.26550
355.51240
355.65525
355.76737
356.03880
356.16901
356.34216
356.45882
356.55702
356.75033
357.13641
357.34442
357.72508
357.94015
358.18302
358.30963
358.49775
358.73661
358.88132
359.13422
359.22113
359.38404
359.59076
359.73537
359.84746
360.08751
360.38406
360.67067
360.82305
360.95276
361.05606
361.26931
361.49494
361.63280
361.82882
361.99827
362.14693
362.33197
362.44223
362.58987
362.65874
362.89749
362.97693
363.12871
363.36884
363.46279
363.78772
363.93155
364.14613
364.32933
364.47100
364.61596
364.75204
364.85736
364.98929
365.15922
365.35220
365.58774
365.92838
366.09898
366.24879
366.34892
366.46210
366.70846
366.94976
367.10374
367.32303
367.47030
367.61661
367.83252
367.99612
368.13573
368.52993
368.71043
368.95837
369.21319
369.46903
369.66733
369.84085
370.03727
370.34223
370.55707
370.84005
371.11115
371.40802
371.56236
371.74955
372.03202
372.42834
372.59754
372.77272
373.04872
373.18430
373.40862
373.51360
373.69360
373.95566
374.03330
374.31918
374.60149
374.75040
374.89645
375.06139
375.26454
375.39355
375.49981
375.67649
375.77118
375.92689
376.08058
376.31499
376.42400
376.58967
376.71489
376.96457
377.08389
377.43291
377.56102
377.70095
377.83937
377.96704
378.22356
378.43879
378.52873
378.66000
378.90067
379.07285
379.21422
379.58710
379.74198
379.89827
380.01990
380.17509
380.36549
380.59488
380.75638
380.92936
381.11527
381.23042
381.48106
381.64309
381.93337
382.09266
382.18956
382.45177
382.83265
382.95944
383.06169
383.22466
383.40831
383.51023
383.92422
384.07211
384.21566
384.44768
384.66193
384.79331
385.00684
385.10003
385.24532
385.66970
385.85698
386.06397
386.26184
386.38713
386.61172
386.74933
387.01038
387.17478
387.44558
387.54094
387.67030
387.88571
387.98034
388.16109
388.34142
388.49998
388.63296
388.83539
388.95540
389.15811
389.27007
389.44220
389.55397
389.70991
389.87170
390.04209
390.22194
390.38990
390.51626
390.64586
390.74995
391.30939
391.44718
391.63743
391.86118
391.96637
392.15271
392.33095
392.51584
392.86538
393.11869
393.39392
393.51049
393.69186
393.92284
394.08527
394.22866
394.35698
394.44224
394.58718
394.77325
394.87094
395.02153
395.09964
395.26937
395.39504
395.65371
395.92720
396.11404
396.36624
396.48623
396.69689
397.07257
397.32785
397.60859
397.84792
398.06564
398.16362
398.33292
398.48508
398.82226
399.02471
399.19394
399.48633
399.72237
399.80693
400.02785
400.46527
400.66260
400.80216
401.00756
401.44003
401.65967
401.86823
402.08181
402.37285
402.50325
402.63162
402.76193
402.91002
403.13551
403.28717
403.44271
403.75663
403.94216
404.11294
404.29909
404.57003
404.79174
404.94645
405.30290
405.47078
405.64252
405.93063
406.02489
406.11415
406.23252
406.65952
406.85832
407.01835
407.12670
407.40150
407.52889
407.66652
407.84951
408.09511
408.23634
408.37273
408.53125
408.76571
408.95132
409.12454
409.42740
409.61591
409.82541
410.02123
410.24175
410.40968
410.60526
410.72519
410.84735
411.24532
411.51762
411.63398
411.76730
412.10870
412.34454
412.50724
412.67825
412.80538
413.14455
413.37147
413.58638
413.76727
414.08464
414.21390
414.39155
414.53817
414.67562
414.82350
415.03459
415.24410
415.45052
415.59463
415.74769
415.93706
416.11356
416.23570
416.71266
416.95457
417.10058
417.22383
417.36331
417.58317
417.85255
418.04509
418.31962
418.60568
418.77886
418.95622
419.34691
419.54130
419.72197
419.92165
420.15506
420.54661
420.75363
421.04350
421.55148
421.71534
421.91074
422.06337
422.32536
422.46120
422.83632
422.93065
423.08839
423.34215
423.48196
423.69724
423.81119
424.04920
424.33023
424.55162
424.83508
424.96535
425.15680
425.31254
425.52839
425.67002
425.96599
426.17169
426.30599
426.44882
426.71268
426.90957
427.18200
427.34094
427.75401
427.95833
428.11325
428.44221
428.68217
428.85065
429.01890
429.21069
429.53483
429.75538
429.94968
430.13127
430.27320
430.44707
430.64063
430.79354
430.92899
431.02563
431.22557
431.44596
431.67931
431.77323
431.95007
432.17647
432.44268
432.56959
432.68247
432.98445
433.16742
433.35556
433.52896
433.62883
433.88565
433.99037
434.18873
434.43248
434.68146
434.85664
435.09314
435.23599
435.40093
435.53335
435.72893
435.97981
436.22012
436.40975
436.54161
436.72285
436.90971
437.12244
437.31379
437.54665
437.86483
438.08971
438.24127
438.39867
438.73761
438.85898
439.23633
439.38792
439.57482
439.70474
439.90797
440.01331
440.16957
440.42636
440.73531
440.94513
441.09478
441.23124
441.44205
441.54031
441.72872
441.87957
442.03977
442.22477
442.41360
442.52538
442.65196
442.87775
443.06738
443.24699
443.33997
443.44565
443.63778
443.74489
444.01440
444.21250
444.41366
444.57954
444.78897
445.07085
445.21268
445.42502
445.53639
445.61627
445.83750
446.04716
446.23765
446.40306
446.57897
446.74018
447.00136
447.11096
447.29937
447.61042
447.74507
447.86468
447.98184
448.10280
448.24798
448.38226
448.51093
448.80375
448.90245
449.07406
449.38050
449.63248
449.84371
450.18430
450.40022
450.73097
450.86443
451.00797
451.16120
451.30476
451.48057
451.70000
451.85635
452.12046
452.24812
452.42804
452.58509
452.92055
453.21507
453.37192
453.48414
453.65701
453.84051
453.97095
454.32219
454.45622
454.58619
454.70495
454.91260
455.08427
455.28216
455.38735
455.56077
455.74043
455.91176
456.09239
456.23169
456.50899
456.69994
456.89842
457.05679
457.59529
458.16201
458.36303
458.52303
458.68097
458.83244
459.08380
459.25631
459.38064
459.52213
459.76862
459.95382
460.10184
460.27479
460.45831
460.69601
461.03059
461.36910
461.56191
461.78232
461.93258
462.08362
462.27477
462.56199
462.73047
462.94917
463.22050
463.32035
463.42772
463.55573
463.80928
464.02829
464.20142
464.29550
464.52319
464.65490
464.81618
465.00314
465.10998
465.28775
465.73729
466.05632
466.27159
466.52336
466.69065
466.84768
467.11265
467.38835
467.53233
467.60248
467.74866
467.82260
467.93645
468.05603
468.30419
468.41591
468.60047
468.82649
468.97866
469.05349
469.31861
469.56001
469.68884
469.98490
470.22242
470.41039
470.61258
470.89438
471.06754
471.23523
471.40322
471.51516
471.70430
471.80858
471.94709
472.05811
472.21587
472.30952
472.47286
472.57709
472.80963
472.95057
473.24321
473.40446
473.56296
473.68182
473.83205
474.27829
474.56442
474.81262
474.98278
475.27473
475.41179
475.58047
475.75396
475.95507
476.14134
476.33162
476.64912
476.89888
477.06257
477.21480
477.40976
477.65489
477.85751
478.10605
478.42794
478.82543
479.01266
479.18538
479.32147
479.45294
479.57568
479.65686
479.91340
480.07348
480.18633
480.36281
480.48512
480.69806
480.90148
481.18835
481.27454
481.51325
481.63156
481.81424
481.98452
482.15609
482.33839
482.72694
482.96045
483.04325
483.23812
483.37753
483.54157
483.72801
483.81631
484.19734
484.52163
484.66430
484.83362
485.03722
485.15737
485.31462
485.52071
485.67355
485.87925
486.10108
486.27411
486.42629
486.69766
486.91348
487.07056
487.28806
487.46356
487.61232
487.80803
487.91598
488.09598
488.20966
488.39396
488.59517
488.78661
488.95208
489.14101
489.26642
489.41111
489.53783
489.75508
489.93239
490.13938
490.23448
490.40098
490.60158
490.81187
491.05106
491.16382
491.36758
491.53182
491.75222
491.89084
492.10656
492.24482
492.47857
492.68431
492.83171
492.96558
493.08978
493.27422
493.46780
493.92223
494.12231
494.38071
494.74184
495.06931
495.45739
495.63947
495.78796
496.01880
496.17772
496.34871
496.54545
496.87000
497.07234
497.23826
497.40861
497.66882
497.78798
497.96136
498.20607
498.32948
498.41065
498.62235
498.74654
498.97293
499.20311
499.50812
499.72551
499.94064
500.07117
500.31619
500.47570
500.58289
500.68965
500.94331
501.11387
501.31901
501.44737
501.63818
502.02411
502.25359
502.53338
502.61706
502.92624
503.07736
503.23808
503.41135
503.60872
503.74587
503.85968
504.00744
504.11541
504.20109
504.41917
504.59690
504.70905
505.00281
505.14168
505.43655
505.62980
505.76068
505.96925
506.13648
506.24316
506.38882
506.52896
506.77564
506.86608
507.05948
507.23634
507.40819
507.55607
508.08264
508.37805
508.60310
508.74480
509.05129
509.32551
509.43179
509.58853
509.82502
509.93114
510.10464
510.25730
510.42817
510.60548
510.86439
511.09032
511.30573
511.54401
511.66182
511.77043
511.94886
512.09125
512.44260
512.54103
512.74729
512.91701
513.11410
513.30767
513.44854
513.68608
513.77732
513.92655
514.18574
514.38180
514.55098
514.67892
514.96876
515.11565
515.22501
515.36501
515.57653
515.67811
515.94117
516.03402
516.25391
516.42334
516.64183
517.09724
517.36780
517.71090
517.86019
518.07293
518.39523
518.89746
519.08752
519.23958
519.43343
519.60107
519.74802
520.06118
520.17825
520.30431
520.52853
520.64272
520.81559
520.92688
521.09690
521.26509
521.52180
521.81276
521.89900
522.05732
522.27158
522.77547
522.96263
523.16100
523.41095
523.63492
523.80412
524.13543
524.29005
524.39938
524.57642
524.67341
524.81834
525.01134
525.24141
525.46058
525.59282
525.74437
525.93336
526.03487
526.31325
526.54389
526.71343
526.91446
527.12776
527.34243
527.52700
527.69977
527.92992
527.99140
528.32232
528.46758
528.70599
528.80473
528.96595
529.09683
529.16502
529.35453
529.46953
529.81587
529.99251
530.07855
530.24072
530.51118
530.68213
530.89321
530.96829
531.07826
531.33882
531.53221
531.84139
532.12267
532.30297
532.41124
532.58371
532.67570
532.97928
533.20481
533.56447
533.71380
533.89285
534.16810
534.51357
534.67247
534.85165
534.97269
535.16941
535.61474
535.76434
535.98435
536.31678
536.48898
536.63891
537.00240
537.10825
537.23349
537.59328
537.73696
537.89005
538.05827
538.19283
538.50779
538.64231
538.95450
539.06706
539.12761
539.27381
539.46973
539.63808
539.77373
539.91231
540.15112
540.43938
540.62483
540.84251
540.94717
541.30188
541.55631
541.96278
542.13747
542.27706
542.51980
542.64284
543.01517
543.17150
543.36922
543.50119
543.93927
544.19678
544.44439
544.60577
544.82151
544.92242
545.31769
545.44742
545.64101
545.88780
546.13506
546.34294
546.46301
546.58710
546.66826
546.80230
547.00940
547.22143
547.42606
547.61127
547.87515
548.02952
548.22767
548.38798
548.63032
548.79681
549.16530
549.24936
549.44216
549.69977
549.96336
550.10168
550.28886
550.48217
550.73475
551.13100
551.51529
551.67350
551.83840
552.01779
552.17670
552.33327
552.55286
552.65983
552.82650
553.08860
553.23982
553.36795
553.56182
553.80929
553.92945
554.13437
554.31354
554.46080
554.63077
554.83967
555.04944
555.25063
555.48861
555.81741
555.97610
556.10583
556.30212
556.44073
556.65937
556.76028
556.97293
557.20310
557.46452
557.60996
557.79162
558.10682
558.32010
558.53970
558.66792
559.02076
559.14965
559.30683
559.44763
559.64800
559.86884
559.97196
560.10362
560.36134
560.51070
560.69943
560.83909
561.03195
561.16767
561.32454
561.48318
561.73110
561.94791
562.19076
562.41377
562.58486
562.76054
562.91775
563.17104
563.45741
563.54457
563.85318
563.92976
564.04828
564.20681
564.46934
564.57120
564.75346
564.83957
565.00154
565.12499
565.28483
565.52186
565.61303
565.84791
565.99945
566.19200
566.35091
566.89211
567.02519
567.11359
567.38320
567.55849
567.72108
567.93359
568.51687
568.64317
568.86822
569.08384
569.42703
569.52034
569.94589
570.09419
570.27832
570.41651
570.52511
570.66780
570.77682
571.21479
571.49194
571.69468
571.83232
572.12958
572.23055
572.38063
572.54165
572.74695
572.88688
573.04683
573.23747
573.34059
573.46217
573.57417
573.71222
573.96112
574.06799
574.52927
574.79572
574.98313
575.13472
575.28575
575.39451
575.79184
575.93315
576.01359
576.13492
576.27783
576.51446
576.70157
576.84830
576.97362
577.36419
577.62813
577.78622
577.99944
578.12710
578.52775
578.88674
579.24702
579.43421
579.83687
580.01932
580.19049
580.76036
580.90064
581.12531
581.25319
581.53999
581.79593
581.93510
582.10175
582.27820
582.44192
582.81975
582.96422
583.21894
583.43829
583.56305
583.73145
583.82439
584.00153
584.16740
584.44857
584.61175
584.72374
584.82431
585.08212
585.30087
585.46347
585.66215
585.76894
585.95273
586.32395
586.54561
586.80873
587.11085
587.28434
587.42630
587.64128
587.95580
588.27969
588.38289
588.75996
589.05811
589.24677
589.44291
589.79334
590.05212
590.22345
590.50966
590.63127
590.82922
591.32334
591.46416
591.79459
591.96796
592.45386
592.56941
592.78623
593.33062
593.64938
594.20538
594.34129
594.46275
594.78753
594.91317
595.11564
595.24054
595.41317
595.58492
595.87246
596.11123
596.51635
596.71734
596.88330
596.99878
597.18314
597.31750
597.58130
597.71578
597.97807
598.33583
598.54415
598.78755
598.87668
599.07208
599.19362
599.38992
599.56957
599.83967
600.03013
600.93868
601.12508
601.40085
601.64189
601.85184
601.95663
602.53027
602.72306
602.84304
602.93073
603.09689
603.22269
603.38957
603.59334
603.72329
603.86322
604.09113
604.21936
604.66348
604.86425
604.97577
605.19242
605.31422
605.54322
605.89836
606.36403
606.53510
606.69666
606.99927
607.20221
607.38590
607.80738
608.07431
608.24613
608.36469
608.59909
608.75802
608.97394
609.65379
609.80527
610.17121
610.55035
610.94634
611.10385
611.40408
611.58193
611.76027
611.89965
612.10407
612.23431
612.37212
612.58321
612.73844
612.96642
613.23244
613.40778
613.53744
613.67684
613.93981
614.12730
614.33011
614.44927
614.55585
614.64805
614.79194
614.94386
615.10537
615.44881
615.73581
615.94102
616.08774
616.24344
616.49774
616.72066
616.92878
617.06983
617.18897
617.41262
617.54769
617.68434
617.89820
618.04039
618.28622
618.54738
618.73181
618.88995
619.01018
619.50081
619.65620
619.92555
620.08330
620.47202
620.72786
620.87980
621.09191
621.26451
621.41780
621.60046
621.83591
621.94560
622.15780
622.31594
622.51068
622.64378
622.80394
623.06092
623.32065
623.47299
623.60178
623.78187
623.96740
624.16240
624.33671
624.59583
624.71411
624.83627
625.06476
625.30644
625.38199
625.52791
625.71465
626.00374
626.19632
626.37356
626.55383
626.76274
627.04563
627.12207
627.24886
627.41285
627.66224
627.86645
628.09838
628.25463
628.44132
628.58727
628.77991
628.88988
629.01086
629.19843
629.31705
629.44564
629.59820
629.88673
630.13440
630.28152
630.56906
630.76746
630.89845
630.99406
631.12327
631.20896
631.49748
631.77443
631.95600
632.37927
632.68541
632.84433
632.98587
633.12218
633.25191
633.37597
633.58848
633.71172
633.92862
634.04042
634.17195
634.31247
634.44179
634.58440
634.86158
635.03437
635.30480
635.69744
635.78901
635.96807
636.23100
636.33522
636.45337
636.60896
636.74870
636.89381
637.00526
637.18469
637.32683
637.53833
637.70955
637.89876
638.04852
638.21903
638.43919
638.75215
639.10801
639.26987
639.38170
639.54110
639.67182
639.78092
640.09216
640.22812
640.52914
640.85863
640.97059
641.17501
641.29670
641.45089
641.57789
641.82162
642.04080
642.39366
642.62283
642.76308
642.93057
643.09051
643.43175
643.62230
643.91073
644.03396
644.19161
644.36177
644.59441
644.74161
644.93241
645.18134
645.30531
645.52732
645.70587
645.95648
646.15598
646.25522
646.43031
646.52736
646.63372
646.76410
646.84085
647.07149
647.26092
647.45388
647.66908
647.86156
648.02274
648.21813
648.32345
648.49594
648.64132
648.80716
649.05522
649.30396
649.46057
649.74176
649.91974
650.10564
650.25201
650.43900
650.69434
650.94879
651.10726
651.26853
651.50416
651.78240
651.97279
652.12032
652.20465
652.32662
652.62863
652.78907
652.99869
653.21231
653.47315
653.72100
653.99028
654.10940
654.21122
654.49652
654.71079
654.85675
654.93825
655.02195
655.38040
655.78205
656.10574
656.23847
656.36373
656.46895
656.61104
656.76874
656.92453
657.14494
657.32739
657.45824
657.72678
658.08849
658.27493
658.42271
658.59118
658.86166
659.02404
659.19434
659.34837
659.54222
659.72800
659.89879
660.13802
660.28300
660.48696
660.65887
660.87477
661.04641
661.25222
661.83493
662.00261
662.11745
662.44955
662.73948
663.04981
663.28669
663.52551
663.68130
663.86278
664.07363
664.31997
664.53642
664.77514
664.94129
665.16493
665.46117
665.68324
665.82888
665.94503
666.06791
666.22144
666.27980
666.44609
666.59860
666.71819
666.94160
667.13882
667.23275
667.41946
667.54411
667.85864
667.96131
668.10116
668.37297
668.85267
668.97119
669.14587
669.31090
669.51176
669.67535
669.91091
670.26859
670.41167
670.55316
670.66821
670.77014
670.96867
671.14963
671.36550
671.59297
671.76459
671.97743
672.16588
672.65766
673.04162
673.17565
673.38603
673.58407
673.80628
674.01324
674.11602
674.38127
674.68887
674.89775
675.19436
675.38706
675.55939
675.86626
675.98403
676.15893
676.33652
676.64805
676.85199
677.10856
677.68771
677.93802
678.11966
678.37846
678.61508
678.74351
678.98464
679.15307
679.35266
679.48224
679.63299
679.84093
679.94046
680.14572
680.44414
680.57738
680.66900
680.80782
681.09001
681.26370
681.40549
681.72174
681.85713
682.01608
682.16471
682.37918
682.60666
682.78098
682.88707
683.03598
683.15907
683.31460
683.55205
683.71569
683.90906
684.22701
684.72644
685.04634
685.36918
685.87057
686.20251
686.54851
686.70848
686.92785
687.28673
687.63644
687.83647
687.99194
688.33762
688.47798
688.64682
689.08119
689.20391
689.51954
689.69558
690.05216
690.32302
690.48178
690.70958
690.95674
691.17727
691.51877
691.79535
691.92458
692.10610
692.23035
692.64156
692.91301
693.13204
693.25981
693.63465
693.75965
693.98830
694.19520
694.35477
694.49886
694.71576
694.91716
695.16136
695.41525
695.72945
696.03178
696.24710
696.34154
696.54300
696.71599
697.04851
697.23201
697.37440
697.51377
697.83063
698.05307
698.19593
698.40757
698.57377
698.79831
698.97050
699.08238
699.40057
699.74409
700.01344
700.14139
700.26395
700.53855
700.67655
700.92074
701.05999
701.21316
701.35777
701.58306
701.72784
701.91186
702.33340
702.49008
702.69271
702.81189
703.10143
703.23464
703.61735
703.82575
704.09418
704.35779
704.46648
704.95544
705.12536
705.25059
705.59345
706.31537
706.64367
707.15917
707.40828
707.75393
708.11724
708.67817
709.31088
709.49884
709.60853
709.83799
710.05998
710.33433
710.52562
710.71050
710.97903
711.46589
711.80252
712.08464
714.10325
714.45290
714.79785
715.19185
715.36625
715.94563
716.11814
716.36226
716.69703
716.88620
717.08544
717.30365
717.54003
717.76980
718.05686
718.38263
718.62182
718.89702
719.10471
719.26903
719.55465
719.83496
719.96699
720.11869
720.23985
720.53176
720.75349
720.93602
721.13892
721.34901
721.53375
721.68740
721.85511
721.99206
722.22861
722.58634
722.82355
723.08109
723.38849
723.65452
723.99905
724.27099
724.42142
724.60215
724.76916
725.22219
725.53343
725.68060
725.89657
726.61944
726.93347
727.06202
727.29634
727.44744
727.52313
727.73980
727.93305
728.07293
728.22585
728.36582
728.63354
729.03893
729.16465
729.29410
729.49915
729.66412
729.93787
730.51562
730.84565
731.43251
732.84706
733.04508
733.34348
733.58623
733.94895
734.14938
734.29777
734.48173
734.65029
734.78132
735.10053
735.49499
735.65420
735.89715
736.13747
736.39518
736.61703
736.82861
737.17165
737.91875
738.09214
738.19494
738.33419
738.48557
738.77568
739.04582
739.31753
739.56507
739.77741
739.89423
740.12472
740.32751
740.49799
740.66678
740.81643
741.07674
741.37947
741.60350
741.90757
742.06173
742.36996
743.54717
743.92262
744.35972
744.55452
744.69577
744.98863
745.28689
745.56779
745.77742
746.22978
746.37972
746.54061
746.75831
746.94766
747.12209
747.36391
747.48184
747.70267
747.95659
748.69626
749.06785
749.29784
749.46509
749.68578
750.71971
751.25344
751.61421
751.80060
752.12079
752.44911
752.70022
752.81008
753.18004
753.36200
753.51111
753.68175
753.95609
754.06107
754.19750
754.32912
754.53852
754.72450
754.89583
755.37242
755.66954
756.13861
756.28451
756.53726
756.68437
756.89324
757.50004
758.06153
758.21219
758.53247
758.65080
758.87604
759.03219
759.27852
759.44568
759.55687
759.73086
760.03848
760.28056
760.58073
760.92176
761.12492
761.49123
762.00723
762.28968
762.59636
762.93208
763.11135
763.43000
763.66826
763.79152
764.02254
764.23467
764.52713
765.05078
765.22728
765.35447
765.50362
765.58961
765.74836
765.88263
766.09255
766.24104
766.49870
766.94629
767.08491
767.29343
768.04261
768.18332
768.35904
768.60517
768.75944
769.23764
769.45578
769.61561
769.77705
770.02530
770.20195
770.35236
770.54146
770.65768
770.82476
770.93990
771.19093
771.67884
772.00171
772.47066
772.70112
772.95541
773.35885
773.53533
773.87252
774.60655
774.85496
775.56181
775.72814
776.05540
776.44898
776.56888
776.74479
776.89923
777.50705
777.98981
778.24319
778.40238
778.54476
778.72266
778.85880
779.03251
779.49332
779.68244
779.84539
779.98032
780.21643
780.32769
780.53940
780.76016
780.95210
781.05990
781.20267
781.34231
781.51348
781.60688
781.78148
781.98424
782.13432
782.43888
782.66850
782.83585
782.97201
783.41528
783.70055
784.10442
784.38875
784.79602
785.44748
785.89013
786.13428
786.35262
786.56623
786.70933
787.01621
787.18289
787.37529
787.61371
787.85096
787.98547
788.15495
788.27864
788.48823
788.60087
788.91821
789.18631
789.44499
789.69538
790.02311
790.49989
790.82925
791.31664
791.70011
791.89279
792.14842
792.35192
792.63081
792.73989
792.84551
792.95122
793.21507
793.36351
793.55888
793.70306
793.92089
794.19993
794.47111
794.69008
794.94155
795.15767
795.38595
795.58722
795.75604
796.05703
796.43932
796.68998
796.88101
797.06072
797.25061
797.44786
797.65843
797.95425
798.14184
798.39804
798.57930
798.76545
799.07493
799.23472
799.43707
799.65877
799.86271
800.08354
800.25524
800.48946
800.60307
800.77751
801.12948
801.31363
801.66566
801.81311
801.99824
802.22982
802.34821
802.65676
802.90827
803.51305
803.67945
803.85886
803.96997
804.11946
804.44590
804.66865
804.80625
804.88515
805.10291
805.24796
805.50698
805.57515
805.80552
805.98836
806.13550
806.28758
806.44610
806.72877
806.96760
807.14591
807.31725
807.75974
808.03877
808.14363
808.27971
808.49928
808.64137
808.79364
808.94641
809.14662
809.39782
809.57659
809.76073
809.94391
810.15855
810.33327
810.44706
810.64185
810.89203
811.04525
811.35492
811.51990
811.71518
812.45193
812.70113
813.18635
813.33560
813.48201
813.58621
813.77795
814.08065
814.36131
814.56735
814.99842
815.15470
815.23501
815.32660
815.43735
815.65385
815.88452
816.23342
816.33912
816.47045
816.69972
817.00618
817.16737
817.44826
817.59538
817.99632
818.15480
818.31579
818.41484
818.64231
818.91759
819.10594
819.55187
819.98732
820.19841
820.30868
820.53147
820.67147
820.81845
821.25022
821.53888
821.69063
821.93900
822.17171
822.40135
822.53786
822.74985
822.93331
823.05294
823.21368
823.41821
823.60903
824.01051
824.21997
824.43934
824.77674
824.98374
825.13953
825.43097
825.91372
826.19845
826.56927
826.81013
826.98818
827.11458
827.25454
827.42790
827.59252
827.74892
827.93758
828.50468
828.74335
829.03429
829.24135
829.53723
829.64197
829.82824
830.00491
830.21315
830.49141
830.77409
831.10983
831.21507
831.44759
831.66064
831.80175
832.01450
832.30474
832.45716
832.63925
832.96344
833.20076
833.46509
833.95794
834.20162
834.31347
834.52694
834.63513
834.76705
835.21378
835.48512
835.65441
835.78516
836.46202
836.70569
836.94020
837.55398
837.67144
837.90562
838.02818
838.21023
838.45168
838.70798
838.81480
839.12876
839.42471
839.78822
840.00632
840.33581
840.59324
840.90040
841.06754
841.16444
841.23441
841.32970
841.44450
841.57953
841.81306
842.01286
842.24169
842.38571
842.52619
842.91808
843.17040
843.46981
843.63949
843.81172
844.04447
844.21945
844.53173
844.79249
844.99590
845.26210
845.71096
845.95827
846.17854
846.32034
846.47806
846.78266
847.11428
847.46454
847.76567
847.97569
848.09561
848.22674
848.54628
848.73280
848.92333
849.15500
849.37072
849.63097
849.73311
849.90894
850.04245
850.25545
850.46505
850.68132
850.94720
851.15531
851.32514
851.56150
851.74264
852.23491
852.48918
852.73947
853.02528
853.25152
853.51856
853.73532
854.11234
854.23852
854.61189
854.82153
855.32395
855.52911
855.78876
855.95059
856.10912
856.30593
856.46499
856.59004
856.75330
856.96609
857.28767
857.42349
857.82333
858.03063
858.34688
858.68174
858.99250
859.12393
859.25732
859.56461
859.76612
859.97353
860.13720
860.23982
860.34053
860.51702
860.74202
860.95173
861.17857
861.43834
861.56024
861.73838
861.84174
862.02470
862.15939
862.39377
862.64318
862.74918
862.87064
863.02588
863.16600
863.32647
863.52182
863.65699
863.84861
864.15222
864.41956
864.72778
864.92334
865.20584
865.43910
865.65503
865.82392
865.99118
866.17530
866.26811
866.58341
866.78050
867.12612
867.32160
867.88942
868.05883
868.25074
868.37217
868.63366
869.17300
869.52544
869.73398
870.14594
870.33883
870.53662
870.86227
870.99356
871.07796
871.28209
871.43993
871.62885
871.86523
872.12082
872.31584
872.41989
872.70736
872.88809
873.09459
873.27375
873.48731
873.73428
873.93481
874.14417
874.26654
874.36052
874.57955
874.71079
874.76767
874.89968
875.01581
875.20843
875.38315
875.53750
875.84984
876.13048
876.77464
876.94804
877.23541
877.42583
877.61718
877.87307
878.26855
879.02338
879.14861
879.27314
879.40287
879.48906
879.65530
879.81896
880.10921
880.38364
880.55999
880.83193
881.10293
881.29651
881.42978
881.67209
881.84595
882.43678
882.57872
882.77497
882.98358
883.22758
883.44718
884.01752
884.31733
884.47460
884.65133
884.76148
884.92194
885.07577
885.31182
885.42415
885.79227
886.06459
886.20134
886.44349
886.52867
886.70077
886.95358
887.38378
887.70008
887.88545
888.00051
888.13452
888.40915
888.60294
888.72792
888.93150
889.19157
889.51590
889.75031
889.85568
890.02493
890.21244
890.46224
890.66015
890.76344
890.85824
890.96281
891.10350
891.19612
891.35077
891.47763
891.66249
891.77878
891.91104
892.06467
892.41073
892.53405
892.67425
893.02696
893.28892
893.47606
893.73043
894.10003
894.25887
894.38612
894.53231
894.72322
895.07583
895.34670
895.64337
895.95629
896.12591
896.20643
896.31168
896.44897
896.84579
897.06521
897.30342
897.51347
897.78841
898.04649
898.15766
898.30436
898.55513
898.67674
898.94503
899.33981
899.49427
899.77727
899.87917
899.99481
900.16701
900.29108
900.42218
900.68567
901.06154
901.40983
901.57343
901.74688
902.15010
902.25924
902.51163
902.64353
902.80158
902.96810
903.07683
903.38486
903.57882
903.75881
904.13549
904.30461
904.49255
904.79890
905.27006
905.48003
905.59305
905.79871
905.98651
906.18803
906.49709
906.60604
906.97979
907.34630
907.51111
907.72751
907.84749
907.99398
908.14072
908.48706
908.70346
908.83152
908.99183
909.18126
909.43297
909.66721
909.90731
910.00370
910.31328
910.46111
910.62086
910.72029
910.94406
911.46787
911.80258
912.28220
912.53455
912.93371
913.08691
913.24020
913.46699
913.76862
913.90351
914.30522
914.49646
914.66623
914.85339
915.15058
915.27295
915.45879
915.68022
915.78160
915.93572
916.07490
916.23387
916.42409
916.70528
916.78719
917.31949
917.72259
917.89548
918.10594
918.32746
918.41685
918.55420
918.76819
918.87251
919.07926
919.49377
919.64776
919.92000
920.14527
920.47825
920.68581
920.85380
921.06742
921.34273
921.63766
921.92247
922.17504
922.47701
922.63950
922.80900
923.19867
923.38160
923.81182
923.96487
924.28754
924.36916
924.61514
924.84561
924.99892
925.21044
925.47783
925.66920
925.84363
926.05842
926.27182
926.53156
926.75122
926.94933
927.28170
927.47212
927.57649
927.70792
927.89651
928.18891
928.54539
928.76072
929.12108
929.30779
929.72856
930.05277
930.22163
930.36744
930.58716
930.66979
930.74665
931.01449
931.16615
931.31862
931.54322
931.73223
931.94089
932.09567
932.36584
932.55217
932.69865
932.86848
933.41400
933.56934
933.71676
934.28370
934.71852
934.92110
935.21604
935.55512
935.96780
936.14607
936.36160
936.53018
936.64708
936.81868
937.00150
937.20517
937.65324
937.81446
937.90336
938.03624
938.21507
938.43668
938.58754
938.74315
939.07801
939.21827
939.58488
939.74631
940.07946
940.23661
941.23589
941.43572
941.56660
941.75031
942.00621
942.41313
942.64900
942.79553
942.94489
943.34346
943.48619
943.80421
943.93032
944.18601
944.37087
944.57070
944.76739
944.90897
945.12039
945.40257
945.65362
945.80304
946.04386
946.24112
946.41395
946.65186
946.84018
947.00866
947.29537
947.61536
947.96429
948.14173
948.57155
949.04473
949.47981
949.67372
949.97705
950.40702
950.74977
951.17994
951.40669
951.82921
951.96880
952.12207
952.37617
952.49156
952.70861
952.94801
953.05734
953.30480
953.61275
953.85583
954.12739
954.34098
954.55604
954.76104
954.98076
955.40165
955.59755
955.91820
956.36166
956.57283
956.90248
957.15879
957.30393
957.45290
957.66282
958.38416
958.72553
959.00615
959.13259
959.43085
959.82748
960.04074
960.20783
960.47110
960.84005
961.00586
961.29886
961.67301
961.92405
962.07774
962.26807
962.50988
962.70287
963.23887
963.54280
963.78907
963.96643
964.04886
964.20523
964.38033
964.65532
965.05440
965.25238
965.98990
966.83718
966.84745
967.18164
967.80336
968.00300
968.41613
968.63534
968.84595
969.15338
969.55698
969.91207
970.18314
970.32971
970.49551
970.87721
971.22637
971.73284
972.22916
972.40449
972.71009
973.03916
973.41791
973.52594
974.07980
974.22445
974.62766
974.81419
975.27720
975.59081
975.63676
975.76494
976.11233
976.36681
976.60105
976.75889
977.00625
977.24925
977.44667
977.62907
977.81512
977.97965
978.28337
978.46692
978.69668
978.81121
978.97507
979.49666
979.71121
979.94501
980.10814
980.25430
980.44906
980.64448
980.82811
981.25929
981.39491
981.99171
982.12072
982.32595
983.12315
983.58589
983.81823
983.94853
984.34868
984.48277
984.57698
984.74529
984.90611
985.21897
985.81029
985.94089
986.19549
986.35372
986.56342
986.87334
987.45568
987.64937
987.98724
988.11543
988.35574
989.12868
989.42738
989.67467
990.25410
990.39988
990.72302
990.92863
992.41211
992.67875
993.06375
993.43087
993.59641
993.94664
994.18177
994.64888
995.64519
995.77110
995.95164
996.21795
996.37250
996.71850
997.06522
997.51293
997.88572
998.10072
998.80083
998.92942
999.13510
999.45328
:
