# Supplementary material for: Emergent decision-making behaviour and rhythm generation in a computational model of the ventromedial nucleus of the hypothalamus
Source: PLoS Comput Biol. 2019 Jun 3;15(6):e1007092. doi: 10.1371/journal.pcbi.1007092 (PMC6564049; doi:10.1371/journal.pcbi.1007092)
Supplement: S1 Dataset — Text files of the spike time data used in the paper. (ZIP) [file pcbi.1007092.s014.zip › VMN spike time data/lt2-0.txt]

'lt2-0'
:
300.01391
300.13280
300.36546
300.51917
300.74327
300.89875
301.10251
301.25825
301.46210
301.68518
302.00522
302.10825
302.34557
302.56770
302.68914
302.83815
303.09445
303.25467
303.40770
303.46761
303.70376
303.86815
304.10163
304.31039
304.40952
304.58682
304.68591
304.96071
305.13864
305.35431
305.47130
305.64115
305.81399
306.14156
306.30001
306.52802
306.60365
306.71762
306.85951
307.05300
307.20470
307.40745
307.55088
307.75104
307.88284
308.06610
308.27272
308.39753
308.58601
308.76342
308.88462
309.06718
309.29671
309.49546
309.65419
309.84788
309.95639
310.15965
310.43106
310.58765
310.84372
310.99809
311.15633
311.33407
311.55033
311.72762
311.91462
312.07886
312.22949
312.59383
312.74194
312.90601
313.08178
313.21612
313.36448
313.49741
313.75509
313.94328
314.09403
314.29232
314.44033
314.74928
314.88645
315.05834
315.26538
315.49570
315.66476
315.78298
316.02280
316.22969
316.35900
316.63702
316.85634
317.06984
317.24508
317.45883
317.59901
317.75201
317.87948
318.17421
318.53390
318.62054
318.92647
319.04490
319.23861
319.50212
319.88226
320.05846
320.17934
320.30556
320.63996
320.79492
320.94607
321.14197
321.31597
321.42575
321.57666
321.75340
321.89032
322.10419
322.46720
322.59333
322.86711
322.98399
323.14297
323.35024
323.48769
323.74708
323.94171
324.11344
324.34972
324.52465
324.71771
324.80061
324.95360
325.20939
325.34146
325.52254
325.75867
325.93428
326.04772
326.30060
326.41607
326.62733
326.88098
327.06837
327.28012
327.50671
327.63345
327.78646
327.99469
328.21939
328.40831
328.68605
328.94389
329.13433
329.24764
329.36468
329.60066
329.87373
330.23495
330.42400
330.71216
330.86637
331.16628
331.30474
331.64858
331.83592
331.96655
332.22159
332.39574
332.53956
332.96095
333.14779
333.26724
333.39869
333.63050
333.78112
333.92826
334.03104
334.25111
334.53332
334.67757
334.94258
335.03118
335.25145
335.47939
335.60348
335.89893
336.04861
336.30953
336.52028
336.67576
336.95121
337.07369
337.20586
337.29442
337.62896
337.85610
338.00552
338.29248
338.54975
338.67696
338.94087
339.13085
339.33539
339.44565
339.65854
339.82793
340.06824
340.25445
340.57148
340.68832
340.85878
341.06171
341.20408
341.39658
341.57143
341.82796
341.90364
342.12668
342.27120
342.54941
342.69804
342.90224
343.20502
343.40005
343.49174
343.63534
343.82448
344.04709
344.23582
344.43086
344.67594
344.82759
345.00119
345.16298
345.26927
345.45097
345.63424
345.93636
346.06421
346.19280
346.52735
346.65862
346.90000
347.05251
347.29848
347.50384
347.66773
347.78109
347.92170
348.11340
348.26124
348.52334
348.68751
348.87574
349.14160
349.36352
349.58493
349.76619
349.96688
350.15109
350.35925
350.56755
350.74914
350.92547
351.18893
351.38010
351.59949
351.78475
352.01183
352.18527
352.39853
352.52905
352.64549
352.75994
353.00115
353.18329
353.46018
353.66397
353.82453
353.88312
354.17662
354.35268
354.60198
354.74179
354.97205
355.14560
355.33571
355.54356
355.81330
356.06368
356.18400
356.37223
356.66119
356.84313
357.07033
357.24750
357.49197
357.93287
358.05267
358.22154
358.42007
358.62023
358.87538
359.19670
359.33286
359.68892
359.78403
360.21584
360.45601
360.61096
360.80467
360.99415
361.21860
361.41190
361.53841
361.69763
361.89322
362.09913
362.31524
362.38499
362.59817
362.73091
363.00853
363.21189
363.39117
363.57065
363.78394
363.99045
364.23228
364.37720
364.57733
364.84757
364.95055
365.19909
365.37777
365.59676
365.84620
365.97150
366.14036
366.49348
366.71272
366.86916
366.99243
367.12709
367.33843
367.48429
367.74323
367.90922
368.24684
368.46006
368.70249
368.88417
369.20765
369.41676
369.68790
369.82669
370.04580
370.24297
370.39721
370.51810
370.76088
370.96616
371.10004
371.24913
371.38740
371.65821
371.87314
372.05021
372.41465
372.54985
372.72812
372.89437
373.11690
373.43255
373.78198
373.94969
374.10830
374.28609
374.45957
374.63387
374.92637
375.23925
375.42011
375.64174
375.91544
376.08076
376.39899
376.54068
376.73858
376.92665
377.12050
377.28589
377.46867
377.66670
377.94834
378.24862
378.38718
378.54075
378.65689
378.95058
379.05026
379.28642
379.50903
379.67078
379.78949
380.04185
380.22652
380.49122
380.67630
380.87331
381.13026
381.29580
381.53618
381.66658
381.84806
382.10768
382.25859
382.51073
382.64101
382.87602
383.07602
383.23461
383.33482
383.48564
383.78827
384.01217
384.24676
384.50152
384.61654
384.79186
384.93624
385.10182
385.39647
385.71612
385.84396
386.09336
386.19653
386.42428
386.63803
386.81386
387.01362
387.20764
387.43782
387.55500
387.94665
388.17514
388.36361
388.52584
388.68698
388.84230
389.11921
389.22415
389.42791
389.58041
389.75782
390.10609
390.26025
390.46460
390.59269
390.91480
391.11975
391.40406
391.57006
391.73270
391.91117
392.28149
392.43831
392.63673
392.71317
392.82381
393.00184
393.16369
393.29331
393.60127
393.75309
393.93088
394.11578
394.37775
394.77175
394.92218
395.18296
395.52395
395.62504
395.73576
395.96837
396.15723
396.29838
396.44166
396.67390
396.85756
397.08687
397.34956
397.55507
397.73263
397.93237
398.12814
398.28045
398.52075
398.67705
399.01785
399.22195
399.40905
399.59447
399.77416
399.92958
400.04389
400.29541
400.45850
400.69954
400.84841
401.00416
401.18676
401.33630
401.44977
401.69378
401.99166
402.15502
402.33475
402.47089
402.58613
402.82953
403.04514
403.20073
403.57820
403.73857
403.93238
404.23742
404.36045
404.49533
404.77151
404.95720
405.13157
405.23491
405.52740
405.74369
405.95166
406.12572
406.30266
406.46226
406.56260
406.82240
407.03750
407.31302
407.45889
407.68861
407.83747
408.03288
408.20834
408.36928
408.54973
408.68086
409.01810
409.26899
409.47696
409.66650
409.87756
409.99277
410.20612
410.34635
410.53671
410.70106
410.85531
411.16852
411.35476
411.58056
411.88181
412.01119
412.21477
412.49154
412.77007
412.86659
413.04628
413.22864
413.35168
413.48643
413.65969
413.83160
414.01160
414.28151
414.43081
414.59193
414.82214
414.96775
415.28536
415.46110
415.55449
415.73931
415.94820
416.12418
416.23880
416.41265
416.57355
416.78407
416.97477
417.09905
417.24489
417.46644
417.64530
417.84424
418.02462
418.38338
418.54424
418.73518
418.89720
418.96813
419.21234
419.37671
419.55303
419.62922
419.91577
420.15463
420.27505
420.47182
420.67274
420.83915
420.90214
421.18463
421.39213
421.53917
421.81457
422.13666
422.35444
422.49069
422.67122
422.91947
423.13637
423.39610
423.56704
423.75195
423.99811
424.17371
424.38058
424.79643
424.94847
425.11627
425.27990
425.41499
425.62045
425.87608
426.04510
426.28825
426.40324
426.54123
426.68893
426.89270
427.18449
427.43346
427.56120
427.72663
427.85576
428.05217
428.38131
428.47226
428.71001
428.91227
429.04773
429.21987
429.45129
429.71149
430.02085
430.19149
430.30326
430.52026
430.69014
430.82627
430.97391
431.30055
431.52447
431.69242
431.89744
432.03383
432.16980
432.42379
432.62165
432.79681
432.90212
433.09538
433.32914
433.40669
433.62076
433.76796
434.01983
434.26306
434.51624
434.66846
435.01035
435.16759
435.37216
435.49141
435.81917
435.95917
436.16188
436.32018
436.52079
436.76084
436.91514
437.09594
437.28517
437.62470
437.86890
438.08631
438.33934
438.48449
438.67815
438.82746
439.06857
439.21142
439.44581
439.59467
439.83946
440.01233
440.24795
440.48834
440.63948
440.73185
441.07356
441.19977
441.40170
441.55372
441.65204
441.84798
441.99331
442.28564
442.39627
442.88298
443.14289
443.29878
443.59178
443.76871
444.06005
444.17745
444.30557
444.52722
444.65924
444.88120
444.99459
445.14845
445.29784
445.51659
445.75549
445.87009
446.08553
446.31733
446.46026
446.68100
446.95476
447.19426
447.38599
447.51945
447.74660
447.88123
448.13249
448.26282
448.40257
448.62858
448.86190
449.04752
449.17941
449.29732
449.44820
449.64300
449.91328
450.12534
450.37161
450.48557
450.70040
450.88062
451.10505
451.50555
451.85848
452.01918
452.19614
452.35130
452.58419
452.72396
452.93553
453.19058
453.44039
453.57647
453.74284
453.93886
454.09431
454.33597
454.46634
454.72449
454.95072
455.13645
455.28630
455.51087
455.70862
456.00201
456.10134
456.29534
456.53742
456.70720
456.92048
457.15039
457.29387
457.44067
457.69903
457.93698
458.08629
458.32372
458.58052
458.79833
458.89824
459.18001
459.36587
459.63316
459.80298
459.93617
460.08312
460.20014
460.39799
460.60006
460.74973
460.91139
461.10018
461.33720
461.48314
461.64688
461.82323
461.97626
462.16764
462.37847
462.61984
462.77633
463.01925
463.17011
463.33870
463.56153
463.90925
464.04124
464.20235
464.35695
464.48476
464.87403
465.10242
465.28593
465.55856
465.74334
465.92116
466.07768
466.31557
466.48653
466.64896
466.85990
467.00943
467.28739
467.43233
467.67541
467.82448
468.10790
468.26298
468.57707
468.83557
469.07718
469.17174
469.34951
469.49991
469.83685
470.06720
470.25837
470.43483
470.59782
470.74989
470.97173
471.08471
471.23738
471.43873
471.61728
471.85937
472.08843
472.28368
472.43108
472.60247
472.73215
473.06471
473.26968
473.40807
473.70083
473.93089
474.12913
474.32876
474.51597
474.71446
474.87092
475.04739
475.16654
475.30751
475.50990
475.67540
475.92245
476.14439
476.29845
476.51389
476.71493
476.84286
477.08013
477.23540
477.39666
477.57263
477.81292
478.05489
478.27432
478.65469
478.81309
479.05513
479.26951
479.47369
479.57364
479.90757
480.07048
480.19708
480.42003
480.68925
480.90361
481.08393
481.41054
481.53631
481.67681
481.86569
481.98876
482.23362
482.43270
482.74478
482.93315
483.18741
483.31582
483.47479
483.62281
483.80620
484.00741
484.14181
484.37354
484.54729
484.67245
484.89665
485.06703
485.24480
485.48934
485.70370
485.83825
485.93641
486.25071
486.39573
486.60195
486.81872
487.00623
487.17428
487.38261
487.53242
487.75831
487.95138
488.28760
488.66278
488.75544
488.92486
489.14594
489.34138
489.54755
489.72599
489.81837
490.06170
490.14950
490.37942
490.51278
490.69536
490.86655
491.02632
491.14231
491.28447
491.59364
491.76123
492.02161
492.09920
492.31345
492.46078
492.57526
492.84181
493.08506
493.20151
493.44490
493.59517
493.68879
493.86648
494.09178
494.29937
494.48524
494.68910
494.95567
495.09415
495.36839
495.54626
495.85754
496.00600
496.20179
496.29931
496.50356
496.81988
497.02208
497.21070
497.38613
497.65041
497.89951
498.09200
498.28699
498.47534
498.64279
498.96207
499.12148
499.40035
499.58322
499.79595
500.03531
500.12606
500.36490
500.55145
500.62951
500.83476
501.14665
501.39934
501.63660
501.75559
501.92489
502.12693
502.39940
502.55649
502.78647
502.97651
503.17706
503.37194
503.53476
503.72622
503.92515
504.06603
504.26519
504.51308
504.73259
504.90946
505.18678
505.35711
505.60700
505.79195
505.93396
506.27816
506.46403
506.56303
506.64853
506.85786
507.02121
507.15273
507.44306
507.76054
507.89284
508.14500
508.29863
508.58440
508.77629
509.02522
509.17945
509.54751
509.71609
509.93572
510.30541
510.56411
510.76594
510.98893
511.11729
511.35407
511.58022
511.72501
512.00344
512.32253
512.53448
512.67631
512.79734
512.88326
513.09877
513.27480
513.60847
513.78279
513.92024
514.13062
514.28117
514.44447
514.64001
514.85597
515.03267
515.22913
515.47764
515.63354
515.76164
515.92443
516.03590
516.24360
516.41788
516.49508
516.65348
516.83032
517.11885
517.29066
517.48655
517.66430
517.84035
518.05579
518.22368
518.41080
518.64433
518.81156
518.98430
519.16770
519.43808
519.62765
519.79510
519.98414
520.28037
520.40850
520.57510
520.74501
520.96559
521.13922
521.28961
521.52282
521.76996
521.92209
522.05502
522.18402
522.30465
522.55118
522.65897
522.97712
523.20493
523.36390
523.59167
523.77103
523.96975
524.19524
524.30152
524.41838
524.55005
524.78497
524.92007
525.02234
525.25944
525.35907
525.59403
525.79092
525.93241
526.25100
526.35980
526.63701
526.80641
526.98374
527.10495
527.33480
527.47832
527.68228
527.86413
527.96536
528.11748
528.35562
528.47716
528.63692
528.78351
528.91759
529.15461
529.25203
529.40368
529.54235
529.65728
529.80645
530.00796
530.23007
530.37557
530.55411
530.69841
530.91474
531.12152
531.26367
531.47022
531.75712
531.96449
532.05848
532.19763
532.39218
532.57547
532.66387
532.81448
533.07760
533.26007
533.45250
533.61107
533.93286
534.10309
534.38933
534.55759
534.82261
535.11140
535.32985
535.50691
535.67679
535.94205
536.11176
536.22596
536.42736
536.66403
536.84036
536.99069
537.17224
537.31922
537.44451
537.63200
537.81208
538.01301
538.21565
538.43571
538.61605
538.93893
539.07307
539.28554
539.55119
539.64595
539.80903
540.02652
540.13818
540.34769
540.49581
540.62372
540.85687
541.00320
541.23362
541.41490
541.65291
541.79060
541.90488
542.23333
542.38498
542.61948
542.78125
543.13593
543.35938
543.51124
543.62826
543.82766
544.02815
544.28344
544.49731
544.68817
544.90422
545.15558
545.29644
545.51721
545.67853
545.83395
546.08269
546.21675
546.42180
546.64514
546.77407
546.97257
547.17238
547.31628
547.51106
547.71129
547.88805
548.08374
548.29101
548.44473
548.72852
548.87415
549.05763
549.24056
549.46858
549.59562
549.89287
550.04020
550.27930
550.48546
550.72517
550.89185
551.04883
551.29495
551.46273
551.59761
551.83946
551.97604
552.16617
552.33494
552.60430
552.89048
553.10551
553.25831
553.39094
553.51173
553.70351
554.15340
554.27756
554.46725
554.60129
554.75060
554.91148
555.11907
555.37586
555.47885
555.67172
555.90452
556.13925
556.34638
556.48782
556.76761
556.94499
557.14838
557.36673
557.57304
557.73326
557.91935
558.06345
558.28178
558.56048
558.77197
558.87513
559.00589
559.16297
559.43803
559.67594
559.91201
560.28357
560.48154
560.66372
560.84246
561.10280
561.41932
561.73475
562.02724
562.47610
562.65325
562.91645
563.18351
563.39751
563.69316
564.01639
564.18366
564.41391
564.57037
564.77607
564.96901
565.13848
565.35362
565.64278
565.90565
566.16964
566.34423
566.51477
566.71532
567.02719
567.18236
567.35999
567.49715
567.84399
568.05508
568.26662
568.36516
568.66681
568.87905
569.04859
569.29949
569.50920
569.78968
569.95520
570.24020
570.40770
570.62522
570.96311
571.16020
571.31389
571.45553
571.75448
571.90403
572.05666
572.20180
572.53725
572.72884
572.89545
573.06543
573.26035
573.37763
573.48088
573.69526
574.02703
574.19130
574.35524
574.71550
574.86719
575.10722
575.37893
575.55301
575.84473
575.98319
576.17932
576.49119
576.73822
576.86352
576.99031
577.16013
577.46378
577.64348
577.82678
578.25626
578.47033
578.68622
578.91656
579.08987
579.34155
579.44983
579.60071
579.82200
579.98458
580.15117
580.31624
580.56991
580.80987
581.11010
581.31138
581.41929
581.61093
582.02648
582.28191
582.40688
582.65944
582.81656
583.08655
583.32457
583.44107
583.64839
583.79024
584.07123
584.22312
584.48442
584.61760
585.00772
585.14167
585.42433
585.62947
585.79319
586.08026
586.28125
586.48120
586.66408
586.80521
586.98026
587.16140
587.30974
587.48474
587.71179
587.87837
588.12921
588.39067
588.52616
588.65785
588.93546
589.18678
589.34917
589.61582
589.76627
589.97135
590.13378
590.34473
590.53995
590.75691
590.89647
591.07578
591.20374
591.49156
591.66891
591.79506
591.93335
592.37166
592.47544
592.66539
592.86635
592.99393
593.15920
593.31671
593.57718
593.78572
594.00397
594.16454
594.29282
594.49049
594.65388
594.80310
595.16666
595.34068
595.56712
595.64652
595.80640
595.97511
596.06306
596.24846
596.48185
596.72984
596.96873
597.21456
597.43113
597.61878
597.75779
598.07554
598.23334
598.41760
598.58559
598.79318
599.00772
599.14792
599.37768
599.53841
599.69977
599.86463
600.00767
600.26807
600.43930
600.61894
600.85623
601.02903
601.23581
601.38585
601.56302
601.77662
601.92331
602.13284
602.31615
602.48764
602.60434
602.74182
603.00806
603.24903
603.49985
603.78138
603.90990
604.05475
604.17710
604.33918
604.64294
604.98848
605.18700
605.53278
605.68858
605.87215
606.00431
606.13373
606.36467
606.57544
606.73620
606.87625
607.13895
607.30505
607.54873
607.78371
608.05659
608.27745
608.44510
608.64134
608.80775
609.01612
609.10985
609.22398
609.51371
609.68400
609.88752
610.03308
610.28856
610.40063
610.49777
610.74605
610.87747
611.07926
611.24502
611.50511
611.80463
611.96824
612.20579
612.39849
612.66879
612.80094
612.95920
613.17139
613.32563
613.54117
613.71343
613.82840
614.00940
614.24264
614.36002
614.68994
615.04297
615.16505
615.37607
615.47696
615.60286
615.77813
616.01681
616.17198
616.32529
616.65802
616.76598
616.94773
617.16229
617.34370
617.43416
617.64471
617.75499
617.90286
618.27836
618.47619
618.61992
618.77291
618.94124
619.13448
619.36086
619.51410
619.81293
619.97216
620.16141
620.31228
620.45264
620.64582
620.77956
620.95149
621.12814
621.37175
621.59085
621.73938
621.91144
622.13644
622.25517
622.64050
622.85730
623.26827
623.47991
623.62043
623.90396
624.13486
624.42231
624.59886
624.81761
625.04988
625.19278
625.41537
625.61505
625.86937
626.01670
626.33912
626.43006
626.55165
626.80445
627.15459
627.48674
627.70027
627.86892
628.06454
628.18531
628.51003
628.67003
628.85505
629.03930
629.24696
629.46976
629.62724
629.84779
630.21029
630.40219
630.52206
630.75897
630.98190
631.10727
631.34283
631.66314
631.81531
632.08489
632.25486
632.46449
632.61952
632.84499
632.98464
633.22146
633.50340
633.79581
634.00739
634.27722
634.52830
634.72421
634.86888
635.08389
635.27667
635.38550
635.66662
635.83388
636.07395
636.26333
636.44253
636.62400
636.86952
637.21106
637.35442
637.56050
637.70631
637.99483
638.17095
638.31197
638.49062
638.62894
638.80219
639.00266
639.20631
639.52267
639.65502
639.82797
639.97692
640.16793
640.38516
640.66191
640.84775
641.05712
641.28323
641.44364
641.68387
642.00010
642.11793
642.29152
642.46997
642.62409
642.83525
642.94130
643.13442
643.36506
643.83435
643.90847
644.01039
644.17758
644.36539
644.50684
644.65313
644.81782
644.97124
645.13012
645.39677
645.53814
645.81403
645.95212
646.18434
646.54615
646.67258
646.86762
647.07063
647.39260
647.53431
647.69659
647.85152
648.02408
648.22363
648.31571
648.48339
648.73797
648.99129
649.22050
649.39851
649.56486
649.68790
649.86233
650.10440
650.28408
650.39958
650.68050
650.90340
651.07199
651.26238
651.52205
651.71949
651.84129
652.09013
652.23179
652.41731
652.62351
652.86235
653.04184
653.30249
653.45313
653.56223
653.82183
653.99858
654.21061
654.43676
654.60641
654.74133
654.92073
655.21891
655.52681
655.69854
655.86665
656.11041
656.30500
656.48290
656.62807
657.12822
657.31064
657.42680
657.58543
657.83689
657.93706
658.24962
658.39833
658.51206
658.89443
659.11287
659.23896
659.45429
659.69244
659.97248
660.14318
660.31504
660.43487
660.82500
661.04540
661.16239
661.34945
661.57127
661.91402
662.14110
662.29716
662.41279
662.67310
663.00134
663.24895
663.39092
663.52165
663.74583
663.89035
664.13846
664.37510
664.51875
664.68139
664.84374
665.00713
665.26815
665.44097
665.60963
665.78981
666.03163
666.26963
666.41383
666.63217
666.73564
667.41318
667.65137
667.76130
667.95841
668.10673
668.30165
668.51589
668.63809
668.80905
669.14544
669.29403
669.51207
669.64391
669.88542
670.02776
670.25457
670.43645
670.65849
670.87306
670.98592
671.13077
671.27428
671.50801
671.70759
671.93744
672.28049
672.41612
672.60236
672.77050
672.99745
673.16809
673.52014
673.69085
673.97545
674.10660
674.25092
674.49008
674.78914
674.94574
675.12889
675.44449
675.59831
675.71778
675.84903
676.01803
676.19597
676.30592
676.53696
676.79133
676.98689
677.15843
677.30313
677.55079
677.71415
677.97386
678.21738
678.37371
678.54779
678.89927
679.10263
679.40458
679.64244
679.83358
680.06657
680.28530
680.38752
680.55636
680.80183
681.03817
681.21605
681.50474
681.75669
681.90755
682.07593
682.28848
682.46398
682.73754
682.94679
683.22545
683.46530
683.66173
683.83030
683.98920
684.14336
684.47558
684.65949
684.94403
685.20388
685.36479
685.65619
685.84081
686.15293
686.31023
686.57508
686.89963
687.10537
687.32567
687.61741
687.84277
688.02884
688.21632
688.44304
688.59276
688.76744
689.02427
689.17652
689.34463
689.53584
689.70232
689.90832
690.02423
690.23672
690.38952
690.55534
690.87299
691.01837
691.22309
691.43109
691.74212
691.87672
692.14665
692.36266
692.54270
692.72633
692.87872
693.18354
693.31181
693.54785
693.75523
693.92690
694.15446
694.29718
694.48371
694.69162
694.98388
695.11083
695.28726
695.46053
695.56414
695.74989
695.89556
696.03069
696.25562
696.43726
696.57388
696.91251
697.08379
697.21760
697.39982
697.72161
698.03236
698.25625
698.38693
698.64962
698.81543
699.08789
699.27730
699.42081
699.62349
699.69746
699.90640
700.26678
700.47362
700.74210
700.88606
701.19255
701.43497
701.68826
701.82769
701.99768
702.22255
702.39764
702.52899
702.77278
703.06323
703.21887
703.54267
703.65790
703.83269
704.02284
704.19098
704.36444
704.59011
704.78071
704.97071
705.09994
705.37274
705.58634
705.97664
706.32079
706.42992
706.57057
706.78766
707.02209
707.21446
707.44476
707.64785
707.86263
708.03220
708.16933
708.48219
708.64315
708.87010
708.97989
709.13203
709.35163
709.52430
709.84268
710.00868
710.16680
710.34626
710.50894
710.60901
710.97889
711.14326
711.29792
711.54487
711.76567
712.06853
712.24154
712.41279
712.67193
712.87133
713.16462
713.31884
713.62576
713.79905
714.01964
714.27818
714.49846
714.68142
714.84468
715.07747
715.20345
715.37019
715.68843
715.92487
716.25173
716.47930
716.69353
716.81436
717.22610
717.35899
717.52689
717.69484
717.98887
718.27961
718.40334
718.56391
718.74169
718.96966
719.13744
719.48864
719.63354
719.79903
719.99859
720.24126
720.41876
720.66617
720.96133
721.17812
721.39964
721.67501
721.96783
722.22819
722.39340
722.61331
722.78471
722.94717
723.24322
723.51130
723.68644
723.83993
724.03906
724.25447
724.38978
724.61063
724.92195
725.08429
725.28710
725.58402
725.71413
726.17326
726.27734
726.49117
726.63791
726.80038
727.04706
727.19673
727.58709
727.71281
727.86581
728.04632
728.23342
728.43645
728.68234
729.13191
729.26614
729.50000
729.71326
729.94347
730.24680
730.51939
730.66525
730.84282
731.07897
731.26618
731.54162
731.86971
732.10491
732.29797
732.40732
732.57400
732.82615
733.10924
733.36019
733.73395
733.87690
734.12162
734.46028
734.56366
734.80929
735.10597
735.32156
735.49951
735.58374
735.73025
735.93728
736.10419
736.40369
736.56496
736.71826
737.02212
737.26584
737.52803
737.86522
738.06586
738.18192
738.38764
738.80046
738.96048
739.14119
739.35320
739.55390
739.83341
739.99079
740.10942
740.27310
740.47276
740.72229
740.88773
741.13900
741.26182
741.50058
741.64942
741.87873
742.04336
742.19094
742.40965
742.72832
742.90130
743.04132
743.31730
743.46007
743.58927
743.77570
744.02694
744.20687
744.46126
744.62263
744.82912
745.03243
745.20279
745.47609
745.71564
745.85124
746.00973
746.18264
746.41425
746.66780
746.85920
747.03562
747.23060
747.39656
747.71477
747.95493
748.14203
748.29147
748.49441
748.71897
748.95033
749.17174
749.34323
749.56826
749.83288
750.10174
750.33071
750.52866
750.64637
750.88422
751.10391
751.25271
751.37979
751.82543
752.04211
752.41519
752.52533
752.68283
752.79869
753.03444
753.26704
753.39204
753.61086
753.80783
754.06713
754.17932
754.38965
754.62471
754.79538
754.92010
755.37506
755.55390
755.73458
755.92649
756.08719
756.40286
756.53707
756.78357
757.01799
757.29337
757.42683
757.65604
757.81490
758.10495
758.40038
758.49278
758.67966
758.91368
759.12084
759.29346
759.45184
759.68437
759.87523
760.04068
760.26594
760.52154
760.76164
760.97473
761.12476
761.38433
761.60690
761.82890
761.96125
762.25193
762.40159
762.60044
762.74446
762.98735
763.12783
763.37006
763.63929
763.74304
764.09029
764.45042
764.56465
764.83528
765.06297
765.24057
765.44608
765.57120
765.81809
765.95663
766.25842
766.43942
766.79412
767.08778
767.33675
767.54169
767.70763
767.87740
768.10599
768.27739
768.52404
768.64003
768.86989
769.17211
769.34039
769.57297
769.70720
769.87144
770.30166
770.51405
770.66116
771.04066
771.27221
771.43443
771.63947
771.84723
772.21792
772.36973
772.51042
772.70386
772.95092
773.09533
773.34900
773.49880
773.68288
773.85750
774.19750
774.43356
774.60541
774.71474
774.93841
775.08691
775.44977
775.63883
775.90024
776.12798
776.50029
776.63256
776.95228
777.07228
777.26826
777.73231
777.96577
778.21985
778.36564
778.54829
778.81182
779.02666
779.31047
779.49488
779.61471
779.80641
780.04682
780.21397
780.37462
780.58254
780.83138
781.17977
781.41259
781.60672
781.79556
782.13798
782.34200
782.58680
782.82412
783.03530
783.25375
783.48876
783.69448
784.01343
784.11105
784.39470
784.57080
784.77765
784.95461
785.19056
785.36853
785.52923
785.72604
785.85074
786.07040
786.18529
786.39344
786.60213
786.79475
787.01672
787.17950
787.30257
787.52701
787.85022
788.04003
788.21951
788.42566
788.70977
788.79210
789.04264
789.18815
789.36783
789.59467
789.74868
789.94331
790.13082
790.39304
790.62925
790.78087
790.87180
791.06608
791.39574
791.55628
791.76510
791.95066
792.18142
792.40389
792.58783
792.82448
793.14815
793.31170
793.54655
793.80529
794.01074
794.18195
794.40782
794.62951
794.85978
795.10581
795.19810
795.40428
795.52818
795.74723
795.92308
796.13205
796.46318
796.61864
796.84528
796.95819
797.13660
797.45635
797.57356
797.79516
797.99112
798.27917
798.60413
798.85243
799.05158
799.25502
799.42064
799.75493
799.96504
800.26129
800.49945
800.62062
800.85702
801.04424
801.33120
801.50274
801.75308
801.97173
802.16572
802.33681
802.56811
802.90048
803.08913
803.30013
803.51279
803.79210
804.04023
804.33665
804.43977
804.65057
804.79408
805.12796
805.23029
805.40078
805.61565
805.78076
806.04154
806.18630
806.40491
806.60680
806.91057
807.09131
807.34253
807.62242
807.76086
807.88082
808.27247
808.40800
808.64193
808.95820
809.17457
809.47231
809.64753
809.90657
810.10350
810.42822
810.56067
810.67042
810.97999
811.20231
811.35702
811.68782
811.89644
812.07309
812.41188
812.63303
812.86544
813.00686
813.30179
813.44440
813.72632
813.98893
814.24294
814.49524
814.83404
814.99224
815.16249
815.29367
815.51981
815.69208
815.90796
816.12142
816.45666
816.65019
816.98695
817.13197
817.29770
817.56567
817.84429
818.16834
818.34921
818.54142
818.70030
818.89753
819.18487
819.35230
819.51432
819.68584
819.89419
820.03745
820.42667
820.64810
820.82746
821.05416
821.16517
821.33252
821.51818
821.86800
822.03588
822.20629
822.33513
822.53393
822.71479
823.03172
823.26988
823.40332
823.62478
823.78338
824.11653
824.39978
824.54726
824.83133
825.00266
825.15168
825.45693
825.69329
825.81866
826.12131
826.30757
826.46438
826.66745
826.80358
827.05245
827.29067
827.48341
827.66842
827.79828
828.07061
828.24625
828.57772
828.86234
829.04522
829.25655
829.53223
829.75837
829.95329
830.20474
830.42368
830.62281
830.86261
831.11768
831.27312
831.47238
831.63420
831.79043
832.05359
832.31575
832.61105
832.73482
833.04251
833.31299
833.44377
833.91028
834.04318
834.36517
834.73059
834.88455
835.07035
835.33733
835.58841
835.82753
836.01832
836.21605
836.42708
836.72079
836.92621
837.06858
837.30183
837.61716
837.70387
837.88217
838.10704
838.41545
838.57148
838.79791
838.93193
839.09136
839.30295
839.54298
839.71677
840.00852
840.15606
840.36620
840.51690
840.61643
840.73372
840.85126
841.06067
841.22764
841.48685
841.83547
842.11572
842.38323
842.54453
842.74801
843.09846
843.48087
843.64635
843.78309
844.09738
844.23485
844.49186
844.62991
844.79435
845.05131
845.29332
845.49436
845.65861
845.96358
846.11073
846.32017
846.56040
846.71182
846.93919
847.22089
847.43641
847.64876
847.88360
848.08347
848.21196
848.42367
848.60702
848.75697
849.07200
849.26375
849.48553
849.64623
849.80113
850.14228
850.31481
850.49743
850.75657
850.88957
851.12926
851.36981
851.59042
851.85643
852.20945
852.49900
852.76111
852.94395
853.10760
853.23411
853.48708
853.62810
853.80040
854.08593
854.21391
854.60852
854.81308
854.94188
855.21449
855.38023
855.74825
855.87443
856.03917
856.36098
856.66154
856.88442
857.13541
857.35587
857.62995
857.78188
858.13982
858.21303
858.39632
858.58508
858.84549
859.05779
859.24841
859.50268
859.81221
859.99177
860.22385
860.35743
860.55834
860.76845
861.05294
861.24688
861.58489
861.77816
862.00836
862.10668
862.20374
862.35186
862.66278
862.82259
863.15500
863.38167
863.65874
863.83851
864.09324
864.24765
864.38896
864.53782
864.82186
865.08337
865.29104
865.44173
865.70601
865.92819
866.15613
866.36887
866.55624
866.73746
866.87321
867.05740
867.30585
867.51549
867.68423
867.91839
868.09681
868.63784
868.81039
869.00253
869.19073
869.40969
869.62193
869.76594
869.96871
870.26575
870.57084
870.78356
871.08953
871.21837
871.39431
871.54812
871.85236
872.02528
872.31070
872.52007
872.67351
872.81803
873.02701
873.26253
873.44601
873.62156
873.95356
874.27653
874.61728
874.69197
874.85334
875.22991
875.34845
875.68269
876.06562
876.19639
876.50991
876.71004
876.86189
877.24795
877.44021
877.78380
877.96322
878.30860
878.46355
878.63693
878.80077
878.96737
879.14518
879.30778
879.64447
879.84549
880.06766
880.22051
880.57517
880.72546
880.86502
881.07684
881.29690
881.48088
881.71480
881.98108
882.24080
882.44867
882.74489
882.89760
883.10559
883.25330
883.53725
883.77164
884.04529
884.39564
884.57346
884.75862
885.10563
885.33768
885.46395
885.70331
885.97000
886.08648
886.38696
886.58177
886.80056
886.93035
887.13836
887.28722
887.55902
887.92891
888.19808
888.45222
888.60584
888.72297
889.03474
889.24448
889.41875
889.72892
889.92492
890.10157
890.35674
890.60069
890.75753
891.14072
891.22670
891.44272
891.69732
891.94731
892.25386
892.54763
892.81194
892.94684
893.20457
893.33940
893.74115
894.07779
894.31938
894.44659
894.58236
894.76336
895.03370
895.21238
895.29236
895.63574
895.72414
895.94933
896.25284
896.48333
896.70368
896.84335
897.14371
897.39905
897.74297
897.97122
898.13729
898.35124
898.47005
898.73698
899.01799
899.32961
899.71229
900.05869
900.36158
900.59571
901.01971
901.23532
901.40824
901.60889
901.96362
902.20386
902.36700
902.53649
902.95632
903.10556
903.33476
903.49526
903.75066
903.89179
904.06042
904.42666
904.62401
904.80416
904.93019
905.15962
905.41841
905.55226
905.82986
906.02455
906.30329
906.62216
906.93733
907.21772
907.49947
907.58451
907.86602
908.03812
908.26716
908.46573
908.73382
909.03963
909.29125
909.46883
909.77959
909.96194
910.21930
910.34207
910.65037
910.94710
911.10195
911.39015
911.73410
911.91594
912.12023
912.54112
912.69526
912.91758
913.12150
913.29347
913.50139
913.82134
914.05054
914.27908
914.59247
914.78643
914.98392
915.19791
915.47217
915.66708
916.25366
916.41635
916.75514
916.87910
917.11588
917.30060
917.54044
917.68297
917.94328
918.06735
918.55302
918.74916
918.89454
919.22397
919.33379
919.56714
919.75134
919.97339
920.24942
920.53395
920.90084
921.14991
921.42688
921.70472
921.86075
922.14479
922.28977
922.61500
922.98659
923.17804
923.46015
923.67265
923.91146
924.07292
924.24686
924.60037
924.73020
924.96675
925.12929
925.40916
925.63599
925.94271
926.08555
926.30718
926.49925
926.67180
926.96146
927.26445
927.62500
927.82356
928.13527
928.33933
928.55549
928.70399
928.90220
929.04082
929.27418
929.51494
929.69736
930.02695
930.17452
930.37386
930.66988
930.79612
930.97496
931.20907
931.37348
931.59786
931.81065
932.01790
932.25817
932.45660
932.56394
932.82713
933.05985
933.30438
933.54756
933.73035
933.90727
934.11108
934.46162
934.60253
934.85864
935.07536
935.26179
935.40976
935.63357
935.79406
936.16944
936.38048
936.67059
936.82431
937.06811
937.24837
937.63507
937.80429
938.01529
938.20538
938.47653
938.60633
938.98072
939.11855
939.37756
939.53304
939.82069
939.94542
940.21777
940.47477
940.83915
940.95168
941.16687
941.29038
941.60913
941.96211
942.14613
942.37585
942.63279
942.87433
943.07655
943.29483
943.60172
943.79248
943.99257
944.16466
944.34647
944.50890
944.77600
945.04829
945.19413
945.43170
945.69282
945.84454
945.98192
946.13981
946.49858
946.63894
946.85473
947.00686
947.23138
947.44005
947.66462
947.84454
948.02846
948.24892
948.48277
948.90016
949.16363
949.37512
949.52527
949.73079
949.85674
950.25818
950.36499
950.61717
950.83733
951.06159
951.29729
951.56438
951.88599
952.14087
952.37544
952.66688
952.84866
953.13059
953.28496
953.56048
953.79491
954.10785
954.24719
954.57267
954.73223
954.93504
955.09950
955.27435
955.40887
955.79811
956.00396
956.28388
956.50572
956.96677
957.18677
957.34940
957.59334
957.83368
958.39883
958.52718
958.80890
959.06921
959.54567
959.79426
959.95434
960.17045
960.43221
960.63649
960.73586
960.93914
961.50196
961.74925
961.95099
962.36626
962.54693
962.93018
963.33962
963.59313
963.85781
964.03196
964.37309
964.49290
964.80873
965.02567
965.24106
965.35856
965.56657
965.81525
966.10598
966.34128
966.58085
966.89551
967.27936
967.51100
967.73970
968.02390
968.22579
968.40476
968.58958
968.76126
968.97576
969.19296
969.39788
969.74247
969.99496
970.20038
970.44198
970.65176
970.92949
971.11428
971.25519
971.51071
971.77698
971.98511
972.16871
972.38026
972.58732
973.06174
973.31684
973.57575
973.76900
974.06612
974.18340
974.32403
974.50451
974.67728
974.98762
975.27887
975.46503
975.59554
975.70722
975.92497
976.09332
976.26047
976.49053
976.79660
977.03303
977.18521
977.31497
977.52485
977.75800
978.00610
978.13539
978.36978
978.62935
978.80235
979.05573
979.31167
979.49596
979.76500
980.00384
980.27655
980.42649
980.70411
980.86557
980.99148
981.32918
981.55192
981.74208
981.93648
982.13540
982.37254
982.54031
982.82234
983.00191
983.19942
983.37417
983.65915
983.92516
984.09576
984.40802
984.69304
984.85876
985.16805
985.32979
985.52736
985.98351
986.25420
986.38423
986.59006
986.94927
987.23656
987.48865
987.61142
987.83924
988.03670
988.16923
988.42946
988.61091
988.84131
989.27468
989.42739
989.66201
989.94292
990.17798
990.41872
990.68941
991.14252
991.36276
991.70841
991.88220
992.02214
992.45931
992.67576
992.92793
993.09087
993.53928
993.74534
993.92703
994.12743
994.38435
994.54758
994.90713
995.12642
995.34430
995.56330
995.79988
996.05252
996.30005
996.44073
996.66678
997.17867
997.51566
997.70952
997.85359
998.10001
998.35448
998.62210
998.91845
999.32236
999.52030
999.84439
999.96523
1000.25508
1000.49453
1000.73642
1000.96793
1001.31689
1001.47336
1001.71413
1001.87265
1002.02531
1002.25504
1002.37334
1002.58357
1002.81923
1002.96804
1003.18433
1003.47325
1003.75439
1004.07148
1004.26694
1004.67738
1004.87019
1005.05980
1005.13127
1005.37723
1005.54070
1005.73298
1005.93018
1006.09731
1006.46668
1006.82789
1006.99596
1007.33257
1007.50989
1007.82892
1008.28222
1008.43429
1008.67434
1008.83580
1009.06409
1009.22590
1009.46056
1009.58994
1009.78434
1010.47689
1010.54146
1010.85639
1011.10707
1011.34872
1011.68205
1011.85023
1012.12877
1012.23415
1012.47570
1012.63175
1013.00379
1013.22490
1013.40060
1013.67303
1013.84764
1014.13501
1014.27713
1014.49264
1014.67439
1014.94210
1015.22846
1015.41247
1015.68307
1015.85932
1015.97242
1016.08165
1016.34208
1016.51025
1016.83580
1016.99994
1017.20393
1017.50965
1017.61048
1017.96131
1018.21752
1018.44112
1018.88575
1018.96987
1019.06637
1019.47419
1019.70402
1019.86533
1020.06641
1020.15491
1020.31394
1020.60962
1020.82209
1021.01471
1021.21411
1021.51643
1021.67531
1021.81612
1022.01059
1022.24985
1022.39954
1022.56227
1022.74682
1023.15821
1023.30275
1023.56455
1023.75634
1024.00924
1024.15299
1024.33603
1024.50488
1024.63823
1024.88694
1025.05780
1025.48218
1025.69638
1025.86223
1026.08386
1026.21771
1026.33725
1026.75139
1026.99211
1027.18787
1027.49462
1027.69917
1027.92426
1028.18023
1028.45061
1028.60791
1028.71714
1028.92731
1029.17023
1029.39209
1029.56163
1029.92639
1030.16702
1030.37511
1030.57373
1030.78470
1031.04421
1031.29160
1031.43985
1031.60217
1031.87750
1032.12284
1032.23615
1032.44754
1032.71386
1032.93404
1033.10152
1033.34179
1033.49320
1033.76238
1033.94921
1034.16034
1034.55598
1034.70384
1034.94884
1035.16457
1035.38244
1035.58794
1035.77343
1035.93071
1036.10335
1036.32882
1036.51512
1036.76161
1036.95154
1037.12291
1037.30097
1037.40831
1037.79018
1037.95566
1038.15470
1038.53904
1038.75515
1038.91776
1039.17839
1039.40880
1039.68993
1039.93805
1040.21177
1040.34344
1040.49957
1040.66086
1040.87483
1041.06330
1041.28196
1041.55600
1041.74176
1041.88412
1042.15420
1042.37446
1042.76547
1042.94357
1043.12576
1043.47536
1043.81672
1044.19475
1044.34336
1044.48170
1044.79800
1045.14972
1045.45958
1045.57877
1045.87375
1046.01600
1046.12170
1046.33228
1046.74902
1046.87985
1047.09785
1047.32804
1047.63164
1047.92401
1048.11263
1048.27188
1048.51901
1048.77654
1048.93983
1049.16295
1049.34367
1049.48134
1049.85449
1050.09838
1050.37827
1050.51367
1050.82111
1050.96847
1051.16715
1051.32289
1051.48655
1051.65304
1052.02612
1052.15932
1052.39544
1052.54945
1052.71364
1052.97746
1053.28239
1053.72657
1053.87809
1054.19710
1054.32088
1054.53490
1054.73414
1054.99381
1055.28938
1055.48493
1055.74258
1056.01708
1056.23803
1056.43456
1056.73228
1056.89581
1057.09026
1057.26450
1057.51364
1057.85174
1057.99720
1058.34753
1058.42470
1058.64966
1058.98763
1059.26828
1059.53269
1059.77569
1060.05787
1060.23689
1060.48059
1060.76571
1060.98178
1061.27999
1061.45297
1061.65180
1061.88213
1062.06021
1062.19370
1062.47623
1062.81437
1063.12815
1063.30506
1063.47947
1063.66687
1063.87187
1064.17616
1064.37148
1064.66951
1064.90249
1065.06793
1065.46377
1065.66012
1065.82948
1066.02471
1066.16200
1066.57090
1066.73146
1066.97404
1067.16968
1067.39832
1067.57307
1068.08351
1068.23720
1068.45368
1068.67434
1068.81505
1068.94081
1069.26027
1069.38914
1069.73885
1069.92188
1070.24095
1070.47974
1070.66377
1070.90904
1071.05191
1071.25878
1071.44831
1071.62202
1071.96002
1072.15522
1072.37292
1072.76931
1072.86267
1073.06476
1073.39657
1073.61878
1073.86701
1074.22117
1074.33369
1074.46658
1074.69148
1074.93390
1075.18437
1075.33936
1075.75036
1075.97459
1076.14603
1076.36969
1076.57189
1076.88995
1077.04341
1077.33721
1077.50681
1077.86939
1078.10374
1078.22820
1078.37012
1078.53132
1078.71600
1078.96357
1079.34831
1079.58105
1079.74262
1080.01283
1080.21840
1080.42242
1080.55749
1080.93750
1081.12878
1081.39383
1081.49687
1081.86920
1082.09544
1082.25503
1082.43565
1082.59408
1082.74311
1083.10979
1083.27775
1083.55950
1083.78738
1083.96465
1084.13185
1084.41123
1084.60823
1084.93114
1085.09930
1085.40514
1085.60703
1085.76110
1085.91051
1086.11768
1086.30438
1086.61134
1086.78474
1086.94203
1087.12238
1087.38245
1087.69092
1087.94728
1088.24692
1088.38552
1088.53681
1088.70205
1088.94663
1089.18230
1089.42405
1089.59526
1089.85609
1090.04866
1090.40261
1090.59395
1090.78047
1091.00069
1091.31101
1091.63974
1091.84592
1092.20137
1092.37385
1092.71069
1092.82907
1093.06660
1093.32064
1093.64951
1094.05280
1094.23393
1094.33709
1094.85508
1095.10685
1095.27934
1095.41871
1095.71659
1095.89152
1096.11397
1096.27375
1096.54477
1096.71641
1096.97979
1097.29104
1097.50907
1097.63016
1097.87493
1098.12256
1098.32323
1098.49982
1098.69685
1098.84679
1099.22712
1099.42370
1099.61349
1099.87822
1100.19349
1100.42647
1100.61513
1100.90201
1101.03845
1101.23930
1101.48937
1101.69871
1101.87456
1102.11176
1102.25002
1102.51487
1102.77744
1102.96617
1103.40901
1103.64341
1103.80209
1104.03588
1104.56451
1104.70988
1104.93954
1105.20038
1105.56944
1105.70533
1106.03748
1106.21157
1106.43819
1106.55743
1106.74850
1106.94727
1107.07631
1107.22550
1107.40905
1107.59728
1107.76230
1107.93374
1108.11894
1108.62461
1108.79500
1109.06992
1109.24913
1109.35272
1109.63770
1109.80862
1110.03024
1110.16033
1110.38444
1110.60656
1110.75980
1111.07861
1111.25971
1111.42653
1111.63547
1111.85530
1112.06670
1112.26245
1112.48048
1112.72912
1112.92366
1113.04253
1113.28989
1113.47565
1113.65862
1113.87976
1114.00885
1114.20710
1114.42744
1114.61172
1114.80613
1115.14690
1115.32899
1115.56846
1115.73673
1116.03157
1116.33209
1116.64758
1116.85474
1117.04373
1117.28930
1117.48508
1117.78824
1117.93098
1118.12179
1118.54291
1118.83491
1119.09796
1119.35715
1119.59563
1119.93809
1120.40554
1120.68755
1120.95530
1121.26470
1121.67008
1121.82618
1122.03310
1122.35215
1122.49505
1122.65560
1122.84477
1123.10593
1123.34352
1123.56711
1123.71746
1124.02012
1124.30962
1124.55060
1124.94411
1125.15795
1125.33314
1125.61562
1125.91860
1126.11138
1126.31961
1126.48353
1126.73797
1126.90613
1127.13018
1127.36936
1127.51463
1127.76416
1127.89384
1128.11126
1128.35472
1128.52201
1128.73143
1128.91034
1129.24238
1129.41011
1129.65102
1129.83671
1130.03368
1130.47641
1130.65125
1130.82199
1131.03612
1131.26484
1131.47150
1131.66059
1131.83694
1132.11498
1132.23075
1132.44671
1132.69143
1132.94280
1133.18912
1133.36489
1133.52665
1133.68576
1133.92835
1134.11611
1134.29274
1134.39345
1134.65204
1135.03165
1135.44280
1135.63418
1135.90371
1136.13768
1136.48753
1136.73094
1137.00101
1137.15037
1137.38153
1137.58630
1137.97123
1138.21359
1138.41550
1138.66049
1138.85002
1139.04633
1139.20609
1139.42132
1139.80703
1140.05547
1140.18672
1140.67559
1140.80656
1140.99672
1141.37022
1141.56044
1141.85256
1142.05273
1142.33155
1142.43202
1142.69134
1143.04889
1143.37596
1143.69696
1143.81399
1144.03984
1144.15450
1144.38710
1144.68513
1145.03825
1145.37223
1145.64076
1145.91236
1146.07887
1146.32746
1146.48869
1146.78400
1147.18416
1147.31237
1147.51287
1147.77617
1147.90854
1148.15599
1148.56847
1148.80979
1149.06576
1149.23540
1149.60914
1149.81091
1149.99196
1150.17523
1150.38497
1150.62404
1150.83284
1151.15802
1151.43629
1151.56849
1151.69542
1151.85435
1152.16040
1152.38899
1152.62691
1152.84173
1153.08040
1153.46171
1153.64164
1153.92125
1154.09074
1154.26464
1154.41257
1154.65196
1154.89893
1155.09288
1155.26442
1155.70467
1155.98864
1156.23378
1156.42993
1156.85613
1157.22757
1157.53525
1157.67586
1157.85948
1158.18726
1158.38971
1158.50928
1158.89774
1159.07944
1159.34735
1159.64740
1159.84021
1160.06155
1160.33557
1160.63184
1160.93668
1161.18545
1161.53049
1161.69281
1161.93821
1162.18734
1162.52750
1162.69185
1162.95343
1163.13112
1163.38926
1163.63862
1163.86713
1163.99852
1164.19599
1164.37478
1164.68277
1164.84546
1165.07796
1165.23240
1165.60443
1165.85023
1166.09419
1166.30335
1166.47363
1166.71732
1166.91914
1167.35085
1167.58103
1167.81539
1168.03101
1168.19167
1168.36819
1168.63661
1168.91676
1169.26509
1169.52310
1169.79485
1170.04079
1170.37947
1170.55216
1170.97347
1171.25574
1171.47435
1171.61861
1171.87600
1172.06809
1172.46954
1172.74468
1173.06184
1173.29909
1173.40732
1173.62878
1173.82218
1174.07798
1174.22944
1174.56052
1174.70072
1174.91024
1175.16277
1175.37549
1175.65772
1175.95458
1176.42394
1176.72064
1176.96033
1177.23369
1177.37823
1177.67244
1177.79377
1178.01662
1178.17232
1178.56949
1178.80609
1178.93340
1179.26761
1179.40000
1179.82202
1180.18519
1180.31010
1180.62324
1180.82593
1181.21186
1181.33896
1181.65434
1182.07667
1182.22934
1182.68596
1183.02145
1183.37524
1183.59362
1183.93286
1184.14406
1184.48658
1184.91901
1185.14282
1185.50244
1185.68105
1185.87544
1186.01995
1186.17689
1186.45409
1186.75141
1187.01029
1187.12729
1187.38801
1187.58361
1187.84054
1188.14329
1188.35425
1188.57944
1188.80245
1189.13255
1189.30153
1189.68169
1189.89312
1190.03542
1190.26832
1190.43946
1190.73745
1190.95855
1191.24358
1191.49182
1191.57533
1191.87423
1192.18886
1192.52834
1192.67343
1192.87849
1193.15973
1193.51696
1193.88571
1194.04836
1194.30765
1194.45422
1194.72735
1195.02829
1195.28757
1195.44096
1195.69013
1196.11291
1196.33054
1196.55596
1196.73397
1197.00647
1197.15676
1197.33892
1197.69508
1197.93988
1198.10269
1198.33989
1199.07686
1199.37002
1199.64480
:
