# Supplementary material for: Emergent decision-making behaviour and rhythm generation in a computational model of the ventromedial nucleus of the hypothalamus
Source: PLoS Comput Biol. 2019 Jun 3;15(6):e1007092. doi: 10.1371/journal.pcbi.1007092 (PMC6564049; doi:10.1371/journal.pcbi.1007092)
Supplement: S1 Dataset — Text files of the spike time data used in the paper. (ZIP) [file pcbi.1007092.s014.zip › VMN spike time data/lt2-1.txt]

'lt2-1'
:
0.21602
0.50071
0.77650
1.00268
1.32224
1.45775
1.69190
1.93005
2.02000
2.26520
2.50299
2.66318
2.83543
3.09563
3.47075
3.63873
3.88675
4.17841
4.35285
4.76132
5.07445
5.30501
5.41810
5.62173
5.86285
6.21844
6.39960
6.74745
6.89653
7.07283
7.19783
7.39858
7.50211
7.59650
7.82344
7.97228
8.41572
8.54237
8.73987
8.97933
9.14012
9.27285
9.66544
9.78278
9.95722
10.04280
10.15019
10.43324
10.57202
10.84396
10.98764
11.29387
11.57462
11.75837
11.89879
12.11324
12.19397
12.33560
12.49315
12.75105
13.03571
13.26981
13.49473
13.63797
13.77497
13.95150
14.22816
14.37532
14.65742
14.87853
15.18060
15.30318
15.49170
15.68608
15.80872
16.00058
16.18768
16.27784
16.63430
16.82906
16.91298
17.32650
17.41241
17.72087
17.99159
18.14269
18.37351
18.62965
18.82454
19.08292
19.26601
19.52002
19.67482
19.98742
20.13226
20.32380
20.59256
20.74081
20.84995
21.05023
21.25863
21.62717
21.91793
22.24470
22.63006
22.79015
22.96533
23.16560
23.39016
23.54327
23.77982
24.14763
24.28498
24.42616
24.60674
24.75626
24.99870
25.09019
25.28459
25.83097
26.04686
26.20360
26.29591
26.51687
26.76223
27.06393
27.35800
27.85407
28.14957
28.37254
28.55661
28.86886
29.33814
29.81176
30.30879
30.67007
30.93683
31.08671
31.29366
31.54007
31.77753
32.13424
32.53591
32.66093
32.76233
33.30083
33.43929
33.71621
34.15841
34.27892
34.48975
34.65924
35.34879
35.51563
35.82366
35.93455
36.05884
36.59808
36.74608
37.19753
37.55192
37.83225
38.03863
38.16873
38.32465
38.52913
38.66483
38.83860
39.07954
39.32707
39.92088
40.18216
40.34577
40.54271
41.01270
41.45924
41.54339
41.80014
42.05918
42.42752
42.63928
42.81291
43.06209
43.36699
43.55043
43.86208
44.02147
44.21116
44.34119
44.54201
44.78321
45.08850
45.25054
45.34647
45.59857
45.76801
45.94313
46.52408
46.72739
46.98731
47.07499
47.52732
47.71859
47.99131
48.28578
48.54616
48.73369
48.94657
49.33388
49.56322
49.84830
50.19075
50.33692
50.64758
50.68998
50.84206
51.20529
51.51728
51.81660
51.97881
52.16454
52.50716
52.64989
52.94780
53.15323
53.39353
53.51076
53.69867
53.93081
54.08736
54.21519
54.61487
54.74981
55.04405
55.26617
55.33451
55.71554
56.11238
56.39018
56.59735
56.85271
57.00757
57.19836
57.33373
57.49953
57.67409
57.95317
58.13943
58.43181
58.66888
58.87676
58.95436
59.38132
59.69329
59.92273
60.15536
60.26372
60.46966
60.69338
60.84935
61.03853
61.21616
61.61505
61.89642
62.03200
62.26486
62.41925
62.57656
62.67918
62.92987
63.24439
63.56429
63.74156
63.96520
64.43817
64.60373
64.89973
65.06102
65.18996
65.34938
65.67956
65.81355
66.11034
66.31303
66.44680
66.59120
67.10664
67.25380
67.41780
67.56318
67.84411
67.99090
68.33030
68.64917
68.76596
69.05902
69.31151
69.42453
69.81961
70.01268
70.15061
70.33617
70.65941
70.87823
71.02417
71.37209
71.68453
71.97984
72.22662
72.45271
72.72653
73.02319
73.56665
74.09368
74.34470
74.58737
74.78301
75.03552
75.39521
75.55188
75.64010
75.91807
76.05317
76.33422
76.56282
76.67034
76.98124
77.34810
77.69947
77.99056
78.13434
78.32644
78.54465
78.76272
78.97905
79.14167
79.40088
79.56888
79.71304
80.13467
80.35772
80.65919
80.82725
81.17135
81.37831
81.63076
81.99569
82.13500
82.43435
82.60397
82.81055
83.02564
83.20033
83.50965
83.81747
84.22918
84.42311
84.64684
85.07809
85.36422
85.67136
85.87284
86.53102
86.66821
86.87399
86.97082
87.37555
87.61500
87.88812
88.07702
88.28852
88.39705
88.69764
88.82023
89.03301
89.42834
89.72385
89.84256
89.97150
90.15278
90.84460
91.21865
91.40877
91.94737
92.16336
92.41919
92.82216
92.89249
93.23255
93.61627
93.73087
94.11498
94.51349
94.63072
94.82433
95.02047
95.25359
95.46535
95.80176
96.14863
96.28690
96.48466
96.78605
96.96429
97.39011
97.62335
97.71691
98.39538
98.47271
98.63275
99.07645
99.40017
99.65655
99.83752
99.99620
100.11712
100.38637
100.82494
101.12352
101.25138
101.35771
101.43945
101.85779
102.13400
102.34292
102.44917
102.55087
102.82634
103.43591
103.61207
103.83866
104.08194
104.21042
104.54440
104.73962
104.95318
105.14745
105.52492
105.74026
105.91417
106.15584
106.25297
106.48548
106.76777
107.01089
107.12668
107.35455
107.45030
107.80178
107.97333
108.19228
108.40348
108.70693
108.79688
109.19513
109.39920
109.65113
109.87488
110.03214
110.22838
110.50663
110.60430
110.83290
111.04477
111.13422
111.38022
111.54664
112.00608
112.23164
112.37452
112.54787
112.78999
112.93025
113.18988
113.43845
113.88117
114.15609
114.32540
114.41565
114.65720
114.83453
115.10132
115.27014
115.48595
115.70317
115.90743
116.04098
116.27016
116.35307
116.54270
116.72161
116.91453
117.08373
117.18262
117.35568
117.61096
117.78178
117.94016
118.17358
118.33697
118.48309
118.84984
119.12578
119.27409
119.53188
119.70995
119.87301
120.19529
120.56765
120.68434
121.01689
121.28566
121.53900
121.64682
121.84963
121.95062
122.34704
122.55884
122.78651
122.92768
123.17355
123.40363
123.62901
123.79266
124.22481
124.56803
125.19657
125.34241
125.69648
126.23036
126.34983
126.57169
126.83551
127.26094
127.55992
127.97662
128.09922
128.29381
128.55607
128.67747
128.91482
129.10568
129.31049
129.64492
129.78485
129.89039
130.28724
130.55817
130.69437
131.13484
131.37770
131.55784
131.91444
132.09487
132.30659
132.50737
132.90926
133.06437
133.23953
133.40221
133.63325
133.87211
134.01581
134.26651
134.41241
134.71367
135.00499
135.11805
135.26422
135.57425
135.75493
136.13484
136.34912
136.75072
136.93569
137.40478
137.53854
137.72701
137.88257
138.04138
138.18586
138.36785
138.54467
139.00719
139.49526
139.87313
140.15037
140.36914
140.70935
140.96266
141.05270
141.24840
141.41670
141.59439
141.77044
142.01388
142.17938
142.48538
142.57328
142.81352
142.91052
143.09774
143.30706
143.56534
143.87066
144.08024
144.17212
144.31387
144.60802
144.75744
144.92138
145.06924
145.27613
145.49274
145.81932
145.98663
146.26844
146.41154
146.51108
146.75627
146.91447
147.08249
147.26594
147.63151
147.81386
148.03844
148.14052
148.26879
148.49771
148.67639
148.96547
149.16171
149.28509
149.35107
149.56199
149.78895
150.03744
150.18875
150.35513
150.52664
150.73833
150.87959
151.08312
151.23991
151.39772
151.63090
151.74361
151.99848
152.21939
152.47844
152.62722
152.84870
153.15622
153.38994
153.61125
153.74203
153.94879
154.42199
154.55285
154.75855
154.88113
155.00253
155.23491
155.49669
155.60396
156.05665
156.45591
156.59974
156.86829
157.09491
157.27968
157.41482
157.74474
157.85154
158.03700
158.32956
158.58982
158.92447
159.11558
159.42926
159.55765
159.72286
159.97461
160.11020
160.31371
160.78010
161.16579
161.32522
161.54559
161.74951
161.86302
162.13703
162.39954
162.57358
162.95585
163.10705
163.21137
163.48628
163.72491
164.16875
164.45773
164.63902
164.85784
165.01843
165.34131
165.71607
165.90669
166.05427
166.36047
166.54341
166.74132
167.11441
167.20320
167.49331
167.63782
167.76988
167.95871
168.09167
168.47653
168.62864
169.06186
169.18192
169.26586
169.70998
169.82871
170.22205
170.44631
170.87781
171.39351
171.62155
171.83275
172.15506
172.36040
172.55519
172.74205
172.98461
173.21801
173.48798
173.63437
173.80330
173.95051
174.11471
174.30059
174.42304
174.60902
174.89479
175.20055
175.32550
175.64797
175.80974
175.98383
176.16024
176.34697
176.63078
176.80745
176.93605
177.30850
177.40922
177.50762
177.76035
178.01601
178.29363
178.48333
178.79216
179.08963
179.21398
179.38660
179.60315
179.84621
180.01087
180.20142
180.38293
180.62714
180.84005
181.02830
181.28578
181.40354
181.51644
181.82936
182.13497
182.30940
182.56756
182.68043
182.94743
183.10120
183.34328
183.75116
184.11970
184.22058
184.55896
184.65278
184.85281
185.16434
185.25176
185.57784
185.73750
185.97476
186.18655
186.39781
186.65607
186.81377
187.01212
187.34745
187.62963
187.81401
188.02735
188.20927
188.33425
188.58548
188.70149
188.92125
189.11940
189.31661
189.60292
189.90346
190.02550
190.23449
190.70746
190.95535
191.21655
191.47735
191.62682
191.89030
192.24248
192.44223
192.58047
193.00191
193.10110
193.23966
193.54158
193.77120
193.94338
194.10087
194.19989
194.45389
194.64008
194.79067
195.13954
195.40675
195.84125
196.00475
196.31408
196.48526
196.72623
196.95297
197.23410
197.31538
197.55624
197.67423
197.78951
198.23244
198.42307
198.52556
198.77168
199.00386
199.19832
199.41560
199.61461
199.88819
200.04762
200.15274
200.24476
200.42137
200.68793
200.91443
201.11543
201.31459
201.52241
201.63419
201.93882
202.12058
202.30515
202.69063
203.00183
203.27524
203.43713
203.56562
203.69015
203.99439
204.36654
204.54836
204.90664
205.03735
205.22130
205.47749
205.77054
206.05396
206.14764
206.40601
206.56382
207.12124
207.31178
207.56356
207.81440
207.96207
208.23655
208.38953
208.81334
209.10028
209.38551
209.59917
209.72662
210.16769
210.46847
210.74907
210.85591
211.05379
211.20680
211.44569
211.67590
211.82207
212.17768
212.52277
212.65089
212.81130
212.93871
213.14707
213.45546
213.63070
214.17901
214.40407
214.61659
214.86510
215.11719
215.37814
215.60514
215.90411
216.03985
216.23485
216.60039
216.90284
217.00993
217.24125
217.36117
217.53535
217.99518
218.21751
218.40485
218.60577
218.70025
218.86652
219.00542
219.31883
219.44810
219.59093
219.74339
219.94696
220.20336
220.31602
220.61410
220.76208
221.02100
221.14108
221.31517
221.43009
221.62028
221.78192
221.99896
222.12657
222.45475
222.61242
222.91791
223.20201
223.36389
223.68955
224.08086
224.39182
224.54416
224.72080
224.95702
225.22326
225.32853
225.39810
225.73005
226.09364
226.28972
226.51303
226.68991
226.95255
227.04509
227.31219
227.46020
227.76184
228.13718
228.22281
228.29333
228.68870
228.98741
229.14813
229.28599
229.51071
229.67087
229.84032
230.01020
230.17593
230.61498
230.71532
230.86833
231.09270
231.18643
231.40317
231.63803
231.92735
232.11358
232.44542
232.78287
233.19911
233.37493
233.70483
233.87001
234.06927
234.39716
234.70299
235.05667
235.22378
235.35550
235.76442
235.97953
236.18075
236.41516
236.53516
236.79419
236.92044
237.29121
237.47791
237.60557
237.87520
238.00609
238.12053
238.33212
238.49077
238.63955
238.81208
238.91935
239.17275
239.36462
239.64498
240.05674
240.38357
240.60082
240.97366
241.27431
241.70877
242.05241
242.19696
242.39124
242.50500
242.77525
243.15262
243.50164
243.69634
243.90985
244.29165
244.52412
245.00080
245.25794
245.39634
245.62489
245.72598
246.03902
246.34697
246.46851
246.67556
246.82029
247.15822
247.47330
247.65229
247.84081
248.01034
248.39979
248.61131
248.99402
249.47442
249.72312
249.94717
250.15080
250.28974
250.45183
250.77745
250.94208
251.20219
251.43533
251.58926
251.93235
252.19185
252.53812
252.81816
252.97262
253.20298
253.72118
254.00358
254.11407
254.27219
254.51891
254.70161
255.08626
255.24114
255.49559
255.83696
256.21844
256.47955
257.21198
257.52505
257.98602
258.31450
258.57600
258.87839
259.09892
259.26807
259.77452
259.99826
260.50040
260.78261
260.94450
261.09113
261.51087
261.83803
261.95122
262.42738
262.66110
262.77566
262.99455
263.46109
263.59414
263.88206
264.19900
264.26123
264.70916
264.98395
265.31212
265.47426
265.68863
266.13799
266.36469
266.45185
266.78080
266.92728
267.22793
267.42474
267.70824
267.83071
268.05579
268.23849
268.46931
268.78005
268.95431
269.16277
269.31498
269.63458
269.90198
270.01489
270.19250
270.31560
270.49811
270.63974
270.78507
270.93818
271.10010
271.32986
271.49865
271.65416
271.79646
271.97452
272.33527
272.43441
272.71600
272.79461
272.98111
273.15195
273.31029
273.51404
273.71826
273.90758
274.13223
274.36068
274.50327
274.73932
275.00223
275.16272
275.35645
275.61317
276.00576
276.12825
276.24178
276.46156
276.95360
277.11524
277.21380
277.49669
277.68745
277.87972
278.09859
278.26997
278.60632
278.88306
279.07395
279.39323
279.52643
279.80213
279.89978
280.07793
280.86084
280.94915
281.19886
281.49511
281.74274
282.03124
282.17842
282.43711
282.70326
282.86723
283.28556
283.52938
283.71942
283.86137
284.13316
284.37187
284.48857
284.71932
284.98969
285.06956
285.34345
285.59914
285.77560
286.00825
286.15409
286.39282
286.50304
286.66514
286.82668
287.10906
287.31782
287.43723
287.59371
288.11808
288.22568
288.42637
288.53365
288.81986
289.05769
289.24120
289.55960
289.81036
290.01892
290.13776
290.35349
290.55978
290.76409
291.01772
291.36980
291.65304
292.09994
292.32987
292.42461
292.67394
292.93731
293.03151
293.35506
293.65380
293.76646
293.87927
294.52418
294.77929
294.95753
295.08108
295.49513
295.62574
295.91304
296.14534
296.56676
296.88876
296.96539
297.12806
297.40452
297.53702
297.67892
297.79684
297.97594
298.25783
298.41525
298.75759
298.97811
299.49517
299.88734
300.21450
300.54225
300.80533
300.87304
301.10977
301.46261
301.78032
302.02213
302.09094
302.24612
302.32674
302.59789
302.70640
302.94413
303.10362
303.27940
303.41141
303.75433
304.13518
304.50800
304.66313
304.96678
305.24505
305.44185
305.88495
305.98414
306.25126
306.45844
306.72196
307.07989
307.42229
307.73434
307.89669
308.10765
308.31160
308.72957
308.96833
309.31127
309.52325
309.73953
309.88555
310.05023
310.19895
310.42254
310.63758
310.81102
311.02607
311.21394
311.43942
311.65682
312.00606
312.17349
312.49893
312.85816
312.99993
313.31721
313.65410
313.86561
314.15076
314.35300
314.59451
314.82762
315.10594
315.27911
315.55529
315.89492
316.14936
316.34528
316.54776
316.73222
316.92826
317.16245
317.41329
317.69372
318.08349
318.31609
318.48093
318.73863
319.04615
319.23106
319.34645
319.75110
319.96419
320.24238
320.45010
320.55932
320.84760
321.08007
321.20049
321.42283
321.58020
321.81488
321.96817
322.12202
322.48802
322.76919
322.83335
323.00695
323.30782
323.41849
323.64593
324.06515
324.42848
324.74148
324.88610
325.10212
325.29032
325.60415
325.83772
326.33263
326.50520
326.74430
326.96663
327.18727
327.30876
327.48829
327.78518
327.98642
328.19910
328.47688
328.58175
328.95815
329.17375
329.31173
329.50041
329.80437
330.08985
330.25526
330.55459
330.89098
330.99492
331.38177
331.52300
331.74566
331.93909
332.29216
332.43365
332.72891
333.05725
333.18321
333.36144
333.71174
334.05632
334.37943
334.58021
334.86784
335.03901
335.26684
335.39791
335.78395
335.92351
336.00462
336.24905
336.54175
336.69046
336.97857
337.21066
337.32689
337.56954
338.07022
338.49215
338.78816
339.08508
339.34701
339.51273
339.64749
339.86438
340.11296
340.22365
340.31460
340.43541
340.85030
340.98276
341.37722
341.62302
341.77894
342.11170
342.18615
342.49638
342.72625
342.88509
343.10725
343.35856
343.51406
343.63289
343.96735
344.29313
344.44512
344.76758
344.99545
345.13183
345.30145
345.46844
345.64912
345.87829
346.34850
346.74363
346.82368
347.02878
347.30333
347.41508
347.77181
348.01883
348.23097
348.44060
348.55250
348.73467
348.86426
349.24330
349.50641
349.81075
350.14826
350.39564
350.56956
350.83087
351.26732
351.40239
351.67117
351.82899
352.04485
352.48855
352.68329
352.79042
353.07371
353.26930
353.48574
353.70192
353.83225
354.13164
354.44464
354.66807
354.78501
355.20197
355.37468
355.57903
355.79038
356.18273
356.44125
356.77137
356.92079
357.23475
357.43576
358.02729
358.26118
358.60405
358.87672
358.99276
359.16031
359.28029
359.90239
360.06390
360.37345
360.50888
360.74129
361.04573
361.23349
361.42978
361.70845
361.99781
362.38821
362.56337
362.94699
363.17627
363.44919
363.57079
363.80056
364.01582
364.38519
364.64316
364.85804
365.24730
365.41387
365.67286
365.93960
366.13369
366.35131
366.67451
367.05299
367.22847
367.43926
367.52255
367.67413
367.99019
368.12077
368.33909
368.50470
368.72611
368.82222
368.97988
369.15052
369.42891
369.79779
369.96856
370.15872
370.48216
370.71626
370.88508
371.05978
371.26092
371.48766
371.60876
371.71861
371.97162
372.16852
372.30406
372.62303
372.80249
373.00579
373.22320
373.50666
373.73257
374.05728
374.27863
374.51740
374.99589
375.11891
375.34954
375.71309
375.84481
375.95157
376.09941
376.25905
376.37440
376.62831
376.91233
377.28581
377.50423
377.74187
377.90096
378.11412
378.38626
378.76945
379.04880
379.40713
379.54745
379.79601
380.17777
380.52638
380.71109
380.87757
381.09679
381.21610
381.33302
381.70246
381.95391
382.34719
382.58091
382.83867
382.97982
383.09063
383.40111
383.79766
383.95941
384.11963
384.26441
384.43105
384.56017
384.79723
384.90809
385.02233
385.23454
385.39685
385.63576
385.90296
386.03250
386.19385
386.29375
386.55297
386.75981
386.91443
387.13924
387.32155
387.57665
387.85085
388.00886
388.17749
388.35900
388.52455
388.64174
388.91123
389.02787
389.22701
389.38506
389.53641
389.79119
390.13723
390.26195
390.59720
390.86140
391.09405
391.27468
391.70301
391.89234
391.99471
392.17133
392.30595
392.46217
392.61166
392.79494
393.00567
393.18090
393.35770
393.70219
393.90594
394.22737
394.38025
394.53102
394.75643
394.88070
395.26853
395.42597
395.68708
395.97036
396.11943
396.32229
396.49353
396.71856
396.82918
397.05104
397.20512
397.45855
397.75653
397.94553
398.19762
398.37971
398.60025
398.72228
398.85951
399.02751
399.25718
399.40607
399.66880
399.86899
400.05402
400.12815
400.40197
400.74775
400.85650
401.05320
401.29101
401.52036
401.80280
401.98041
402.28723
402.52372
402.67624
402.85333
402.97894
403.16628
403.27103
403.51922
403.87306
404.10121
404.38114
404.55675
404.66769
404.78376
404.97625
405.15604
405.36847
405.63530
405.97283
406.19617
406.33495
406.50598
406.70039
406.86000
407.01097
407.18986
407.48805
407.58272
407.75896
407.94460
408.13621
408.28752
408.42751
408.65658
408.93871
409.17927
409.50908
409.68123
409.83065
409.90573
410.06856
410.38833
410.46571
410.68895
410.89226
411.01641
411.23758
411.50000
411.78886
411.87601
412.02807
412.34618
412.51994
412.96321
413.06657
413.29906
413.47988
413.79676
413.94267
414.27458
414.61373
414.77817
414.89792
415.31677
415.68902
415.98486
416.38237
416.47535
416.75982
416.88062
416.97137
417.09531
417.42268
417.61713
417.85000
417.98396
418.12558
418.34953
418.62236
419.04894
419.18027
419.39275
419.52845
419.81275
419.94690
420.23092
420.52902
420.65654
420.84599
421.18853
421.33655
421.49889
421.76550
422.01531
422.40246
422.73590
422.93075
423.21696
423.33228
423.59919
423.94513
424.20314
424.40250
424.58225
424.89254
425.19474
425.35242
425.49236
425.70578
425.87939
426.10163
426.30821
426.55342
426.69163
426.95346
427.08879
427.39680
427.68881
427.82033
428.38439
428.53664
428.72851
428.91652
429.08182
429.27705
429.55552
429.73895
429.84713
430.18933
430.37608
430.66424
430.76301
431.24833
431.66035
431.90906
432.07776
432.36084
432.68545
432.89203
433.25061
433.46719
433.59699
433.88358
434.04081
434.39227
434.59730
434.96447
435.06129
435.35435
435.61225
435.86219
436.07087
436.12303
436.53407
436.64144
436.80709
436.89871
437.20349
437.27113
437.67711
437.89840
438.05802
438.16770
438.34270
438.47522
438.64534
438.84012
439.16894
439.39564
439.78509
440.10999
440.43102
440.67006
440.79130
441.05685
441.25369
441.51978
441.78462
441.90390
442.20177
442.63615
442.84900
443.12366
443.30382
444.12991
444.30826
444.50838
445.08777
445.44674
445.57635
445.85709
446.13249
446.31664
446.41793
446.61825
446.76796
447.29398
447.55818
447.83162
448.12357
448.23261
448.46515
448.65297
448.76902
448.88432
449.11937
449.23826
449.77551
450.09980
450.22032
450.33671
450.51701
450.63730
450.77491
451.10963
451.27845
451.65594
451.88037
452.07951
452.26391
452.43231
452.59538
452.73276
452.82965
453.05634
453.51495
453.77831
453.94949
454.08544
454.39928
454.56211
454.70977
455.00886
455.41214
455.61608
455.83028
456.00774
456.27424
456.53123
456.64716
456.89720
457.11988
457.20691
457.30605
457.51859
458.06719
458.31754
458.50161
458.91577
459.08925
459.22806
459.46479
459.71165
459.85037
459.99918
460.19219
460.28089
460.93037
461.05607
461.24702
461.45709
461.62460
461.78472
461.95337
462.08010
462.19887
462.30927
462.52871
462.65539
462.83676
463.11687
463.35827
463.56246
463.75827
463.87589
464.24112
464.40612
464.75197
464.98189
465.25422
465.43969
465.85075
466.00859
466.22276
466.41751
466.50178
466.60703
466.78669
466.92922
467.10333
467.43360
467.91510
468.21316
468.55579
468.64163
468.86216
469.01955
469.24832
469.40891
469.63366
469.78893
470.21996
470.47813
470.60232
470.91382
471.12324
471.43185
471.55152
471.78575
471.96386
472.10708
472.62058
472.95725
473.23573
473.38805
473.54591
473.69421
473.86648
474.08358
474.31269
474.56418
474.72587
474.92066
475.19329
475.27362
475.43325
475.61940
475.79748
475.99815
476.31965
476.41999
476.76319
476.90568
477.15530
477.35751
477.56853
477.80003
478.11137
478.26202
478.53832
478.69334
478.82983
478.92902
479.47882
479.69290
479.84854
480.01412
480.34253
480.57701
480.74299
480.97304
481.26932
481.42937
481.67582
481.81646
482.11691
482.28898
482.74452
483.01488
483.24724
483.46448
483.64049
483.93114
484.05782
484.38587
484.69118
484.85800
485.00311
485.24998
485.56579
485.82201
486.33661
486.47999
486.69881
487.03612
487.15962
487.34587
487.43946
487.53899
487.92799
488.35424
488.56857
488.87190
489.00981
489.30992
489.52846
489.83154
490.08545
490.21490
490.45963
490.62550
490.99037
491.15737
491.56247
491.79938
492.03787
492.48325
492.77484
493.08510
493.28185
493.57031
493.73273
493.89494
494.03159
494.20179
494.31357
494.38735
494.81364
495.03925
495.28795
495.53108
495.65285
495.80757
496.01690
496.29867
496.49850
496.88596
497.08460
497.43720
497.62166
497.84816
498.28913
498.56513
498.79945
499.01360
499.22712
499.52974
499.70788
499.87604
499.95555
500.38069
500.51836
500.72326
501.00057
501.27737
501.70233
502.03080
502.16230
502.36774
502.51259
502.73648
502.88723
503.27152
503.60070
503.84900
504.20038
504.48505
504.79429
505.04665
505.37615
505.51918
505.85346
506.00030
506.20843
506.59771
506.78538
506.93718
507.27827
507.43700
507.68279
507.93983
508.06110
508.44408
508.64653
508.79726
508.93397
509.32370
509.66990
509.99119
510.16898
510.36215
510.61856
510.76786
511.35046
511.50215
511.70104
511.95934
512.14218
512.28428
512.48112
512.70066
512.81333
513.06042
513.37250
513.47519
513.74616
513.88587
514.07232
514.58164
514.70791
514.88562
515.12422
515.33044
515.66959
515.87415
516.10235
516.35820
516.52371
516.71162
517.00735
517.22620
517.46180
517.68502
518.22351
518.47352
518.69746
518.91869
519.13353
519.37685
519.46378
519.63553
519.84426
520.15833
520.25293
520.51287
520.60069
520.96587
521.05140
521.33371
521.55706
521.79287
521.90242
522.39444
522.53364
522.75456
522.99524
523.12206
523.69307
523.80801
523.97973
524.22788
524.32992
524.98574
525.26916
525.37888
525.49988
525.75581
525.96432
526.07058
526.27731
526.56475
526.82917
526.97664
527.13323
527.29427
527.53099
527.70846
528.09340
528.45886
528.58023
528.82266
529.01870
529.12964
529.52553
529.66189
530.04744
530.21869
530.52687
530.89234
531.15436
531.37072
531.66234
531.88283
532.16645
532.34044
532.78767
532.98268
533.25879
533.76359
533.94946
534.16706
534.36986
534.61377
535.00035
535.27744
535.44460
535.60191
535.80180
536.06398
536.32127
536.51054
536.78755
536.92518
537.29980
537.61355
537.97961
538.13285
538.25913
538.44029
538.74079
538.84703
538.99759
539.22914
539.65023
539.84936
540.15493
540.27556
540.38190
540.52610
540.99238
541.29460
541.50199
541.85073
542.09616
542.48459
542.93191
543.31821
543.59073
543.79160
544.13159
544.23870
544.54848
544.83859
544.96099
545.35105
545.57348
545.79343
546.03368
546.33529
546.45035
546.63779
546.87709
547.17906
547.25940
547.52346
547.93455
548.16961
548.44460
548.66682
549.01998
549.10025
549.31679
549.41701
549.66247
549.81927
550.07071
550.43424
550.58489
550.74997
550.93264
551.14527
551.37484
551.47057
551.74673
551.96360
552.24472
552.39352
552.58328
552.88530
553.17046
553.58244
553.77932
554.25665
554.49634
554.71177
554.96789
555.23177
555.45775
555.67254
555.87216
556.01401
556.40477
556.66835
556.92790
557.31393
557.57106
557.79454
558.12483
558.27378
558.48335
558.74544
558.93505
559.16515
559.30768
559.47633
559.62062
559.87684
560.02272
560.21419
560.50297
560.59414
560.78815
560.97187
561.12025
561.49532
561.72989
561.96638
562.11824
562.34227
562.62294
563.05226
563.25939
563.34355
563.58164
563.94843
564.35204
564.69929
564.91833
565.07663
565.36768
565.72492
566.06819
566.27375
566.51385
566.65524
566.97085
567.21847
567.44261
567.61215
567.90682
568.28355
568.55176
568.73759
569.09413
569.48294
569.65716
569.88753
570.06259
570.16590
570.58227
570.87881
571.05169
571.34964
571.46977
571.64372
571.92549
572.08419
572.35704
572.43821
572.53977
572.85006
573.07220
573.23529
573.40129
573.90470
574.06703
574.32931
574.49516
574.89316
575.10395
575.37724
575.53354
575.76750
575.90335
576.23536
576.44052
576.58456
576.86700
577.14725
577.22652
577.44791
577.65654
578.02671
578.26564
578.54467
578.75483
578.98602
579.19243
579.39680
579.61663
579.99231
580.16467
580.71985
581.05342
581.27859
581.38247
581.76451
581.84288
582.08217
582.18137
582.69782
582.90861
583.10371
583.46771
583.66197
583.92995
584.19188
584.50603
584.66144
585.01814
585.27853
585.53389
585.78095
586.26602
586.56084
586.67697
586.89567
587.11053
587.25873
587.46130
587.55587
587.62759
587.80846
588.13932
588.30887
588.70908
589.00987
589.16142
589.47065
589.58503
589.77557
590.18181
590.45943
590.67173
590.76950
590.94222
591.11279
591.26340
591.45902
591.60896
591.79540
591.99253
592.37375
592.49887
592.60610
592.79286
593.05944
593.21352
593.42447
593.79466
594.08472
594.41747
594.61693
594.79546
594.96254
595.23755
595.36676
595.49208
595.72965
595.95132
596.27077
596.57744
596.89025
597.06250
597.27360
597.44308
597.63429
597.76905
598.02119
598.38811
598.56881
598.93315
599.12580
599.42032
:
