# Supplementary material for: Emergent decision-making behaviour and rhythm generation in a computational model of the ventromedial nucleus of the hypothalamus
Source: PLoS Comput Biol. 2019 Jun 3;15(6):e1007092. doi: 10.1371/journal.pcbi.1007092 (PMC6564049; doi:10.1371/journal.pcbi.1007092)
Supplement: S1 Dataset — Text files of the spike time data used in the paper. (ZIP) [file pcbi.1007092.s014.zip › VMN spike time data/lt2-10.txt]

'lt2-10'
:
0.57292
0.80054
1.68443
2.19111
2.62392
3.04173
3.17124
3.33310
3.69980
4.22686
4.76193
5.00911
5.35003
6.71214
7.83698
8.71328
9.17721
9.67117
9.84704
10.27332
10.75846
11.00105
12.45697
12.91825
13.31984
13.62023
13.81560
14.53634
14.70413
14.90369
15.22795
15.46353
15.83066
16.05171
17.10149
17.50750
18.10613
18.69195
18.95380
19.26106
19.45056
20.39385
21.41868
21.87141
22.09107
22.30375
22.76504
23.03324
23.11810
23.44971
23.94195
24.27246
24.90249
25.17314
25.50189
25.65134
26.01290
26.32259
26.67536
26.88244
27.62300
28.30399
28.62290
28.85196
29.61784
30.11855
30.58492
30.87861
31.20867
31.76802
32.21436
32.57637
32.78729
33.23877
33.33690
33.42785
34.59653
36.40583
37.09573
38.05945
38.55466
38.82342
39.34833
39.56320
39.95793
40.34657
40.89121
41.22616
41.53982
41.87415
42.17848
42.36125
42.60620
43.06227
43.29681
43.58201
44.00940
44.21473
45.22064
45.80808
46.59341
46.77436
47.76778
48.21235
48.48780
48.76583
49.08156
49.47917
49.97836
50.48755
51.40198
51.72813
52.09081
52.34864
52.84986
53.59998
53.75465
54.15543
54.60140
55.00362
55.37430
55.67515
56.05994
56.41120
56.91439
57.15989
57.53507
57.95319
58.31561
58.52592
58.66714
59.75597
59.98381
60.12732
60.29266
60.58110
60.89002
61.45030
61.73687
61.97807
62.31761
62.41404
62.64301
62.77797
63.58842
64.18339
64.29914
64.66210
64.74866
64.83697
65.06356
66.38344
66.62434
66.99917
67.48100
67.67690
67.85207
67.93099
69.01216
69.58303
69.63553
70.77138
71.84482
72.29778
72.67586
73.05675
73.33292
74.02887
74.20958
74.46636
74.79552
75.32097
76.25519
76.82942
77.04799
77.79211
77.88382
78.07290
78.75460
78.97713
79.21212
79.84213
80.11934
80.23559
81.63737
82.18446
82.41588
82.75408
83.13640
83.36103
83.63545
85.08078
85.87292
86.31289
86.64226
86.85787
87.27705
88.59832
88.96165
89.32557
89.60603
89.92229
91.03186
91.51219
91.69161
91.85319
92.12300
92.31915
92.46354
92.94559
93.12289
93.82861
94.01630
94.24104
94.44310
94.72948
95.01871
95.59410
95.86582
96.28372
96.65404
96.85654
97.35882
97.83455
98.38829
98.58679
99.16735
99.42311
99.63830
100.50391
100.89744
101.36163
101.69624
102.59247
102.79212
103.39838
103.70622
104.62807
104.85735
105.15866
105.52152
105.76487
106.75623
107.19006
107.70761
108.22976
108.62116
108.99314
109.86619
110.30133
110.97419
111.24113
111.80324
112.46329
112.67087
112.89728
113.34640
113.81628
114.24519
114.67405
115.02449
115.57130
115.67713
115.94269
116.44947
116.69509
116.98388
117.13560
118.76034
119.03602
119.63738
119.96325
120.44136
120.97436
121.24003
121.61957
121.95595
122.17755
123.06668
123.33510
123.87815
124.28448
124.41316
124.89283
125.05074
125.61223
125.78511
125.96874
126.27478
127.08808
127.35892
128.11186
128.30986
128.88556
129.11651
129.26758
129.63330
130.07940
130.21773
130.75682
130.96204
131.30256
131.63252
132.04196
132.26951
132.52989
133.22541
133.66402
134.20081
134.70113
135.15068
135.31873
136.15846
136.34932
136.47754
137.03580
137.52310
137.90195
138.13757
138.36422
139.03884
139.73183
139.89944
140.69969
140.98390
141.82713
142.23856
142.53944
142.76788
143.14407
143.93708
144.17109
144.67625
144.81729
145.09783
145.35941
145.48171
145.86471
146.30444
146.53066
146.93091
147.27724
147.56776
147.74912
147.99424
148.59216
149.13071
149.32653
149.62200
150.01369
150.52479
151.01986
151.53613
151.78591
151.99890
152.71788
152.83411
153.11154
153.67615
153.88979
154.25412
154.73035
155.24031
155.42714
155.56698
155.78493
155.98044
156.49139
156.68138
156.94171
157.34480
157.80736
158.21492
158.50478
158.65939
159.19997
159.64415
160.00776
160.08074
160.79628
160.94109
161.18671
161.86497
162.22847
162.42915
162.67698
162.84703
163.09764
163.57640
164.20511
164.46167
164.71824
164.90747
165.45232
165.63485
165.82470
165.85709
166.12713
166.72295
166.90574
167.55823
168.18741
168.35808
168.45799
168.57710
169.26966
169.61076
170.09585
170.43672
170.62415
170.95116
171.12506
171.36438
171.39219
171.85163
172.27133
172.56844
172.83115
172.97829
173.18830
173.57041
173.71055
174.44834
174.84700
175.07420
175.36895
175.66206
175.93062
176.35328
176.74372
177.18340
177.38761
177.76201
178.34611
178.56683
178.79178
178.88508
179.14162
179.51202
180.21852
180.60267
181.11816
181.33349
181.59073
181.63030
181.88693
182.09385
182.21897
182.46398
182.68363
183.13382
183.77608
183.92642
184.29492
184.61559
184.93023
185.36354
185.73338
185.93892
186.33710
186.73433
187.16073
187.30690
187.53446
187.81472
188.22738
188.44954
188.74358
189.32560
189.61630
189.67957
190.11019
190.52295
190.72645
191.07931
191.32555
191.39805
191.65067
191.84269
192.73288
192.99664
193.51343
193.81020
194.00591
194.24872
194.37453
194.63706
194.86333
195.04124
195.25733
195.57256
195.94426
196.42980
196.73574
196.99041
197.31302
197.69418
197.90691
198.35543
198.59088
199.09494
199.42125
199.58548
199.70086
200.06753
200.45858
200.66082
200.82535
201.21493
201.38056
201.60875
201.91864
202.10319
202.57671
203.14771
203.66296
203.85277
204.06943
204.46248
204.62861
204.95498
205.26379
205.80107
206.08277
206.42045
206.94754
207.34481
207.74135
208.09503
208.21029
208.45469
208.85977
208.99103
209.54108
209.81711
210.21122
210.38837
210.48423
210.73394
211.03826
211.20708
211.86373
212.09822
212.45898
212.81545
213.04654
213.33875
213.57051
213.97272
214.20530
214.52013
214.75355
215.50459
215.76562
216.07978
216.23846
216.84989
217.15883
217.39165
217.78045
218.26859
219.01414
219.17687
219.37585
219.71190
220.12543
220.43428
220.71195
220.91184
221.82631
222.04531
222.22243
222.38472
222.60829
223.03533
223.20443
223.49099
223.69623
224.01065
224.30794
224.66652
225.14535
225.41634
225.90886
226.04751
226.33547
226.50428
226.71721
227.09053
227.98605
228.11304
228.70103
229.05347
229.34954
229.64804
229.96951
230.19875
230.55961
230.83263
231.09572
231.79912
232.09808
232.45460
232.77517
232.95486
233.30310
233.70510
234.50374
234.98041
235.32791
235.76898
236.12425
236.54742
236.73474
236.96886
237.11212
237.41353
237.77189
238.11938
238.33675
238.66525
239.04428
239.38315
239.63439
239.75411
240.02399
240.44070
240.84314
241.05329
241.53921
241.78214
242.51104
242.72780
242.90290
243.04617
243.34834
243.74399
244.15998
244.48327
245.00525
245.61910
245.78967
245.94800
246.32395
246.74950
246.95082
247.37044
247.76183
248.13097
248.49351
248.93312
249.21102
249.47137
249.65484
249.89984
250.55093
250.74123
252.90581
253.05337
253.44480
253.84632
253.93941
254.18808
254.30319
254.56514
255.06145
255.42088
255.55972
255.76379
256.05075
256.22099
256.31943
256.40845
256.50035
256.82283
257.37013
257.78703
258.19690
258.51208
258.61516
258.80041
259.23386
259.65783
259.97189
260.30866
260.72154
260.88510
261.31450
261.42573
261.75388
262.40039
263.01814
263.39237
264.44878
265.02859
265.24401
265.78435
266.05095
266.27253
266.59885
266.77638
267.07673
267.22840
267.84277
268.16553
268.70612
268.84944
269.12636
269.25370
269.65905
271.14085
271.31516
271.92783
272.19242
272.80298
273.23407
273.36176
273.62498
273.72597
273.93024
274.57622
274.80397
275.47066
276.01012
276.29329
276.87506
277.04718
277.23346
277.86048
278.06672
279.47270
279.70899
279.84804
280.86503
281.01033
281.05161
281.66729
281.88457
282.27716
282.52899
283.01870
283.34674
283.65322
284.23901
284.51465
284.67756
284.91802
285.19754
285.90905
286.09181
286.52306
286.63079
286.91312
287.24036
287.54909
287.95323
288.39494
288.87291
289.31578
289.63930
290.02791
290.39191
291.00636
291.24999
291.29765
291.56155
291.91524
292.29171
292.60588
293.02431
293.31772
293.42092
293.57700
293.75286
293.95807
294.52067
295.10479
295.35867
295.62469
295.82578
296.45092
296.73420
296.96452
297.52060
297.91607
298.02914
298.25773
298.29484
298.56875
299.03931
299.36337
299.86757
300.17616
300.44399
300.70226
300.88817
301.09218
301.60298
301.87543
302.08492
302.30453
303.16922
303.34435
303.56107
303.78751
304.12689
304.45284
304.80301
304.91434
305.12371
305.36000
305.85074
306.18478
306.68472
306.97949
307.57213
307.86707
307.98221
308.28971
308.72387
308.99853
309.26506
309.60134
309.77135
309.95559
310.38398
310.76901
311.06760
311.35265
311.73663
311.95071
312.27864
312.81248
312.86693
313.20855
313.43391
313.68952
314.06909
314.26248
314.51947
314.84831
315.18618
315.65861
315.77050
316.10253
316.57420
317.13915
317.40371
317.96348
318.12100
318.48970
318.77629
318.84710
319.11736
319.24884
319.53570
319.79889
319.92054
320.19318
320.36648
320.70187
321.02753
321.25607
321.52814
321.91554
322.23103
322.42731
322.75633
323.19443
323.38507
323.79703
323.98166
324.13847
324.46834
324.76703
325.03808
325.45706
325.65465
325.93462
326.28416
326.59071
326.83420
327.00012
327.25226
327.57353
327.98736
328.15486
328.32456
328.52567
328.68118
329.19402
329.48401
329.73748
330.35174
330.48300
330.89849
331.13395
331.56330
331.72492
332.22037
332.52341
332.91517
333.16236
333.93557
334.31250
334.37151
334.77686
335.02072
335.34527
335.53680
335.97861
336.43663
336.72478
336.98761
337.24363
337.43526
337.65436
338.02298
338.55201
338.65392
338.95188
339.49890
339.70749
339.83667
340.12008
340.26979
340.52650
340.95283
341.22915
341.29943
342.02413
342.42257
342.93180
343.05516
343.46695
343.68926
343.88755
344.19636
344.41086
344.87700
345.21326
345.52390
345.78203
345.94931
346.27443
346.47870
346.73715
347.00443
347.23422
347.49742
347.59554
348.12789
348.36181
348.48749
349.01277
349.20116
349.33419
349.52761
350.10745
350.32512
350.52576
350.85619
351.19233
351.36030
351.76798
352.10514
352.33183
352.38756
352.70217
352.99914
353.13376
353.36715
353.49508
353.88497
354.30901
354.43221
355.05728
355.47670
355.57302
355.79589
356.13618
356.38554
356.68545
356.83478
357.33641
357.68601
357.72817
358.04224
358.40327
358.72958
358.98492
359.27597
359.49431
359.90918
360.44687
360.70752
361.05512
361.37393
361.57514
362.05925
362.36546
362.54420
362.75296
363.46029
363.60927
363.80447
364.22309
364.53416
364.76005
365.09129
365.52304
365.95240
366.10901
366.32118
366.66927
367.02015
367.22454
367.44786
367.93790
368.04793
368.11863
368.28185
368.77533
369.08166
369.40882
369.59417
369.63073
370.01056
370.23855
370.38172
371.05138
371.27079
371.44732
372.04280
372.31248
372.58831
372.94692
373.10732
373.38651
373.74204
373.89212
374.29706
374.71585
374.85827
375.08357
375.33034
375.60287
375.75340
376.07764
376.49055
376.65619
376.84811
377.10958
377.30064
377.55073
378.04979
378.12252
378.43772
378.82132
378.96198
379.22408
379.49772
379.81889
379.89696
380.29313
380.51478
381.39365
382.15071
382.43875
382.77306
382.86360
383.44418
383.58239
383.93614
384.17212
384.53783
384.81153
385.21508
385.47860
385.57599
385.91967
386.30434
386.76210
387.18708
387.40799
387.53373
388.51913
388.99137
389.15873
389.70573
390.10058
390.26099
390.80400
391.05238
391.32098
391.60899
392.23551
392.31650
392.55963
392.91421
393.21991
393.53518
393.93195
394.18555
394.45273
394.70462
395.03690
395.31242
395.58584
395.92642
396.04520
396.84985
396.97696
397.14566
397.48500
397.79193
398.08786
398.33266
398.56097
398.70931
399.31539
399.73322
399.98698
:
