# Supplementary material for: Emergent decision-making behaviour and rhythm generation in a computational model of the ventromedial nucleus of the hypothalamus
Source: PLoS Comput Biol. 2019 Jun 3;15(6):e1007092. doi: 10.1371/journal.pcbi.1007092 (PMC6564049; doi:10.1371/journal.pcbi.1007092)
Supplement: S1 Dataset — Text files of the spike time data used in the paper. (ZIP) [file pcbi.1007092.s014.zip › VMN spike time data/lt2-17.txt]

'lt2-17'
:
0.23753
0.60104
1.15303
2.02378
2.20586
2.69656
2.94860
3.42130
4.11300
4.80483
5.04703
5.99985
7.18425
7.81660
8.02295
10.30081
10.68180
11.38197
12.53152
13.26798
13.49531
14.08925
14.37352
14.64558
15.44138
15.78178
16.46959
16.96938
18.56636
18.97397
19.38817
20.05692
20.17563
20.50154
21.40199
22.08257
22.42090
22.60042
23.12178
24.09743
25.97027
26.34117
27.03385
27.88843
28.56144
29.09353
29.56507
29.90941
30.38573
30.86431
31.60932
32.09315
32.28530
32.90137
33.57270
34.08747
34.71269
35.18837
35.66910
36.07153
36.47435
36.67953
37.46842
37.84020
38.16262
38.77527
39.37549
39.71241
40.31716
40.48699
41.76076
42.09297
42.95647
43.82574
44.59998
44.66629
44.90110
45.56576
46.29645
46.87767
48.03339
50.32504
51.41014
51.59699
51.98367
54.35240
54.80822
55.42202
56.69050
57.10534
57.78614
59.37433
61.47302
61.92948
61.98697
62.14068
62.57255
62.65396
62.80301
63.32588
63.54064
63.90908
64.00749
64.23679
64.47298
64.98466
66.17121
67.30071
67.88079
68.48528
69.98562
70.28871
70.52258
70.77505
71.27343
71.90501
72.06687
72.29336
72.82931
73.79943
74.08383
74.21685
75.17079
75.67160
76.12434
76.22124
76.71332
77.51419
77.92040
78.75484
79.42994
80.06149
80.39527
80.93940
82.10879
82.63081
83.02750
83.21215
83.75359
83.92276
84.06784
84.67361
84.96222
85.18191
85.74565
85.94029
86.48828
87.94271
88.15448
88.44945
89.02780
89.60029
89.96612
90.51342
90.90740
91.34021
91.85912
92.14054
92.32418
92.96276
93.64962
94.04664
94.73853
95.55590
95.76543
96.08244
97.25107
97.64685
98.24616
98.53087
99.04690
99.61753
100.02345
100.56199
101.14814
101.96427
102.28031
103.01173
104.07313
104.22964
105.34989
106.25437
107.05719
107.33434
107.59177
108.09884
108.59313
109.66609
110.12411
111.14647
111.60679
112.28592
112.55945
112.82815
113.09871
114.07705
114.69854
115.16175
115.97910
116.24905
116.36365
116.70003
117.48702
118.09592
118.37791
119.39774
120.29915
120.50323
120.92948
121.56178
121.69587
122.21457
123.42315
124.01706
124.25221
124.96328
125.38963
125.50920
125.93285
126.85346
127.51140
127.91750
128.19985
128.45999
128.94994
129.44991
130.01349
130.50017
131.08872
131.51206
132.22166
132.38054
132.96595
133.67539
133.98187
134.16007
134.70455
134.91756
135.53432
135.81326
136.25596
136.52635
137.10506
137.49045
138.80333
138.86564
139.89428
140.15699
140.55357
140.66231
141.03368
141.48361
141.60387
141.98969
142.69595
143.14370
143.53618
144.82207
145.27530
145.63978
146.08932
146.28623
147.10290
147.95773
148.37844
148.96297
149.19584
149.61580
150.42636
150.57808
151.17660
152.03763
152.97383
153.29562
154.55415
155.26109
156.28086
157.23852
157.85798
158.15193
158.32509
159.21042
159.52815
160.37094
160.83627
161.78294
162.21864
162.57078
162.82949
163.50440
163.97941
164.48500
164.96357
165.19082
165.37228
165.81087
166.18520
166.38674
166.85007
167.08002
167.89180
168.26736
169.41084
170.17358
170.41507
170.77175
171.06857
171.69593
172.38876
173.05928
173.58582
173.72377
174.37887
175.02609
175.62896
176.17919
176.75367
177.23995
177.58544
178.15546
179.14498
179.51115
180.20493
180.98645
181.12208
181.43274
181.61652
182.10347
182.57348
183.43971
183.60739
184.05009
184.27430
184.59130
185.26130
185.61524
185.96859
186.81794
187.99205
188.18632
188.47098
188.91989
189.15580
189.88723
190.46812
191.03317
191.15756
192.23434
193.05607
193.58581
193.99383
194.94725
195.23373
195.48181
196.72185
197.49768
198.88933
199.43605
199.87637
200.71730
201.34411
201.51261
201.75028
202.75918
203.21699
204.16987
204.45508
205.12291
205.80251
206.04309
206.83260
207.07283
207.79629
208.34352
208.87442
209.82187
210.34012
211.25653
211.99119
212.60043
213.17352
214.22926
214.55939
215.22094
215.87719
216.26386
216.97728
217.47171
217.80668
218.14992
219.20962
219.76839
220.04108
220.25223
221.18374
222.20937
222.55518
223.51032
224.02510
224.99121
225.33297
225.70639
226.41755
226.96444
227.95618
228.61122
228.74034
229.23976
229.44303
229.96366
230.52239
231.49337
231.61046
232.26203
232.67129
233.57162
234.06484
234.77191
235.08425
235.75050
236.17417
236.54518
236.76638
237.03398
238.06408
238.32535
238.95799
239.24167
239.64606
240.21702
240.50311
241.18498
241.56729
242.02091
242.44476
242.66024
243.58919
243.91170
244.11703
244.30292
245.00917
245.11139
245.18266
246.59029
246.85469
246.92709
247.31519
248.61219
248.86699
249.63321
249.79133
250.29242
251.15018
252.04278
252.42754
252.58670
253.12506
253.54758
254.14573
255.27194
255.74140
256.50342
257.04366
257.74154
258.39061
259.00890
259.05588
259.47713
259.96451
260.47786
261.80784
262.48461
262.90022
263.33719
263.64253
264.08396
264.14173
265.99804
266.08072
267.73723
267.93937
268.34735
268.84633
268.95227
271.23254
271.75002
272.09218
272.39746
273.89475
274.20973
274.56407
275.54262
276.53966
276.72788
278.11116
279.03128
279.33988
279.51022
280.03871
280.41464
281.48354
282.13683
282.68731
284.12756
284.80816
285.28409
285.84674
286.24741
286.79002
287.05022
287.99534
288.63860
289.10139
289.50044
289.78702
290.29454
291.44566
292.10640
292.96543
293.09611
293.23233
293.60463
293.78539
294.82971
295.16510
295.94679
296.52911
297.03087
297.40581
297.70469
298.30079
298.66573
299.74153
300.14014
300.62792
301.48763
303.67769
304.34656
305.33144
305.86303
306.21533
306.59080
307.02356
307.20767
308.85123
309.74940
310.10532
310.53144
311.45689
312.10516
312.68603
312.91198
314.00167
315.05499
315.35773
316.36979
316.84540
317.03620
317.53451
318.84429
319.99384
320.66503
321.36919
321.58370
321.85447
322.55304
323.90628
325.86578
326.06062
326.25413
326.87941
327.62556
328.10108
329.63633
330.15826
330.47363
331.11013
331.82082
332.15677
332.61128
333.19475
334.95658
336.97609
337.32391
337.63471
338.74934
339.25476
339.64773
340.32043
340.98716
341.42414
341.97689
342.20729
342.70795
343.69857
344.64876
345.33857
345.71570
347.50987
347.71418
347.90512
349.21917
350.16569
351.29563
351.89074
352.24888
352.90896
353.34477
354.18217
354.81968
355.30633
355.88857
356.97365
357.17340
357.65564
358.78626
359.16516
359.76543
360.30905
361.04697
361.88314
362.65411
363.13399
363.50756
363.99268
364.32867
365.53808
366.41725
367.40175
368.19311
368.53448
368.69207
369.23022
369.50117
369.97553
370.40962
370.54740
371.24672
372.78688
373.60740
373.66015
373.82298
374.47012
375.38606
375.54022
376.11662
376.19456
377.24787
377.43655
378.74769
379.59207
380.44030
380.96766
381.33809
381.65894
382.55497
382.95696
383.51649
383.78971
384.32520
384.75665
384.98870
385.71546
386.25045
386.70536
386.89834
387.50747
387.79291
387.93395
388.30917
388.71674
389.71870
390.27877
390.77326
391.27080
391.61400
392.18411
393.96818
394.35573
394.62919
395.62296
396.34894
398.18326
398.62292
399.06051
399.59118
400.74335
400.89327
403.60418
404.07518
406.12651
407.21195
408.41414
409.58218
410.24388
410.60568
412.07339
413.23624
416.33445
416.93913
417.66876
420.96575
421.25332
421.54196
421.84402
422.50778
424.52825
425.65731
426.07891
426.51972
426.64383
426.86458
427.51519
427.96895
428.43926
429.11103
429.31087
430.72577
431.32229
431.94378
432.47241
432.84076
433.05203
433.30755
434.98425
435.31183
436.02096
436.59793
436.81823
437.38855
437.51232
437.62753
437.72885
437.91291
438.22888
438.61099
438.75350
438.99312
439.51331
439.79691
440.18700
441.12642
441.41238
441.57574
441.76480
442.63550
442.99003
443.45099
443.63607
444.54568
445.01552
446.02874
447.66441
448.22143
449.03193
450.52506
450.71613
451.49301
452.24748
454.07195
455.28035
455.94779
456.31211
457.29812
458.54593
458.76208
459.43692
459.97517
460.12177
461.10033
462.11402
463.06518
463.75989
463.80340
464.00333
464.33989
464.58051
464.79234
466.03832
466.59285
467.34112
467.70190
468.03440
468.41773
469.15832
469.47890
470.58344
470.87012
471.26039
471.52616
472.79116
472.91069
474.72434
475.48530
475.67063
476.41083
476.79132
477.44274
478.12422
479.04107
479.19061
479.47267
480.04453
480.62401
481.18594
481.79150
482.42051
482.86246
483.49718
484.53497
484.95226
485.85707
486.78662
487.24815
487.87630
488.44278
489.08640
489.28546
490.24357
490.42964
490.66794
491.68373
492.13655
492.62150
493.38186
494.04042
494.31861
494.84494
495.56072
496.71314
496.99128
497.37483
497.90568
499.24654
499.50410
499.70591
500.24149
500.42758
501.04753
501.57358
502.48070
502.55710
503.07630
503.60579
504.74031
505.64809
505.82916
507.41892
509.02276
509.50764
509.82410
510.73417
510.82333
511.37055
511.75707
512.69126
514.62666
515.43056
517.13958
517.96833
518.18637
520.05721
520.26968
520.87991
521.23185
523.54104
523.83358
524.43488
524.52481
526.13731
526.84777
528.00794
528.18177
529.36533
529.77492
530.39372
531.10187
531.81200
532.25239
532.63689
533.54685
533.94379
534.37585
535.59229
538.08056
540.31994
540.81570
541.40009
541.71914
542.23342
542.82760
543.70906
545.88661
546.05447
546.94285
547.33764
548.01584
548.76139
549.70170
551.19619
553.30561
553.62028
555.53763
556.74165
558.82301
559.18724
559.27769
560.06395
561.44459
563.66200
563.78122
565.09494
566.63300
567.80726
568.05990
568.97519
569.24156
569.37402
570.30801
570.64081
571.59485
572.18477
575.01563
575.28673
575.52951
576.83838
577.45786
577.99228
578.57449
579.02616
579.82514
580.14556
580.92796
581.30565
581.52330
582.38381
582.82884
582.92120
583.45314
584.52813
584.91218
585.03635
585.38670
585.88656
586.47363
586.90667
587.78868
588.89575
589.30259
589.53133
590.17501
591.31393
592.27258
592.84268
593.00070
593.35952
593.87795
595.59304
595.85979
596.19220
597.81821
598.92155
599.46843
600.00655
600.44487
600.90014
601.48691
603.23804
605.10939
605.40571
605.47050
605.62347
605.83319
606.22649
606.55887
606.66625
607.07799
607.47965
608.55139
608.69638
609.11730
610.26284
612.24792
612.47650
613.20661
613.84405
614.83977
616.87000
619.43202
621.06437
621.38750
622.13757
622.45568
623.02052
623.50804
625.31524
626.12724
626.35945
626.55674
627.01754
627.09222
627.56051
627.88166
628.06510
628.90187
629.29167
629.83839
630.89568
631.38810
631.75445
632.83104
633.29650
634.36876
635.32191
635.57875
635.79854
636.28107
636.41012
636.68235
638.42122
638.75256
639.33484
639.86078
640.07847
640.60294
640.79617
642.20552
642.45089
642.64802
643.06496
643.49543
644.39804
645.43947
646.09467
646.59446
647.01354
647.87697
648.00527
648.98800
649.71990
650.59122
651.15240
651.40330
652.41318
652.85230
653.41168
654.70797
656.94109
657.09213
657.48593
658.07366
660.77159
660.94416
662.19248
662.64019
662.83596
663.39042
664.13497
665.51479
665.77685
666.27225
666.73907
667.69669
668.88138
669.31016
671.00949
671.56606
671.73181
672.96295
674.63881
675.58653
676.11651
676.82307
677.01305
677.69952
678.06435
680.12290
680.29609
681.04909
681.21849
682.38034
682.79534
683.81363
684.86222
685.60080
686.30739
686.92749
688.44080
689.40536
689.76860
690.69108
691.90131
692.91101
694.15456
694.93578
696.33583
697.71004
698.60283
698.81124
699.23639
699.70584
700.80621
701.57649
701.79792
703.19044
704.03441
704.35285
704.78682
705.37732
706.25596
707.00096
707.39419
707.83777
708.56961
709.01189
710.25218
710.54811
711.40253
712.10949
712.67334
713.27148
713.42469
713.82896
714.89092
716.04119
716.27116
717.01580
717.78103
718.04794
719.61538
720.00345
720.76475
720.95259
721.52835
722.08928
723.27446
724.21166
725.42174
725.96482
726.33197
726.85355
727.22409
729.71240
730.92576
731.43782
731.59800
731.99402
732.49679
734.84391
735.71935
736.40268
737.30001
739.21256
739.76501
740.90952
741.65884
743.33316
744.67883
745.70727
745.99532
746.64188
746.79916
747.44862
748.03286
749.88125
750.60966
751.24391
751.48103
751.74101
752.14322
752.33957
753.37363
754.00900
754.12606
754.26936
754.76454
755.52020
755.96718
756.33803
756.50447
757.92602
758.29668
758.92941
759.18697
759.91589
760.13326
760.91168
761.55641
761.94881
763.63909
763.91984
764.25066
765.13155
765.58510
766.07790
766.60600
767.15028
767.63925
768.23345
769.01727
769.51451
770.18231
770.82327
771.20591
772.71058
773.05320
773.86483
774.53500
774.75574
776.10170
776.34077
778.07888
778.38588
778.77080
778.98218
779.30762
781.56099
781.87160
782.49190
784.05046
784.84792
785.10672
785.54141
786.16022
787.02236
787.73651
788.72764
789.18182
789.33900
789.54403
790.34668
790.74083
791.22238
791.54142
792.30251
792.74637
794.22256
794.85759
795.24781
796.32983
796.65732
797.55431
798.84130
799.15093
799.22565
799.56140
800.21405
800.70133
801.11122
801.39951
802.70824
803.13858
804.03126
805.19168
805.66800
806.55798
806.81808
808.11619
808.74057
809.02680
809.94274
810.35505
810.52619
810.70800
811.14262
811.76898
812.42887
813.05680
815.07592
815.44543
815.74989
815.99812
816.64775
817.00360
817.37842
818.11879
819.09912
819.41372
820.36254
820.52835
821.50955
821.65544
822.36882
822.80996
823.08729
823.33668
824.64721
825.18585
825.64480
826.47902
826.67376
827.68007
828.09238
828.73499
828.99906
829.47423
829.62484
830.29559
830.72771
831.26977
831.79763
832.84618
833.32454
834.11790
834.54520
834.85110
835.29360
835.75505
836.76003
837.22544
837.49635
839.41425
839.53841
840.38753
840.93047
841.57651
842.00081
842.45882
842.77997
843.57294
843.91852
844.88977
845.25795
845.43718
845.82731
845.94995
846.71380
847.29965
847.70860
848.41939
848.50254
849.09319
850.26396
850.76156
851.19204
853.71170
854.05067
854.48054
855.20437
855.60478
856.55082
856.74662
857.53366
857.79620
858.53412
859.70137
860.06412
860.34736
860.59505
861.72461
862.44387
862.96152
863.50600
863.95697
864.65683
865.28415
865.77250
866.26167
866.74688
867.32892
867.72651
868.43025
868.78199
869.14741
869.75450
870.06228
870.35384
871.04985
871.40700
871.64565
872.11145
872.98524
873.66672
874.14382
874.71771
875.78086
876.45206
877.39695
878.19975
878.55913
879.79655
880.30909
880.83962
881.13696
881.89301
882.66171
883.16394
883.58470
884.03224
884.10256
884.50598
884.91024
885.36904
885.56924
886.04183
886.78243
887.11980
887.37254
887.69119
889.01529
889.54784
889.81700
890.79522
891.31678
891.74925
892.21836
892.92744
893.71306
894.08945
894.56775
894.96894
895.51883
895.96564
896.59608
897.43942
897.72273
898.47797
898.89013
899.18337
899.41539
900.32551
900.54349
901.67750
901.77936
902.11924
902.31108
902.74084
903.04584
903.74278
904.45290
904.78439
905.41938
905.89966
906.09252
906.80643
907.02824
907.30540
907.76941
908.03876
908.36498
908.65682
909.09406
910.12248
910.51364
910.63831
910.88054
911.30719
911.98119
912.29604
912.92015
913.54014
913.61740
914.26143
914.56328
914.73662
915.47858
916.19129
916.39275
916.80102
917.01144
917.21395
917.80561
918.39925
918.57974
919.21413
919.50672
919.68038
920.10629
920.39761
921.09939
921.78727
922.01009
922.99368
923.11683
923.87463
924.47320
924.91434
925.24719
925.41100
925.69928
926.32170
926.58134
928.01527
928.78243
928.93676
929.85011
930.30832
930.71914
931.01411
931.75353
931.96248
932.21817
932.88093
933.30706
933.73600
934.02542
934.30281
934.49828
935.21743
935.70030
936.14377
936.26966
937.79927
938.06310
938.39378
939.18050
939.47110
939.61839
940.22041
940.51640
940.87065
941.59889
941.90135
942.53141
942.67424
943.19276
943.69512
944.13799
944.27105
944.88286
945.38881
945.89172
946.65754
947.40689
947.55534
948.52099
949.26915
949.48948
950.46770
950.58675
951.03423
951.42339
952.01045
952.37336
952.81753
953.08036
953.53726
954.32049
954.68714
954.99891
955.74741
956.36135
957.08135
957.60115
957.75024
958.74142
959.19115
959.32760
960.21096
960.45870
960.76011
961.40975
961.81531
962.10483
962.66693
963.47869
964.26623
964.81077
965.15325
965.80212
966.14020
966.99234
967.29830
967.58350
968.07463
968.45608
968.78529
969.01122
969.58859
970.05472
970.50564
970.95644
971.38426
971.60274
971.91446
972.27719
972.84855
973.30123
974.01068
974.54662
975.12552
975.44273
975.60897
976.06831
976.68139
976.76485
977.43936
977.90058
978.24483
978.83088
979.57645
980.14775
980.86215
981.89371
982.35665
982.51209
983.31847
984.06354
984.96538
985.45512
985.91672
986.46920
986.95304
987.31470
988.26299
988.42762
988.91893
989.13519
990.00267
990.36226
990.99221
991.35900
991.76297
992.48895
992.67140
993.05056
993.59536
994.20672
994.41676
995.35549
995.59271
995.99850
996.57421
996.89280
997.82121
998.00062
998.79226
999.45408
1000.18341
1000.83074
1001.46030
1002.44068
1003.00703
1003.23111
1003.64370
1003.97068
1004.84876
1005.33123
1005.56228
1005.70452
1007.01177
1008.74678
1009.16276
1009.91529
1010.42527
1011.34090
1012.05804
1012.33915
1012.72014
1012.90771
1013.87328
1014.27530
1015.44200
1015.58336
1016.06229
1016.58275
1016.85152
1017.06224
1017.36075
1017.77359
1018.26576
1018.63892
1018.94991
1019.43175
1019.88244
1020.59494
1021.17954
1021.45113
1022.23140
1022.68120
1023.11120
1023.27183
1023.61648
1024.41619
1024.85949
1025.67834
1025.91772
1027.12240
1027.68403
1027.97895
1028.22831
1028.70304
1029.60598
1030.06109
1030.70055
1030.91795
1031.16889
1031.45399
1032.57020
1032.78365
1033.47823
1033.62806
1033.75043
1034.75950
1035.08490
1035.46559
1035.78098
1036.87388
1037.41872
1037.85186
1038.10396
1038.53092
1038.75351
1039.37168
1039.75274
1040.13957
1040.66926
1041.13763
1042.05254
1042.25020
1042.96691
1043.55512
1043.78277
1044.38094
1044.99547
1046.02414
1046.21183
1046.43157
1047.07704
1047.66631
1047.92513
1048.33129
1049.25121
1049.48287
1049.79139
1050.64242
1051.02167
1051.69169
1052.21481
1052.36848
1053.33823
1054.34439
1054.60229
1054.89147
1055.31906
1055.94870
1056.48804
1057.40471
1057.87443
1058.09747
1059.65440
1060.17199
1060.45325
1061.22988
1061.78739
1062.15245
1062.32505
1063.27043
1063.79277
1064.22446
1064.58978
1065.20551
1065.83614
1066.10124
1066.93539
1067.52293
1067.91186
1068.52764
1068.81097
1069.03006
1071.03776
1071.46571
1071.72252
1072.56573
1072.81569
1073.13716
1073.67366
1074.74638
1075.55883
1077.06404
1077.16167
1077.60978
1078.04482
1078.50729
1079.61071
1080.05497
1080.64342
1081.43742
1082.04697
1083.10209
1084.70298
1084.80652
1085.30289
1085.76294
1086.10969
1087.01412
1087.31021
1088.07254
1088.38255
1088.71730
1089.93073
1090.24541
1090.86024
1091.24469
1091.84233
1092.74008
1093.49228
1093.97339
1094.41014
1095.18613
1096.05712
1096.21899
1096.85222
1097.63544
1097.91040
1098.73516
1099.09317
1100.30494
1100.62477
1101.00929
1101.67832
1102.77352
1103.09506
1103.56272
1104.26829
1104.57305
1105.08404
1105.64988
1106.31658
1107.20996
1108.14541
1108.70069
1109.56900
1110.07396
1110.71933
1111.10958
1111.93019
1112.48855
1113.13988
1113.80730
1114.19978
1115.33040
1115.65875
1116.60585
1117.91553
1118.88125
1119.23406
1120.64879
1121.37178
1121.68337
1122.55870
1123.31143
1124.27326
1124.90655
1125.60545
1126.21902
1127.01820
1127.26880
1127.97777
1128.51266
1129.09868
1129.74331
1130.28916
1130.88903
1131.48789
1132.21847
1132.81960
1133.05095
1133.35815
1133.85899
1134.71208
1135.49512
1136.31677
1136.86296
1137.40505
1138.04496
1138.52315
1139.57839
1139.69000
1140.01202
1140.70557
1141.18099
1141.94560
1142.15414
1142.77531
1143.34896
1143.57666
1143.80822
1144.31860
1144.60285
1145.43616
1146.08067
1146.32270
1146.55101
1146.74665
1147.14240
1147.38340
1147.50384
1147.68628
1148.09189
1148.21986
1148.54950
1148.88929
1149.33981
1149.64822
1149.92564
1150.34285
1150.60160
1150.83963
1151.07404
1151.54379
1151.99511
1152.30120
1152.88018
1153.31947
1153.63131
1154.38487
1154.82090
1155.22791
1155.41645
1156.06016
1156.30801
1156.61037
1156.93390
1157.86024
1158.72275
1159.40238
1159.93442
1160.95133
1161.68482
1162.29401
1163.11834
1163.67523
1165.17324
1165.33680
1165.73688
1166.15638
1168.15508
1168.75857
1169.62100
1170.44278
1172.12443
1172.40110
1172.70568
1173.58640
1174.03111
1174.65875
1175.16153
1175.45573
1177.15837
1177.47861
1177.88228
1178.33511
1179.17105
1179.42311
1181.30022
1181.52611
1181.84917
1182.10203
1182.74171
1183.68880
1184.91413
1185.60285
1185.94463
1186.46950
1187.16524
1187.53841
1188.02965
1188.28411
1188.58095
1189.97589
1190.62653
1191.43359
1192.14689
1192.50757
1193.10738
1193.70642
1194.56302
1195.14664
1195.25087
1196.36737
1196.67618
1197.71694
1198.18885
1198.41355
1198.69120
1199.05398
1199.65967
1199.97075
1200.57738
1201.21068
1201.54669
1202.81315
1202.98647
1203.31096
1204.23290
1205.04237
1205.75972
1205.90275
1206.62040
1207.49736
1207.68554
1208.20067
1208.45285
1208.88358
1209.43482
1210.33755
1211.22267
1211.65233
1211.75441
1212.19311
1212.81907
1213.42877
1213.80718
1214.17489
1214.40117
1215.37841
1215.71105
1216.26198
1217.42079
1217.88064
1218.45885
1219.38283
1220.67019
1221.07479
1221.47996
1222.43449
1222.73173
1223.36624
1224.11262
1224.37126
1224.74192
1225.58579
1225.75986
1227.07135
1228.14110
1228.56813
1229.24214
1229.72275
1229.97427
1230.59059
1230.81142
1231.38239
1232.23025
1232.57639
1232.92035
1233.35260
1234.18062
1234.91071
1235.05834
1235.52495
1235.93043
1236.77066
1236.90006
1237.22720
1237.61195
1238.27761
1239.60945
1239.90421
1240.47732
1241.18813
1241.48917
1242.21693
1242.61285
1242.75358
1243.25979
1243.86696
1244.56049
1244.92357
1245.42442
1246.36402
1246.64157
1247.00227
1247.74953
1248.29903
1248.41205
1248.65565
:
