# Supplementary material for: Emergent decision-making behaviour and rhythm generation in a computational model of the ventromedial nucleus of the hypothalamus
Source: PLoS Comput Biol. 2019 Jun 3;15(6):e1007092. doi: 10.1371/journal.pcbi.1007092 (PMC6564049; doi:10.1371/journal.pcbi.1007092)
Supplement: S1 Dataset — Text files of the spike time data used in the paper. (ZIP) [file pcbi.1007092.s014.zip › VMN spike time data/lt2-4.txt]

'lt2-4'
:
1300.31254
1301.20495
1301.44759
1302.05950
1302.32886
1302.80237
1303.10653
1303.40499
1303.58239
1303.80973
1304.44238
1305.56437
1305.73221
1306.04964
1306.39877
1306.80039
1307.42076
1307.62561
1307.84575
1308.13095
1308.37308
1308.66594
1308.83504
1309.25920
1309.64213
1310.01734
1310.29106
1310.49063
1310.70081
1311.02173
1311.67524
1311.99161
1312.41093
1312.59319
1312.94442
1313.12621
1313.22117
1313.82409
1314.19379
1314.55791
1314.76662
1315.00470
1315.35512
1315.52633
1315.86609
1316.18524
1316.70429
1316.90529
1317.07185
1318.20553
1318.39263
1318.57853
1318.89993
1319.28443
1319.63031
1319.72956
1320.18510
1320.56179
1320.85390
1321.22056
1321.38049
1321.67801
1322.16871
1322.52980
1323.08380
1323.49218
1324.04393
1324.27746
1324.70376
1324.96583
1325.35249
1325.49447
1326.25451
1326.56100
1326.78892
1326.98269
1327.16136
1327.32263
1327.60500
1327.68389
1327.89240
1328.16094
1328.63768
1328.83310
1329.02559
1329.18508
1329.61280
1329.79675
1330.00764
1330.38873
1330.50513
1330.65858
1330.93730
1331.09170
1331.18558
1331.35399
1331.54172
1331.88664
1332.07910
1332.26761
1332.43820
1332.60869
1332.87166
1333.01588
1333.09804
1333.20872
1333.39885
1333.75368
1333.97849
1334.38382
1334.64675
1334.88563
1335.25455
1335.39571
1335.62834
1335.90027
1336.36804
1336.62155
1336.84223
1336.97843
1337.14093
1337.45917
1337.70955
1337.94054
1338.17044
1338.30987
1338.46910
1338.73077
1339.04966
1339.17508
1339.42500
1339.50535
1339.74448
1340.02675
1340.29314
1340.49778
1340.70163
1340.84278
1341.11281
1341.25648
1341.53732
1341.89572
1342.33749
1342.53417
1342.60582
1343.00136
1343.41540
1343.70803
1344.01876
1344.21391
1344.31237
1344.45438
1344.66097
1344.91804
1345.36076
1345.58700
1345.94472
1346.20383
1346.43540
1346.70432
1346.98058
1347.08670
1347.35407
1347.72846
1347.91500
1348.01745
1348.32143
1348.44587
1348.66482
1348.88417
1349.07910
1349.34741
1349.47147
1349.86808
1350.10978
1350.32968
1350.41808
1350.65816
1351.09360
1351.21137
1351.38650
1351.58319
1351.96642
1352.18448
1352.40443
1352.55303
1352.83992
1352.95516
1353.12483
1353.27363
1353.47935
1353.68089
1353.94314
1354.16007
1354.25754
1354.43310
1354.80063
1355.03232
1355.29470
1355.44900
1355.76214
1355.94435
1356.03155
1356.48326
1356.79524
1356.97110
1357.10466
1357.27967
1357.45551
1357.65630
1357.83740
1358.24872
1358.55185
1359.16841
1359.29489
1359.48192
1359.75677
1359.90582
1360.07348
1360.20423
1360.47446
1360.87477
1361.08198
1361.21472
1361.35204
1361.60410
1361.77026
1361.97079
1362.07097
1362.27888
1362.47959
1362.59590
1363.09653
1363.40196
1363.64087
1363.79381
1363.89612
1364.13926
1364.44049
1364.76156
1365.20535
1365.30295
1365.54180
1365.82183
1366.16732
1366.51550
1367.10146
1367.24576
1367.43965
1367.65329
1368.12154
1368.22145
1368.42066
1368.66148
1368.83054
1368.98208
1369.06919
1369.33095
1369.61385
1369.92950
1370.13358
1370.23047
1370.36756
1370.64893
1370.95671
1371.24984
1371.45905
1371.63747
1372.07763
1372.30500
1372.65003
1372.97626
1373.20317
1373.31799
1373.71317
1373.90965
1374.11995
1374.31039
1374.53337
1374.86206
1375.04816
1375.32173
1375.50847
1375.91952
1376.24183
1376.37166
1376.62175
1376.87108
1377.03618
1377.22099
1377.47670
1377.72497
1378.02438
1378.37844
1378.54897
1378.63213
1378.84123
1379.18147
1379.49909
1379.75265
1380.08660
1380.26655
1380.40663
1380.73500
1380.94112
1381.06360
1381.21654
1381.54294
1381.74315
1382.11425
1382.36942
1382.50319
1382.77020
1383.09460
1383.42966
1383.66613
1383.91711
1384.08815
1384.51069
1384.78847
1384.97755
1385.17607
1385.40961
1385.74091
1385.86652
1385.95805
1386.11178
1386.58685
1386.84347
1387.23585
1387.31177
1387.50337
1387.72898
1387.83156
1388.10296
1388.32157
1388.58871
1388.80379
1388.93795
1389.13376
1389.34643
1389.84232
1390.12561
1390.25552
1390.47021
1390.67221
1390.92684
1391.16535
1391.59582
1391.72453
1391.92996
1392.14093
1392.28968
1392.52665
1392.82521
1392.91473
1393.28370
1393.38411
1393.71170
1394.16915
1394.39479
1394.53831
1394.97587
1395.47591
1395.63377
1395.78581
1396.19041
1396.43045
1396.75985
1396.87739
1397.10620
1397.44335
1397.64568
1397.80509
1397.95448
1398.18336
1398.41051
1398.55088
1398.61823
1398.94614
1399.17158
1399.32745
1399.47597
1399.71375
1399.93189
1400.16321
1400.39166
1400.57365
1400.82259
1401.20175
1401.40706
1401.57853
1401.86711
1402.00554
1402.14509
1402.47571
1402.81407
1402.99625
1403.26457
1403.36517
1403.49596
1403.85768
1403.97240
1404.23878
1404.41333
1404.67205
1404.85885
1405.00715
1405.19879
1405.37785
1405.87243
1405.99735
1406.31600
1406.47172
1406.62547
1407.02121
1407.34573
1407.46544
1407.66021
1408.06552
1408.43162
1408.73192
1408.91703
1409.05979
1409.36491
1409.51897
1409.91549
1410.06451
1410.48596
1410.87341
1410.98637
1411.27484
1411.61074
1411.89269
1412.05683
1412.38632
1412.50171
1412.81759
1413.15625
1413.27580
1413.37536
1413.54077
1414.01344
1414.26965
1414.42996
1414.63646
1414.88784
1415.03442
1415.56279
1415.84311
1416.04327
1416.22388
1416.45443
1416.69452
1417.03014
1417.25859
1417.48279
1417.71905
1417.91466
1418.19933
1418.35485
1418.48673
1419.17934
1419.38131
1419.55661
1419.77484
1420.34690
1420.58391
1420.80374
1420.90654
1421.47124
1421.83176
1422.07647
1422.37056
1422.75794
1422.86196
1423.01336
1423.37048
1423.63683
1423.76100
1424.01460
1424.14810
1424.29552
1424.42753
1424.64163
1424.79570
1425.03555
1425.15187
1425.70139
1426.07817
1426.24707
1426.46100
1426.64628
1426.77843
1427.19616
1427.52907
1427.65679
1428.02966
1428.17626
1428.33282
1428.67551
1428.97666
1429.45916
1429.55341
1429.73047
1429.95484
1430.26713
1430.76430
1431.00404
1431.34039
1431.95088
1432.42512
1432.67598
1432.81731
1433.03861
1433.42824
1433.63941
1433.87575
1434.29050
1434.51359
1434.75924
1435.02028
1435.16562
1435.37616
1435.86458
1436.19444
1436.49798
1436.90297
1437.02342
1437.35962
1437.50266
1437.68808
1438.25900
1438.44796
1438.68982
1439.05791
1439.52754
1439.81152
1440.21162
1440.42224
1440.61989
1440.73021
1441.03144
1441.14416
1441.28318
1441.62354
1441.78987
1441.95377
1442.21171
1442.36411
1442.64664
1442.98590
1443.25674
1443.59355
1443.96565
1444.22037
1444.46224
1444.62430
1444.82359
1444.98514
1445.11059
1445.32990
1445.53788
1445.75805
1446.15981
1446.44718
1446.69634
1446.87654
1447.09701
1447.38218
1447.95247
1448.16561
1448.48521
1448.62746
1448.91233
1449.09143
1449.29443
1449.48129
1449.67557
1449.84157
1450.00286
1450.21821
1450.43141
1450.84526
1451.07463
1451.18651
1451.47508
1451.67915
1452.10141
1452.34084
1452.48497
1452.60102
1453.12562
1453.39941
1453.91395
1454.17711
1454.29431
1454.53939
1454.74753
1454.86653
1455.05579
1455.46917
1455.75559
1455.86382
1456.05282
1456.17466
1456.57112
1456.78122
1456.92637
1457.25326
1457.60963
1458.01088
1458.43594
1458.61664
1458.90707
1459.05575
1459.26961
1460.05375
1460.50793
1460.62717
1460.87028
1461.38463
1461.79228
1462.01452
1462.23521
1462.58257
1462.80719
1462.99368
1463.48571
1463.86920
1464.04538
1464.33216
1464.68130
1464.76421
1464.95225
1465.42763
1465.76637
1465.87447
1466.24398
1466.50474
1466.86577
1467.03231
1467.36706
1467.61174
1467.68974
1467.83252
1468.10899
1468.40408
1468.66948
1468.97394
1469.12642
1469.32742
1469.59722
1469.95640
1470.10966
1470.23745
1470.55524
1471.16982
1471.26185
1471.46347
1471.54898
1471.89619
1472.08169
1472.37563
1472.80235
1473.06158
1473.72827
1474.03543
1474.63893
1474.76720
1475.01962
1475.28429
1475.52997
1475.71930
1476.06188
1476.29731
1476.44794
1476.63104
1476.98340
1477.28592
1477.52621
1477.75610
1477.94785
1478.42124
1478.52491
1478.61917
1479.14421
1479.30641
1479.66288
1480.13706
1480.40838
1480.53985
1480.82315
1481.05093
1481.18833
1481.46619
1481.77819
1481.95199
1482.33956
1482.77323
1483.01707
1483.10434
1483.27724
1483.81565
1484.10021
1484.23119
1484.53615
1485.04037
1485.21292
1485.33694
1485.82488
1486.28615
1486.45883
1486.73425
1487.07458
1487.55172
1487.79537
1488.06597
1488.28101
1488.49203
1488.72074
1488.97081
1489.41989
1489.67472
1489.92396
1490.08284
1490.38189
1490.54133
1491.14484
1491.37550
1491.62066
1491.84945
1492.04079
1492.25899
1492.68309
1493.08415
1493.34254
1493.71030
1494.13265
1494.65181
1494.79593
1495.25997
1495.62276
1496.01546
1496.56573
1496.68149
1497.03250
1497.15939
1497.62141
1497.80279
1498.11644
1498.43535
1498.72611
1498.97736
1499.28910
1499.87147
1500.22789
1500.53937
1500.70358
1501.16475
1501.52833
1501.77529
1502.00137
1502.20594
1502.63381
1502.76821
1502.91637
1503.14080
1503.46171
1503.80898
1504.14615
1504.52228
1505.12412
1505.21239
1505.62622
1505.94027
1506.43928
1506.61690
1507.19677
1507.40885
1507.82765
1507.98933
1508.39581
1508.54819
1509.00802
1509.69794
1509.95011
1510.26544
1510.65080
1510.85927
1511.66117
1512.45704
1512.68289
1513.12421
1513.46925
1513.90211
1514.15784
1514.42451
1514.70347
1514.96766
1515.11712
1515.58953
1515.73628
1515.95892
1516.30077
1516.51906
1516.78720
1517.15085
1517.52031
1517.77997
1518.07046
1518.30121
1518.65721
1519.09936
1519.51482
1519.81747
1520.07663
1520.69219
1521.00339
1521.15891
1521.30505
1521.57052
1521.82474
1522.20034
1522.66661
1523.19291
1523.49969
1523.75139
1524.12269
1524.52323
1524.88024
1525.12458
1525.67956
1526.03034
1526.24607
1526.53060
1526.77472
1526.98126
1527.12092
1527.36780
1527.55313
1528.31904
1528.56313
1529.10301
1529.39934
1529.54325
1529.86997
1530.07064
1530.34340
1530.83732
1531.41902
1531.51111
1531.67811
1532.00818
1532.28784
1532.54682
1532.85422
1533.03438
1533.29683
1533.47416
1533.99640
1534.38337
1534.56984
1535.23772
1535.76956
1535.87732
1536.45581
1536.76927
1537.08531
1537.38642
1537.56730
1537.83775
1538.38853
1538.68362
1539.22208
1539.47988
1540.18483
1540.37829
1540.59797
1541.05340
1541.22931
1541.52993
1541.69597
1541.90971
1542.20870
1542.41182
1542.62600
1542.83969
1542.97956
1543.09889
1543.68325
1544.18258
1544.28827
1544.72301
1544.83003
1545.47181
1545.75082
1545.94591
1546.13023
1546.34003
1546.62618
1546.77149
1547.10257
1547.76470
1547.87121
1548.13765
1548.44162
1548.60870
1548.92189
1549.13499
1549.41164
1549.78791
1550.12053
1550.36549
1550.52712
1551.15422
1551.54857
1551.96759
1552.52827
1552.99959
1553.12443
1553.39227
1553.71858
1553.99086
1555.18340
1555.30256
1555.65159
1555.90227
1556.41030
1556.97397
1557.08113
1557.60387
1557.72153
1558.34654
1558.60218
1559.29264
1559.77724
1560.45725
1560.76187
1561.32094
1561.74740
1562.10216
1562.29003
1562.60536
1562.81933
1563.28107
1563.72391
1563.87530
1564.01800
1564.17085
1564.56769
1564.78522
1565.10916
1565.34657
1565.66558
1566.18609
1566.44519
1566.80816
1567.18250
1567.65369
1568.06975
1568.25702
1568.54562
1568.70752
1569.07606
1569.74806
1569.89713
1570.29819
1570.67071
1571.15001
1571.26740
1571.62826
1572.33865
1572.58837
1572.94127
1573.59517
1574.19232
1574.37632
1574.94585
1575.08462
1575.27490
1575.38467
1575.73647
1576.17566
1576.55684
1577.53475
1577.81392
1578.15862
1578.55344
1578.91105
1579.06912
1579.76587
1580.28308
1580.98402
1581.34397
1581.78867
1582.36084
1582.67062
1582.84613
1583.15615
1583.19500
1583.51132
1583.90007
1584.16018
1584.66303
1584.93201
1585.21484
1585.37481
1585.80298
1586.05459
1586.34215
1586.67377
1587.11096
1587.74843
1588.10131
1588.54235
1588.87877
1589.76308
1590.05146
1590.40824
1590.65481
1591.53373
1591.75096
1591.89309
1592.14135
1592.52492
1592.76477
1593.16128
1593.32848
1594.07027
1594.21447
1594.61463
1594.82814
1595.04378
1595.33737
1595.68429
1595.86745
1596.00428
1596.35327
1596.54750
1596.68764
1597.17580
1597.41609
1597.62325
1597.79607
1598.59228
1598.77197
1599.13413
1599.67056
1599.93567
1600.10670
1600.51788
1600.63733
1600.78830
1601.18667
1601.55184
1601.77504
1601.97791
1602.25031
1602.40880
1602.48987
1602.70607
1602.92100
1603.53188
1603.74683
1603.93904
1605.16769
1605.25485
1605.69290
1605.79507
1606.33792
1606.51642
1606.67682
1606.99158
1607.14917
1607.34741
1607.59062
1608.14095
1608.35523
1608.43572
1608.75414
1608.87476
1608.98200
1609.16210
1609.55641
1609.87790
1610.11506
1610.36789
1610.75814
1611.02022
1611.30369
1611.53443
1611.87266
1612.24507
1612.64389
1612.83432
1613.02558
1613.34966
1613.53757
1613.96989
1614.13071
1614.31933
1614.46982
1614.62614
1615.18334
1615.35041
1615.57583
1616.13092
1616.25591
1616.77501
1617.11733
1617.47252
1617.87635
1618.12587
1618.55362
1618.69607
1619.17611
1619.38590
1619.66618
1620.07184
1620.24601
1620.54272
1620.88104
1621.24170
1621.55423
1621.99625
1622.06434
1622.27693
1622.66166
1623.14064
1623.43864
1623.78668
1624.37192
1624.53874
1624.75025
1624.96188
1625.36014
1625.72804
1626.01134
1626.38878
1626.68734
1627.18421
1627.47780
1627.92613
1628.18182
1628.38612
1628.52058
1628.93993
1629.23646
1629.52030
1629.81370
1629.97754
1630.18085
1630.43664
1630.55589
1630.77857
1630.98609
1631.60266
1631.82511
1631.97281
1632.72074
1633.01064
1633.22622
1633.58549
1633.76041
1634.07883
1634.42858
1634.59819
1634.75880
1635.01481
1635.43133
1635.92248
1636.18188
1636.66316
1636.84578
1637.12376
1637.35854
1637.54248
1637.88898
1638.19027
1638.55167
1638.75664
1639.26209
1639.41990
1639.73985
1639.85831
1639.98530
1640.31199
1640.76626
1640.92050
1641.28616
1641.48357
1641.82234
1642.14956
1642.38860
1642.56251
1642.83923
1643.07895
1643.40121
1643.54457
1643.79723
1644.09866
1644.16688
1644.80345
1644.98899
1645.22774
1645.35539
1645.53706
1645.77346
1646.11711
1646.36671
1646.48072
1646.65576
1647.00236
1647.31880
1647.52126
1647.67403
1647.83547
1648.28676
1648.38586
1648.73380
1648.92741
1649.03502
1649.46057
1649.64057
1649.81536
1650.01024
1650.19102
1650.49775
1650.73476
1650.93036
1651.15728
1651.25575
1651.49642
1651.81449
1652.10153
1652.53725
1652.74878
1652.90191
1653.06223
1653.25983
1653.45720
1653.57786
1653.71616
1653.90447
1654.34709
1654.53387
1654.76529
1655.00406
1655.41928
1655.78699
1656.18690
1656.37580
1656.69908
1656.86823
1657.01581
1657.21088
1657.42868
1657.61960
1657.77228
1658.35248
1658.62505
1658.83880
1659.12772
1659.54452
1659.81470
1660.05467
1660.27514
1660.45848
1660.66888
1660.73742
1661.09848
1661.32778
1661.49398
1661.70853
1662.00208
1662.12315
1662.39374
1663.14119
1663.33968
1663.97546
1664.21818
1664.71590
1664.98965
1665.19597
1665.58053
1665.77378
1665.92424
1666.34126
1666.52843
1666.78435
1667.09708
1667.32436
1667.54424
1667.88580
1668.10949
1668.26710
1668.75766
1669.12005
1669.31969
1669.86331
1669.99447
1670.30243
1670.41990
1670.68139
1670.89369
1671.24414
1671.44960
1671.66096
1672.05535
1672.29524
1672.44445
1672.62968
1673.01749
1673.35504
1673.52670
1673.71205
1674.04656
1674.42994
1674.64359
1674.89049
1675.44856
1675.63644
1675.90072
1676.29379
1676.45829
1676.61294
1677.32205
1677.44134
1677.93894
1678.45812
1678.87154
1679.21354
1679.57131
1679.72112
1680.05165
1680.33281
1680.66321
1680.87578
1681.06335
1681.32560
1681.70027
1681.93750
1682.29831
1682.47211
1682.76459
1683.24742
1683.69915
1683.92949
1684.14302
1684.48621
1684.70751
1684.87105
1685.04294
1685.59286
1685.83168
1687.31687
1687.66009
1688.04550
1688.41190
1689.07913
1689.50637
1690.09928
1690.29291
1690.61426
1691.68389
1691.85634
1692.96848
1693.31198
1693.54764
1693.75283
1693.84010
1694.00838
1694.33883
1695.01240
1695.39109
1695.53767
1696.04041
1696.42498
1696.86172
1697.16366
1697.41376
1697.69006
1698.10560
1698.26615
1699.00487
1699.20117
1699.64326
1699.93804
1700.27196
1700.41469
1700.56255
1700.94001
1701.39996
1701.60342
1701.72148
1701.84109
1702.38033
1702.58573
1702.80324
1702.94054
1703.37245
1703.59095
1703.81383
1704.01531
1704.26473
1704.39657
1704.66828
1705.26844
1705.44158
1705.80929
1706.43706
1706.54809
1706.83079
1707.04605
1707.10556
1707.87326
1707.99987
1708.16533
1708.65775
1708.94542
1709.31261
1709.43689
1709.64661
1709.75279
1709.90403
1710.13200
1710.27942
1710.45693
1710.62474
1710.81623
1711.12716
1711.25326
1711.40733
1711.64464
1712.46408
1712.78618
1712.95204
1713.06810
1713.41609
1713.53678
1713.77964
1714.33556
1714.59059
1715.27623
1715.33363
1715.54074
1715.66459
1715.91318
1716.21577
1716.59304
1717.09820
1717.32511
1717.47965
1717.84311
1718.03051
1718.21999
1718.32343
1718.51743
1718.97205
1719.15354
1719.30187
1719.51753
1719.80887
1720.33479
1720.86315
1721.16126
1721.33931
1721.40212
1722.06341
1722.45101
1722.52178
1722.64970
1722.76324
1722.99020
1723.52063
1723.77639
1723.99005
1724.13444
1724.48429
1724.93315
1725.59384
1726.06891
1726.77512
1726.91145
1727.23020
1727.39196
1727.59806
1727.80791
1728.11844
1728.42795
1728.59803
1729.12965
1729.27712
1729.50470
1729.71734
1729.82710
1730.08365
1730.53979
1730.87126
1731.11556
1731.53965
1731.71350
1731.80036
1732.40039
1732.55809
1732.82530
1733.13058
1733.45794
1733.80632
1734.01316
1734.30272
1734.70275
1734.95020
1735.43031
1736.00115
1736.16619
1736.41154
1736.64301
1736.83686
1737.03569
1737.40655
1737.57497
1737.74838
1738.12308
1738.50415
1738.79757
1739.24291
1739.45065
1739.61665
1739.71855
1740.07533
1740.16715
1740.60964
1740.75788
1740.95936
1741.17778
1741.44234
1741.67174
1742.43362
1742.52568
1742.69626
1742.83127
1743.25703
1743.52691
1743.84333
1743.93076
1744.15399
1744.62761
1744.73998
1745.10191
1745.33656
1745.44398
1745.66673
1745.94460
1746.08674
1746.18235
1746.42313
1746.94010
1747.15531
1747.36106
1747.53100
1747.96247
1748.36438
1748.50108
1748.98011
1749.15349
1749.35000
1749.79232
1749.99421
1750.16713
1750.58336
1750.77651
1750.92264
1751.18494
1751.55548
1751.85049
1752.32861
1752.66616
1752.92589
1753.19723
1753.54135
1753.71412
1753.91872
1754.29811
1754.70476
1755.05982
1755.26530
1755.42006
1755.59241
1755.89678
1756.16248
1756.28555
1756.58244
1756.76102
1756.96435
1757.10676
1757.20234
1757.38474
1757.56238
1757.73924
1758.25673
1758.71771
1758.98348
1759.05840
1759.23943
1759.53739
1759.66979
1759.92360
1760.11149
1760.50453
1760.65336
1761.00271
1761.35519
1761.88895
1762.23444
1762.37600
1762.50607
1762.90682
1763.16998
1763.48267
1763.78194
1764.06999
1764.47853
1764.82838
1765.06558
1765.30740
1765.51590
1765.82448
1766.03369
1766.30893
1766.48216
1766.89970
1767.12937
1767.34204
1767.79401
1768.08685
1768.39993
1768.66719
1768.98449
1769.55773
1769.83870
1770.02633
1770.23701
1770.79275
1771.06631
1771.33831
1771.54377
1771.73104
1772.02292
1772.52366
1772.67123
1773.08913
1773.19832
1773.40561
1773.70886
1774.01690
1775.29057
1775.51702
1776.02604
1776.25081
1776.46449
1776.60059
1776.86835
1777.16982
1777.91518
1778.48956
1778.81246
1779.04973
1779.32587
1779.59229
1779.83362
1779.94621
1780.03584
1780.52189
1781.04525
1781.22841
1781.45416
1782.08126
1782.36225
1782.73127
1782.99965
1783.19780
1783.47037
1783.66092
1783.93334
1784.32170
1784.58541
1784.86575
1785.09590
1785.30464
1785.46875
1785.92531
1786.20904
1786.87046
1787.21496
1787.58711
1787.88661
1788.57501
1788.73499
1789.06751
1789.28327
1789.68976
1789.91649
1790.15157
1790.67129
1791.11523
1791.49748
1791.70191
1792.09564
1792.28408
1792.47434
1792.69261
1792.96494
1793.21566
1793.38343
1793.83899
1794.06986
1794.42365
1794.69514
1794.92393
1795.17360
1795.51643
1795.97716
1796.39796
1796.50770
1796.84849
1797.29168
1797.37480
1797.69403
1797.95673
1798.40939
1798.65847
1798.88928
1799.22206
1799.62680
1799.81521
1799.91635
1800.25350
1800.44909
1800.50986
1800.71813
1801.23803
1801.36580
1801.54396
1801.93433
1802.07010
1802.36394
1802.70918
1802.84322
1802.98610
1803.29212
1803.42803
1803.61847
1803.84001
1804.16345
1804.35398
1804.75633
1804.95615
1805.53889
1805.69673
1806.25451
1806.62775
1806.98372
1807.20478
1807.48740
1807.91523
1808.22010
1808.82561
1809.05252
1809.33168
1809.62137
1809.97328
1810.15213
1810.54356
1810.65017
1810.93907
1811.05486
1811.59889
1811.94055
1812.29098
1812.81063
1813.28167
1813.52352
1813.76987
1814.12782
1814.66826
1814.99403
1815.38455
1815.56101
1815.79800
1816.24589
1816.41500
1816.72857
1817.22392
1817.52596
1817.78320
1818.13634
1818.80628
1819.07862
1819.37572
1819.67755
1820.01950
1820.56572
1820.96536
1821.19349
1821.31608
1821.63648
1821.83427
1821.94964
1822.68709
1822.85087
1823.15973
1823.27906
1823.55448
1823.77986
1823.91041
1824.55041
1824.91771
1825.20846
1825.79986
1826.21197
1826.69068
1826.88081
1827.10281
1827.20810
1827.30780
1827.53205
1827.89547
1828.14323
1828.45891
1828.81147
1829.14081
1829.41106
1829.75793
1830.16211
1830.38840
1830.65770
1830.80257
1831.10817
1831.58217
1831.93708
1832.04572
1832.11239
1832.28327
1832.90087
1833.08242
1833.29642
1833.61482
1834.58934
1835.21537
1835.47825
1835.63584
1835.92915
1836.17564
1836.56040
1836.84618
1837.10128
1837.58902
1837.73559
1838.06641
1838.27940
1838.66052
1839.27220
1839.50189
1839.91664
1840.36887
1840.83901
1841.19071
1841.48851
1841.90942
1842.13880
1842.32319
1842.71612
1842.96510
1843.23089
1843.36056
1843.45547
1843.77336
1844.01838
1844.33726
1844.74142
1845.10666
1845.22983
1845.49336
1845.64289
1845.80395
1845.95216
1846.39057
1846.54818
1846.74016
1847.01514
1847.45693
1847.76851
1848.11602
1848.28323
1848.56117
1848.84520
1849.42288
:
