# Supplementary material for: Emergent decision-making behaviour and rhythm generation in a computational model of the ventromedial nucleus of the hypothalamus
Source: PLoS Comput Biol. 2019 Jun 3;15(6):e1007092. doi: 10.1371/journal.pcbi.1007092 (PMC6564049; doi:10.1371/journal.pcbi.1007092)
Supplement: S1 Dataset — Text files of the spike time data used in the paper. (ZIP) [file pcbi.1007092.s014.zip › VMN spike time data/ran0.txt]

'ran0'
:
0.83219
1.09465
1.15198
1.82208
2.10550
2.22780
2.80709
2.86046
3.06980
3.42881
3.94342
4.50093
4.72236
5.05295
5.48294
5.91523
6.26716
6.35192
6.73568
7.33973
7.45174
7.46707
7.65477
8.82386
8.96198
9.56320
9.77197
10.22386
10.57360
10.80006
11.13859
11.19180
11.62718
12.25437
12.27726
12.45753
12.55576
12.92341
13.24331
13.57944
13.94190
14.71692
14.82379
15.21197
15.27891
15.92946
15.97867
16.58252
17.26986
17.38590
18.01718
18.17440
18.62748
18.96960
19.03381
19.24230
19.91068
20.42419
21.05359
21.28108
21.44733
21.83336
21.87349
22.33612
22.70030
23.38930
23.51800
24.11584
24.32163
24.33694
24.88744
25.62968
25.94480
26.38127
27.03597
27.75100
27.84533
28.36334
28.46523
29.18140
29.44753
29.55506
30.33045
30.75405
30.97988
31.88548
32.42381
32.88255
33.48991
33.56576
33.87419
33.94050
34.27867
34.58335
34.85113
35.35167
35.71307
35.79519
35.86774
36.26829
37.08707
38.16152
38.56332
38.91645
39.77939
40.23476
40.70400
41.51911
41.93143
42.20721
42.42706
42.46500
43.32294
43.48893
44.14458
44.44153
44.96119
45.10395
45.36119
46.12307
46.27035
46.34484
46.67640
46.72140
46.98178
47.69779
48.97772
49.36702
49.47863
50.26323
50.58760
50.86339
50.92855
51.99781
52.21202
53.81826
54.04595
54.20611
54.28169
55.15565
55.46064
55.59062
55.94620
56.59119
57.40803
57.51968
57.77964
58.32869
59.58355
59.72475
59.93777
60.21209
60.59427
60.67410
60.92589
61.46456
62.59969
62.84716
63.00293
63.30727
63.53522
64.32653
64.59994
64.84694
65.45347
66.02846
66.42623
66.45228
66.82755
67.73805
67.98439
68.12077
68.36833
68.74151
68.95754
69.03881
69.51078
70.46085
70.80913
70.93716
71.77795
71.80727
71.81997
72.42404
72.86786
73.45309
73.68057
74.04581
74.60115
74.77174
74.81000
75.52482
76.00161
76.30819
77.25692
77.34571
77.36193
77.62646
78.53577
78.63600
79.90763
80.06430
80.14262
80.94535
81.29606
81.61435
81.95867
82.15047
82.34246
83.00360
83.09556
83.21795
83.58939
84.19119
84.54048
84.94976
85.21058
85.25026
85.96181
86.49876
86.74145
86.92113
86.95262
87.18005
87.82267
88.04107
88.09508
88.80311
89.02830
89.42641
89.76134
90.10108
90.24197
91.04745
91.31419
91.37797
91.78535
92.17744
92.66961
93.04512
93.92614
94.11397
94.45009
94.94921
95.35663
96.12025
96.16889
96.66836
96.88726
97.17927
97.70061
97.83947
98.56727
98.77464
99.62102
99.69922
100.19735
101.02218
101.30780
101.35310
101.84938
102.53225
103.02922
103.37269
104.08868
104.23694
104.34484
104.69205
105.92127
106.01716
106.26767
106.64906
106.95762
107.21246
108.01340
108.13981
108.32736
108.38067
108.67831
108.82462
110.19005
110.52148
110.67048
111.30138
111.48951
112.15423
112.56885
112.69741
112.77622
113.05615
113.67895
114.02896
114.11580
114.49363
115.54109
116.39997
116.49720
116.52343
116.67655
116.84170
117.77820
118.08782
118.77561
119.26028
119.44160
119.64712
120.51600
120.70167
121.00316
121.16271
121.53211
121.88860
122.14208
122.72523
123.06403
123.56025
123.76341
123.79539
124.83499
124.88919
125.67875
126.00690
126.09576
126.21151
126.46948
126.78711
127.40438
128.14854
128.42433
128.72518
129.21664
129.42482
129.54059
129.71531
129.97152
130.60881
130.72764
130.90672
131.23306
131.30733
131.59239
132.54442
132.97897
133.45502
133.73500
134.08043
134.47165
134.77393
134.97307
135.13841
135.73744
136.09172
136.23002
136.40171
136.65814
137.17245
137.34673
137.56895
137.73058
138.28702
138.68192
139.39301
139.41202
139.56943
139.63036
140.12409
140.20391
140.79444
140.88086
141.06359
141.39349
141.63898
142.03329
142.13145
142.40313
142.54451
143.34615
143.39563
143.46944
143.77296
144.48022
144.86869
145.23125
145.49961
145.53266
145.56730
145.96795
146.34898
146.69368
147.12662
147.35313
147.61332
147.82909
148.15954
149.33495
149.88080
149.96504
150.78578
151.10290
151.18257
151.52619
152.29706
152.51374
153.03325
153.65383
153.86626
154.35931
154.94409
155.06714
155.67483
156.37065
156.74558
157.29057
157.54932
158.27068
158.41280
158.50559
159.50755
159.65677
159.74082
160.41055
160.95821
162.33154
162.34159
162.48636
162.99938
163.43873
163.70565
163.97927
164.74834
165.43867
165.73313
165.93147
166.50932
167.02835
167.99175
168.22255
168.69034
169.82022
170.12315
170.51996
170.85846
171.20802
171.72721
172.35517
172.51324
174.18905
174.62733
175.26220
175.68204
177.14606
177.65823
179.64542
180.41017
181.09667
181.19778
181.65284
182.18520
182.52094
185.27759
185.71125
186.40467
186.57241
186.75986
187.84963
187.95462
187.99168
188.03595
188.29729
188.43251
188.74607
190.00246
190.08721
190.12733
191.17156
191.92774
192.13499
192.42482
192.70142
192.76988
192.87323
193.33707
193.99616
194.37019
194.60092
194.81272
194.91608
195.13457
195.25998
195.97820
196.26993
196.96078
197.14646
197.65531
197.86299
198.05568
198.24395
198.39017
198.97789
199.04140
199.20573
199.30124
199.83107
199.96290
200.39158
200.47332
200.84449
201.18817
201.59803
202.26544
202.46523
202.73174
202.87587
203.45997
203.53093
204.14618
204.37333
204.48886
204.98013
205.38949
205.69681
205.88835
206.51989
206.63014
207.04943
207.08602
207.74240
208.06468
208.66440
208.94486
209.02876
209.65524
209.79205
210.37424
210.62071
210.71028
210.92491
211.21615
211.31010
211.38262
211.92573
212.20348
212.31003
212.99069
213.27393
213.37347
213.66053
213.80748
214.03230
214.50119
215.10710
215.49519
215.83380
216.40777
216.60377
216.67215
217.12361
217.18069
217.43592
217.67077
217.85551
218.38253
218.47786
218.81474
219.08638
219.92732
220.12284
220.45903
220.69134
221.05072
221.11852
221.81330
222.07789
222.70382
222.86189
223.21095
223.24463
223.39460
223.68274
223.86794
224.20475
224.62948
224.95964
225.23840
225.30862
225.99325
226.08306
226.63427
226.71980
227.06620
227.32503
227.50847
227.94536
227.98963
228.35627
228.93698
228.94699
229.21554
229.47023
229.56270
229.78262
230.61552
230.68854
230.86565
231.01654
231.60364
231.73499
231.87229
231.95571
232.33355
232.39505
232.80614
233.28859
234.86109
234.91366
235.05224
235.62272
235.81668
236.14188
236.17469
236.47595
237.34844
237.44585
237.86041
237.99339
238.13121
238.32620
238.42135
239.09927
239.70170
240.47306
240.56109
241.12154
241.54100
241.65822
241.84048
242.17147
243.00050
243.08757
243.50076
243.52999
243.93113
244.50379
245.20304
246.07812
246.24718
246.72682
247.22726
247.97246
248.26066
249.06567
249.81291
249.94948
250.38539
250.53489
251.57943
251.85532
253.32952
253.73079
254.31442
255.96921
256.07560
257.29304
258.53267
258.66680
258.96446
259.54452
259.63729
260.08182
261.36680
262.09280
262.60806
263.27598
263.39429
263.68010
264.44830
264.90046
265.24001
265.70600
266.24860
266.61707
266.65726
267.31553
267.65451
269.31805
270.31764
271.44478
272.14514
272.67914
273.50523
274.16383
274.52972
274.98649
275.13307
275.38329
275.99926
277.42266
278.00089
278.49982
278.75226
279.05393
279.90857
280.32275
280.45218
280.85842
281.14347
281.33851
281.54559
281.78010
282.97250
283.13047
283.32622
283.40350
283.95404
284.27085
284.36390
284.63288
284.91854
285.52695
286.13639
286.74233
287.43805
287.97612
288.17320
288.67748
288.81073
289.10700
289.22751
290.01182
290.60120
290.68703
291.67997
292.12518
292.18357
292.40291
292.73115
293.15976
293.23644
293.41407
293.53178
293.71576
293.84104
293.88698
293.99452
294.24341
294.45633
294.65750
294.68649
294.74475
295.65871
295.92495
296.11641
296.24542
296.44903
296.55576
296.57845
296.87161
296.99728
297.32646
297.44921
298.01678
298.17510
298.43152
299.00427
299.40355
299.47765
300.03457
300.29088
300.90988
301.06799
301.23622
301.61117
301.84761
301.94570
302.23873
302.34256
303.12946
303.33743
304.07220
304.10475
304.26523
304.41920
304.50307
304.90465
305.65018
305.71610
305.94863
306.23970
306.28495
306.86176
307.42141
307.79452
307.83827
307.90462
308.23618
308.48669
308.69601
308.82016
309.57124
309.67084
309.75752
310.19658
310.43332
310.97513
311.25751
311.41753
311.59611
311.81364
311.86560
311.89031
312.04415
312.18091
312.27638
312.63293
313.76137
313.97930
314.17986
314.23600
314.38487
315.40737
315.82091
315.89362
316.28908
316.50064
316.64060
316.82328
316.88224
317.42082
317.44050
317.90016
318.20259
318.69508
318.82556
319.44772
319.66286
319.80503
320.14442
320.17931
320.43637
320.49133
321.02726
321.25889
321.49601
321.97057
322.06726
322.13275
322.90747
322.97082
323.23761
323.48099
324.30343
324.46778
324.69578
324.96517
325.24403
325.41008
325.83175
326.10371
326.29462
326.59324
327.63121
327.65909
327.88166
327.95763
328.17966
328.42586
328.69969
329.06616
329.71793
329.89841
330.24951
331.21397
332.06510
332.30991
332.52950
332.73976
332.87125
333.19542
333.58218
334.06215
334.78958
334.82396
334.98510
335.02073
335.76604
335.85480
336.23662
336.44587
336.89010
337.17382
337.29338
337.37951
337.66768
337.82130
338.41390
338.61634
339.26477
339.53422
339.73157
340.18823
340.32367
340.68120
340.90756
341.09558
341.63283
341.70387
342.91786
344.43643
344.68092
344.70914
345.15853
345.90746
345.95494
346.29862
346.32890
346.51280
346.57700
346.59457
346.93955
347.60139
348.03154
348.74222
348.91387
349.55818
350.74834
350.84695
351.40474
351.95401
352.11826
352.47626
352.57162
352.94138
353.23530
353.27826
353.54662
353.68158
353.81601
354.94218
355.26669
355.28441
356.09032
356.47170
356.60832
357.45142
357.78006
357.96370
358.13445
358.73152
359.02759
359.25586
359.33721
360.07152
360.54138
360.69832
361.93737
362.48601
362.60178
362.96082
363.02709
363.10386
363.37930
363.62013
364.20255
364.82326
364.93326
365.11664
365.41485
365.60623
365.71686
366.45893
366.57386
367.38771
367.71667
368.67844
368.77255
368.90645
369.00727
369.36570
369.43774
370.05408
370.31549
370.46010
370.77047
370.97408
372.05566
372.12659
372.49402
372.88629
373.37163
373.72136
374.25320
374.44520
374.59316
374.66142
374.79653
375.20156
375.76144
375.86391
376.39158
376.40328
376.95458
377.24114
377.58473
377.83979
378.04150
378.06990
378.62792
378.68611
379.03157
379.49750
379.56093
379.74697
379.87215
380.47671
380.48874
380.66223
381.51945
381.57671
381.61533
381.64537
381.78311
382.26030
384.19996
384.81856
385.43215
385.81464
385.91912
387.03477
387.15348
387.90485
388.27404
388.54051
388.76640
388.87674
389.67749
389.84966
390.29289
390.83934
390.94191
391.03586
392.17654
392.23832
392.54956
393.58245
394.28805
394.55242
394.85339
395.11029
395.36679
396.08708
396.30282
396.66284
396.96856
397.08749
397.21592
397.53843
398.57111
398.71900
399.24926
399.36246
399.99601
400.57583
401.07903
401.30345
401.55144
402.72754
402.88633
403.35254
403.39623
403.62905
403.80171
405.55664
405.97232
406.41492
407.19315
407.50264
407.72397
408.33757
408.47164
408.63468
408.88408
408.92538
409.44977
409.67946
410.32209
410.99379
411.54138
411.78776
412.45539
412.78736
413.47147
413.52209
413.80641
414.17832
414.60937
414.65575
414.91695
415.57596
416.09503
416.26156
416.34339
416.71159
417.66787
417.86542
418.33108
419.41898
420.22318
420.37229
420.87482
420.97220
421.30589
421.37332
421.45611
421.83466
422.55370
422.73327
422.98022
424.37809
424.40332
424.63971
424.69693
425.17890
425.34377
425.35424
426.41597
426.62468
427.70950
428.07014
428.82803
429.15595
429.33447
429.49986
429.90608
430.12471
430.39512
430.97033
431.77924
431.87063
432.86038
433.17537
433.47915
434.17339
434.78051
435.06068
435.50579
436.21006
436.52596
437.67157
437.80819
438.02995
438.22390
438.76835
438.97690
439.51754
440.74195
441.11419
441.51530
441.56236
442.16238
442.27726
442.67901
442.71737
443.03024
443.39834
443.64609
445.25693
445.41842
445.63481
446.08184
446.75355
447.29224
447.63183
447.85787
447.93297
448.13703
448.17947
448.22748
448.65081
448.94747
449.96851
450.06418
450.78687
451.06105
451.81347
451.82567
451.99557
452.44858
452.62781
452.70632
453.53654
453.83312
454.11346
454.49161
454.93646
455.27972
455.60052
455.67227
456.11561
456.36557
456.48921
457.15356
457.42705
457.53504
458.05597
458.60733
458.96061
459.14242
459.57269
459.63660
459.84922
460.78597
461.10162
461.37525
462.16525
462.79063
462.97517
463.16759
463.39800
463.62385
464.09608
464.42207
464.46108
465.46127
466.04321
466.43406
466.72246
467.18414
467.60443
468.15972
468.35001
468.48055
468.98207
469.38169
469.95068
470.49814
470.70169
471.13526
471.49858
471.67481
471.79732
472.17894
472.41557
472.68430
472.73174
472.90544
473.34070
473.80377
474.63461
474.96218
475.11623
475.13779
475.67936
475.74034
476.40525
476.85389
476.87556
477.26396
478.24712
478.71415
478.92202
478.98951
479.83105
479.91268
479.92565
480.10843
480.65862
481.59585
481.84230
482.10919
482.34869
482.69367
482.82820
483.19745
483.25876
483.42944
483.92595
484.58204
484.63102
484.84508
485.66017
485.83756
486.18625
486.69879
487.18907
487.48282
487.64493
488.18813
488.35348
488.65901
488.69335
488.98639
489.09181
489.13657
489.22547
490.14125
490.91019
491.15029
491.51818
491.63634
492.05529
492.61084
492.97048
492.98797
493.29523
493.32974
493.63894
493.91948
494.23770
495.25595
495.95183
496.32987
496.46836
496.55054
497.42851
498.01643
498.34353
498.58830
498.66331
499.03817
499.38259
499.60253
499.76347
500.32169
501.01759
501.19913
501.58304
502.33930
502.47301
503.02572
504.01145
504.20753
504.44157
504.60816
504.82578
505.50364
506.68946
506.78532
506.98310
507.14420
507.43049
507.56511
508.40945
508.76689
509.10529
509.45807
510.38303
510.81903
510.95658
511.04315
512.37923
512.92761
513.03352
513.44202
513.51847
514.02642
514.31283
514.48358
514.54745
515.64610
515.69891
516.39907
516.66393
518.06922
518.08277
518.22254
519.11866
519.45850
519.80392
519.92183
520.04355
520.35567
520.52335
521.54435
521.65377
521.90055
522.08341
522.84889
523.26445
523.41338
523.79736
524.26104
524.64662
524.99059
525.40368
526.73308
527.87047
528.07009
528.55852
528.93051
529.04226
529.28271
530.50194
530.69479
531.00688
531.04532
531.46498
531.85556
531.95400
532.09664
532.72244
533.30920
533.55983
533.78208
534.92710
535.13513
535.36678
536.42785
537.25370
537.41945
537.56864
538.00436
538.65482
538.71437
539.71347
540.11648
540.38596
541.56183
541.85820
542.46975
542.64937
542.85856
543.24612
544.05040
544.44356
544.73474
544.98871
545.15686
545.37109
546.35050
546.39267
546.84538
549.07262
549.67382
550.36942
550.42516
550.66946
551.00454
551.11273
551.82426
552.64458
552.71393
553.59094
553.77405
554.32133
554.73328
554.78417
554.92769
555.19299
556.26650
556.63466
556.69323
557.12949
557.18449
557.93723
557.99947
558.86929
560.76701
560.85165
561.06511
561.75084
562.04830
562.46248
562.50812
562.65777
562.96716
563.49052
563.72141
564.31126
564.34233
564.62183
565.09998
565.32358
565.71899
567.24383
567.41700
567.76201
567.89864
568.14376
568.47632
568.66358
569.12296
569.19375
569.47007
569.72648
570.15514
570.49109
570.73693
571.21580
572.29917
572.36643
572.53398
573.01157
573.02961
573.37506
573.67263
573.99121
574.03926
574.91185
576.10306
576.38393
576.73332
576.74585
577.54169
578.75061
578.86900
578.99828
579.14919
579.43792
579.97035
580.80627
580.94376
581.63732
581.74290
582.28834
582.30760
582.89092
583.28451
583.79730
584.50038
585.50530
585.72519
586.78493
587.27086
587.42058
587.94625
588.56763
589.00989
589.32853
589.44851
589.67478
589.85648
589.87769
590.11472
590.80137
591.03435
591.30896
592.11710
592.58737
593.30647
593.56793
593.87890
594.01681
594.56700
594.73151
595.10648
595.48966
595.61862
595.77941
596.15651
596.28413
596.89847
597.53533
597.56105
597.98997
598.19308
598.44549
598.98200
599.13013
599.17433
601.09069
601.53248
601.68801
602.58235
602.63508
603.26910
603.93709
604.53153
605.12235
605.44570
606.33454
606.56671
606.96374
607.39109
607.84651
608.00131
609.43333
609.60191
610.74531
610.75766
611.56545
612.01889
612.09769
612.29043
612.53440
612.61891
613.11195
613.34676
613.55009
613.90792
614.77654
615.91801
615.98259
616.75896
616.81610
617.38248
618.00169
618.27066
618.51627
619.01848
619.27785
619.31460
619.68487
619.69749
620.65768
620.72651
620.94935
621.29768
621.63002
621.69328
622.01688
622.78703
623.35953
623.95762
624.29726
625.02672
625.18049
625.73929
625.85138
626.39732
626.64731
626.90206
627.55915
628.14271
628.28459
628.47901
628.71469
629.87208
630.38908
630.84435
630.91261
632.20014
632.48325
633.06867
633.33459
633.89570
634.02534
634.73505
634.93371
635.09851
635.37791
635.47160
636.39021
638.10268
638.42169
638.65627
638.96201
639.43179
640.04587
640.19322
641.33658
642.04510
642.12610
642.59798
642.86928
642.94120
643.14267
643.45072
644.27003
644.56579
644.69781
644.85258
645.32602
645.36878
646.06705
646.77825
646.79188
646.96183
647.18008
647.60885
648.05173
648.26875
649.09455
649.37026
649.63725
649.73542
649.87257
650.04024
650.19862
650.84087
651.51662
651.77717
652.39512
652.53307
653.94940
654.04006
654.14393
654.39562
654.67746
654.87297
655.88390
656.67844
657.43415
657.79695
658.26371
658.82715
659.07349
659.60514
659.79760
659.98290
660.04474
660.38848
660.46961
660.91929
661.28161
661.92951
661.95431
662.59064
663.14909
663.30378
663.88526
664.28918
664.34747
664.86153
665.06099
665.65311
665.69773
665.74457
666.33900
666.45200
666.79445
667.33081
667.53226
668.43940
668.79137
669.14441
669.19710
669.56780
670.40765
670.43751
670.81160
671.69212
672.14519
672.31385
672.39908
673.70117
673.73211
673.77651
674.29488
674.62615
674.70911
675.25834
675.30301
676.45156
676.92331
676.94611
677.34528
677.75545
677.83466
678.32380
679.07962
679.29024
679.37495
679.79360
680.03976
680.14246
680.27404
680.59946
680.61065
681.05193
:
