# Supplementary material for: Emergent decision-making behaviour and rhythm generation in a computational model of the ventromedial nucleus of the hypothalamus
Source: PLoS Comput Biol. 2019 Jun 3;15(6):e1007092. doi: 10.1371/journal.pcbi.1007092 (PMC6564049; doi:10.1371/journal.pcbi.1007092)
Supplement: S1 Dataset — Text files of the spike time data used in the paper. (ZIP) [file pcbi.1007092.s014.zip › VMN spike time data/ran10.txt]

'ran10'
:
0.17678
0.75885
1.17195
1.89721
2.25499
2.66136
2.76077
2.94908
3.71373
3.90772
4.19561
4.67661
4.81791
5.20976
5.42013
5.83670
5.98683
6.86729
7.30850
7.56411
7.79600
7.97297
8.60321
8.66690
8.80947
9.44506
9.69853
9.75639
10.71573
10.78587
10.91218
10.98572
11.54234
12.22545
12.50192
12.66526
12.84116
12.89730
13.12872
13.58617
13.82058
14.16781
14.75764
14.85096
15.07254
15.15291
15.60088
15.64693
16.06675
16.51349
16.64862
17.25567
17.34028
18.11398
18.92881
19.10382
19.28839
19.37700
19.66938
19.70119
20.83670
21.11362
21.62176
21.76403
21.95084
22.11141
22.33901
22.46854
22.52015
22.90959
23.56307
23.92791
24.08782
24.36539
24.52338
24.85403
24.95860
25.18122
25.29640
26.03282
26.30966
26.64075
27.10369
27.50283
27.60566
27.91458
28.22687
28.38924
28.65088
29.13210
29.26415
29.39700
29.52610
30.20060
30.39599
30.73249
30.86130
31.31866
31.49207
32.15335
32.39953
32.56713
32.75599
33.29471
33.69376
33.99504
34.06420
34.59238
35.03763
35.27265
35.32246
35.57877
35.81741
36.23818
36.52582
36.82739
37.13929
38.26404
38.39261
38.63493
38.96951
39.10129
39.78941
40.04385
40.74045
40.82133
41.58521
41.97035
42.58257
43.06258
43.27666
43.34743
43.45607
43.73569
44.49019
44.89221
45.09268
45.23809
45.84170
45.98371
46.43057
46.69432
47.19373
47.41219
47.50411
47.94431
48.25128
48.80375
48.97066
49.02903
49.19063
49.29495
49.52169
49.81667
50.35009
51.13709
51.42420
51.54495
51.68405
51.92135
52.10303
52.19519
52.40566
52.75433
53.72020
53.84232
54.27348
54.39633
54.64040
54.95934
55.71362
55.93931
56.19806
56.95961
57.32396
57.50320
57.94183
58.54454
58.77472
59.04812
59.48945
59.65552
59.83073
59.95385
60.01426
60.39395
61.84834
61.95435
62.37479
62.72856
62.81758
63.29543
63.97701
64.07692
64.30856
64.65602
64.76153
65.07188
65.51102
66.12820
66.20857
66.79399
67.54367
68.44731
69.17218
69.27426
69.45688
69.68076
69.84207
70.03221
70.19962
70.38619
71.29663
71.72259
71.94245
72.38461
72.70968
73.15963
73.62865
73.84413
73.95739
74.02915
74.25643
74.72931
74.93954
75.50176
75.95655
76.09148
76.13872
76.26435
76.82894
77.04109
77.41484
77.87423
77.95791
78.16582
78.76017
79.08573
79.22401
79.49318
79.79203
79.91448
80.14669
80.34731
80.48687
80.60547
80.94095
81.05732
81.78802
81.94235
82.40009
82.68127
83.02903
83.21769
83.27454
83.37941
83.61082
83.95680
84.67953
85.18133
85.36754
85.77330
85.96931
86.24013
86.62746
86.68826
86.75377
86.95660
87.06302
87.22542
88.96094
89.20120
89.43459
89.78281
89.93016
90.33024
90.56755
90.98316
91.07018
91.26325
91.73297
92.09497
92.23706
92.46713
93.41182
93.77471
94.44469
94.49998
94.77070
94.83191
95.00469
95.43445
95.51216
95.78431
96.17170
96.77347
97.00451
97.31200
98.10909
98.18247
98.40153
98.68243
98.87163
99.42175
99.79042
99.94387
100.23573
100.63360
100.92147
101.12790
101.26197
101.56957
101.81569
102.13717
102.45107
102.69046
102.85700
103.14712
103.48938
103.63978
103.77015
104.36262
104.55176
104.79894
105.08876
105.17445
105.34716
105.47020
105.62981
105.73482
105.84499
106.17602
106.32782
106.54153
106.94692
107.14395
107.52035
107.58293
107.66810
107.73199
107.82460
108.05782
108.75614
108.92186
109.13191
109.27869
109.56490
109.70885
109.85358
110.00220
110.21038
110.33354
110.55292
110.96582
111.36185
111.86114
111.99042
112.10748
112.38659
112.57148
112.74619
112.86043
113.44886
113.67032
114.29326
114.41876
114.57979
115.05567
115.39406
115.46347
115.62010
115.70787
115.87232
116.45797
116.79707
116.89626
116.97310
117.90539
118.26436
118.40046
118.55599
118.65902
118.86550
119.09887
119.23291
119.77843
119.93898
120.42020
120.53921
120.80276
120.97245
121.34826
121.58797
121.87789
121.96093
122.29302
122.73204
123.02224
123.24274
123.42495
123.52819
123.99287
124.21297
124.44090
124.48858
124.57388
125.08191
125.14822
125.30203
125.60881
125.79068
125.89907
126.03877
126.08028
126.34190
126.72278
127.07239
127.26803
127.48630
127.60601
127.75172
128.03704
128.45001
128.81858
129.10128
129.86380
129.97616
130.43101
130.73146
131.24925
131.54626
132.21622
132.73687
132.91530
133.29939
133.60678
133.86190
134.24552
134.37438
134.57904
134.71373
135.10168
135.18019
135.47440
135.69907
136.53123
136.88307
137.03028
137.39297
137.59179
137.77156
137.82520
138.09206
138.36802
138.56833
138.73599
138.86183
139.03679
139.36263
139.57670
139.76704
140.09292
140.33039
140.45627
140.53117
141.06156
141.26016
141.32820
141.82825
141.88587
142.03590
142.08325
142.23787
142.75016
142.87968
143.09613
143.17130
143.38711
143.57342
143.73696
144.00293
144.29869
144.40021
144.52584
144.77726
144.83685
145.03982
145.27717
145.80645
146.20301
146.71859
146.79209
147.06911
147.14459
147.19478
147.39743
147.58558
147.88955
148.39060
148.52724
149.04748
149.16797
149.26793
149.41505
149.53159
149.65044
149.86008
149.94491
150.79977
151.24304
151.41985
151.61757
151.77916
152.25982
152.47000
152.57328
152.90149
153.03383
153.31326
153.35442
154.05957
154.48693
154.77068
155.08763
155.27282
155.53764
155.65313
155.78994
155.94173
156.02393
156.47669
156.88269
157.00931
157.36073
157.75350
157.91594
158.08739
158.28917
158.48160
158.72937
159.09337
159.25992
159.33285
159.75854
159.87732
160.68117
160.98354
161.21773
161.48492
161.74019
161.85983
162.00239
162.14660
162.36655
162.78560
162.94393
163.05910
163.10697
163.37829
164.00975
164.46322
164.56976
164.65182
164.91113
165.31528
165.38869
165.56212
165.75641
166.07665
166.51294
166.66426
166.82000
167.15158
167.33732
167.53947
167.61142
168.13769
168.21164
168.37572
168.79644
169.63841
169.77011
169.80557
170.28726
170.69077
171.02807
171.14075
171.40389
171.50969
171.63552
171.72440
172.14148
172.36615
172.65912
173.11627
173.42335
173.47287
173.56488
173.95036
174.08864
174.42649
174.79943
174.84736
174.91849
175.37633
175.53481
175.74595
175.84872
176.05575
176.36264
176.43937
176.56918
176.97041
177.26728
177.36526
177.52653
178.07007
178.19331
178.33164
178.87638
178.96690
179.07974
179.50798
179.73509
179.81619
180.06186
180.17128
180.67214
180.74379
180.82491
181.17970
181.29879
181.40164
182.23002
182.35097
182.63938
182.93304
183.06084
183.14475
183.21693
183.51042
183.62055
183.79296
184.12439
184.43536
184.57195
185.02308
185.16051
185.50114
185.91463
186.03391
186.14178
186.45215
186.64044
187.10220
187.22618
187.41011
187.60001
187.71969
188.21802
188.43734
188.56800
189.03387
189.10723
189.29987
189.42539
189.64854
190.01160
190.37284
190.69635
190.79868
190.91149
191.10688
191.24436
191.51555
191.67815
191.98702
192.10145
192.21624
192.66124
192.74401
192.83818
193.18338
193.25155
193.43617
193.74068
193.84880
194.11820
194.16638
194.52610
194.60654
194.75959
194.97650
195.11778
195.28731
195.44635
195.62095
195.75652
195.93904
196.79879
197.16139
197.27133
197.69084
197.75608
197.94621
198.12839
198.27306
198.58053
198.94425
199.23030
199.32726
199.60295
199.93062
200.08321
200.27217
200.43373
200.74616
200.88587
201.04178
201.16374
201.36106
201.48586
201.97904
202.43503
202.63269
202.71301
202.83292
203.05371
203.51069
204.06186
204.11614
204.17003
204.44972
204.92989
205.03599
205.43068
205.67522
205.68880
205.84245
206.09661
206.34545
206.42159
206.64528
206.84968
206.94362
207.03353
207.18616
207.48693
207.70870
207.86374
208.19432
208.24508
208.46360
208.59760
208.86477
208.99415
209.22223
209.34367
209.40372
209.71373
209.83985
210.16680
210.31266
210.45196
210.63493
211.08299
211.18490
211.31706
211.73030
211.81968
212.04905
212.16342
212.30212
212.64148
212.81553
213.22429
213.61532
213.78178
214.05331
214.26984
214.45234
214.62695
214.95751
215.14953
215.35205
215.70881
215.82780
216.10714
216.45855
216.61730
217.06689
217.26248
217.53555
217.62279
217.91434
218.14118
218.31529
218.58702
218.71054
218.94631
219.15733
219.47059
219.74727
219.93776
220.30012
220.49151
220.62597
220.96769
221.18566
221.42433
221.78731
222.18938
222.35992
222.42694
222.50128
222.74666
222.84380
222.91600
223.30774
223.55901
223.63241
223.79916
223.93556
224.00446
224.22012
224.32761
224.66880
224.89393
225.15236
225.23193
225.42426
225.69659
225.89348
226.02289
226.17659
226.58563
226.92440
227.33846
227.44118
227.63434
227.95231
228.08073
228.28085
228.45234
228.73179
229.03905
229.26640
229.57769
229.88436
230.10688
230.25661
230.43638
230.49273
230.57387
230.66950
230.73500
231.10321
231.18876
231.27284
231.78645
232.16471
232.59192
232.76266
232.90386
233.15325
233.29055
233.38705
233.47031
233.94009
234.09911
234.64969
234.77802
234.88777
235.13701
235.33623
235.61395
235.83159
236.02422
236.25347
236.31700
236.47391
237.31670
237.67852
238.19962
238.47856
238.63461
238.80424
239.25455
239.32529
239.65302
239.90444
240.22156
240.42120
240.55276
240.63550
240.91546
241.15107
241.31064
241.34445
241.42376
241.65018
241.81065
242.06674
242.50937
242.78400
243.30468
243.46089
243.78290
243.91649
244.13216
244.72661
244.82454
245.17959
245.66414
245.94831
246.00373
246.59163
246.78527
246.90059
247.13330
247.36187
247.66807
247.80560
248.10548
248.26603
248.37363
248.93980
249.32203
249.53455
249.57874
249.87509
250.06905
250.32032
250.81377
251.39658
251.55778
251.97397
252.04691
252.81475
253.24280
253.32796
253.41438
253.86064
254.26728
254.42716
254.51019
254.60414
255.33559
255.77455
255.87390
256.51484
256.56019
256.64202
256.88885
257.00257
257.33988
257.77612
258.17170
258.34601
258.74999
259.06211
259.16260
259.34076
259.53520
260.05571
260.14586
260.25371
260.52049
260.67114
261.25333
261.37066
261.60884
262.34482
262.50545
262.86922
263.02655
263.14099
263.61112
263.69089
264.05187
264.19768
264.42650
264.52839
264.68687
264.79403
265.11576
265.64192
265.87225
266.03681
266.10850
266.74716
266.86762
267.04651
267.43887
267.62844
267.99143
268.25881
268.47587
268.57561
268.73234
269.30426
269.77770
269.89820
269.97549
270.22987
270.35443
270.78041
270.92586
271.15277
271.50630
271.87657
272.05226
272.32228
272.41649
272.48120
272.58829
273.11792
273.49422
273.73703
274.15253
274.49406
274.65650
275.32799
275.76562
275.82530
275.89614
276.10856
276.28985
276.71933
277.10245
277.26743
277.34512
277.45626
277.76605
278.09349
278.28142
278.49419
278.73781
278.88025
279.57980
279.87364
280.29457
280.42891
280.65109
280.72384
280.81522
281.08646
281.31051
281.41152
281.47939
281.79692
281.94134
282.52108
282.64541
282.92778
283.33170
283.39792
283.95691
284.07094
284.27907
284.40550
284.70454
284.78677
285.25824
285.53729
285.80043
286.20247
286.34825
286.47939
286.81086
286.86865
286.95326
287.10497
287.15983
287.56490
287.96240
288.21352
288.25333
288.50848
288.77702
288.94314
289.25932
289.55448
289.91027
290.04701
290.12225
290.26500
290.66774
290.96411
291.07239
291.19205
291.51965
291.91295
292.15143
292.40223
292.52175
292.67994
293.01890
293.22983
293.31788
293.39109
293.53451
293.84670
294.20730
294.32254
294.55732
294.93562
294.97262
295.15021
295.27351
295.35272
295.48256
295.75876
296.05607
296.27328
296.43482
296.52952
296.70362
296.97420
297.13873
297.25809
297.53500
297.63455
297.98226
298.21955
298.47969
298.65683
298.89693
299.01640
299.10096
299.16932
299.37403
299.50277
300.01975
300.32589
300.49234
300.59626
300.73699
301.08916
301.40532
301.73816
301.79661
302.11267
302.21766
302.55159
302.79292
302.85924
302.93969
303.14768
303.41540
303.62300
303.69704
303.86992
304.37423
304.50054
304.65989
304.79319
304.83819
304.91348
305.15853
305.39891
305.95668
306.07182
306.40122
307.07741
307.17057
307.22423
307.33902
307.43745
307.61199
307.68217
307.96819
308.09101
308.16698
308.62024
308.75195
308.95469
309.05282
309.27739
309.35883
309.47039
309.67069
309.83853
310.01318
310.19901
310.51891
310.74973
311.03139
311.30600
311.65761
311.76628
311.84935
312.39087
312.74136
312.79775
312.90995
313.10521
313.31927
313.57549
313.96262
314.37123
314.44974
314.55229
314.71202
314.99014
315.11033
315.54041
315.81522
315.89882
316.16308
316.37594
316.52455
316.73564
317.60638
317.79038
317.85575
317.97657
318.09848
318.33668
318.51331
318.58097
319.07074
319.54897
319.66601
319.95268
319.99942
320.08190
320.31382
320.51548
320.56571
320.72030
321.20651
321.43600
321.57666
321.69026
321.97113
322.29657
322.40460
322.80290
322.93929
323.29101
323.37083
323.65308
323.79766
324.12986
324.69907
325.17616
325.53935
325.79323
326.10949
326.32077
326.43148
326.53010
326.71593
327.04666
327.23007
327.38841
327.47318
327.87840
328.15146
328.36365
328.45167
328.61060
328.84273
329.12468
329.28639
329.33703
329.47231
329.64243
329.81241
330.53258
330.62112
330.86270
331.03509
331.21520
331.42258
331.68952
331.87079
332.29707
332.65137
332.73583
333.21433
333.42999
333.48965
333.55853
333.64245
333.72528
333.89478
333.94494
334.27689
334.66778
334.93720
335.03212
335.19904
335.51947
335.71342
335.92881
335.98537
336.31174
336.84058
336.96398
337.09367
337.55801
337.72981
337.89023
338.02031
338.23755
338.92191
339.07680
339.36141
339.54867
339.59984
339.96728
340.19713
340.34723
340.68843
341.02912
341.34123
341.52068
341.58412
341.80030
342.00431
342.18114
342.28585
342.78464
342.88442
343.13954
343.31088
343.35994
343.48186
343.77271
343.86714
344.19108
344.40225
344.71250
344.85878
345.05298
345.18730
345.33178
345.54100
345.66029
345.76475
345.95456
346.26551
346.37050
346.48282
346.59063
346.83149
346.97773
347.20034
347.33833
347.46820
347.68548
347.80821
348.24932
348.65241
348.82899
348.97725
349.31642
349.48239
349.57508
349.86492
349.97746
350.41834
350.54135
350.68853
351.13345
351.33654
351.39367
351.52607
351.76938
351.99251
352.14468
352.48052
352.58282
352.76175
352.96606
353.16287
353.39258
353.59664
353.76129
353.98544
354.22310
354.31649
354.40324
355.23697
355.38280
355.66983
355.89436
356.05756
356.23516
356.34673
356.66872
356.81866
357.06072
357.30207
357.46885
357.64433
357.77457
358.12565
358.54338
358.68687
358.93000
359.06542
359.19248
359.35839
359.73405
359.82710
359.95153
360.09248
360.44637
360.70152
360.77970
360.90374
361.33554
362.03114
362.15293
362.22916
362.37666
362.58522
362.75414
362.99984
363.46217
363.60134
363.86392
363.98667
364.17625
364.33536
364.56845
364.92797
365.02820
365.13765
365.44300
365.58535
365.69607
365.82271
365.94742
366.28701
366.95311
367.05986
367.15219
367.38893
367.54591
367.75456
367.90965
368.00367
368.13870
368.30562
368.56333
368.74015
368.91216
369.26130
369.54426
369.81405
369.87544
369.96708
370.62070
371.19519
371.24994
371.36940
371.69579
372.07574
372.18642
372.52027
373.00455
373.22379
373.52552
373.92938
374.15928
374.59376
374.74994
375.03160
375.08605
375.32809
375.60752
375.80549
375.90439
376.13762
376.65669
377.02123
377.32477
377.45044
377.57175
377.71211
378.01572
378.26724
378.48049
378.72552
378.91801
379.00277
379.15402
379.39685
379.62359
379.93633
380.14665
380.42755
380.49011
380.70557
381.17593
381.78206
381.89167
382.12117
382.28126
382.37713
382.52980
383.33399
383.83012
384.17088
384.28595
384.77632
385.50703
385.73560
386.01119
386.15941
386.29710
386.81974
387.13243
387.43774
387.61705
387.94371
388.06733
388.20352
388.80215
389.00331
389.09787
389.27290
389.55957
390.40656
390.78423
390.88782
391.12807
391.37210
391.80508
392.04787
392.11127
392.41124
392.55794
392.92885
393.21553
393.37220
393.58836
393.67633
393.80837
394.17105
394.57575
394.72345
395.04183
395.14091
395.42689
395.70060
396.10120
396.48443
396.95545
397.10310
397.49470
397.69572
397.87366
397.97161
398.01231
398.11175
398.21549
398.40008
399.07737
399.62392
399.76895
400.19970
400.57613
400.64979
400.90448
401.58816
402.41708
402.71172
402.82599
402.92221
403.21797
403.42142
403.50968
403.56387
404.07772
404.71739
404.81911
405.33894
405.67868
405.85434
406.31928
406.87325
407.17406
407.33806
407.52510
407.66745
408.00101
408.13980
408.28548
408.36133
408.83911
408.95248
409.18076
409.40753
409.66102
409.97065
410.21184
410.32209
410.50861
410.95215
411.09791
411.53641
411.65610
411.90772
412.20138
412.37791
412.54730
412.86917
413.12538
413.40949
413.73315
414.38763
414.46406
415.03004
415.35535
415.43290
415.57912
416.15678
416.26227
416.53996
416.71849
416.90140
417.06989
417.15937
417.60380
417.68276
417.74650
417.96372
418.09007
418.13940
418.27535
418.55345
418.77745
419.03428
419.37176
419.63662
419.81200
420.61380
420.80665
421.06224
421.28583
421.53682
421.88250
421.90855
422.19166
422.21181
422.40612
422.60269
422.83026
422.93358
423.53041
423.90815
424.09292
424.36872
424.61145
424.87216
425.01895
425.15922
425.79632
426.03924
426.36800
426.48094
427.00774
427.60821
427.76878
427.86156
428.34409
429.07056
429.67135
429.97030
430.07068
430.15819
430.40619
430.61021
431.30816
431.39430
431.50693
431.70136
431.99585
432.14185
432.26777
432.43991
433.04374
433.21428
433.74136
434.03179
434.30847
434.50542
434.56356
434.88242
435.26890
435.42389
435.49246
435.63421
436.09594
436.23923
436.43146
436.74440
436.90597
437.14638
437.28258
437.61213
437.78090
437.91916
437.96817
438.28807
439.07674
439.52144
439.85616
439.99695
440.17434
440.28423
440.91561
441.21154
441.47478
442.09238
442.34099
442.38491
442.61122
442.79534
442.86479
443.36855
443.65797
443.78859
443.84875
443.96002
444.22960
444.45444
444.98202
445.11897
445.43686
445.50480
445.83892
445.91504
446.34774
446.62283
446.94031
447.53715
447.76391
447.98719
448.47860
448.61572
448.74960
448.94623
449.26902
449.54671
450.05040
450.18839
450.36485
450.49573
450.79857
450.84815
450.93074
451.08289
452.08825
452.26773
452.59678
452.95387
453.97398
454.45540
454.64676
454.80510
455.18875
455.66124
455.71702
455.83879
455.93006
456.16668
456.58887
456.70017
457.02941
457.08905
457.37981
457.54760
457.86857
457.98720
458.36096
458.45588
458.60817
458.97137
459.44006
459.94914
460.46478
460.52179
460.69703
460.93508
461.25871
461.33588
461.62256
461.78601
462.37915
462.71202
462.92808
463.10660
463.27193
463.39472
463.61117
463.72971
463.99522
464.08572
464.18925
464.36032
464.59745
464.87437
465.18275
465.35995
465.49797
465.67981
465.89965
466.56337
466.86412
467.03878
467.18451
467.39397
467.67102
468.07321
468.20203
468.30263
468.39456
468.80155
469.07561
469.29007
469.38958
469.55785
469.99153
470.03303
470.88995
471.13209
471.28022
471.63389
471.68929
471.98868
472.10294
472.55246
472.79967
473.20219
473.45794
473.62341
473.77481
474.38515
474.46215
474.68287
474.94901
475.79813
475.89231
476.46397
476.87298
476.93973
477.39678
477.70045
478.47656
478.63658
478.77119
478.94795
479.17194
479.34252
479.42054
479.56564
479.91189
480.22636
480.54446
480.63140
480.79215
480.91918
481.48153
481.80207
482.37683
482.78205
482.86156
483.05400
483.54382
483.99381
484.19007
484.50561
484.61041
484.98862
485.28891
485.50414
485.68770
485.78051
486.23128
486.33503
486.59177
486.80289
487.07687
487.36557
487.72065
487.75578
487.89266
489.24032
489.32264
489.60404
489.67727
489.77729
490.20268
490.37880
490.65662
490.85282
491.01700
491.14205
491.55354
491.71569
491.91059
491.98722
492.25468
492.74555
492.83439
492.93041
493.31901
493.68105
493.90407
494.10730
494.30145
494.52525
494.66466
494.74365
495.25742
495.32122
495.97086
496.14090
496.33478
496.47692
496.55314
496.87925
497.03247
497.21572
498.53017
498.63849
499.20595
499.27119
499.49271
499.73929
499.79925
499.92137
500.23310
500.54123
500.66273
500.76887
501.55442
502.06897
502.32018
502.93035
503.18763
503.26205
503.56227
503.78539
503.88250
504.19724
504.51814
504.70470
504.78855
504.92632
505.51924
505.61363
506.12411
506.40264
506.46397
506.74085
506.96744
507.05381
507.50165
507.77735
507.85168
508.14518
508.35509
508.64402
508.79970
508.93446
509.27988
509.49367
509.75341
509.90232
510.12777
510.54435
510.63968
510.79800
511.39533
511.64649
511.79505
512.02743
512.14590
512.55911
513.05707
513.18665
513.37658
513.62669
513.86741
514.11294
514.17913
514.63238
514.74054
514.82600
515.14700
515.32492
515.47108
515.53147
515.64629
515.75443
515.92761
516.64888
517.06101
517.26345
517.54773
518.14848
518.23574
518.35701
518.48352
518.89011
519.17872
519.51174
520.03788
520.23716
520.72586
521.48242
521.56199
521.85075
522.20820
522.73530
522.94527
523.19318
523.31422
523.59996
524.23691
524.45480
524.79606
525.51631
525.67071
525.81905
526.19111
526.57804
526.72365
527.15012
527.21054
527.32511
527.40399
527.65966
527.70510
529.02243
529.23127
529.39500
529.53081
529.82741
529.97815
530.20097
530.41122
530.50657
530.75270
531.17176
531.48684
531.78446
532.09667
532.36904
532.66679
532.96840
533.10075
533.25655
533.50381
533.77869
533.97357
534.20456
534.45375
534.62800
534.99497
535.12081
535.30664
535.82061
535.91251
536.37544
536.55973
537.11389
537.20772
537.55259
537.62715
537.98806
538.77265
538.93807
538.98232
539.12601
539.21612
539.49987
539.80233
539.89468
540.81045
541.14626
541.22808
541.55447
542.36899
542.54875
542.64427
542.85039
543.69262
543.88033
544.74378
544.85775
545.05668
545.15345
545.27835
545.67307
545.77396
546.24941
546.31175
546.49624
546.73901
546.88810
547.22934
547.37619
547.63751
547.83581
548.06284
548.29734
548.51454
548.65966
548.98344
549.04921
549.22385
549.42327
549.50999
549.87006
550.68664
550.82912
550.98739
551.23189
551.49910
551.62134
551.77111
552.10903
552.38159
552.65676
553.36252
553.43932
553.81870
553.95295
554.30905
554.90581
555.08248
555.30902
555.52919
555.67128
555.92290
556.23385
556.83202
556.92302
557.19599
557.76976
558.05223
558.28615
558.50399
559.02777
559.13198
559.66657
559.93752
560.33298
560.44627
560.55179
560.75101
560.99689
561.50215
562.04216
562.52166
562.60457
562.69253
563.05929
563.21427
563.51013
563.62972
563.85239
563.96410
564.02733
564.14714
564.39275
564.71094
565.03081
565.60473
565.70443
565.96846
566.25032
566.49620
567.41026
567.56830
567.89606
568.46599
569.12678
569.21195
569.53733
569.82155
570.15452
570.50833
570.61843
571.02025
571.42142
571.62046
571.78882
571.97694
572.06326
572.42743
572.72684
573.08166
573.44129
573.92164
574.12856
574.19359
574.41926
574.53131
574.63337
575.58270
575.87451
576.06257
576.22391
576.44556
576.74764
576.80900
577.34083
577.57156
577.72716
577.89298
578.44953
578.58926
578.80946
578.96170
579.27797
579.38184
579.55496
579.91049
580.10518
580.62495
580.75013
580.96642
581.02669
581.41604
581.78199
581.91215
582.24376
582.36449
582.41916
582.67030
582.84506
583.31970
583.57837
583.88027
584.03893
584.26900
584.41949
584.49246
585.04212
585.64270
585.71344
585.83520
586.15663
586.21541
586.33686
586.53977
586.97116
587.08688
587.53406
587.89568
588.06997
588.26566
588.36065
588.50842
588.65151
588.75998
588.97459
589.21073
589.26018
589.95509
590.14798
590.24618
590.36007
590.90894
591.11659
591.38235
591.64184
591.81026
591.92003
592.17734
592.60101
592.77536
593.01125
593.06588
593.28728
593.42634
593.49967
594.11174
594.30697
594.58577
594.74379
594.86548
594.98947
595.07363
595.59431
595.98444
596.19351
596.81848
597.07014
597.33287
597.60643
597.97611
598.16081
598.41891
598.63936
598.83329
599.17088
599.28474
599.43837
599.65214
600.06875
600.18929
600.61490
600.96945
601.15221
601.72642
601.84931
601.97013
602.27389
602.72918
602.85733
603.03001
603.19402
603.56693
603.63713
603.69326
603.89568
604.11416
604.45554
604.49129
605.04859
605.38537
605.46893
605.66185
605.75543
605.83351
606.28910
606.50737
606.79424
607.09481
607.40702
607.62247
607.68150
607.83940
608.03444
608.22234
608.34350
608.50258
608.61112
608.84869
608.94666
609.54580
610.01509
610.63078
610.76197
610.86108
611.02657
611.25127
611.34393
611.53126
611.82069
611.95458
612.19906
612.41227
612.63238
612.80502
612.97794
613.53656
613.73965
614.44067
614.80113
614.89625
615.20838
615.76559
616.17311
616.36002
616.46522
616.51118
616.85283
616.94676
617.23512
617.88919
618.32482
618.50550
618.78468
619.45629
619.70553
619.94503
620.09342
620.21735
620.50433
620.58063
620.85541
621.02181
622.00467
622.47808
622.93315
623.15444
623.38720
623.90588
624.01338
624.19806
624.27758
624.69638
625.11804
625.39440
625.64019
625.76578
625.85658
626.00418
626.41129
626.66598
627.08722
627.14738
627.26389
627.52865
627.68922
627.93632
628.36219
628.42397
628.56554
628.93139
629.02044
629.64563
629.72700
629.86727
630.15062
630.22256
630.41060
630.50062
630.88662
631.05463
631.42156
631.52236
632.02526
632.26680
632.33900
632.43333
632.71002
632.88149
633.26575
633.51365
633.92642
634.38469
634.70824
634.85562
634.90809
635.46005
635.66131
635.72271
635.95889
636.04388
636.22010
636.33761
636.54847
636.71191
637.40978
637.48471
637.63789
638.09913
638.41147
638.47739
638.64829
639.52111
639.88380
640.02614
640.48552
641.19854
641.36578
641.58519
641.98425
642.10659
642.21670
642.34946
642.66330
643.02159
643.39171
643.53490
643.69265
643.78831
644.25958
644.50747
644.92168
645.43803
645.49216
645.64460
645.92524
645.98584
646.24809
646.76438
647.24088
647.38049
647.63797
647.99237
648.07620
648.49333
648.96430
649.17799
649.23701
649.40845
649.62087
649.75237
649.92910
650.02839
650.32744
650.58116
650.71346
651.04563
651.34151
652.01902
652.40234
652.51206
652.77217
652.92805
653.04790
653.28273
653.46258
654.04710
654.20207
654.39961
654.91150
655.01948
655.39906
655.50445
655.96191
656.29340
656.54164
656.60425
656.86585
656.98357
657.12028
657.35614
657.71017
658.11901
658.40964
658.63170
658.75703
659.25079
659.63148
659.74557
659.97629
660.11242
660.82547
661.52740
661.62778
661.91729
662.26828
662.33049
662.61733
662.94738
663.04267
663.52628
663.61633
663.99541
664.42894
664.64424
664.88588
665.18715
665.54409
665.61964
665.89466
665.95263
666.20175
666.24199
666.83891
666.90943
667.14430
667.57849
667.66007
668.00957
668.50286
668.55955
668.63779
669.38049
669.54441
669.79267
670.07100
670.30972
670.47202
670.56587
670.91248
671.05383
671.28515
671.98508
672.42668
672.57966
672.68320
672.82434
673.25648
673.29455
673.32883
673.43304
673.58811
673.84129
673.97854
674.14649
674.52161
674.80131
674.98195
675.61004
676.16949
676.63076
676.76515
676.90268
677.21105
677.88393
678.01954
678.49085
679.07899
679.40833
680.38095
680.67943
680.92998
681.04184
681.42568
681.72671
682.23688
682.51701
682.69347
682.98809
683.11455
683.31259
683.61497
683.97548
684.19928
684.51834
685.13654
685.80976
686.18844
686.48396
686.54555
686.64037
687.70389
688.39033
688.75241
688.99547
689.16794
689.45601
689.65109
689.96760
690.06750
690.29723
690.82955
691.05074
691.20407
692.15668
692.33082
692.53061
692.71862
692.81983
693.08059
693.31816
693.51313
693.66876
694.40357
694.56856
694.66267
694.78272
695.06134
695.55614
695.68109
695.72529
695.85949
695.96984
696.44947
696.77050
698.09799
698.51654
698.79778
699.07688
699.28320
699.42781
699.65835
700.00320
700.44462
700.63512
701.62806
701.86617
702.04249
702.35349
702.49354
702.61198
702.74448
702.87394
703.24552
703.43234
703.95303
704.40338
704.81803
704.95190
705.15505
705.32200
705.50303
705.73110
705.81447
705.92037
706.15509
706.72527
707.13172
707.20986
707.66157
708.04456
708.33654
708.41891
708.56662
709.02536
709.18321
709.66364
710.06544
710.27904
710.74039
710.96443
711.10259
711.30334
711.49705
711.62960
711.98514
712.11359
712.21680
712.38652
713.64824
713.72634
713.83523
714.14124
714.20790
714.95966
715.33797
715.71064
715.92998
716.05256
716.30554
716.53142
716.91138
717.48636
718.36178
718.51452
718.83008
718.93210
719.16057
719.53702
719.84124
719.94184
720.33981
720.50538
720.93591
721.14681
721.33196
721.89849
722.46547
722.60470
723.06279
723.14579
723.36923
723.46607
723.66335
723.79840
724.69452
725.08903
725.33642
725.48087
725.80105
725.91957
726.07511
726.29600
726.55394
726.85241
726.96309
727.43938
727.57463
727.74246
727.97240
728.06287
728.88154
729.12035
729.21648
729.65224
730.15571
730.28635
731.24886
731.51879
731.81865
732.09487
732.22589
732.68884
732.79716
732.87257
733.08440
733.19175
733.29008
733.65110
733.99430
734.19729
734.75897
734.86980
735.14838
735.36579
735.49890
735.78749
736.08474
736.22588
736.44731
736.88901
737.01378
737.09439
738.03817
738.44234
738.61001
738.78510
738.92440
738.99959
739.08583
739.33165
739.71246
739.85254
740.05973
740.33771
740.52902
740.81178
740.87318
741.17962
741.35973
742.11621
742.34578
742.52365
742.61916
743.33326
743.43949
743.68477
744.25052
744.41194
745.21461
745.30558
745.39414
745.65642
745.85566
745.94346
746.00268
746.16551
746.40180
746.60766
746.83356
746.94544
748.30795
748.79289
748.88223
748.98961
749.22694
749.53396
749.62911
750.07987
750.44009
750.57910
750.62951
750.75113
751.53925
751.68603
751.92439
752.03329
752.26382
752.73188
753.27594
753.48803
753.58635
753.94017
754.25231
754.88573
754.98847
755.31262
755.39894
755.64298
755.88585
755.94642
756.22497
756.50512
756.87271
756.98392
757.26708
757.51451
757.76137
757.96854
758.37269
758.57719
758.88719
759.03468
760.21333
760.28463
760.43744
760.68596
761.07112
761.17310
761.33635
761.41475
761.69238
761.90117
761.97897
762.07891
762.52049
762.68303
762.83013
762.99525
763.25957
763.36952
763.66927
764.03896
764.33690
764.49434
765.15861
765.24461
765.46665
765.65589
765.97151
766.06556
766.37186
766.45813
766.69454
766.85703
767.10450
767.26326
767.36982
767.99653
768.04562
768.24584
768.43730
768.61323
768.85340
768.92449
769.13630
769.51007
769.80316
770.07786
770.28174
770.79054
770.89849
771.21401
771.32041
771.38484
771.57064
772.11973
772.35264
772.55647
772.87588
773.06628
773.64121
773.74409
773.92945
774.03797
774.20763
774.41342
774.61195
774.84695
775.11572
775.43081
775.61141
775.82097
776.03088
776.47991
776.64553
777.05713
777.25883
777.46867
777.81268
778.02539
778.25247
778.46999
779.11772
779.45066
779.52306
779.65657
779.83800
780.31994
780.63139
780.95371
781.54162
781.73678
781.84858
782.14612
782.33007
782.46470
782.72536
782.88069
783.21699
783.31907
783.40084
783.82617
783.89521
784.41654
784.54308
784.63679
785.25052
785.66180
785.80607
786.04737
786.39385
786.93879
787.13188
787.31126
787.55192
789.13665
789.29063
789.43592
789.57074
790.15179
790.85137
791.21335
791.30478
791.38864
791.48846
791.72454
791.91366
791.97967
792.07017
792.44565
792.79406
793.07761
793.34258
793.47161
794.17104
794.35995
794.66116
794.73302
794.89975
795.03290
795.32174
795.50607
795.60564
795.76982
795.84815
796.23630
796.48710
796.59294
796.82338
796.99260
797.17325
797.44420
797.89030
798.14304
798.48616
798.57763
798.75469
799.05894
799.60780
799.70604
799.93948
800.11275
800.25339
800.43402
800.58973
801.05615
801.19763
801.32454
801.39105
801.51222
801.65618
802.01927
802.27213
802.50903
802.61400
802.69152
802.95854
803.49336
803.86478
804.58562
805.01907
805.37934
805.79424
806.06878
806.28764
806.39351
806.79076
806.96107
807.32100
807.58286
807.85230
807.94893
808.42630
808.68678
809.09215
809.36941
809.52166
809.73450
810.10685
810.17481
810.70049
811.17615
811.29437
812.06209
812.29324
812.98125
813.12681
814.07422
814.22125
814.36175
814.76847
815.09870
815.80812
816.11843
816.38754
816.76979
817.15732
817.21645
817.39155
817.63952
818.00510
818.37362
818.54115
818.95068
819.06032
819.87768
819.97287
820.12840
820.38285
820.61549
820.86817
820.98126
821.27852
821.50560
821.57186
821.78395
821.87125
822.07268
822.26807
822.46352
822.66684
822.75696
823.29769
823.34877
823.51582
823.75675
824.14452
824.46474
825.13330
825.27084
825.42833
825.51470
825.68272
825.73450
825.82147
825.96028
826.16445
826.33894
826.54708
826.76534
827.02626
827.12231
828.07702
828.34638
828.53775
828.71157
828.95307
829.39480
829.94587
830.47174
830.58094
830.67322
830.82444
831.39099
831.56186
831.66698
831.79837
832.15025
832.30945
832.49206
832.59388
832.67123
832.74308
832.95197
833.46809
833.82184
833.90804
834.20474
834.57979
835.07850
835.41545
835.78475
836.06898
836.16959
836.26618
836.77436
836.85706
836.99129
837.09126
837.18149
837.31327
837.38887
837.63940
837.92608
838.18090
838.52787
838.74695
838.80549
838.91156
839.32648
839.42269
839.48735
839.71114
839.83646
840.09793
840.39434
840.63674
840.87896
840.95174
841.09395
841.60985
842.00070
842.11013
842.19140
842.90574
843.00988
843.39861
843.60508
843.92338
844.03524
844.09377
844.32157
844.47653
844.71478
845.08321
845.14074
845.34550
845.43634
845.57267
845.99552
846.47548
846.52662
846.60306
846.69628
846.81886
846.93554
847.36426
847.52744
848.61072
848.68546
849.06235
849.50730
849.63130
849.93979
850.23403
850.42444
850.61705
850.71514
850.83460
851.05649
851.41307
851.52090
851.65193
851.85511
852.37628
852.70452
852.92035
853.44445
853.57941
853.83818
853.98272
854.08115
854.41838
854.77538
854.85884
854.94328
855.70143
855.98475
856.20343
856.45913
856.51939
856.89436
857.01006
857.14201
857.62889
858.14080
858.38886
858.49301
858.59406
858.75504
858.85454
859.00644
859.47678
860.39190
860.66597
860.83723
861.21958
861.39647
861.45517
861.86168
862.05077
862.37549
862.44123
862.58510
862.85777
863.07882
863.41164
863.63954
863.70961
863.85100
863.95110
864.26419
864.39552
864.68040
864.95644
865.13034
865.42514
865.80431
865.96617
866.11166
866.32050
866.64520
867.19467
867.43100
867.81707
867.88761
867.98509
868.15820
868.29509
868.81520
869.06287
869.73082
869.81183
869.92318
870.08750
870.36874
870.59014
870.88389
871.01124
871.23102
871.84589
872.07960
872.28304
872.40393
872.59913
872.81232
873.30969
873.51845
873.59817
873.65326
873.87750
874.82517
874.92851
875.00178
875.19573
875.32731
875.62996
875.81591
876.04116
876.29204
876.48793
876.80186
877.33949
877.43113
877.68806
878.07182
878.42452
878.64999
878.79604
878.91874
879.16531
879.24641
879.29589
879.42443
879.77063
879.83468
880.15046
880.45522
880.53461
880.64617
880.74850
881.61670
881.85358
882.01055
882.34974
883.09302
883.17377
883.39236
883.51804
883.61579
883.67590
884.67279
885.24839
885.46634
885.67981
885.96814
886.16650
886.55470
886.84002
886.91540
887.05853
887.17990
887.71518
887.84023
888.03014
888.16359
888.56259
888.92065
889.51841
889.85564
890.14506
890.23007
890.78047
890.83009
890.90263
891.02966
891.62741
891.93808
892.01574
892.22523
892.47010
892.74736
892.91716
893.47504
893.56394
893.62709
893.96598
894.13476
894.44860
894.61123
894.68382
895.01049
895.12392
895.26937
895.93806
895.99866
896.19317
896.34895
896.49879
896.62501
896.76602
897.23590
897.50466
897.55683
897.65650
898.05818
898.16807
898.22130
898.48115
898.56236
899.17284
899.32181
899.74728
899.96823
900.02303
900.81916
901.19325
901.27890
901.42100
901.66492
901.76976
901.90128
902.29953
903.24812
903.34983
903.46715
903.61380
903.83388
903.91458
904.06658
905.04792
905.28444
905.48656
905.84713
906.38950
906.64631
906.89389
907.05580
907.31490
908.07390
908.15316
908.50926
908.87920
909.09251
909.25668
909.48185
910.25118
910.54709
910.67018
910.70732
910.77887
910.98298
911.35079
911.81156
911.85367
912.20606
912.36735
913.07589
913.50981
913.68993
914.15261
914.57150
914.72042
914.86054
915.27715
915.43225
915.61497
915.65795
916.04609
916.31545
916.44095
916.70898
917.07847
917.24499
917.31306
917.60358
918.00180
918.35963
918.54498
918.81971
919.01464
919.14905
919.25198
919.38602
919.76822
920.25442
920.32053
920.53301
920.67036
920.99719
921.12820
921.36925
921.66888
921.90522
921.98436
922.15960
922.67663
922.89513
923.02273
923.17173
923.24655
923.48011
923.68758
923.91936
924.07484
924.17980
924.54140
924.61082
924.68742
925.05368
925.30926
925.41049
926.00814
926.14776
926.42543
926.50960
927.12474
927.18319
927.47915
927.76172
927.81587
928.05893
928.19170
928.28837
928.52752
928.65278
928.82186
929.00863
929.20369
929.58518
929.78939
930.32835
930.42220
930.56805
930.70155
930.77023
930.92589
931.01021
931.10562
931.33981
931.43917
931.62348
932.23358
932.39540
932.88586
932.97061
933.06563
933.32503
933.60501
934.23970
934.54983
934.62682
934.79798
934.94807
935.05779
935.16987
935.37574
935.81032
936.22974
936.41223
936.69980
936.96547
937.17357
937.32515
937.47502
937.65125
937.83950
938.02361
938.14413
938.36362
938.51788
938.60170
938.74867
938.83757
938.92469
939.16367
940.47444
940.79070
940.91372
941.23048
941.90617
942.14344
942.21931
942.30622
942.58361
942.85426
942.99016
943.24280
943.78083
943.87400
943.95477
944.22368
944.37169
944.77321
944.96523
945.25453
945.32608
945.42407
945.85821
946.26236
946.64119
947.17475
947.45261
947.92078
948.01123
948.11188
948.26707
948.53010
948.86448
948.92115
949.08440
949.24590
949.37886
949.47405
949.62263
949.88749
949.99278
950.20402
950.55611
950.94828
951.10680
951.25726
951.62425
951.72656
952.08838
952.19000
952.31216
952.69541
952.89232
953.54707
953.63312
953.70028
953.82770
954.20062
955.16596
955.23120
955.40518
955.74606
955.99585
956.16697
956.22327
956.30942
956.37083
956.55222
956.62115
956.90170
956.96295
957.20311
957.41530
957.58293
957.69954
957.79652
957.89031
958.33362
958.71966
958.84847
958.91162
959.07776
959.34149
959.57328
959.78588
959.93872
960.14498
960.42334
960.46537
960.62721
961.29089
961.50028
961.96913
962.14516
962.43257
962.67172
962.99416
963.18089
963.37112
963.45508
963.94642
964.08063
964.26638
964.33209
964.95901
965.10958
965.21463
965.87611
966.02498
966.13964
966.31725
966.61834
966.69282
966.93898
967.37844
967.90544
968.07080
968.28367
968.40047
968.95236
969.12828
969.24129
969.50877
969.60868
970.43177
970.71040
970.92513
971.18546
971.67103
971.77863
971.92816
972.01883
972.15306
972.79196
973.45654
973.60664
974.21237
974.33264
974.70267
974.97219
975.57787
975.79977
976.07131
976.32185
976.69811
977.13046
977.42626
977.91888
978.12461
978.25372
978.90570
979.47083
979.55670
980.02122
980.21163
980.36800
980.80381
980.94374
981.08282
981.51046
981.64525
981.73774
981.82558
981.87495
982.21318
982.80790
983.13972
983.29114
983.39423
983.45266
983.94187
984.01109
984.48575
984.63565
984.83451
984.95992
985.41874
985.52708
985.70686
985.93231
986.10266
986.59727
986.65671
986.77726
986.88245
987.11387
987.47445
987.85682
988.15568
988.45643
988.53362
988.73604
988.81888
988.99118
989.15582
989.60496
990.13570
990.21146
990.48688
990.64908
990.92171
991.68577
991.84631
992.15004
992.52060
992.83836
993.33543
993.46999
993.62498
993.70927
994.01403
994.13124
994.23826
994.52290
994.60538
995.13860
995.27845
995.52856
996.14162
996.19665
996.30596
996.48759
996.60781
997.04956
997.32226
997.45939
997.68966
997.84085
998.17986
998.43348
998.54306
998.77086
999.06356
999.25095
999.53124
1000.95339
1001.13729
1001.23324
1002.10087
1002.26872
1002.41433
1002.59879
1003.10251
1003.38411
1003.44401
1003.89662
1004.27428
1004.35983
1004.44756
1004.68199
1004.83297
1005.28014
1005.37521
1005.53129
1005.69093
1006.18626
1006.32196
1006.54537
1006.98823
1007.16254
1007.54201
1007.58249
1007.85899
1008.01029
1008.46860
1008.58615
1008.64859
1008.86702
1009.27378
1009.35974
1009.76610
1009.91803
1010.37936
1010.77735
1010.89329
1011.00686
1011.24204
1011.41176
1011.63090
1011.72018
1012.83449
1012.93760
1013.00568
1014.00716
1014.06147
1014.12552
1014.28418
1014.73947
1014.84387
1014.89402
1015.36403
1015.85639
1016.02119
1016.13081
1016.18325
1016.45732
1016.63947
1016.90355
1017.10298
1017.28158
1017.46875
1017.68407
1017.83278
1018.05139
1018.10780
1018.48666
1019.09600
1019.61297
1019.71489
1020.14139
1020.23358
1020.47406
1020.80248
1021.01827
1021.17920
1021.36952
1021.62937
1021.97478
1022.02528
1022.14521
1022.71023
1022.84607
1022.94546
1023.19774
1023.33245
1023.42407
1023.92327
1024.28763
1024.39332
1024.49139
1024.58746
1024.86161
1025.12598
1025.35228
1025.87406
1025.95304
1026.21310
1026.55695
1026.66798
1026.87166
1027.23917
1027.73713
1027.81362
1027.95269
1028.01855
1028.66491
1029.09160
1029.38341
1029.54317
1029.76993
1030.10609
1030.47463
1031.05267
1031.14809
1031.21146
1031.38902
1031.46949
1031.67471
1031.74381
1031.95736
1032.10521
1032.29184
1032.51012
1032.58561
1032.73335
1033.88918
1034.14683
1034.40931
1034.58690
1034.76858
1035.04574
1035.13870
1035.28180
1035.97492
1036.24789
1036.39149
1036.56738
1036.76991
1036.91147
1037.17375
1037.39603
1037.95324
1038.09943
1038.86837
1039.06020
1039.25164
1039.36627
1039.62419
1039.94006
1040.36855
1040.62434
1041.01011
1041.14732
1041.35164
1041.60607
1041.98697
1042.27170
1042.65513
1042.74212
1043.17844
1043.24330
1043.35415
1043.56136
1043.75321
1044.02174
1044.24669
1044.52378
1044.74257
1045.47954
1045.59459
1045.92870
1045.98043
1046.18703
1046.38592
1046.58119
1046.91983
1047.29404
1047.40350
1047.66395
1047.80788
1047.94985
1048.38574
1048.50516
1049.08071
1049.18644
1049.92534
1050.10836
1050.23989
1050.35762
1050.74162
1050.83225
1051.01413
1051.35155
1051.60207
1052.22037
1052.40816
1052.87940
1053.23649
1053.52968
1053.85660
1054.05069
1054.50366
1054.71592
1055.16155
1055.71981
1055.83978
1056.14739
1056.21496
1056.41327
1056.55075
1056.98945
1057.36034
1057.54329
1057.72583
1057.83694
1058.06675
1058.23532
1058.51264
1058.69079
1059.04388
1059.42093
1059.54929
1059.61425
1059.72425
1060.00481
1060.28659
1060.41612
1060.47747
1060.61360
1060.75848
1061.04012
1062.08951
1062.22282
1062.33782
1062.44762
1062.63002
1062.81358
1063.04143
1063.15631
1063.29505
1063.60766
1063.89477
1064.33952
1064.59919
1064.70532
1064.96103
1065.11363
1065.33971
1065.52010
1066.44408
1066.56427
1066.69312
1066.77429
1066.95066
1067.04773
1067.32132
1067.40241
1067.97255
1068.58543
1068.70372
1068.98420
1069.30823
1069.36911
1070.40160
1070.46798
1070.55405
1070.83030
1071.08778
1071.18813
1071.86112
1072.00160
1072.63788
1072.72451
1072.84500
1073.03956
1073.14110
1073.29630
1074.04600
1074.12067
1074.30062
1074.47463
1074.51557
1074.59917
1074.73369
1074.87247
1075.18314
1075.56663
1075.68226
1075.78135
1076.36668
1076.71470
1076.98225
1077.25630
1077.60508
1077.88138
1078.13417
1078.21363
1078.31520
1078.64916
1078.72864
1079.00932
1079.49189
1079.76293
1079.81110
1080.14015
1080.32208
1080.54657
1080.85581
1081.25961
1081.45397
1081.74657
1081.83112
1082.48196
1082.63904
1082.80290
1083.07062
1083.25345
1083.37926
1083.67989
1084.16687
1084.44493
1084.50666
1084.58932
1085.00049
1085.19144
1085.35810
1085.67216
1085.79305
1086.17945
1086.32515
1086.55236
1086.64781
1086.83146
1086.97814
1087.17678
1087.39473
1087.84243
1088.55192
1088.70382
1088.99372
1089.22004
1089.47994
1090.06651
1091.05593
1091.27786
1091.48905
1092.21180
1092.34105
1092.39911
1092.46980
1093.06328
1093.50995
1093.82268
1093.95717
1094.10575
1094.29712
1094.39846
1094.93537
1095.07996
1095.13681
1095.19545
1095.60081
1095.83760
1095.91945
1096.16775
1096.43594
1096.60070
1096.98888
1097.62848
1097.89917
1098.07185
1098.16764
1098.79851
1099.28270
1099.47574
1099.78460
1100.03997
1100.22628
1100.41910
1100.58419
1100.81423
1100.95183
1101.08025
1101.67581
1101.97960
1102.06281
1102.53507
1102.71562
1102.80993
1102.96529
1103.66410
1103.73530
1103.88135
1103.96848
1104.43300
1104.68554
1105.21620
1105.40354
1105.74548
1106.02972
1106.12551
1106.69445
1107.13832
1107.24425
1107.51425
1107.59073
1107.84923
1107.98962
1108.09361
1108.24519
1108.88399
1109.38985
1109.53785
1109.80416
1109.95072
1110.03889
1110.37406
1110.46375
1110.89635
1111.12392
1111.30839
1112.20020
1112.34281
1112.42113
1112.63158
1112.87962
1113.03656
1113.14714
1113.76922
1113.82465
1114.10214
1114.25805
1114.35824
1114.40207
1114.72283
1114.78693
1114.91688
1115.29680
1115.40845
1115.51483
1115.69797
1115.75017
1115.92784
1116.01095
1116.12965
1117.07545
1117.27307
1117.34102
1117.58450
1117.66623
1117.80792
1118.05664
1118.41257
1118.46828
1118.60474
1118.81554
1119.21475
1119.30006
1119.37057
1119.46892
1119.76533
1120.01372
1120.15835
1120.61620
1120.79624
1121.00484
1121.07763
1121.26419
1121.70791
1121.89747
1122.00865
1122.49908
1122.58657
1123.03006
1123.29164
1123.33244
1123.52774
1123.74867
1123.85264
1124.06443
1124.36603
1124.49992
1124.89091
1125.04094
1125.34252
1125.48949
1125.67732
1125.78280
1126.01672
1126.08311
1126.30623
1126.55194
1126.68420
1126.79849
1126.89522
1127.29681
1127.69010
1127.80508
1127.84883
1128.16094
1128.46026
1128.88554
1128.97965
1129.32468
1129.42509
1129.70346
1129.87108
1130.04737
1130.24064
1130.56357
1130.76864
1130.97708
1131.10989
1131.46322
1131.79852
1131.97101
1132.16768
1132.40820
1132.52713
1132.93134
1133.12261
1133.29599
1133.58602
1133.64759
1133.89744
1134.11554
1134.17992
1134.64425
1134.72292
1134.78664
1134.97046
1135.36986
1135.48901
1135.68421
1135.92249
1136.20768
1136.24879
1136.88465
1137.31885
1137.39183
1137.52512
1137.62411
1137.92427
1138.02412
1138.42200
1138.75950
1139.11932
1139.25804
1139.52373
1139.65491
1140.09711
1140.21219
1140.43335
1140.72304
1140.99826
1141.62297
1141.79998
1141.90884
1142.02738
1142.24334
1142.38344
1142.48719
1142.58938
1142.90795
1143.33029
1143.75471
1143.84180
1144.45374
1144.52622
1144.66778
1144.83022
1145.25377
1145.37970
1145.61751
1146.01440
1146.35129
1146.54301
1146.66225
1146.92468
1147.02803
1147.50506
1147.75098
1148.16171
1148.21310
1148.33926
1148.59406
1148.66051
1148.98375
1149.16476
1149.29949
1149.42216
1150.08471
1150.16929
1150.87886
1151.19616
1151.26298
1151.37645
1151.49245
1151.58808
1151.90402
1152.01023
1152.35764
1152.79528
1152.94070
1153.15552
1153.24233
1153.32433
1153.63657
1153.94783
1154.41178
1154.54079
1154.77037
1154.90109
1155.36531
1155.57310
1155.85195
1156.13971
1156.41728
1156.64599
1156.69051
1156.81055
1156.89298
1157.27535
1157.37744
1157.55415
1157.63109
1158.14439
1158.41805
1158.68149
1159.42368
1159.69657
1159.85518
1160.03679
1160.17146
1160.26856
1160.58224
1160.83545
1161.27904
1161.51569
1161.91227
1162.16830
1162.48649
1162.59871
1162.79885
1162.89068
1163.42666
1163.99131
1164.20338
1164.36577
1164.53723
1164.67329
1165.08618
1165.20406
1165.40206
1165.54566
1166.04196
1166.11151
1166.30011
1166.42766
1166.58619
1167.08166
1167.29165
1167.43833
1167.62032
1167.71812
1168.11240
1168.37634
1168.61908
1168.87755
1168.92817
1169.79065
1169.84224
1170.18215
1170.30873
1170.35546
1170.69697
1171.25726
1171.43980
1171.57195
1171.80070
1172.18054
1172.39384
1172.53857
1172.65106
1172.73721
1172.89038
1173.10098
1173.22830
1173.53371
1173.79896
1173.89926
1174.12069
1174.42210
1174.92375
1175.19676
1175.33772
1175.64637
1175.95426
1176.42415
1176.50191
1176.64606
1176.94081
1177.14013
1177.39671
1177.57478
1178.13918
1178.48490
1178.89509
1178.98909
1179.35692
1179.56859
1179.75854
1179.83468
1180.10429
1180.40278
1180.62382
1180.87724
1180.94254
1181.05646
1181.32344
1181.53972
1181.62813
1182.33089
1182.77775
1182.86461
1183.75977
1183.94558
1184.22421
1184.54497
1184.76455
1184.88331
1185.00779
1185.12576
1185.19752
1185.85038
1185.96584
1186.04633
1186.41278
1186.77780
1186.84847
1186.92656
1187.12222
1187.45719
1187.59230
1188.18832
1188.44205
1188.62081
1188.80571
1189.02364
1189.33573
1189.56369
1189.77381
1190.09693
1190.21864
1190.37770
1190.68019
1190.79806
1190.96466
1191.21344
1191.55239
1191.82113
1192.29110
1192.52719
1193.00381
1193.10989
1193.17643
1193.33607
1193.43958
1193.84641
1193.97535
1194.23479
1194.29582
1194.57034
1194.72026
1195.00310
1195.15258
1195.36321
1195.60444
1195.96606
1196.27534
1196.35457
1196.58440
1196.84155
1197.07035
1197.35016
1197.41860
1197.57642
1197.92685
1198.02574
1198.14387
1198.29400
1198.60097
1198.69741
1198.81454
1199.04264
1199.53582
1199.73941
1200.16381
1200.40210
1200.56900
1200.72227
1200.93745
1201.12860
1201.23910
1201.78167
1202.04773
1202.25718
1202.43514
1202.71282
1202.91374
1203.08393
1203.22704
1203.43872
1203.54639
1203.66777
1203.92380
1203.98261
1204.31484
1204.65264
1204.83724
1205.14437
1205.72956
1205.88003
1205.94900
1206.34736
1206.56430
1206.75034
1207.17423
1207.60987
1207.95415
1208.20378
1208.35534
1208.54907
1208.68593
1208.85113
1209.22488
1209.34094
1209.55583
1209.85560
1210.04562
1210.28445
1210.55077
1210.87055
1211.22224
1211.39984
1211.64420
1211.79453
1212.13491
1212.34200
1212.53804
1212.70547
1212.96607
1213.20923
1213.49250
1213.93266
1214.01166
1214.08338
1214.57203
1214.68557
1214.83897
1214.94886
1215.10096
1215.23008
1215.48257
1215.91786
1216.00348
1216.09571
1216.36403
1216.71595
1216.92155
1217.08260
1217.24011
1217.34161
1217.60982
1217.76120
1217.99527
1218.12583
1218.34678
1218.44980
1218.57536
1219.11624
1219.31136
1219.40515
1219.50103
1219.68139
1219.96411
1220.21324
1220.64801
1220.74843
1221.12736
1221.21311
1221.35259
1221.42401
1221.49907
1221.79385
1222.05089
1222.12514
1222.18915
1222.37468
1222.94904
1223.10578
1223.49670
1224.02538
1224.32515
1224.41172
1224.53173
1224.79879
1225.11047
1225.38567
1226.54090
1226.94714
1227.09413
1227.21839
1227.52510
1227.63984
1227.88775
1228.09857
1228.28224
1228.51097
1228.85398
1229.54664
1229.74900
1229.91344
1230.03884
1230.10232
1230.21218
1230.51508
1230.73152
1230.99614
1231.15163
1231.34565
1231.58129
1231.67965
1231.76427
1232.78250
1232.94316
1233.36205
1233.47353
1233.83667
1234.05850
1234.23457
1234.31406
1234.65543
1234.74786
1234.98114
1235.63678
1235.74449
1235.99486
1236.63284
1237.09534
1237.17692
1237.46789
1238.02146
1238.31814
1238.48005
1239.10159
1239.35532
1239.44495
1239.59375
1239.74316
1239.86475
1239.92723
1240.73801
1240.89114
1240.99839
1241.10623
1241.24211
1241.53133
1241.69263
1241.92509
1242.11752
1242.30489
1242.47715
1242.71317
1242.78502
1243.27671
1243.47989
1243.53851
1243.80248
1244.07370
1244.46224
1244.60883
1244.98086
1245.76964
1245.85236
1246.26437
1246.50109
1246.77795
1247.08189
1247.28739
1247.46080
1247.80644
1248.45527
1248.64555
1248.90675
1249.62204
1249.71677
1250.00735
1250.26263
1250.88734
1251.00563
1251.19166
1251.55250
1251.62100
1251.82835
1251.98238
1252.12079
1252.68801
1252.83163
1252.90353
1253.62319
1253.75388
1253.94056
1254.12056
1254.34338
1254.70862
1254.80487
1255.09281
1255.16207
1255.47764
1255.82265
1256.04684
1256.28793
1256.56219
1256.65393
1256.92754
1257.29676
1257.55712
1257.75827
1257.85116
1258.79311
1258.96283
1259.05889
1259.20822
1259.40729
1259.71578
1259.86905
1260.03009
1260.44387
1260.77990
1260.91095
1261.25918
1261.62397
1262.44913
1262.52631
1262.66044
1262.79066
1262.94730
1263.05954
1263.83629
1263.94569
1264.11803
1264.27177
1264.68575
1264.79028
1264.90028
1265.00263
1265.25981
1265.32292
1265.67319
1265.96824
1266.42909
1266.61999
1267.16952
1267.60760
1267.77007
1268.23187
1268.29736
1268.69422
1268.94484
1269.37645
1269.43875
1269.67040
1269.91310
1270.18904
1270.39602
1270.57185
1270.71520
1271.09187
1271.23598
1271.44050
1271.78199
1272.18927
1272.68067
1272.78078
1272.84427
1273.17067
1273.67717
1273.99057
1274.29915
1274.55738
1274.86090
1274.90812
1275.01719
1275.26270
1275.66512
1275.87982
1275.97049
1276.07484
1276.45981
1276.71287
1276.76411
1276.93046
1277.34225
1277.60975
1277.86726
1277.95922
1278.40291
1278.55724
1278.70187
1278.96125
1279.37213
1279.43259
1279.51325
1279.72727
1279.93571
1280.12065
1280.43586
1280.78677
1280.93154
1281.10453
1281.32035
1281.75689
1281.97534
1282.53772
1283.07048
1283.22614
1283.38720
1283.69019
1284.00378
1284.17979
1284.24909
1284.81503
1284.95477
1285.39370
1285.52276
1285.78433
1285.92245
1286.28427
1286.87541
1287.38296
1287.54429
1287.73439
1287.93535
1287.99238
1288.59221
1288.77020
1288.88873
1289.27685
1289.48579
1290.13865
1290.59792
1290.76047
1291.01680
1291.16419
1291.62828
1291.81987
1292.16814
1292.32944
1292.50378
1292.56939
1292.63145
1292.81035
1292.98440
1293.11817
1293.41882
1293.53306
1293.70532
1294.44817
1294.52353
1294.64671
1294.74754
1295.14930
1295.61253
1295.78029
1296.07259
1296.49423
1296.63040
1296.90592
1296.98819
1297.12572
1297.52959
1297.94656
1298.05288
1298.37386
1298.49484
1298.58681
1298.69570
1299.16272
1299.23817
1299.54712
1299.85697
1300.01245
1300.18174
1300.29172
1300.55800
1300.72787
1300.92051
1301.09582
1301.34846
1301.45529
1301.63471
1302.23863
1302.30764
1302.54324
1303.14916
1303.29580
1303.47414
1303.60748
1303.80173
1304.34098
1304.46184
1304.58571
1304.80926
1305.05404
1305.28222
1305.54587
1305.63501
1305.83512
1306.02325
1306.33962
1306.53252
1306.70763
1307.18483
1307.74814
1307.94688
1308.46017
1308.52640
1308.84354
1308.93171
1309.01966
1309.24845
1309.59377
1309.69800
1309.87364
1310.08209
1310.45914
1310.75141
1310.85372
1311.12318
1311.29782
1311.49541
1311.66982
1311.92748
1312.26074
1312.33883
1312.46319
1312.55012
1312.74132
1313.00743
1313.58811
1313.65052
1313.84059
1314.02152
1314.26375
1314.34663
1314.78979
1314.97467
1315.37008
1315.60597
1315.97542
1316.25715
1316.32852
1316.60757
1316.76390
1317.24630
1317.42079
1317.72339
1318.03910
1318.09541
1318.19601
1318.56932
1318.77254
1318.88042
1319.08730
1319.17577
1319.65661
1320.30201
1320.43735
1320.50608
1320.61225
1320.71753
1320.98676
1321.13752
1321.90187
1322.03333
1322.08844
1322.39416
1322.44997
1322.59522
1322.76866
1323.02400
1323.14387
1323.46883
1323.65813
1323.83136
1323.91057
1324.14022
1324.46783
1324.67825
1325.19259
1325.37654
1325.74712
1325.99911
1326.29530
1326.40822
1326.48774
1326.58094
1326.69278
1326.76799
1327.19277
1327.44278
1327.57376
1327.74739
1328.10795
1328.38925
1328.62814
1328.68499
1328.95820
1329.11913
1329.20163
1329.24404
1329.40958
1329.84603
1330.06072
1330.21500
1330.55449
1330.82000
1330.88757
1331.00803
1331.51752
1331.61040
1331.77080
1332.18418
1332.30161
1332.45374
1332.55382
1333.32885
1333.69820
1333.86796
1334.19121
1334.23667
1334.60828
1334.75697
1334.90327
1335.26102
1335.39238
1335.53305
1335.67917
1335.88826
1336.21902
1336.32304
1336.87275
1337.12509
1337.23810
1337.49711
1337.86656
1338.03488
1338.31307
1338.50154
1338.79360
1339.08603
1339.40211
1339.60247
1339.90412
1340.02126
1340.12759
1340.23140
1340.37328
1340.63616
1340.87868
1341.28762
1341.48803
1341.90189
1342.73055
1342.85331
1343.04759
1343.18223
1343.32370
1343.67807
1343.89521
1344.01966
1344.12924
1344.36134
1345.18322
1345.46168
1345.55177
1346.07858
1346.47989
1346.85607
1346.95088
1347.12515
1347.19826
1347.48072
1347.65275
1347.85235
1348.06894
1348.33575
1348.67047
1348.78586
1349.12727
1349.25738
1349.56317
1349.89579
1350.03165
1350.13390
1350.30573
1350.43774
1350.66346
1351.10965
1351.72843
1351.79853
1351.90814
1352.09278
1352.35863
1352.58722
1352.74205
1353.47327
1353.58996
1354.33115
1354.51958
1354.62077
1354.92220
1355.08344
1355.21839
1355.30562
1355.43783
1355.97256
1356.10512
1356.22498
1356.65500
1356.76224
1356.95438
1357.10015
1357.23873
1357.49864
1357.69377
1358.06882
1358.44257
1358.57106
1358.69776
1358.97081
1359.13679
1359.43907
1359.66041
1359.80147
1360.08751
1360.16312
1360.53998
1360.73633
1360.98517
1361.07000
1361.33410
1361.63713
1361.82769
1362.12470
1362.23047
1362.32723
1362.39034
1362.83250
1363.10020
1363.38450
1363.53129
1363.72822
1364.02228
1364.15410
1364.72649
1364.87884
1365.05390
1365.13475
1365.33641
1365.49952
1365.98856
1366.31584
1366.40162
1366.87574
1367.12337
1367.56945
1367.62838
1367.77442
1368.09616
1368.40000
1368.45635
1368.75924
1368.98357
1369.17390
1369.26708
1369.57431
1369.94413
1370.03453
1370.12183
1370.53741
1370.76894
1370.87612
1371.07525
1371.31150
1371.61503
1371.84296
1371.96341
1372.08797
1372.35983
1372.40230
1372.56606
1372.87801
1373.04515
1373.33003
1373.50759
1373.77819
1373.90992
1374.29093
1374.43924
1374.75874
1374.98014
1375.08919
1375.35742
1375.70978
1375.84452
1376.19321
1376.36904
1376.91465
1377.21927
1377.42227
1377.64617
1377.81659
1377.90154
1378.47025
1378.57710
1378.97942
1379.19637
1379.50552
1379.75744
1379.89797
1380.14500
1380.29745
1380.49768
1380.92547
1381.08910
1381.26624
1381.39222
1381.59505
1381.70380
1382.14877
1382.52458
1382.65592
1382.88123
1383.41789
1383.56455
1383.64645
1383.99561
1384.25703
1384.43959
1384.69455
1384.93183
1385.11963
1385.30408
1385.48477
1385.60986
1385.89593
1386.05384
1386.13939
1386.45480
1386.64340
1387.16151
1387.37661
1387.51457
1387.90423
1387.94658
1388.06933
1388.61752
1388.72069
1388.82446
1389.12603
1389.21756
1389.40613
1389.50264
1389.62621
1389.74888
1389.99889
1390.09520
1390.18518
1390.47697
1391.03883
1391.46887
1391.68646
1391.98472
1392.25169
1392.37187
1392.53154
1392.86401
1393.36962
1393.46311
1393.53518
1393.68190
1394.53751
1395.19107
1395.29275
1395.86357
1395.97629
1396.22122
1396.31972
1396.42944
1396.63174
1396.74414
1396.89182
1397.28799
1397.44833
1398.02268
1398.28602
1398.43414
1398.69585
1398.97068
1399.12846
1399.20073
1399.29400
1399.60189
1399.85223
1400.30053
1400.68873
1401.02479
1401.19110
1401.44689
1401.53223
1401.65802
1402.07138
1402.23032
1402.46079
1402.94388
1403.08994
1403.34549
1403.63235
1403.77918
1403.91513
1404.02523
1404.30410
1404.87661
1405.10887
1405.18258
1405.39041
1405.65291
1405.84102
1405.96033
1406.47770
1406.64276
1406.77526
1407.11089
1407.59136
1407.77653
1407.89180
1408.25793
1409.04994
1409.13969
1409.41313
1409.67053
1409.76262
1410.17619
1410.24577
1410.36375
1410.52038
1410.61159
1410.79719
1411.06515
1411.25341
1411.38296
1412.41046
1412.59676
1412.81210
1413.10636
1413.27426
1413.49670
1413.58934
1413.90184
1414.20406
1414.62646
1414.89188
1415.57070
1415.74107
1415.95631
1416.04166
1416.32860
1416.43497
1416.52880
1416.59694
1417.10032
1417.23382
1417.41038
1417.50643
1417.75443
1417.82187
1418.00017
1418.23914
1418.49283
1418.64662
1418.91031
1419.08245
1419.33315
1419.49516
1420.07211
1420.31729
1420.61131
1420.81801
1421.36225
1421.45506
1421.88103
1422.16812
1422.42349
1422.70624
1423.02673
1423.12249
1423.35456
1423.53842
1424.07609
1424.26223
1424.41908
1424.69090
1425.07398
1425.15649
1425.59653
1425.77557
1425.94625
1426.04210
1426.24008
1426.39865
1426.74544
1426.93096
1427.45732
1427.67286
1427.92150
1428.02952
1428.21984
1428.37710
1428.81487
1429.01964
1429.23838
1429.72179
1429.78225
1429.84916
1429.92719
1430.24219
1430.42853
1430.70480
1430.78624
1430.90329
1431.52621
1431.66595
1431.78032
1431.96682
1432.03420
1432.25822
1432.51247
1432.64128
1432.90637
1432.98444
1433.36429
1433.47280
1433.66970
1433.81896
1433.88307
1434.01568
1434.36564
1434.48388
1434.93524
1435.24079
1435.57250
1435.66064
1435.94135
1436.17637
1436.30641
1436.38396
1436.88275
1437.52853
1437.89830
1437.99286
1438.15949
1438.55482
1438.79794
1438.98810
1439.18820
1439.49836
1439.62836
1439.91262
1440.33562
1440.89472
1441.11878
1441.35590
1441.51657
1441.58370
1441.88562
1441.97857
1442.24872
1442.44882
1442.61031
1443.04200
1443.34099
1443.41035
1443.60081
1445.09457
1445.22883
1445.37683
1445.58719
1445.66779
1445.90931
1446.09917
1446.40347
1446.61321
1446.67214
1446.93587
1447.13628
1447.54237
1448.03142
1448.09642
1448.34360
1448.92349
1449.08649
1449.35574
1449.61566
1449.69722
1450.18256
1450.55505
1450.71557
1450.80130
1451.08370
1451.17934
1451.28585
1451.36029
1451.66889
1452.00028
1452.38264
1452.54962
1453.41563
1453.79633
1453.86897
1454.17223
1454.42914
1454.75339
1455.00368
1455.10709
1455.26613
1455.41759
1455.86498
1455.94070
1456.96369
1457.22877
1457.57442
1457.65501
1458.09007
1458.24358
1458.39511
1458.92171
1459.21493
1459.72708
1460.07696
1460.35367
1460.45959
1460.53354
1460.67742
1460.78249
1461.16652
1461.25018
1461.46017
1461.55725
1461.80378
1462.03082
1462.29975
1462.55013
1462.76850
1463.07226
1463.54853
1463.86563
1464.21021
1464.44874
1465.02204
1465.28779
1465.38694
1465.49893
1465.71980
1466.34509
1466.74703
1466.95715
1467.21127
1467.30431
1467.82771
1468.04865
1468.44917
1468.76467
1469.15818
1469.43078
1469.52471
1469.64376
1469.82495
1469.99844
1470.05164
1470.19512
1470.54156
1470.64946
1470.78174
1470.88640
1470.93597
1471.02939
1471.16830
1471.27269
1471.43631
1471.85448
1472.17558
1472.25936
1472.32956
1472.84848
1473.24105
1473.47091
1473.63624
1473.91212
1474.15645
1474.53244
1474.62041
1474.80179
1474.93207
1475.21289
1475.28091
1475.53120
1475.68513
1475.96109
1476.23703
1476.55505
1476.64070
1477.16139
1477.48863
1477.75158
1477.99783
1478.05806
1478.24272
1478.36909
1478.63833
1478.72607
1478.85454
1478.92694
1479.14437
1479.35822
1479.66097
1479.72538
1480.05367
1480.20428
1480.33780
1480.39887
1480.81868
1481.06821
1481.13657
1481.27803
1481.40938
1481.50909
1481.63988
1481.82186
1481.92592
1482.00712
1482.17760
1482.45492
1482.64628
1482.87723
1482.95188
1483.27995
1483.37186
1483.68562
1483.80122
1483.87410
1484.37994
1484.42706
1484.84074
1484.99279
1485.14239
1485.31132
1485.43521
1485.71566
1485.95954
1486.08013
1486.14012
1486.36528
1486.62807
1486.76606
1486.94094
1487.25591
1487.52202
1487.59256
1487.87288
1488.12693
1488.42336
1488.50768
1488.63811
1488.90917
1488.98662
1489.43788
1489.78307
1490.05018
1490.18349
1490.30289
1490.46595
1490.57090
1491.03989
1491.14290
1491.39304
1491.51160
1491.62392
1491.82720
1491.98724
1492.08210
1492.71735
1492.80709
1492.96628
1493.05999
1493.46393
1493.57218
1493.83476
1494.08743
1494.16510
1494.47269
1494.72036
1494.85519
1494.91608
1495.00336
1495.13199
1495.29824
1495.49082
1495.74606
1496.41179
1496.54214
1496.60529
1496.77749
1497.16761
1497.25769
1497.64216
1498.03695
1498.37535
1498.79556
1499.18793
1499.48219
1499.69649
1499.95566
1500.06929
1500.86990
1500.97101
1501.40789
1501.54184
1501.64257
1501.94011
1502.01757
1502.49342
1502.85073
1503.06519
1503.29688
1503.35352
1503.67803
1503.76358
1503.92461
1504.02093
1504.25925
1504.37855
1504.69177
1505.35257
1505.64927
1506.18316
1506.26479
1506.42186
1506.60904
1507.30652
1507.47589
1507.71533
1507.88899
1508.04010
1508.38713
1508.50457
1508.77066
1508.94858
1509.27627
1509.39690
1509.50177
1509.74633
1510.05355
1510.10320
1510.34803
1510.67369
1510.86198
1511.06625
1511.25959
1511.37693
1511.58046
1511.86845
1512.27402
1512.59441
1512.69163
1512.81067
1512.87733
1512.97821
1513.12224
1513.23749
1513.60440
1513.85122
1514.63921
1514.78647
1514.87450
1515.12936
1515.38551
1515.55768
1515.63396
1516.06098
1516.11954
1516.41009
1516.64456
1516.72984
1517.02272
1517.11692
1517.20530
1517.39407
1517.67781
1517.96147
1518.19248
1518.70962
1518.90744
1519.19528
1519.49159
1519.67030
1519.78592
1520.12019
1520.25740
1520.39887
1520.49589
1520.78280
1520.97674
1521.22681
1521.42692
1521.83327
1521.92864
1522.20092
1522.27051
1522.86176
1523.10899
1523.22271
1523.28604
1523.97381
1524.05862
1524.17518
1524.46190
1524.57605
1524.84883
1525.06377
1525.28835
1525.54683
1525.61445
1525.81189
1525.98454
1526.45769
1527.17230
1527.22507
1527.33933
1527.44704
1527.77564
1528.19925
1528.29467
1528.37654
1528.61122
1528.80921
1529.15851
1529.21757
1529.35985
1529.60406
1529.74295
1529.82461
1529.91602
1530.14306
1530.57501
1531.16109
1531.30694
1531.38649
1531.48927
1531.77052
1531.96502
1532.09485
1532.32692
1532.39491
1532.59693
1532.69240
1532.93124
1533.11424
1533.67054
1533.89679
1534.19106
1534.25669
1534.50695
1534.61775
1535.22945
1535.34729
1535.64648
1535.73895
1535.98251
1536.10343
1536.27742
1536.68423
1536.86304
1537.11867
1537.29346
1537.46950
1537.91331
1538.21665
1538.30801
1538.46497
1538.66058
1538.74927
1538.81237
1539.15888
1540.07904
1540.17901
1540.25104
1540.40432
1540.68692
1540.73172
1540.83284
1541.28415
1541.60734
1541.94490
1542.37124
1542.40960
1542.46044
1542.59755
1542.73340
1542.82044
1543.13426
1543.42627
1543.72231
1544.06597
1544.21697
1544.43020
1544.58865
1544.98001
1545.19743
1545.42012
1545.56650
1545.63841
1545.87885
1546.03747
1546.20677
1546.57702
1546.74449
1546.94062
1547.06239
1547.53348
1547.76497
1547.81846
1548.12600
1548.19792
1548.38888
1548.95381
1549.20979
1549.38059
1549.57987
1549.79037
1549.89749
1550.30618
1550.43671
1550.79076
1551.09323
1551.26595
1551.59506
1551.67309
1551.75586
1551.79340
1552.20277
1552.53946
1552.64325
1552.81930
1553.00205
1553.28044
1553.45005
1553.56100
1553.79072
1554.05349
1554.32475
1554.54787
1554.71065
1555.32126
1555.52920
1556.06277
1556.18096
1556.31035
1556.44409
1556.64319
1557.00898
1557.12119
1557.26351
1557.70998
1557.97604
1558.18170
1558.91951
1559.11010
1559.22848
1559.38462
1559.53372
1559.60032
1560.24117
1560.56014
1560.80426
1560.90407
1561.17827
1561.39923
1561.49451
1561.64561
1562.21917
1562.39483
1562.68662
1563.02238
1563.18169
1563.60391
1563.72939
1564.11113
1564.39050
1564.87773
1565.13972
1565.39545
1565.59241
1565.67615
1566.13245
1566.36040
1566.61315
1566.71304
1566.99531
1567.46259
1567.59888
1567.64732
1568.05400
1568.16113
1568.59898
1568.86901
1569.38335
1569.52990
1569.75789
1569.83123
1570.12081
1570.33063
1570.42358
1570.68242
1571.38463
1571.48010
1571.62007
1571.93526
1572.11275
1572.35191
1572.60250
1572.69774
1572.78043
1572.89434
1573.56868
1573.69189
1573.73965
1574.05686
1574.15844
1574.37939
1574.47336
1574.72640
1574.97251
1575.51288
1575.70877
1576.12845
1576.48645
1576.62300
1576.71719
1577.02670
1577.13488
1577.42625
1577.87762
1578.06088
1578.28385
1578.59796
1579.07359
1579.27960
1579.39673
1579.54359
1579.85433
1580.01357
1580.34180
1580.47364
1580.88679
1581.26312
1581.37134
1581.57200
1582.07888
1582.18200
1582.39769
1583.44818
1583.57563
1584.10068
1584.23251
1584.30301
1584.44008
1584.55921
1584.80745
1585.04082
1585.39450
1585.66207
1585.75164
1585.88486
1586.04872
1586.62923
1586.76742
1586.94553
1587.32539
1587.71242
1587.80920
1588.30221
1588.47319
1589.23662
1589.45328
1589.80621
1589.91241
1590.34230
1590.41341
1590.49151
1590.61326
1590.70647
1590.84767
1591.10063
1591.31563
1591.45831
1591.70715
1591.86486
1592.11912
1592.25762
1592.58525
1592.65701
1592.72958
1592.84373
1593.12290
1593.30853
1593.60965
1593.77395
1593.96219
1594.04232
1594.36404
1594.45671
1594.79330
1594.88887
1595.18302
1595.33682
1595.52404
1595.62262
1595.83354
1595.87890
1596.05116
1596.13057
1596.36468
1596.45789
1597.25240
1597.34717
1597.70645
1597.77878
1597.88735
1598.25252
1598.38912
1598.78339
1599.13343
1599.20603
1599.52928
1599.71454
1599.93692
1600.02245
1600.12973
1600.31055
1600.50890
1600.96734
1601.10334
1601.31240
1601.36130
1601.48248
1601.62714
1601.91051
1602.08317
1602.65109
1603.08099
1603.33059
1603.56998
1603.62748
1603.74440
1603.85033
1603.96179
1604.14901
1604.56041
1605.06653
1605.31190
1605.64473
1606.09108
1606.29651
1606.57831
1606.69529
1606.92091
1607.04050
1607.13123
1607.47807
1607.66779
1607.92994
1608.19857
1608.50364
1608.95235
1609.00782
1609.38955
1609.70970
1610.38766
1611.06525
1611.15813
1611.21761
1611.29288
1611.53641
1611.58580
1611.74582
1612.34757
1612.61781
1613.17252
1613.43266
1613.51935
1613.73056
1613.78989
1614.20386
1614.31489
1614.43431
1614.55813
1614.79622
1614.92173
1615.10684
1615.44292
1615.70547
1616.07356
1616.68459
1616.88639
1617.36479
1617.44224
1617.53596
1617.76709
1617.99498
1618.11639
1618.40883
1618.55167
1618.98859
1619.11415
1619.22183
1619.44759
1619.68762
1619.81889
1620.53799
1621.17846
1621.29528
1621.42078
1621.60011
1621.76127
1622.21281
1622.37802
1622.52029
1622.66155
1622.78234
1623.55254
1623.72524
1624.15273
1624.25119
1624.54956
1624.60265
1624.89944
1624.99698
1625.27296
1625.41598
1625.53127
1626.11135
1626.31372
1626.50542
1626.59928
1627.28812
1627.79785
1628.01787
1628.36180
1628.63503
1628.73246
1629.19516
1629.34265
1629.51506
1629.83752
1630.01474
1630.37233
1630.89668
1631.33049
1631.44731
1631.49365
1631.58846
1631.68937
1631.78501
1631.99618
1632.19800
1632.42228
1632.65460
1632.73094
1633.09446
1633.22005
1633.64644
1633.83603
1634.07669
1634.16970
1634.44385
1634.64488
1634.99868
1635.13566
1635.22625
1635.54217
1635.85771
1636.10771
1636.93423
1637.33461
1637.42566
1637.78579
1637.87611
1638.07269
1638.21258
1638.70085
1638.80202
1638.90542
1639.22176
1639.87112
1639.95746
1640.19165
1640.31655
1640.56514
1640.84357
1640.97204
1641.14555
1641.46752
1641.95382
1642.05247
1642.12188
1642.28875
1642.81772
1642.89916
1643.17707
1643.39609
1643.71409
1644.00116
1644.12164
1644.28012
1644.37601
1644.69316
1644.84079
1645.08862
1645.29604
1645.43102
1645.76895
1646.01025
1646.09425
1646.22378
1646.62773
1646.91000
1647.28301
1647.39872
1647.57129
1648.17249
1648.63630
1648.77092
1648.88286
1649.02988
1649.21854
1649.44096
1649.58380
1649.89164
1650.00809
1650.38837
1650.79394
1651.13546
1651.19955
1651.42405
1652.02535
1652.20221
1652.34935
1652.71144
1653.03530
1653.15610
1653.51719
1653.63724
1654.13801
1654.48953
1654.56652
1654.75390
1655.01839
1655.14731
1655.29064
1655.68332
1655.91217
1656.03121
1656.13589
1656.27516
1656.56631
1656.78715
1656.86279
1657.04483
1657.14369
1657.67157
1657.90214
1658.48820
1658.66327
1658.89109
1659.04755
1659.36964
1659.81932
1660.03352
1660.15802
1660.61231
1660.77190
1661.09412
1661.29087
1661.42684
1661.56438
1661.94243
1662.05361
1662.21326
1662.30699
1662.50963
1662.90754
1662.97868
1663.16362
1663.29355
1663.43221
1663.86877
1664.20856
1664.44623
1664.50281
1664.76002
1665.50981
1665.65741
1665.81761
1666.22784
1666.50208
1666.84378
1667.03569
1667.29570
1667.36047
1668.04775
1668.42163
1668.58454
1669.06930
1669.33631
1669.58809
1669.69455
1669.75902
1669.85402
1670.67443
1671.09990
1671.29039
1671.64943
1671.88911
1672.00787
1672.10307
1672.40615
1672.69489
1673.20950
1673.59865
1673.69603
1673.94061
1674.25637
1674.55567
1674.65713
1674.90315
1675.29583
1675.41893
1675.57609
1675.78138
1676.17365
1676.33521
1676.74006
1676.80489
1676.98230
1677.20108
1677.33100
1677.93775
1678.04748
1678.11307
1678.71088
1679.09562
1679.16424
1679.34662
1679.47172
1679.81191
1679.93659
1680.10271
1680.34848
1680.55689
1680.84372
1681.16331
1681.28145
1681.34579
1681.44762
1681.97527
1682.30039
1682.79958
1682.96438
1683.37170
1683.58898
1683.88425
1683.98376
1684.16017
1684.40111
1684.67202
1685.27170
1685.36456
1685.42345
1685.58146
1686.11763
1686.20643
1686.45561
1686.58125
1686.98981
1687.12532
1687.29093
1687.40129
1687.58608
1688.01008
1688.14331
1688.28236
1688.53976
1688.61966
1688.72340
1688.81017
1688.86355
1689.44168
1689.59233
1689.89937
1690.28762
1690.48296
1690.61247
1690.69102
1691.09790
1691.24874
1692.49425
1692.67214
1692.75544
1692.99070
1693.14336
1693.36001
1693.45753
1693.63273
1693.66924
1693.94533
1694.14585
1694.41013
1694.52488
1694.59895
1694.68473
1694.79213
1694.89998
1695.01219
1695.27754
1695.67561
1695.96398
1696.40209
1696.77690
1697.06318
1697.18772
1697.39759
1697.47582
1697.72531
1697.96072
1698.72560
1698.99754
1699.07793
1699.16597
1699.40225
1699.49065
:
