# Supplementary material for: Emergent decision-making behaviour and rhythm generation in a computational model of the ventromedial nucleus of the hypothalamus
Source: PLoS Comput Biol. 2019 Jun 3;15(6):e1007092. doi: 10.1371/journal.pcbi.1007092 (PMC6564049; doi:10.1371/journal.pcbi.1007092)
Supplement: S1 Dataset — Text files of the spike time data used in the paper. (ZIP) [file pcbi.1007092.s014.zip › VMN spike time data/ran3.txt]

'ran3'
:
0.06429
0.19258
0.28746
0.35110
0.43935
0.54497
0.62943
0.65100
0.79995
0.93189
1.03307
1.10038
1.20571
1.41206
1.45649
1.71280
1.80559
1.83410
1.91319
1.92956
1.96660
1.98697
2.01579
2.36221
2.41232
2.44739
2.54827
2.60557
2.80194
2.83588
2.88251
2.91106
2.93922
2.96777
3.12618
3.20313
3.42407
3.65928
3.75829
3.80448
3.85174
3.96641
4.02562
4.13270
4.35277
4.40296
4.47049
4.49306
4.61118
4.72863
4.77752
4.85445
4.87859
4.98272
5.12575
5.14920
5.42091
5.44098
5.63220
5.67465
5.97572
6.01701
6.09503
6.23831
6.45842
6.58223
6.68347
6.75540
6.79931
6.89068
7.04154
7.06434
7.18252
7.24373
7.29659
7.34723
7.36850
7.41637
7.55801
7.60159
7.65377
7.90449
7.93700
8.00963
8.04189
8.05717
8.13554
8.24675
8.41965
8.53064
8.63034
8.67058
8.70516
8.89483
9.08619
9.19050
9.33840
9.53806
9.67721
9.77518
9.80224
9.84479
9.85685
9.97350
10.03455
10.05433
10.14320
10.26933
10.33416
10.47717
10.53475
10.56599
10.72336
10.86440
11.03944
11.14986
11.18451
11.45050
11.47629
11.54155
11.60254
11.65911
11.79980
11.91456
11.96687
11.99065
12.14800
12.30217
12.32813
12.35245
12.60457
12.63805
12.78511
12.89395
13.09836
13.13027
13.28970
13.32030
13.41857
13.46695
13.57953
13.60511
13.72401
13.78225
13.89749
14.01373
14.07574
14.18537
14.31327
14.35882
14.42331
14.54469
14.61835
14.71362
14.78962
14.85240
14.98690
15.11442
15.16918
15.27402
15.39195
15.42269
15.65460
15.69136
15.77339
15.92457
15.97234
16.02880
16.10339
16.19088
16.21462
16.26341
16.59065
16.65410
16.91092
16.95007
16.97365
17.03433
17.22952
17.30971
17.40329
17.46100
17.52664
17.69995
17.78306
17.82772
17.94226
18.00343
18.22188
18.31458
18.33975
18.38939
18.57902
18.64153
18.68986
18.75780
18.89060
18.91330
18.94184
18.99884
19.16432
19.39729
19.45793
19.49342
19.53949
19.55988
19.66322
19.70439
19.86189
20.14652
20.24327
20.26540
20.29775
20.40251
20.58738
20.70962
20.75545
20.79908
20.92679
20.98287
21.13764
21.27129
21.37831
21.43202
21.46833
21.59151
21.62711
21.66996
21.76030
21.77806
21.85399
22.05470
22.21041
22.24057
22.44799
22.72574
22.81631
22.88391
22.94856
22.98833
23.08811
23.30099
23.34458
23.43233
23.47670
23.63634
23.67866
23.74691
23.84332
23.91071
24.06560
24.16057
24.32293
24.42631
24.48682
24.78643
24.81278
24.84729
24.89585
24.93931
25.01108
25.14622
25.21298
25.34648
25.37570
25.49753
25.63921
25.66292
25.79116
25.81720
25.84609
25.92970
25.98532
26.06919
26.14029
26.24795
26.29561
26.32269
26.43958
26.53502
26.56739
26.69909
26.74778
26.96738
27.08018
27.13148
27.21188
27.28560
27.36580
27.51113
27.53489
27.64008
27.79079
27.83453
27.88121
27.97285
28.08164
28.12453
28.25149
28.34101
28.39198
28.44348
28.46915
28.49285
28.53820
28.55320
28.92695
29.04120
29.12704
29.30630
29.39328
29.54480
29.65220
29.79281
29.81184
29.86847
29.97039
29.99818
30.04609
30.28117
30.38201
30.47456
30.71383
30.76831
30.81657
30.85826
30.92911
30.96641
31.10802
31.13961
31.17058
31.36255
31.52619
31.74972
31.90965
32.05626
32.18004
32.20086
32.25692
32.33294
32.44037
32.48945
32.62447
32.68182
32.77768
32.84270
33.12405
33.18687
33.27248
33.29852
33.36119
33.43624
33.46342
33.57894
33.65294
33.78834
33.81762
33.85039
33.96109
34.02818
34.23067
34.37707
34.43420
34.57796
34.59581
34.65311
34.74819
34.88437
35.00385
35.03147
35.29914
35.34921
35.37984
35.44195
35.49673
35.72692
35.79750
35.85026
35.97261
36.08714
36.12391
36.17737
36.19730
36.24526
36.26810
36.51974
36.57653
36.76946
36.86709
36.96584
37.02629
37.29016
37.31895
37.43352
37.51263
37.53673
37.63458
37.77304
37.88397
37.97217
38.01409
38.04400
38.07597
38.11580
38.16336
38.21584
38.23696
38.30146
38.38359
38.49808
38.62379
38.66277
38.83464
38.94615
39.04113
39.12697
39.23706
39.29390
39.41111
39.45993
39.62118
39.67206
39.79215
39.86211
39.88286
40.02851
40.07645
40.09368
40.21575
40.50441
40.57249
40.76093
40.86848
40.89892
41.05841
41.11142
41.16922
41.19040
41.49345
41.55298
41.61736
41.74673
41.82774
41.95412
41.97239
42.03440
42.05943
42.07552
42.14584
42.28114
42.52208
42.63420
42.71694
42.74504
42.76543
42.93180
42.97103
43.00109
43.08203
43.13758
43.22854
43.26393
43.38600
43.40750
43.54763
43.69227
43.89037
44.09125
44.23052
44.34039
44.41577
44.45837
44.52035
44.63195
44.71723
44.88350
44.96514
45.06970
45.17117
45.18546
45.21031
45.26077
45.35915
45.48792
45.52991
45.64422
45.67325
45.76000
45.81218
46.00314
46.12279
46.16800
46.34560
46.42326
46.51061
46.61230
46.82488
46.87811
47.05064
47.09682
47.19662
47.23944
47.27673
47.43098
47.46094
47.55203
47.64983
47.76256
47.88537
48.09633
48.14259
48.27267
48.41219
48.57684
48.65426
48.70092
48.86801
48.91610
49.02932
49.26966
49.35051
49.48562
49.50826
49.55553
49.81155
49.86314
49.89550
50.05404
50.18346
50.37422
50.46691
50.49858
50.51111
50.59029
50.80135
50.95669
51.04211
51.07074
51.11664
51.14054
51.40864
51.57350
51.58831
51.62420
51.64937
51.73418
51.85648
52.00216
52.04149
52.13984
52.33844
52.42479
52.50721
52.54684
52.58543
52.62388
52.71204
53.06202
53.15529
53.27662
53.48828
53.58834
53.82471
53.86074
53.92124
53.96129
54.09551
54.15653
54.19307
54.46183
54.64772
54.69806
54.75376
54.94631
55.06613
55.09427
55.15115
55.22506
55.46909
55.52690
55.56669
55.59743
55.75369
55.89362
55.92547
55.98323
56.15052
56.31559
56.41647
56.43871
56.62603
56.71633
56.95095
57.02731
57.08081
57.15899
57.21748
57.35028
57.43682
57.48481
57.51334
57.55740
57.58863
57.65594
57.66848
57.77710
57.85739
58.04040
58.07474
58.16844
58.18437
58.23459
58.26384
58.31332
58.33601
58.46989
58.50009
58.54268
58.61825
58.64371
58.76338
58.89687
58.99876
59.09223
59.17208
59.26886
59.31456
59.60661
59.65155
59.76128
59.85776
59.93110
60.15925
60.33100
60.40034
60.50301
60.66933
60.67966
60.88868
60.93466
61.02246
61.07648
61.09336
61.15980
61.19947
61.43178
61.59648
61.73703
61.86222
61.97186
62.18293
62.22315
62.41883
62.45065
62.49018
62.66597
62.73735
62.84079
62.86554
62.91570
62.94030
62.97984
63.07290
63.15645
63.18570
63.25661
63.45865
63.57113
63.65217
63.76694
63.91303
63.94809
64.28691
64.33541
64.37431
64.40162
64.46555
64.53444
64.57000
64.70176
64.77784
64.88550
65.06752
65.27619
65.46037
65.52150
65.84077
65.86357
66.10387
66.22781
66.28590
66.32139
66.35700
66.48573
66.52178
66.67301
66.86019
67.02299
67.07478
67.15850
67.18266
67.25460
67.34554
67.36952
67.40502
67.43834
67.47217
67.52680
67.71387
67.74389
67.78374
67.97394
68.08167
68.11743
68.20585
68.33708
68.39458
68.43900
68.45877
68.48339
68.53152
68.55888
68.74170
68.82287
68.89589
69.10416
69.19785
69.38386
69.46659
69.48191
69.57012
69.59637
69.62661
69.79507
69.94634
70.02542
70.08351
70.34986
70.37797
70.43141
70.58717
70.68425
70.92942
71.01755
71.05303
71.08352
71.25415
71.33286
71.41986
71.49409
71.59643
71.72707
71.79661
71.92674
72.09980
72.14250
72.18215
72.36181
72.41019
72.47543
72.58108
72.60796
72.65156
72.75968
72.90226
73.01513
73.05633
73.24417
73.27716
73.36042
73.39493
73.46271
73.52992
73.69026
73.86444
73.98685
74.01254
74.20899
74.27552
74.40795
74.48107
74.53613
74.62765
74.67625
74.75089
74.88931
74.98103
75.03682
75.14517
75.20063
75.35070
75.38519
75.62387
75.67304
75.78461
75.89213
76.04706
76.19559
76.22230
76.25825
76.48779
76.67023
76.69228
76.73953
76.76492
76.81519
76.84537
76.95247
77.02860
77.08817
77.19916
77.31797
77.37286
77.59260
77.67747
77.82670
77.83958
78.01863
78.03899
78.09272
78.19352
78.25435
78.44604
78.65038
78.75034
78.88925
79.19383
79.23468
79.26599
79.33143
79.36328
79.41195
79.43847
79.49189
79.51254
79.56033
79.70634
79.74030
79.76669
79.83572
80.02396
80.18780
80.23987
80.38089
80.48291
80.59294
80.71274
80.86880
80.91356
80.99977
81.07784
81.16602
81.45602
81.54270
81.57543
81.61358
81.64637
81.68976
81.73222
82.06645
82.15954
82.29525
82.38298
82.39924
82.42864
82.47009
82.49514
82.53488
82.66418
82.77356
82.90013
82.92196
83.28584
83.43467
83.73185
83.85419
83.94118
83.99871
84.08179
84.14737
84.17360
84.36177
84.57998
84.83031
85.19422
85.24930
85.29175
85.41199
85.50609
85.65413
85.75679
85.99792
86.03503
86.10864
86.13873
86.17704
86.23973
86.27608
86.57211
86.59836
86.66643
86.94422
87.02116
87.16042
87.22175
87.26924
87.35570
87.63763
87.68821
87.76407
87.94238
88.09284
88.26057
88.28332
88.45505
88.64843
88.80815
88.90269
89.10524
89.29128
89.35383
89.46071
89.53924
89.57013
89.91523
90.01021
90.04483
90.11122
90.15807
90.17416
90.22332
90.34484
90.38813
90.62526
90.81453
91.08404
91.12241
91.30384
91.41499
91.51651
91.60217
91.93873
92.05274
92.13917
92.29276
92.31198
92.34578
92.51713
92.69689
92.88273
93.17011
93.20565
93.28252
93.35557
93.46579
93.50699
93.68998
93.72152
93.88916
94.06290
94.10884
94.13125
94.15168
94.32949
94.40953
94.53269
94.57780
94.67949
94.81412
94.90925
94.97987
95.08805
95.13310
95.16656
95.22115
95.46809
95.61262
95.66884
95.83058
95.85800
95.90164
96.03649
96.14232
96.23634
96.29595
96.31259
96.41628
96.59887
96.74872
96.77886
96.92189
97.01657
97.20344
97.27013
97.40356
97.54302
97.69274
97.89698
97.96640
98.00144
98.03526
98.08608
98.34972
98.41223
98.56153
98.64168
98.68056
98.77454
98.87260
99.09644
99.22929
99.25099
99.31066
99.52244
99.56480
99.69701
99.81516
99.87287
99.91599
100.08575
100.15454
100.25744
100.29438
100.38592
100.47687
100.51501
100.55265
100.60140
100.80289
100.83415
100.86114
101.10336
101.16572
101.18657
101.24765
101.26878
101.35700
101.56896
101.69801
101.78919
101.83196
101.95105
102.09117
102.17861
102.31519
102.35336
102.38903
102.50533
102.62300
102.79264
102.97306
103.04278
103.15365
103.20385
103.38400
103.57855
103.63517
103.75757
103.85533
104.04216
104.07600
104.11641
104.18299
104.20657
104.34035
104.48206
104.60153
104.72797
105.03948
105.19317
105.27319
105.55731
105.71239
105.79131
105.84268
105.86361
105.92243
105.98240
106.16107
106.27753
106.49660
106.52238
106.73607
106.78733
106.86493
106.93543
106.97142
107.07161
107.23016
107.34146
107.45312
107.66675
107.78279
107.91172
108.05074
108.31588
108.49101
108.67541
108.93816
108.96060
109.01764
109.14536
109.19397
109.25174
109.49951
109.53438
109.58711
109.61570
109.65745
109.70547
109.82332
109.91507
109.97090
110.01361
110.04223
110.10781
110.13666
110.17003
110.50558
110.57332
110.61610
110.71647
110.86795
111.18112
111.23162
111.42228
111.49196
111.50736
111.65599
111.77953
111.89425
111.98824
112.04768
112.11909
112.13487
112.26413
112.31729
112.35152
112.47946
112.63789
112.75771
112.80150
112.91863
112.96228
112.99555
113.13973
113.16875
113.30066
113.41537
113.67599
113.75367
113.92611
114.10584
114.28024
114.29092
114.31596
114.35459
114.39950
114.41863
114.69654
114.83010
115.02561
115.17160
115.27291
115.34741
115.46342
115.54076
115.60797
115.70738
115.75841
115.84348
115.97295
116.08505
116.14021
116.20749
116.36148
116.38550
116.40473
116.52575
116.59369
116.70103
116.75993
116.91680
116.99496
117.01770
117.14473
117.35455
117.40573
117.44849
117.51287
117.58016
117.79227
117.89905
117.95347
118.03594
118.31231
118.41478
118.44773
118.65493
118.75514
118.90647
118.93730
119.07704
119.17967
119.21852
119.24699
119.28232
119.37110
119.46928
119.67453
119.69984
119.80883
119.92538
120.00479
120.06838
120.12138
120.14283
120.22575
120.47395
120.67274
120.73176
120.77975
120.98490
121.03671
121.06909
121.23706
121.35026
121.45604
121.50195
121.54848
121.84624
121.87422
121.99526
122.08988
122.14016
122.21603
122.33346
122.36034
122.40406
122.51243
122.53629
122.60885
122.74508
122.82817
122.91645
122.95010
122.98373
123.09699
123.20383
123.24491
123.29368
123.39427
123.41981
123.49331
123.53146
123.60678
123.70577
123.79944
123.92767
124.12346
124.18742
124.21543
124.33115
124.47688
124.56474
124.61370
124.79574
124.85455
124.96868
125.15138
125.17885
125.24089
125.29692
125.45163
125.56431
125.61669
125.70534
125.76871
125.84470
125.91263
125.95992
126.08135
126.13666
126.25456
126.50941
126.55286
126.65184
126.75782
126.86957
127.15409
127.23822
127.32208
127.36961
127.44233
127.54350
127.65751
127.80708
127.86033
128.04766
128.14979
128.28427
128.31877
128.41568
128.56414
128.67566
128.73668
128.75916
128.85048
129.01299
129.06074
129.18768
129.34515
129.44003
129.46595
129.51743
129.64184
129.75254
129.80176
129.91167
130.08556
130.17385
130.30352
130.44715
130.55612
130.66699
130.73399
130.80762
131.02670
131.14623
131.21357
131.25816
131.37901
131.55221
131.67928
131.77931
131.86776
132.04064
132.08783
132.12813
132.16056
132.24460
132.27509
132.34954
132.37429
132.41286
132.43512
132.49306
132.57612
132.80152
133.04904
133.17935
133.30908
133.52805
133.59703
133.66162
133.75350
133.98335
134.05394
134.16912
134.23150
134.26084
134.40805
134.45554
134.67766
134.76981
134.86687
134.93523
135.06009
135.07834
135.12717
135.19721
135.51455
135.74888
135.85784
135.95049
136.08189
136.18621
136.34220
136.40957
136.48907
136.54664
136.56570
136.69175
136.74606
136.79132
136.83347
136.98234
137.06843
137.17863
137.43228
137.56051
137.64480
137.87171
138.02597
138.18223
138.26490
138.63968
138.66436
138.67491
138.76445
138.88327
139.11824
139.26590
139.34757
139.37378
139.55780
139.68275
139.79813
139.83235
139.86383
139.88923
139.93852
139.96582
140.01483
140.04877
140.30089
140.44583
140.52324
140.65299
140.79334
140.85953
140.98085
141.05990
141.08567
141.14228
141.18540
141.27500
141.41310
141.80962
141.83742
141.92061
142.26838
142.31265
142.56626
142.71859
142.90532
142.98948
143.03671
143.12440
143.21885
143.34534
143.52483
143.54736
143.60660
143.85329
143.93670
144.04689
144.09699
144.13493
144.16773
144.23119
144.26862
144.38013
144.46747
144.57596
144.65523
144.83921
144.89168
145.15537
145.24637
145.35510
145.49427
145.61585
145.71551
145.81780
145.84799
145.90325
145.95512
146.23368
146.35615
146.41450
146.50041
146.55273
146.85605
146.88516
146.98230
147.18626
147.25877
147.36676
147.42489
147.49790
147.55727
147.62263
147.78938
147.88519
147.99885
148.06482
148.14746
148.32081
148.34669
148.38121
148.59375
148.62954
148.79914
148.84422
148.97618
149.01802
149.27112
149.33714
149.38766
149.47870
149.61600
149.70479
149.98857
150.08567
150.20442
150.25625
150.35260
150.42759
150.46253
150.48712
150.51510
150.54239
150.70829
151.03598
151.06430
151.14573
151.18333
151.32083
151.41059
151.45603
151.86543
151.88856
151.98233
152.14133
152.25682
152.35451
152.39136
152.48273
152.51845
152.65926
152.80745
152.95258
153.03060
153.21007
153.30345
153.36759
153.43522
153.46419
153.76814
153.93972
153.98298
154.06468
154.11930
154.15274
154.19958
154.44940
154.56186
154.60449
154.65840
154.73858
154.79146
154.95077
155.10846
155.20563
155.22581
155.23835
155.31354
155.35845
155.37784
155.41941
155.53510
155.64739
155.81688
155.86269
156.00665
156.41316
156.52132
156.62470
156.66332
156.72742
156.81237
156.84620
156.95586
157.06592
157.20103
157.27917
157.34377
157.38042
157.41727
157.46087
157.51575
157.54891
157.78322
157.81497
157.88003
158.11689
158.17114
158.21454
158.25069
158.29865
158.40164
158.67537
158.82639
158.85286
158.92587
159.11653
159.21509
159.29130
159.45194
159.53800
159.56394
159.66712
159.68785
159.71672
159.79361
159.82157
159.87724
160.09657
160.17617
160.20457
160.32116
160.43315
160.61434
160.67252
160.81505
160.94737
161.02435
161.07112
161.14559
161.38856
161.47474
161.51364
161.65068
161.79324
161.98012
162.08782
162.40413
162.46614
162.54136
162.59994
162.72188
162.89519
162.94215
162.97788
163.06969
163.09912
163.25342
163.30906
163.32953
163.46928
163.61531
163.75367
163.80494
163.82879
163.92726
164.09828
164.17966
164.24244
164.26798
164.29587
164.40469
164.54499
164.60666
164.78058
164.95049
165.03673
165.07130
165.15483
165.18210
165.38030
165.41010
165.48995
165.57219
165.65931
165.81645
165.89573
165.93423
165.97025
166.12754
166.14967
166.30881
166.39395
166.44513
166.68602
166.76962
166.79234
167.04448
167.25136
167.35056
167.52063
167.60406
167.73026
167.76189
167.87766
167.92839
168.02119
168.12005
168.30282
168.35008
168.41188
168.49243
168.62421
168.65520
168.70860
168.75342
168.85481
168.92814
169.08558
169.13463
169.28969
169.32159
169.47337
169.51818
169.70441
169.80886
169.85553
169.92267
170.02567
170.22688
170.36741
170.50248
170.59348
170.72873
170.75818
170.94375
171.08243
171.13830
171.16576
171.19256
171.21465
171.29108
171.34970
171.39633
171.61350
171.74671
171.79199
171.87965
172.11217
172.19164
172.37573
172.46650
172.67821
172.73212
172.91581
173.02552
173.09801
173.31075
173.35447
173.41368
173.50216
173.65587
173.70454
173.73126
173.77824
173.82382
173.92283
173.95363
173.99295
174.01512
174.06139
174.18188
174.33216
174.38819
174.49589
174.66644
174.76845
174.83967
174.86795
174.98524
175.01451
175.04939
175.28487
175.32483
175.44345
175.50448
175.52912
175.66300
175.71349
175.87411
175.90794
175.94126
176.03434
176.12322
176.20682
176.35714
176.49082
176.60198
176.73026
176.80728
176.92495
177.00753
177.02608
177.14031
177.16177
177.25526
177.37992
177.60584
177.72574
177.77027
177.92398
178.09222
178.17967
178.21121
178.38668
178.50076
178.58601
178.77650
178.80776
178.85759
178.96631
178.99984
179.03491
179.07279
179.12981
179.22680
179.39782
179.49495
179.64378
179.65684
179.67819
179.73195
179.79842
179.81232
179.87356
179.98075
180.02550
180.08301
180.10573
180.22162
180.58369
180.84386
181.06178
181.20979
181.32444
181.35432
181.40834
181.51830
181.67257
181.70134
181.84442
181.88880
181.99691
182.10043
182.23968
182.30166
182.42064
182.48606
182.50252
182.53485
182.65800
183.05394
183.12704
183.15671
183.29365
183.59357
183.63179
183.83353
183.88663
184.22078
184.39968
184.53857
184.72112
184.84622
184.88531
185.04987
185.07847
185.24065
185.47495
185.54236
185.56390
185.61780
185.74522
185.80934
185.84963
185.88050
185.93312
186.08731
186.33525
186.42508
186.46775
186.50322
186.55591
186.63334
186.65272
186.90430
186.94337
187.07249
187.13643
187.17456
187.30946
187.37563
187.53667
187.59330
187.71843
187.77817
187.80670
187.99908
188.13622
188.15535
188.17736
188.20576
188.24797
188.30154
188.32729
188.44670
188.57814
188.71368
188.76897
188.96983
189.11434
189.35878
189.43519
189.53088
189.59561
189.66733
189.71889
189.74079
189.83622
190.05250
190.10297
190.17583
190.20505
190.25383
190.36990
190.40465
190.58782
190.68999
190.75315
190.95738
191.11673
191.20362
191.24621
191.45174
191.56039
191.79182
191.82967
191.90920
192.01411
192.16152
192.21369
192.23705
192.43392
192.47637
192.53863
192.58375
192.73539
192.88936
193.13405
193.29308
193.32604
193.39428
193.55793
193.69231
193.95613
194.14428
194.31167
194.38758
194.52546
194.69414
194.82186
195.01838
195.07000
195.10778
195.13313
195.27297
195.41672
195.48656
195.51106
195.62981
195.72500
195.84619
195.96710
195.99150
196.10767
196.35587
196.48903
196.53459
196.62124
196.72474
196.79117
196.82051
196.86162
196.89366
196.98840
197.05613
197.14128
197.33430
197.59930
197.75886
197.82151
197.99311
198.13363
198.19424
198.24584
198.48332
198.64087
198.73818
198.79458
199.02546
199.09684
199.16204
199.32295
199.42940
199.50257
199.54305
199.59357
199.71240
199.79294
199.83401
199.85077
199.88367
200.00483
200.31149
200.35890
200.40951
200.48663
200.59644
200.69524
200.88742
201.03323
201.10131
201.19227
201.29928
201.46885
201.51892
201.55131
201.72543
201.77997
201.84858
201.87424
201.89948
201.96686
202.03419
202.07259
202.10346
202.12201
202.24260
202.46534
202.58646
202.61285
202.64345
202.69954
203.01104
203.17167
203.34185
203.38216
203.43418
203.59138
203.63503
203.71371
203.77279
204.00362
204.18163
204.20109
204.27039
204.38525
204.50966
204.60938
204.63081
204.67869
204.86225
204.99607
205.04117
205.10500
205.18328
205.28241
205.32937
205.46706
205.53205
205.65311
205.84708
206.08223
206.19570
206.34613
206.43371
206.47777
206.65801
206.69382
206.75223
206.84710
206.90176
206.97926
207.29796
207.37042
207.39238
207.53399
207.62874
207.64851
207.92008
208.08848
208.13714
208.19299
208.29979
208.34622
208.54376
208.71128
208.94905
209.02457
209.04465
209.21029
209.30849
209.39438
209.42888
209.59349
209.76101
209.83292
209.94042
210.07617
210.12311
210.13751
210.23226
210.30205
210.50799
210.59346
210.66994
210.86840
210.96565
210.98782
211.14745
211.27896
211.41910
211.44550
211.48426
211.70768
211.82199
211.99662
212.05286
212.09092
212.10869
212.16184
212.25166
212.30978
212.48372
212.50769
212.54999
212.59707
212.71743
212.75590
212.89365
212.93759
213.03760
213.13980
213.20018
213.42363
213.74846
213.78411
213.82421
213.99877
214.17478
214.29938
214.31938
214.35860
214.51082
214.55873
214.58357
214.83456
215.03908
215.14628
215.29981
215.44587
215.55162
215.58766
215.70584
215.80422
215.88739
215.98569
216.11821
216.22548
216.36790
216.47933
216.58128
216.61383
216.63879
216.75482
216.85594
216.88911
217.01733
217.05739
217.20681
217.22550
217.29239
217.35857
217.50885
217.65484
217.89424
217.99500
218.08330
218.24107
218.38341
218.40952
218.44932
218.75468
218.86088
219.02319
219.23513
219.34784
219.38230
219.45709
219.49138
219.51869
219.60534
219.69537
219.91792
219.97209
220.00847
220.13423
220.31698
220.37798
220.46516
220.54639
220.62603
220.73213
220.83683
221.06897
221.11846
221.30113
221.32642
221.35058
221.54210
221.66581
221.69619
221.82941
221.89649
221.93843
221.99040
222.03338
222.25682
222.32881
222.34920
222.37429
222.66056
222.86482
223.07602
223.15479
223.39629
223.45376
223.51684
223.58124
223.71195
223.86350
223.99539
224.11830
224.15740
224.30421
224.33956
224.41791
224.47155
224.60102
224.65709
224.69586
224.73077
224.87728
224.92301
225.01799
225.10655
225.15195
225.22136
225.27036
225.43140
225.46124
225.49518
225.71602
225.80454
225.92850
226.01983
226.16470
226.30377
226.49952
226.68534
226.78205
226.82691
226.85601
226.93496
226.98068
227.02010
227.06973
227.35246
227.38385
227.41433
227.64071
227.69534
227.94574
228.05202
228.08287
228.14662
228.22029
228.31498
228.41514
228.44423
228.52446
228.56116
228.72187
228.80716
228.99786
229.09550
229.21918
229.28084
229.39097
229.42160
229.47893
229.60800
229.69400
229.75888
229.86506
229.93477
229.96478
230.07969
230.14283
230.23530
230.26654
230.55256
230.77811
230.86167
230.90726
230.93895
231.14085
231.24666
231.28258
231.38719
231.51210
231.57238
231.62463
231.73523
231.75284
231.77416
231.83784
231.86494
232.08199
232.18125
232.20066
232.33139
232.44738
232.56246
232.59322
232.62708
232.81460
232.86983
232.94312
233.09797
233.17912
233.24737
233.33128
233.58856
233.61897
233.64958
233.81128
233.89246
233.95487
234.07756
234.17495
234.19535
234.38016
234.51561
234.66201
234.73587
234.92965
235.01497
235.05701
235.14687
235.18930
235.40075
235.42287
235.55126
235.73275
235.82368
235.90279
235.96642
236.02004
236.11786
236.21248
236.32517
236.59047
236.67258
236.89232
236.92994
237.00511
237.14111
237.25558
237.34479
237.40880
237.52018
237.58156
237.62796
237.73602
237.80277
237.96153
237.99110
238.06708
238.12725
238.15886
238.26126
238.33969
238.46639
238.49395
238.64496
238.77568
239.01249
239.12655
239.15171
239.38112
239.57515
239.80032
239.86279
239.93739
239.96773
240.01075
240.03479
240.10596
240.21396
240.30387
240.37864
240.40409
240.43112
240.48884
240.50948
240.54046
240.62515
240.88465
241.20890
241.30846
241.42214
241.46837
241.52836
241.55213
241.64538
241.69218
241.73854
241.83707
241.92792
241.98458
242.03322
242.23500
242.34458
242.36653
242.59615
242.88037
242.92542
243.06019
243.12304
243.31045
243.34691
243.45592
243.48716
243.64166
243.70159
243.77380
243.86973
243.90141
243.94435
244.01120
244.08954
244.22125
244.37832
244.42830
244.45968
244.48937
244.56172
244.70441
244.88254
244.94814
245.13775
245.19497
245.31958
245.37672
245.58156
245.60803
245.66746
245.68992
245.72895
245.82779
245.89179
246.00394
246.14848
246.20189
246.33640
246.39323
246.62645
246.70778
246.73988
246.80535
246.86546
246.88473
247.05155
247.09832
247.19471
247.29050
247.47845
247.49641
247.55068
247.65663
247.68562
247.71086
247.82255
247.92186
247.98422
248.10538
248.28066
248.36165
248.48315
248.52344
248.57468
248.77850
248.89752
248.97099
249.10633
249.27459
249.33584
249.36379
249.54487
249.58368
249.66295
249.76437
249.86015
249.92489
249.96202
250.03437
250.08805
250.15717
250.29074
250.48478
250.55564
250.68609
250.80275
250.82301
250.87605
250.92753
251.15281
251.39450
251.49860
251.54975
251.67023
251.76656
251.88035
251.98657
252.04531
252.14143
252.30990
252.36293
252.38614
252.40828
252.43156
252.45639
252.54477
252.76201
252.78431
252.81175
252.93418
253.09892
253.25329
253.29786
253.32377
253.53288
253.55075
253.70628
253.75862
254.01273
254.07623
254.25770
254.38313
254.44936
254.47825
254.54966
254.58032
254.61764
254.76895
254.83078
254.86636
255.24789
255.34596
255.49095
255.61620
255.65001
255.80772
255.98304
256.08574
256.11803
256.16750
256.26755
256.33549
256.36528
256.40545
256.73615
256.86427
256.92964
257.01603
257.19874
257.28422
257.32397
257.33792
257.47261
257.65677
257.68105
257.82449
258.01455
258.13389
258.19893
258.31474
258.49662
258.58540
258.66641
258.74252
258.79225
258.81024
258.82542
258.85922
258.89261
258.95233
259.04957
259.10109
259.30506
259.55587
259.63457
259.66750
259.77146
259.86874
260.00837
260.04219
260.30254
260.39800
260.48671
260.58242
260.67994
260.74639
260.89973
260.91797
261.15458
261.18162
261.32969
261.46838
261.52866
261.64878
261.96375
262.06327
262.10908
262.16517
262.18198
262.23528
262.25898
262.29619
262.32871
262.45406
262.48927
262.74259
262.86855
262.95684
263.17211
263.22581
263.23610
263.48685
263.59060
263.62940
263.84305
263.91897
264.21291
264.28044
264.31754
264.40573
264.61839
264.70444
264.76462
264.80757
264.82461
265.06556
265.16700
265.36338
265.39371
265.45003
265.57525
265.65016
265.68259
265.72144
265.82713
265.91056
266.14292
266.27148
266.30448
266.49271
266.55331
266.69414
266.74017
266.86336
267.05354
267.13927
267.23212
267.38810
267.42215
267.61485
267.67162
267.91968
267.94139
268.03200
268.06060
268.15507
268.18460
268.25803
268.40617
268.46078
268.56510
268.58990
268.62954
268.65300
268.68648
268.75396
268.90964
269.09022
269.15001
269.30588
269.41754
269.46894
269.58034
269.64566
269.70338
269.79819
269.83457
269.98450
270.19620
270.22689
270.28182
270.37619
270.40499
270.47217
270.61010
270.75317
270.78891
270.88779
271.06285
271.14259
271.17970
271.21066
271.25361
271.34783
271.38833
271.41406
271.44576
271.50452
271.72839
271.87977
271.99174
272.05710
272.23050
272.26402
272.28203
272.37238
272.39891
272.47450
272.73863
272.87825
272.99533
273.18246
273.26093
273.42110
273.56616
273.58031
273.68493
273.81613
273.86601
273.95602
273.98728
274.00165
274.16708
274.21564
274.29915
274.49036
274.58556
274.63901
274.77924
275.06120
275.14762
275.31613
275.35477
275.56546
275.60411
275.70498
275.83372
275.89157
275.92456
275.99249
276.03509
276.08224
276.11282
276.20650
276.47818
276.65392
276.77662
276.90417
276.91963
277.07485
277.14678
277.19349
277.31226
277.34389
277.46517
277.48278
277.50860
277.56978
277.60576
277.74507
277.86655
277.92144
277.98068
278.00811
278.14366
278.24306
278.30683
278.42263
278.51811
278.60357
278.70265
278.74842
278.79624
278.88599
279.05940
279.18752
279.33183
279.48813
279.59756
279.67799
279.70373
279.78771
279.83616
279.88352
279.90800
279.94046
279.96216
280.04845
280.12227
280.31590
280.39820
280.47093
280.58548
280.71722
280.74755
280.88379
281.11710
281.31052
281.50078
281.57080
281.59371
281.79014
281.90811
281.97817
282.05672
282.20149
282.26567
282.31680
282.35277
282.50808
282.57004
282.60418
282.67903
282.76684
282.95077
282.97087
283.11922
283.24979
283.47824
283.60282
283.64308
283.72834
283.91402
283.96106
284.06924
284.09871
284.17503
284.21262
284.25600
284.47794
284.53882
284.65062
284.74385
284.83334
284.93408
285.02555
285.12171
285.16712
285.37310
285.48169
285.57487
285.60316
285.68156
285.78657
285.82670
285.84614
285.86474
285.94795
285.97368
286.00079
286.02083
286.39861
286.48631
286.54830
286.74187
286.84473
286.88477
286.95250
287.02364
287.26582
287.36442
287.40406
287.49150
287.59871
287.72906
287.76284
288.07696
288.10913
288.15326
288.21108
288.25183
288.46981
288.57692
288.74047
288.75678
288.81531
288.92725
288.94307
288.96831
289.03064
289.06725
289.11373
289.33721
289.41411
289.51256
289.55568
289.58576
289.65145
289.90678
290.13350
290.41130
290.46259
290.60524
290.68073
290.77402
290.79116
290.92889
291.04299
291.24697
291.44352
291.48012
291.80457
291.85380
291.97482
292.08403
292.11341
292.13498
292.16906
292.33155
292.48518
292.50796
292.60531
292.67681
292.73313
292.78266
293.05084
293.22719
293.41471
293.43710
293.56773
293.63278
293.69255
293.88146
293.91291
294.03815
294.08702
294.19994
294.24792
294.42558
294.64244
294.66484
294.69411
294.79101
294.88896
295.00655
295.06760
295.10692
295.16642
295.23187
295.26402
295.75355
295.78198
295.87613
295.93055
296.00745
296.08247
296.11279
296.24571
296.30211
296.44284
296.64765
296.67138
296.71943
296.76809
296.92276
297.00256
297.12816
297.20398
297.23612
297.32483
297.42472
297.60909
297.64119
297.69895
297.72672
297.89521
298.00297
298.18919
298.25121
298.36277
298.44426
298.50067
298.60297
298.74757
298.80050
298.88220
299.08557
299.13225
299.29514
299.40327
299.44063
299.58929
299.67773
299.70444
299.90008
299.99782
300.05445
300.08261
300.22055
300.24961
300.27583
300.33538
300.34852
300.39918
300.42085
300.57126
300.64979
300.75597
300.81966
300.88838
300.96363
301.07141
301.15109
301.29530
301.53789
301.60272
301.62642
301.83614
301.86966
301.90133
302.15095
302.23326
302.47718
302.53786
302.74260
302.86951
302.95482
303.03150
303.09623
303.19433
303.25996
303.31461
303.33190
303.64985
303.79594
303.85469
303.90034
303.96905
304.04818
304.16247
304.22068
304.30044
304.32161
304.37407
304.50805
304.74280
304.77430
304.83353
304.93120
304.98075
305.15856
305.20095
305.29983
305.47666
305.65217
305.86028
305.90623
305.95872
306.00362
306.04134
306.10719
306.12706
306.25623
306.28756
306.31948
306.39915
306.67758
306.73382
306.77042
306.80383
306.88302
306.92884
307.29141
307.39012
307.51478
307.60534
307.67636
307.89528
307.99574
308.19059
308.31653
308.43338
308.46769
308.51324
308.67652
308.79249
308.87363
308.91037
308.94854
309.00409
309.06574
309.20447
309.23816
309.40230
309.45413
309.61146
309.62983
309.66059
309.69152
309.73329
310.04836
310.08805
310.16556
310.22281
310.29965
310.35750
310.45318
310.56254
310.74327
310.78826
310.91470
310.95959
311.09877
311.16009
311.24412
311.26608
311.38439
311.41887
311.43410
311.47734
311.52964
311.68003
311.82774
311.90551
311.97484
312.07700
312.13407
312.20571
312.38117
312.45935
312.49808
312.58711
312.74085
312.79994
312.81835
312.85273
312.89613
312.92303
313.10214
313.13493
313.22177
313.26395
313.31916
313.45826
313.48963
313.59678
313.85344
313.90708
313.93354
314.00917
314.11488
314.16591
314.21997
314.24872
314.31221
314.33938
314.35832
314.67957
314.69941
314.76782
315.05523
315.17552
315.19479
315.22967
315.37735
315.39858
315.53519
315.70122
315.86632
315.89159
316.05611
316.11260
316.13406
316.17822
316.23439
316.26539
316.35212
316.42773
316.51822
316.60323
316.81512
316.98700
317.00173
317.04471
317.13941
317.21792
317.24373
317.40498
317.45417
317.68536
317.70563
317.78051
317.82108
317.88128
318.00508
318.03245
318.09078
318.12784
318.25591
318.37151
318.60045
318.70359
318.77614
318.85103
318.98204
319.07517
319.12107
319.28603
319.31251
319.44647
319.49770
319.53138
319.56802
319.59885
319.63319
319.67188
319.83473
319.89518
319.94538
320.04008
320.17489
320.30007
320.39628
320.61931
320.70391
320.74226
320.77413
320.88148
320.98376
321.00562
321.05363
321.14928
321.19898
321.23281
321.47653
321.64189
321.66238
321.89596
321.99180
322.12023
322.19402
322.23186
322.32443
322.35388
322.38140
322.45107
322.61776
322.64031
322.69825
322.73959
322.92264
322.95897
323.06491
323.10993
323.20906
323.25368
323.44026
323.47839
323.53301
323.60401
323.78285
324.09012
324.12547
324.17098
324.22689
324.30142
324.49831
324.53759
324.59860
324.68386
324.77782
324.79205
324.81488
324.83068
324.85998
324.92533
324.95697
325.30081
325.37332
325.42407
325.49999
325.54583
325.59153
325.61618
325.63651
325.81466
325.87110
325.97171
326.07506
326.34591
326.45449
326.49293
326.66558
327.12591
327.17998
327.26719
327.29154
327.67067
327.73996
327.76847
327.82149
327.84397
327.90209
327.93458
328.20613
328.31705
328.38794
328.48518
328.56409
328.58791
328.69108
328.72210
328.87093
328.91609
329.04310
329.13374
329.27509
329.30952
329.48369
329.51666
329.61278
329.64950
329.69396
329.90759
329.98406
330.02134
330.14342
330.17572
330.22606
330.41203
330.44429
330.47829
330.55072
330.74393
330.78858
330.81674
331.02541
331.24911
331.39957
331.43671
331.56379
331.68815
331.71057
331.84002
331.89856
331.93503
332.05864
332.14164
332.18147
332.20188
332.28269
332.31104
332.34075
332.60281
332.64045
332.78001
332.85221
332.91811
332.94638
333.16048
333.22834
333.38544
333.49007
333.67063
333.79242
333.82746
333.91999
333.95586
334.05752
334.18035
334.22740
334.41738
334.47982
334.49721
334.52087
334.60965
334.70624
334.73614
334.90851
334.92911
334.96409
334.99904
335.03248
335.24572
335.25810
335.52142
335.60677
335.65279
335.74663
335.88277
335.94139
335.99784
336.06800
336.11714
336.15269
336.31748
336.46483
336.48210
336.50328
336.60515
336.64488
336.65775
336.68528
336.82410
336.87681
336.96881
337.00000
337.01408
337.08638
337.15948
337.27100
337.30915
337.41079
337.77596
337.87063
337.95562
338.14120
338.35213
338.38114
338.44250
338.70585
338.79584
338.96877
339.11276
339.15817
339.21199
339.37786
339.53247
339.64883
339.77462
339.92854
340.04882
340.09213
340.17441
340.20767
340.24192
340.27630
340.32014
340.48443
340.53823
340.64046
340.80889
340.91905
340.94592
340.99936
341.08146
341.09782
341.22178
341.31829
341.35843
341.61199
341.74603
341.79336
342.02405
342.10585
342.22839
342.29837
342.38131
342.49387
342.61174
342.81780
342.89941
342.91888
342.95482
343.09334
343.29371
343.36750
343.42337
343.50750
343.62604
343.70054
343.92173
343.99416
344.02283
344.07585
344.19210
344.20923
344.25660
344.27893
344.30649
344.52914
344.78158
344.96537
345.15057
345.19106
345.23100
345.32365
345.49726
345.57826
345.71863
345.78889
345.82414
345.97785
346.11684
346.25433
346.28360
346.34764
346.57331
346.63562
346.73701
346.76872
346.80168
346.87456
346.93791
347.08481
347.12395
347.31094
347.34281
347.39081
347.40651
347.56188
347.72526
347.77990
347.94684
348.01379
348.08594
348.38299
348.43232
348.50183
348.76663
348.79977
348.89664
348.96578
349.01296
349.14466
349.21261
349.34792
349.44489
349.51338
349.61078
349.65860
349.79595
349.94735
350.07324
350.09559
350.13656
350.21965
350.29803
350.36039
350.40155
350.42510
350.58037
350.62076
350.64366
350.75118
350.97209
351.07426
351.17030
351.26961
351.50612
351.55740
351.73643
351.96697
351.98899
352.06264
352.18799
352.27456
352.30169
352.41018
352.51936
352.53925
352.68364
352.94030
352.95714
352.98572
353.03732
353.18440
353.37156
353.50211
353.60564
353.67388
353.71712
353.80541
353.90912
353.97467
354.09850
354.23217
354.27668
354.29811
354.33084
354.48874
354.51592
354.53401
354.87488
354.93101
355.02547
355.07717
355.21330
355.24208
355.40049
355.63576
355.70739
355.78814
356.07934
356.12060
356.28891
356.41935
356.47093
356.51264
356.69743
356.75110
356.82053
356.84665
357.11830
357.30136
357.37179
357.45808
357.68627
357.73433
357.81520
357.86377
357.96578
358.10430
358.12454
358.20960
358.26122
358.40487
358.63774
358.70783
358.72835
358.79161
358.81641
358.99962
359.03294
359.05676
359.23045
359.32495
359.42633
359.60463
359.72010
359.77736
359.80125
359.84233
359.96061
360.00265
360.02375
360.04468
360.06746
360.23338
360.33260
360.41250
360.55987
360.60367
360.70534
360.91023
360.93732
361.11179
361.21647
361.24947
361.31456
361.39720
361.56960
361.68034
361.72336
361.89819
361.95319
362.15811
362.29546
362.81390
362.86294
362.88516
362.94205
363.06479
363.08212
363.16829
363.31335
363.45340
363.50436
363.55312
363.62245
363.70180
363.72567
363.74781
363.88157
363.96821
363.99317
364.06367
364.09508
364.11717
364.17658
364.41579
364.52529
364.57357
364.79731
364.81537
364.96759
365.09640
365.13546
365.18626
365.26537
365.31907
365.49704
365.56845
365.71554
365.85520
365.97586
366.07596
366.14557
366.18171
366.33100
366.36129
366.38549
366.45063
366.52075
366.54987
366.58430
366.80764
366.84641
366.89098
367.02090
367.06138
367.22149
367.32027
367.51769
367.68150
367.71974
367.73831
367.95908
368.01339
368.14692
368.29111
368.39824
368.43343
368.56289
368.64312
368.70327
368.72851
368.87340
368.92205
368.94826
369.00612
369.18459
369.23666
369.31458
369.51688
369.57956
369.72186
369.78243
369.82322
369.85392
369.91565
369.93964
369.97144
370.04036
370.28043
370.34224
370.41130
370.45051
370.55451
370.68333
370.73101
370.80344
370.85749
371.06915
371.11616
371.20179
371.27857
371.32304
371.40329
371.45594
371.49230
371.64907
371.75878
371.83342
371.94280
372.18523
372.20035
372.27271
372.42939
372.50018
372.64209
372.86953
372.96487
373.04930
373.11503
373.15698
373.23087
373.38676
373.52381
373.59796
373.78726
373.83330
373.85484
373.88933
373.94225
374.08479
374.12759
374.22106
374.43571
374.50707
374.56355
374.65126
374.68022
374.78675
375.02127
375.12023
375.31963
375.42773
375.48929
375.54811
375.59524
375.66902
375.84414
375.91619
375.97137
376.11966
376.17473
376.20473
376.31024
376.48122
376.58474
376.65802
376.68708
376.72293
376.94840
376.97918
377.01049
377.05644
377.13163
377.14838
377.24882
377.34933
377.41994
377.52296
377.55348
377.61863
377.65347
377.72331
377.94608
377.97175
378.03021
378.17902
378.21127
378.39442
378.44943
378.49360
378.54214
378.83638
378.92205
379.06118
379.21627
379.26749
379.32169
379.37693
379.41570
379.47129
379.64336
379.69552
379.78924
379.83083
379.92605
380.01727
380.07515
380.12060
380.23679
380.51301
380.59174
380.65949
380.68031
380.88277
380.97379
381.00466
381.03332
381.33949
381.37009
381.39926
381.47518
381.52318
381.55826
381.63502
381.72893
381.91996
382.09162
382.12345
382.17476
382.26986
382.43569
382.47100
382.66167
382.72253
382.91414
382.94853
383.04883
383.07447
383.10194
383.19219
383.24032
383.38921
383.46151
383.60732
383.64520
383.72234
383.79974
383.89755
383.93255
384.35011
384.37252
384.48624
384.56790
384.66048
384.69780
384.72602
384.79752
384.83847
384.85936
385.04134
385.12347
385.24092
385.36315
385.46375
385.52425
385.69141
385.74732
385.79356
385.93652
386.03296
386.06977
386.09535
386.21073
386.22625
386.28974
386.35223
386.40429
386.53318
386.71352
386.74911
386.77277
386.86425
386.99201
387.06750
387.12053
387.15749
387.29680
387.37670
387.43680
387.69065
387.73510
387.77347
387.86375
388.02221
388.18968
388.25053
388.26192
388.28755
388.40197
388.45338
388.48383
388.56286
388.62501
388.65363
388.81319
388.88515
388.95254
389.05782
389.12397
389.28983
389.37534
389.56478
389.71633
389.77424
389.83066
389.87480
389.99792
390.12643
390.18783
390.31594
390.34912
390.69454
390.78309
390.81081
390.82873
390.86833
390.89526
391.05265
391.22632
391.27299
391.37744
391.44006
391.57951
391.60717
391.80906
392.07113
392.24426
392.30853
392.35374
392.55499
392.57125
392.66204
392.69598
392.79671
392.95038
393.13624
393.16891
393.21801
393.26258
393.39476
393.44114
393.61592
393.70748
393.72538
393.80694
393.90050
394.07069
394.10347
394.22410
394.46459
394.53615
394.66825
394.72528
394.80331
394.90436
394.95484
395.30502
395.35517
395.42944
395.46000
395.57606
395.63520
395.76551
395.85018
395.95006
396.07223
396.11357
396.32937
396.43796
396.51498
396.54030
396.55977
396.58136
396.77050
396.82276
396.96131
397.08806
397.14687
397.19709
397.25128
397.55752
397.59061
397.77177
397.98534
398.02810
398.09327
398.11536
398.20252
398.32769
398.51847
398.63856
398.78891
398.81804
398.87724
398.94611
399.05520
399.08094
399.28050
399.30175
399.36258
399.66365
399.80890
399.85313
399.89216
399.98612
400.01992
400.11191
400.22156
400.31650
400.51657
400.53747
400.56438
400.73525
400.79683
400.87336
400.95230
401.06549
401.10711
401.28966
401.36268
401.48400
401.60475
401.66992
401.91016
401.94064
402.03137
402.14256
402.20899
402.30335
402.44586
402.63040
402.83531
402.90066
402.94080
403.20218
403.24752
403.43614
403.53745
403.62914
403.69121
403.79763
403.82593
404.07252
404.21239
404.40401
404.53319
404.56101
404.58233
404.71367
404.74485
404.76919
404.84255
404.87573
405.20407
405.26248
405.31587
405.41790
405.45396
405.48577
405.63152
405.66739
405.81113
405.89122
405.99073
406.13278
406.42618
406.45573
406.57605
406.64547
406.83344
406.92682
407.00750
407.03680
407.07861
407.10478
407.15446
407.54455
407.60677
407.69248
407.80570
407.88408
407.99320
408.02111
408.18967
408.25817
408.33857
408.46359
408.59458
408.65418
408.69276
408.79964
408.85856
408.88622
408.90637
408.95824
409.16849
409.22988
409.40018
409.41263
409.43670
409.52792
409.58625
409.73634
409.76347
409.85229
410.06420
410.11255
410.15050
410.20875
410.41240
410.53957
410.60973
410.76961
410.81718
411.01151
411.04935
411.09020
411.15745
411.18803
411.30814
411.47172
411.52721
411.66881
411.80755
411.94492
412.04473
412.16157
412.18758
412.38203
412.44818
412.50877
412.57415
412.77015
412.80533
412.88893
412.99392
413.08868
413.20651
413.22684
413.39394
413.42489
413.47066
413.60280
413.62364
413.72028
413.74694
413.77137
413.86658
413.91104
413.99990
414.31209
414.47387
414.55057
414.74979
414.87680
414.92883
414.97537
415.12377
415.25213
415.37514
415.41674
415.49289
415.61538
415.72157
415.77652
415.97250
416.07090
416.10480
416.20108
416.31053
416.43615
416.46753
416.71435
416.85263
416.87714
417.05025
417.14364
417.31142
417.37952
417.46032
417.54203
417.62155
417.76840
417.91455
418.08458
418.12390
418.16476
418.44417
418.50993
418.67955
418.76603
418.92183
419.16487
419.25332
419.43534
419.63226
419.65384
419.81688
419.97535
420.02535
420.07269
420.22019
420.24774
420.46172
420.59575
420.63790
420.82947
420.89787
421.12783
421.33897
421.37657
421.50938
421.71599
421.78743
421.81561
421.92131
422.00659
422.08900
422.24682
422.39107
422.49113
422.55205
422.66537
422.77967
422.84447
423.01603
423.06240
423.18984
423.40792
423.62136
423.72560
423.75285
423.77657
423.84477
423.99408
424.14321
424.18348
424.32143
424.34835
424.37810
424.48870
424.52088
424.64196
424.86398
424.96482
425.03270
425.07788
425.10953
425.30788
425.50387
425.59155
425.88400
425.92129
426.01926
426.05048
426.23503
426.26402
426.29540
426.36182
426.49948
426.59596
426.62637
426.74101
426.78231
426.89372
427.03356
427.26926
427.33665
427.35921
427.56291
427.81269
427.86597
427.91962
427.94511
428.06057
428.22890
428.37701
428.42760
428.54343
428.71796
428.90337
429.01405
429.13954
429.21692
429.42726
429.54743
429.66629
429.77571
429.82462
429.98882
430.16149
430.20327
430.26187
430.57815
430.64471
430.72097
430.83597
430.90280
430.94439
430.99216
431.09200
431.19049
431.34286
431.39501
431.57564
431.63383
431.90172
431.99303
432.13477
432.32558
432.38224
432.51361
432.58257
432.65721
432.72377
432.86015
432.93144
433.04225
433.17395
433.25134
433.31375
433.40605
433.50357
433.64362
433.83761
433.97312
434.27371
434.38553
434.44541
434.54483
434.61054
434.75894
434.80769
434.99487
435.03345
435.12820
435.14736
435.16894
435.19281
435.23274
435.32261
435.56379
435.61025
435.63569
435.69728
436.02760
436.08013
436.24771
436.27152
436.40635
436.44882
436.49232
436.81039
436.87222
436.89690
436.96084
436.99070
437.02846
437.25712
437.34477
437.58881
437.68942
437.74607
437.93488
437.94751
438.11858
438.22503
438.38727
438.56637
438.65518
438.73010
438.76563
438.86188
439.00876
439.04542
439.06786
439.25273
439.47889
439.67163
439.72109
439.81025
439.84275
439.97942
440.00758
440.17341
440.30759
440.38620
440.40984
440.48928
440.62544
440.65924
440.87849
440.91147
441.07788
441.17211
441.25874
441.30950
441.34100
441.47013
441.53469
441.65053
441.71115
441.77735
441.85040
442.14561
442.23558
442.26963
442.33525
442.48393
442.51671
442.54023
442.78561
442.80944
442.92777
443.03752
443.21261
443.25981
443.28753
443.41953
443.45549
443.77070
443.94713
444.04800
444.09110
444.47279
444.51082
444.60355
444.62752
444.65381
444.69532
444.72032
444.74946
444.78288
444.82787
445.13004
445.16846
445.19998
445.27348
445.33075
445.47072
445.62216
445.65357
445.88550
445.91203
446.13629
446.17072
446.18685
446.22913
446.27477
446.33785
446.44337
446.55534
446.69030
446.77417
446.79643
446.88192
446.98055
447.05375
447.36656
447.41695
447.70021
447.80986
447.91686
448.07644
448.16441
448.28539
448.37317
448.45891
448.49090
448.53862
448.61845
448.75229
448.84309
448.91488
449.01856
449.07581
449.13105
449.30905
449.40501
449.69174
449.79696
449.91579
449.98894
450.10165
450.16082
450.17633
450.20595
450.25343
450.27945
450.34033
450.38736
450.41217
450.60823
450.82558
451.03131
451.06624
451.10896
451.21646
451.26794
451.40465
451.47179
451.59263
451.70903
451.73258
451.80042
451.91314
451.96685
452.01688
452.08355
452.11617
452.19446
452.21568
452.31442
452.37917
452.54429
452.57942
452.88420
452.96139
453.05570
453.17556
453.23786
453.48641
453.58364
453.68979
453.73570
453.78840
453.82791
453.89778
453.91875
454.03116
454.07301
454.21604
454.52746
454.81000
454.93882
454.97290
455.02666
455.05301
455.17454
455.45956
455.59231
455.65204
455.68354
455.70368
455.78937
455.97935
456.03791
456.19407
456.22997
456.42826
456.44357
456.55667
456.63937
456.72982
456.79686
456.86154
456.90417
456.99503
457.01487
457.16054
457.19921
457.37282
457.50625
457.57818
457.62789
457.74348
457.80433
457.89031
457.92572
458.12937
458.16604
458.20327
458.38827
458.42436
458.58644
458.64684
458.80430
458.88398
458.99711
459.03794
459.14574
459.25622
459.32178
459.46964
459.51174
459.56807
459.69607
459.73855
459.98145
460.12338
460.16424
460.20052
460.33533
460.43301
460.47372
460.61280
460.76812
461.00398
461.25705
461.32589
461.40975
461.49754
461.57893
461.65675
461.68179
461.69861
461.71990
461.74858
461.79408
462.09848
462.25917
462.39133
462.52677
462.59303
462.67670
462.74112
462.86336
462.90269
462.94014
463.12696
463.34787
463.38669
463.48898
463.53389
463.66803
463.74099
464.01325
464.05562
464.18697
464.21994
464.29789
464.40198
464.42923
464.53410
464.60464
464.66601
464.72609
465.07182
465.16723
465.24023
465.39759
465.51460
465.58328
465.78566
465.83334
465.85241
466.10467
466.25067
466.30590
466.42111
466.49696
466.58425
466.73803
466.79433
466.90403
466.92563
466.96384
467.33083
467.39208
467.56424
467.61019
467.71450
467.84884
467.87524
467.89362
467.95423
468.18373
468.20062
468.39497
468.56712
468.61855
468.80592
468.96374
469.01582
469.05115
469.16555
469.23567
469.27221
469.38973
469.45864
469.55179
469.65964
469.67808
469.80035
469.82945
469.90884
470.10334
470.12548
470.19199
470.26032
470.38816
470.58060
470.62969
470.67416
470.79375
470.98256
471.06853
471.17249
471.26758
471.31867
471.35272
471.60835
471.67088
471.91970
471.95400
472.04246
472.06667
472.13222
472.21379
472.31424
472.51629
472.61676
472.73763
472.77099
472.78854
472.82008
472.90431
473.01024
473.23774
473.29123
473.32801
473.39612
473.42975
473.52773
473.64729
473.80391
473.95255
474.00146
474.02714
474.09529
474.14513
474.25187
474.60161
474.76450
474.87631
475.02293
475.07857
475.29369
475.30873
475.35495
475.42056
475.50398
475.68187
475.78874
475.90968
476.05526
476.08983
476.25928
476.27772
476.32715
476.36867
476.47754
476.58400
476.67025
476.77654
476.85328
476.92248
476.96880
477.12612
477.21195
477.34522
477.38908
477.50645
477.56306
477.58559
477.62415
477.85996
477.94616
477.96852
478.17637
478.30106
478.49006
478.66607
478.72850
478.89036
478.90861
478.97917
479.07711
479.15420
479.18256
479.20446
479.27736
479.40636
479.63369
479.67488
479.72822
479.81078
479.88022
480.14980
480.34661
480.39527
480.51572
480.73772
480.77786
480.85176
480.90047
480.94908
481.06053
481.20711
481.24684
481.36211
481.46350
481.49426
481.57338
481.61293
481.93687
482.06149
482.13406
482.25370
482.32591
482.39525
482.44163
482.47680
482.51337
482.70627
482.78118
482.83014
482.94255
483.04008
483.13587
483.18508
483.22145
483.24140
483.26200
483.30457
483.34144
483.61486
483.87934
483.94128
484.02101
484.11392
484.22249
484.30024
484.49484
484.57693
484.70525
484.73579
484.76692
484.79176
484.83116
485.03827
485.09461
485.20884
485.23997
485.27553
485.31011
485.42430
485.45925
485.52352
485.58808
485.72357
485.87430
486.01557
486.09454
486.13518
486.20122
486.27130
486.32221
486.40235
486.44751
486.59163
486.63635
486.67794
486.90212
486.94373
487.09485
487.21628
487.25584
487.28136
487.32233
487.40351
487.46048
487.61521
487.70273
487.90967
487.97100
488.00179
488.06903
488.39494
488.48636
488.63768
488.77587
488.90835
488.96075
489.05247
489.17827
489.23237
489.33366
489.40654
489.47892
489.59366
489.66798
489.76903
489.91144
489.95421
490.07018
490.17930
490.31511
490.42059
490.59576
490.72552
490.85015
490.93465
490.98326
491.06102
491.22451
491.34941
491.40505
491.44921
491.57670
491.74305
491.86435
491.99981
492.09388
492.19391
492.24216
492.39296
492.41814
492.44401
492.65679
492.74274
492.84018
492.91567
492.94140
493.11030
493.30944
493.45098
493.46905
493.57156
493.64861
493.81076
493.91716
493.95688
494.07579
494.17050
494.32955
494.36747
494.44466
494.66246
494.69604
494.72535
494.84359
494.95944
495.08515
495.23189
495.33472
495.35109
495.40274
495.43474
495.63177
495.72472
495.88544
496.00030
496.07637
496.12260
496.14207
496.16216
496.22527
496.28819
496.57688
496.70633
496.82006
496.88895
497.01378
497.08503
497.21593
497.28558
497.34268
497.40049
497.43947
497.52330
497.74587
497.80883
497.87827
498.03259
498.09785
498.14477
498.20978
498.23382
498.58534
498.70564
498.75675
498.91718
499.17545
499.29082
499.31677
499.48909
499.58138
499.78651
499.81721
499.94707
499.98474
500.01680
500.21843
500.25004
500.39868
500.47645
500.55637
500.63720
500.72579
500.75668
501.02343
501.04872
501.13143
501.16745
501.29299
501.32426
501.43167
501.49320
501.69264
501.80920
501.86207
502.00808
502.04756
502.17276
502.22254
502.30457
502.52371
502.72465
502.77253
502.81020
502.94833
503.06242
503.10077
503.16389
503.26574
503.41221
503.50784
503.55028
503.74729
503.81750
503.87854
504.01006
504.13639
504.24841
504.27229
504.40568
504.63993
504.75334
504.85239
504.90352
504.96137
505.02210
505.14573
505.21214
505.23957
505.28418
505.60204
505.64374
505.79859
505.85234
505.92882
505.99330
506.09765
506.17606
506.23225
506.26216
506.38067
506.65726
506.74431
506.77878
506.86610
:
