# Supplementary material for: Emergent decision-making behaviour and rhythm generation in a computational model of the ventromedial nucleus of the hypothalamus
Source: PLoS Comput Biol. 2019 Jun 3;15(6):e1007092. doi: 10.1371/journal.pcbi.1007092 (PMC6564049; doi:10.1371/journal.pcbi.1007092)
Supplement: S1 Dataset — Text files of the spike time data used in the paper. (ZIP) [file pcbi.1007092.s014.zip › VMN spike time data/ran7.txt]

'ran7'
:
0.41366
0.60672
0.73392
0.86487
0.94466
1.14620
1.23579
1.43369
1.50518
2.24288
2.50809
2.59637
2.63907
2.88100
3.15970
3.34999
4.10708
4.24813
4.29785
4.70184
4.93883
5.30608
5.49759
5.59765
6.15407
6.32501
6.38912
6.78909
7.37136
7.46488
7.58400
7.66923
7.71848
8.34596
8.72259
8.85273
8.98115
8.99666
9.10464
9.31932
9.64958
10.27958
10.38552
10.60358
10.67945
10.76161
11.37375
11.86741
12.16685
12.29059
12.38022
12.46846
13.13249
13.46170
13.50701
13.76438
13.89773
14.10523
14.16527
14.42159
14.51818
14.79807
15.01307
15.22215
15.27057
15.41321
15.59047
15.98040
16.26515
16.37669
16.46048
16.63586
16.78704
16.86407
16.99192
17.52875
17.65553
17.70542
17.93170
18.53010
18.63574
18.90689
19.17151
19.22747
19.61147
19.97508
20.20651
20.33625
20.50109
20.56856
20.59876
20.78855
21.12340
21.21388
21.79307
22.03740
22.36748
22.60016
22.72261
22.90479
22.98900
23.17295
23.77127
23.81801
24.05031
24.12414
24.18703
24.36387
24.44116
24.49608
24.63143
25.07131
25.31148
25.37038
25.47435
25.71183
25.80678
25.95751
26.00020
26.37912
26.91799
27.12386
27.35895
27.41138
27.54845
27.63696
27.89836
28.23160
28.24361
28.47726
28.60427
28.80826
28.93543
29.06942
29.10105
29.27846
29.48208
30.26604
30.32182
30.56085
30.65139
31.11550
31.21673
31.56255
31.86049
32.05340
32.16092
32.21983
32.24224
32.48851
32.85725
32.91703
33.46317
33.84926
33.99053
34.59741
34.75711
35.01496
35.76207
35.81764
35.95071
36.60565
36.72488
36.85202
37.29532
37.71008
38.03301
38.29617
38.45316
38.69878
38.87148
39.09012
39.54405
39.92529
40.04967
40.14978
40.32877
40.53238
40.77841
41.34237
41.42165
41.44547
41.63636
41.64828
41.83357
42.30697
42.47795
42.55494
42.99298
43.24988
43.57064
43.77212
43.92513
44.16199
44.45080
44.58480
44.66696
44.70342
44.94802
45.32957
45.45265
45.71750
46.36415
46.74136
46.87735
47.22597
47.77756
47.95227
48.43918
48.96004
49.00072
49.22800
49.33122
49.50677
49.54133
49.60480
49.96691
50.76226
50.97218
51.13917
51.44149
51.47321
51.58868
52.20338
52.65630
52.69091
52.86589
53.14235
53.31938
53.46135
53.73514
54.42658
54.74384
55.22433
55.60973
55.71272
55.82301
55.87554
56.47448
56.54281
56.64984
56.82540
57.64701
57.70926
57.96184
58.07130
58.15163
58.22828
58.25195
58.74743
59.20662
59.40438
59.53567
59.60349
59.84788
59.91594
59.97254
60.07851
60.58855
60.70045
61.01399
61.07480
61.17889
61.47179
61.53237
62.46485
62.56877
62.68550
62.91450
62.94547
63.08264
63.15575
63.86211
64.04477
64.15634
64.31110
64.74341
65.00730
65.24062
65.39229
65.70159
66.07828
66.26330
66.59453
66.81680
67.11874
67.34217
67.69327
67.82179
67.84168
68.16664
68.38268
68.44709
68.58643
68.96842
69.42677
70.04717
70.31926
70.37018
70.54531
70.86603
70.93957
71.59797
71.84450
72.15517
72.35143
72.45902
72.56894
72.72181
72.82497
73.27903
73.35432
73.51014
73.62242
73.88628
74.15147
74.20967
74.29120
74.37814
74.49269
74.90039
75.09394
75.18999
75.66682
75.76597
75.93655
76.17410
76.29458
76.55640
76.89291
77.15497
77.21189
77.54882
77.77266
77.90629
78.08001
78.40391
78.89221
79.22526
79.42299
79.73429
80.79633
80.86427
81.18080
81.49508
81.65410
81.82062
81.98201
82.21836
82.46132
82.53907
82.64672
82.76608
82.82839
82.90436
83.04166
83.10116
83.87118
84.01972
84.07067
84.24629
84.53638
84.68560
84.73600
85.27729
85.79548
85.90886
85.93718
87.05696
87.25520
87.51257
87.52540
87.63575
87.66243
87.93806
88.50650
88.99211
89.11318
89.21092
89.33343
89.43544
89.45401
90.35262
90.45819
90.57970
90.72702
91.42186
91.53166
91.65230
91.81117
91.88823
92.19581
92.77087
92.99214
93.11348
93.40589
93.63071
93.73562
93.79534
93.89437
94.08419
94.60001
94.92580
95.00692
95.02881
95.06366
95.19191
95.23889
95.87931
96.26281
96.42344
96.55999
96.62594
97.27248
97.34358
97.53438
97.67556
97.91837
98.06146
98.14278
98.38146
98.85100
98.89967
98.99538
99.08941
99.12869
99.40654
100.08831
100.30929
100.46133
100.66041
100.77488
100.86290
100.95254
101.19956
101.54272
101.73786
101.93727
102.05476
102.73441
102.97905
103.16027
103.35412
103.59221
103.65402
103.71800
104.19774
104.57032
104.70019
104.79821
104.91888
105.04185
105.09035
105.26294
105.72199
105.84873
106.08330
106.66237
106.83747
106.91460
106.95152
107.53554
107.66105
107.99995
108.16453
108.24871
108.45575
109.06382
109.54133
109.61461
109.68042
109.75563
109.83106
109.87362
109.89747
110.75734
111.26540
111.38314
111.42452
111.53350
111.61453
111.75787
111.80490
111.83462
111.95046
112.35216
112.75638
113.02337
113.08253
113.32191
113.47964
114.03464
114.05633
114.12944
114.65260
115.14352
115.19391
115.25856
115.30956
115.35164
115.93244
116.05958
116.46410
116.54309
116.59848
116.74871
117.06878
117.20292
117.64257
117.80221
117.92569
117.99150
118.40087
119.01346
119.16194
119.48125
119.62062
119.68756
119.88418
120.05179
120.16017
120.21543
120.39649
120.87231
121.00073
121.15097
121.26638
121.55492
121.77456
121.97912
122.29931
122.53071
122.60556
122.71528
123.43016
123.52044
123.61411
124.19079
124.84992
125.20071
125.24874
125.56644
125.69796
125.93517
126.44460
126.54203
126.73874
126.88294
127.06874
127.09277
127.17640
128.07587
128.20559
128.31292
128.52920
128.62551
128.67034
128.95309
129.60298
129.85206
130.03093
130.44462
130.66941
131.17276
131.37021
131.43323
131.56416
131.69521
132.36460
132.98943
133.17843
133.26747
133.44003
133.48075
133.50681
134.09198
134.41304
134.60574
134.66879
135.12540
135.39271
135.88055
136.08394
136.26448
137.19454
137.26913
137.58928
137.77177
138.56588
138.63040
138.72228
138.83717
139.38614
139.76440
140.04244
140.20683
140.30236
140.35089
140.38994
140.95695
141.21295
141.80771
142.09949
142.20450
142.70595
142.92976
143.04364
143.30170
143.61767
144.17669
144.60761
144.85688
145.07760
145.16521
145.49689
145.65505
145.72744
146.04837
146.36906
146.55673
146.66970
147.04833
147.11987
147.51623
147.98825
148.08581
148.80314
148.89442
148.95274
149.31905
149.44173
149.61686
149.69732
150.25756
150.50908
150.86987
151.06937
151.22623
151.45286
151.83174
152.07889
152.29853
152.70347
152.87575
153.79358
153.86247
154.05317
154.30188
154.55332
154.69404
154.97914
155.41267
155.55155
155.82076
156.14832
156.19506
156.34878
156.85582
157.07420
157.34937
157.54269
157.59431
157.65457
158.32134
158.97057
159.59837
160.61317
160.77085
160.86018
161.03073
161.40865
161.76175
162.03441
162.25985
162.56380
162.67321
162.90665
163.01233
163.44285
164.24940
164.63941
164.79279
164.97962
165.32094
165.58449
165.86114
166.23183
166.45636
166.50694
167.15560
167.50571
167.74395
167.89698
167.97777
168.34104
168.51452
168.63174
168.90575
169.65336
169.86917
169.95431
170.22174
171.05116
171.37426
171.48874
171.53227
171.65300
171.87900
171.99601
172.22370
172.88342
173.73621
173.93190
174.15799
174.65037
174.67549
174.84830
175.03328
175.13414
176.02030
176.07933
176.26816
176.36075
177.06304
177.13819
177.18431
177.64487
177.84977
178.36194
178.42885
178.60524
178.73569
179.78642
179.98983
181.10627
181.54206
181.77756
182.18185
182.24489
182.58047
182.72581
183.63506
183.84446
184.66161
184.82504
184.93637
185.23495
185.78013
186.12679
186.72951
186.75896
187.74412
187.97415
188.43032
188.51799
188.94518
189.10842
189.46006
190.22245
190.68693
190.86399
191.07699
191.34081
191.46550
191.87347
192.04119
192.15737
192.62019
192.74587
192.98159
193.01981
193.36736
193.40455
194.80832
194.87333
194.99223
196.05002
196.24089
196.29165
196.36289
196.65520
196.86257
197.00395
197.78359
197.82632
197.87990
198.45620
198.49264
198.81792
200.01506
200.34487
200.36762
200.49730
201.51257
201.55394
202.17695
203.16626
203.29364
203.64865
203.79874
203.92829
204.02291
204.43121
204.96939
205.10357
205.48194
205.77226
205.81454
206.15857
206.50649
207.15126
207.27133
207.77096
207.98730
208.03663
208.14077
208.51239
208.88784
209.11461
209.48730
209.58299
210.47589
211.05633
211.33165
212.26105
212.37053
212.74728
212.93901
213.24923
213.55693
213.65003
213.82856
214.45203
214.75139
214.96125
215.26757
215.75711
215.91652
215.96076
216.65026
216.84888
216.89227
217.52875
217.58771
218.12744
218.28395
218.49786
218.51463
218.60516
218.70477
219.18801
219.66978
220.14885
220.19401
220.33982
220.53134
220.90137
221.69694
221.72087
221.94749
222.28991
222.36580
222.55194
222.70789
223.79330
224.10368
224.43880
224.57054
224.64306
224.81000
224.87469
224.92739
225.31640
225.45254
225.69484
225.82073
225.95423
226.55378
226.71983
226.87193
226.98104
227.72587
227.80782
227.93742
228.65823
228.69824
229.22661
229.45632
229.47388
230.02995
230.45023
230.53138
230.54959
230.72536
231.25582
231.48886
231.87618
232.06598
232.47023
232.88405
233.10003
233.13675
233.17588
233.27581
233.57050
234.03020
234.04763
234.27432
234.59768
234.64823
235.33934
235.61004
235.69425
236.15147
236.33686
236.42303
236.46166
236.78334
237.41868
237.79471
237.99587
238.44169
238.51742
238.88267
239.20785
239.61621
239.98135
240.13170
240.39780
240.54795
241.47658
241.53820
241.87640
242.14329
242.29062
242.49440
242.66590
242.87038
243.10303
243.28692
243.71273
244.01812
244.35411
244.78776
245.07461
245.48554
245.91230
246.07083
246.37357
246.38931
246.60966
246.82895
247.33444
247.61772
248.16156
248.49535
248.83079
249.23814
249.55123
249.80706
249.89083
250.09124
250.12046
250.44928
250.56267
251.04774
251.12902
251.38674
251.48849
251.61662
251.68313
251.75803
251.76843
252.27040
252.64489
252.77343
252.90327
253.27607
253.99622
254.08156
254.27277
254.36698
254.62163
254.90609
255.16614
255.18657
255.39075
255.43824
255.99945
256.25998
256.91518
256.99177
257.31888
257.52326
257.56762
257.63005
257.72428
258.25721
258.67781
258.78990
259.05409
259.30672
259.42135
259.46731
259.75688
259.82111
259.90520
260.20780
260.33292
260.49491
261.19352
261.28050
261.34394
261.57182
262.41209
262.60888
262.70705
262.77556
262.96314
263.54774
263.80245
263.99612
264.01460
264.12631
264.23881
264.30620
264.48101
264.69244
264.95672
265.19726
265.54031
265.59758
265.72490
266.16147
266.31555
266.51118
266.70208
266.83165
267.00608
267.09866
267.84403
267.88411
267.94378
268.15353
268.30393
268.57912
268.62129
268.72389
268.84070
269.44816
269.63408
270.38705
270.67781
270.70084
271.00385
271.06703
271.18935
271.56160
271.76671
271.88671
272.27925
272.59223
272.64115
273.25976
273.31696
273.54822
273.77397
273.89951
274.32753
274.57729
274.71475
274.90956
274.94833
275.38598
275.52132
275.58831
275.67997
275.80867
275.98741
276.29539
276.43416
276.60525
276.71221
277.16392
277.31294
277.74120
277.82053
277.95089
278.05945
278.15363
278.55531
278.58012
278.70613
278.80000
278.94289
279.20325
279.94812
279.96900
280.15830
280.41807
280.61643
281.04401
281.10529
281.19086
281.40368
281.54932
281.78874
282.47620
282.59221
282.81327
282.93533
283.15531
283.63014
283.78557
283.81797
284.11518
284.51400
284.65308
284.95383
285.07229
285.11509
285.28311
285.43795
285.64750
286.02355
286.62347
286.78218
286.91264
286.98336
287.08164
287.26792
287.35914
287.44524
287.93565
288.03367
288.23030
288.99769
289.04400
289.80304
289.83139
290.04262
290.12836
290.19744
290.56702
290.95536
291.35754
291.51495
291.72089
292.24632
292.43945
292.63007
292.76071
293.02147
293.45599
293.59083
294.18064
294.44081
294.62271
294.73406
294.93697
295.40464
295.52835
295.89876
296.46529
296.53563
296.62926
296.77976
296.84109
297.05641
297.29857
297.60897
297.90061
297.92552
298.03176
298.14851
298.39514
298.93703
299.15648
299.26661
299.35616
299.40926
299.49057
300.04654
300.25704
300.35503
300.38905
300.53732
300.60699
301.02376
301.23920
301.36372
301.67316
301.79923
301.96078
303.09806
303.51275
303.77234
303.90727
304.15130
304.52317
304.58744
304.71505
304.75699
304.79006
304.95492
305.08140
305.20888
305.34232
305.48225
305.68477
306.38019
306.41035
306.78238
306.98136
307.07154
307.11102
307.25205
307.31862
307.65636
307.81419
307.93716
308.01363
308.60496
308.63124
309.03718
309.16343
309.21165
309.26978
309.58075
309.66364
309.72357
310.49462
311.03135
311.44227
311.63463
311.74188
312.05341
312.13691
312.66576
312.77042
313.16041
313.32633
313.57411
313.91594
314.20427
314.27813
315.27749
315.68341
315.79118
315.90618
316.07338
316.51869
316.66348
316.74972
316.77228
316.89420
317.46927
317.69307
317.81925
318.12712
318.62269
318.90988
319.57349
319.66693
319.68765
319.78312
319.86217
320.10275
320.30928
320.48083
320.89952
321.20954
321.31548
321.50016
321.70391
321.75374
322.14920
322.20523
322.26473
322.35141
322.58883
322.90556
323.07962
323.12921
323.59276
323.94099
324.07876
324.22513
324.67450
324.90396
325.17419
325.36746
326.03009
326.12938
326.44215
327.02008
327.49656
327.59446
327.98537
328.46947
328.76135
328.87347
329.19497
329.57303
329.89958
330.00532
330.06116
330.11641
330.92871
330.98422
331.11819
331.19119
331.53002
332.20650
332.39501
332.70182
332.79298
332.87001
332.97120
333.36383
333.68904
333.98185
334.50063
334.87398
335.13403
335.20865
335.48070
335.51152
335.65921
336.00797
336.40211
336.44491
336.72842
336.83706
337.11238
337.17435
337.21039
337.46928
337.64774
338.10172
338.85463
338.89675
339.26068
339.64100
339.90769
340.01087
340.03342
340.06349
340.26736
340.50870
341.01972
341.11379
341.98534
342.10357
342.36368
342.91932
343.02407
343.42623
343.81040
343.88303
344.01698
344.16535
344.38298
344.87211
345.34923
345.68949
346.18419
346.30169
346.32912
346.74392
347.00675
347.28345
347.38723
347.68325
347.85761
348.43183
348.59525
349.16502
349.44576
349.60899
349.75805
349.94462
350.31766
350.65013
351.00161
351.33975
351.46025
351.57295
351.70216
352.19758
352.27251
352.50059
352.99614
353.26663
353.31532
353.36149
353.60606
353.86510
355.13324
355.86626
356.27521
356.69292
356.79501
356.88507
357.06127
357.21210
357.53616
357.81418
357.89115
357.92145
358.17900
358.29005
358.53981
358.95819
359.09540
359.36993
359.70366
359.71827
359.83458
360.44564
360.60386
360.64923
360.74686
360.92850
361.40537
361.76841
361.98336
362.36423
362.95156
362.99177
363.04742
363.55602
363.61939
363.64885
363.77738
364.11035
364.38480
364.78249
364.93907
365.00022
365.08285
365.20094
365.21975
365.31655
365.36944
365.76013
365.95378
366.23660
366.45237
366.72360
367.06582
367.25416
367.69778
368.04919
368.17739
368.31811
368.45275
368.72446
368.95833
368.98735
369.53404
369.76438
369.87362
369.92629
370.56507
370.85329
371.37421
371.68473
371.78530
371.94852
372.16133
372.42536
372.53698
372.57579
372.63331
372.90464
373.25027
373.30585
373.47928
373.60556
373.74446
373.89355
374.29106
374.37884
374.66248
375.04343
375.15730
375.21656
375.25265
375.52105
375.82754
375.86227
376.19891
376.43169
376.52163
376.57323
376.90424
377.28199
377.56965
377.66540
377.77733
377.99898
378.08047
378.70019
378.75501
378.93440
379.41458
379.65779
379.81479
379.85023
379.98865
380.07710
380.15400
380.18089
380.20747
380.68078
381.32109
381.51236
382.03951
382.16315
382.59357
382.70480
382.80473
382.95118
383.13907
383.29058
383.49234
383.61864
383.94952
384.17876
384.36754
384.69022
384.75661
385.15999
385.18916
385.24852
385.26487
385.59661
385.82596
385.96845
386.16270
386.58283
386.72277
386.87655
387.03449
387.48618
387.80934
388.11829
388.32131
388.64710
388.68838
388.80935
389.04702
389.35590
389.68271
389.75231
390.07451
390.44666
390.69594
391.00572
391.09509
391.39129
391.72486
391.77624
392.22205
392.43773
392.59069
392.88566
393.29679
393.56445
393.79474
394.27799
394.49627
394.56034
395.24884
395.30684
395.62243
395.86928
396.25364
396.58770
396.94498
397.21522
397.28303
397.48823
397.74656
397.86526
398.18069
398.77746
399.02553
399.18036
399.49117
399.75923
399.89593
399.93807
400.04933
400.06465
400.79959
401.02399
401.34641
401.48598
401.72935
401.82461
402.04781
402.13436
402.46490
402.54901
402.58805
402.86982
402.91125
403.08006
403.26456
403.31284
403.56955
403.88426
404.15535
404.22662
404.36890
404.42529
404.79849
405.27521
405.39075
405.45591
405.50143
405.92414
406.06468
406.38431
406.64566
407.07148
407.44329
407.56985
407.64449
408.21911
408.45959
408.55921
408.83330
408.95580
409.00032
409.32091
409.68249
409.75921
410.02950
410.19746
410.78154
410.91038
411.01428
411.06087
411.23076
411.33290
411.39568
411.96146
412.09515
412.25582
413.16876
413.32948
413.55117
413.63910
413.90191
413.99332
414.04197
414.21538
414.62010
414.86274
415.17341
415.22578
415.32555
415.66550
415.71296
416.02824
416.33655
416.41168
416.49456
416.52529
416.60112
416.88162
417.22326
417.31246
417.64631
417.74990
418.00664
418.34513
418.59819
418.70995
418.73186
419.05099
419.20251
419.48935
419.78089
420.12165
420.23392
420.49593
420.81044
420.95786
421.17028
421.28571
421.72550
421.82597
421.91780
422.32280
422.40258
422.87623
423.23253
423.37316
423.56013
423.67837
424.09620
424.17059
424.37788
424.49510
424.59033
424.61678
425.23286
425.58380
425.63535
425.90855
425.95278
426.21790
426.72486
426.77893
426.83683
426.90020
426.98064
427.02580
427.72887
427.88565
428.46240
428.57244
428.79502
428.89397
428.90998
429.19256
429.47593
429.52130
429.65555
430.29920
430.71239
430.91171
430.99616
431.18466
431.33331
431.39603
431.51272
431.78445
431.88579
432.03364
432.17915
432.30935
432.58564
432.84130
432.97420
433.13578
433.67989
433.92611
434.21895
434.44610
434.87139
435.15696
435.26002
435.77631
435.83260
436.07052
436.28666
436.34461
436.45341
437.03313
437.09880
437.49717
437.75570
437.93884
438.26681
438.53395
438.97361
439.06160
439.20838
440.13528
440.19442
440.33126
440.44587
440.74172
441.07373
441.56469
441.73260
442.04612
442.35485
442.46507
442.78445
443.01409
443.08698
443.39998
443.64110
443.82498
444.05221
444.20580
444.28106
444.87765
444.98334
445.30937
445.60516
445.72756
446.00558
446.37545
446.65596
447.01556
447.02782
447.27578
447.37426
447.56218
447.91040
448.11772
448.46054
448.51724
448.56661
448.76877
449.03362
449.19002
449.23760
449.26755
449.30379
449.37693
449.55553
450.05032
450.25955
450.38009
450.70333
451.07697
451.22975
451.55503
451.90290
451.93294
451.97717
452.35751
452.81540
453.00311
453.14278
453.43262
453.85868
454.22562
454.30562
454.87682
455.22642
455.95644
456.30753
456.53132
456.81420
457.12047
457.41534
457.51615
457.56855
457.65785
457.75767
457.82804
457.86172
458.20848
458.52756
458.79727
458.88115
459.08207
459.36487
459.75292
459.77421
460.34204
460.68211
460.78787
461.26174
461.31051
461.64699
461.81055
462.52251
462.86584
463.07978
463.15909
463.26150
463.38018
463.51155
463.67440
464.01602
464.36888
464.70918
464.80485
464.94030
465.16470
465.34169
465.40301
465.91647
466.31927
466.48773
466.55851
467.10451
467.63302
467.95928
468.23583
468.54227
468.73547
468.78101
468.83833
469.10040
469.40048
469.51171
469.64442
469.69620
469.76516
470.17755
470.46795
470.71388
470.84315
471.13564
471.55487
471.73048
472.12968
472.45231
472.73342
472.83967
473.01897
473.19214
473.25505
473.59375
474.36963
474.44369
474.49008
474.64446
474.66926
474.75740
474.83082
475.57169
475.79295
476.03052
476.07265
476.14607
476.26886
476.79255
477.37979
477.54202
477.72257
477.82891
477.88468
478.41351
478.88006
479.24987
479.74240
479.77862
480.11533
480.40785
480.72610
480.90886
481.21968
481.50063
481.89134
481.97141
482.10602
482.17933
482.96072
483.19410
483.26629
483.59503
483.79804
483.96002
484.29858
484.41634
484.76939
484.98136
485.28430
485.44160
485.52809
485.69802
485.91106
486.41953
486.47356
486.51199
486.93104
487.22748
487.35182
487.49577
487.95504
488.07270
488.64175
488.67670
488.71035
489.20805
489.39524
490.10489
490.15653
490.20175
490.36334
490.77638
491.07900
491.21708
491.60463
491.66899
492.05451
492.26920
492.34566
492.38643
492.87245
492.93511
493.32265
493.60768
493.78000
493.98701
494.08842
494.11479
494.20696
494.56874
494.75741
495.29191
495.73577
495.77982
495.99342
496.12864
496.68302
496.92818
497.27883
497.76248
497.83776
497.91688
497.96565
498.07455
498.45468
498.66566
498.75449
499.22043
499.33283
499.34436
499.48091
499.99685
500.54952
500.79412
500.84808
500.92769
501.88794
502.08702
502.37742
502.56590
502.75839
502.80078
503.17557
503.21835
503.39330
504.27060
504.76444
504.84569
505.01446
505.18666
505.46655
505.54978
505.94421
506.17637
506.26806
506.34004
506.44598
506.56127
506.89128
506.95342
507.00325
507.56546
507.71498
507.75278
507.85388
507.89210
508.06355
508.63189
508.70442
508.74541
509.08157
509.25165
509.46530
509.79020
510.15084
510.26028
510.29383
510.68233
510.85491
511.27317
511.30679
511.33432
511.46752
511.79657
512.03216
512.09625
512.38150
512.66932
513.02690
513.17502
513.45096
513.50060
513.58330
513.79979
513.89144
514.41168
514.54760
514.55956
514.78534
515.22392
515.32656
515.54954
515.84842
515.88995
516.23062
516.33841
516.98191
517.01905
517.11393
517.59091
517.65992
517.69385
517.80795
518.37250
518.60698
518.73307
519.21839
519.28561
519.66225
519.86158
520.35229
520.58121
520.83494
520.96232
521.19083
521.93336
522.05204
522.65564
522.73395
522.79516
522.84651
523.39139
523.60450
523.74850
524.13992
524.19815
524.23288
524.34268
524.43284
524.87430
525.01743
525.16425
525.62942
526.04669
526.27945
526.43510
526.56123
526.63448
526.71868
527.58089
527.63129
527.78487
527.88004
528.10949
528.50643
528.69316
529.10119
529.21399
529.29767
529.43758
529.66710
529.68772
529.85252
529.88422
529.94717
530.28782
530.54993
530.80100
531.08267
531.22247
531.73326
531.83348
532.05891
532.17254
532.23658
532.82069
533.15193
533.32576
533.52236
533.56815
533.72718
533.77136
534.06410
534.15437
534.38065
534.61639
534.67636
534.78079
534.83845
535.03096
536.28373
536.48288
536.57594
536.63882
537.18526
537.89299
537.93218
537.99381
538.03570
538.32608
539.22629
539.28734
539.51305
539.58436
539.68022
540.15025
540.28421
540.47398
540.92021
540.99069
541.06727
541.31320
541.90182
542.22290
542.35061
542.42668
542.50330
542.62728
543.20866
543.36630
543.76988
543.85518
544.07818
544.25517
544.36455
544.54982
544.83368
544.94175
545.04426
545.07368
545.20061
545.48317
545.63693
545.77778
545.86461
546.12181
546.30365
546.46547
546.90722
547.13759
547.34734
547.39593
547.52842
547.56686
548.05676
548.12737
548.18359
548.37086
548.55338
548.96670
549.11283
549.56651
549.91648
550.04445
550.17668
550.53583
550.61891
550.90183
551.20529
551.45140
551.74599
551.90701
551.97268
552.06493
552.11960
552.67813
552.73741
552.86308
553.48368
553.70004
553.92461
554.04605
554.45272
554.48321
554.83773
555.15028
555.49778
555.84279
555.96493
556.28638
556.63135
557.02698
557.09044
557.24339
557.37209
557.56532
557.76357
557.89584
557.98965
558.19047
558.26197
558.56977
558.63160
558.90100
559.02977
559.12208
559.32201
559.34353
559.67325
559.74937
559.85503
560.01823
560.09240
560.72757
560.82290
560.86586
561.35050
561.41250
561.67543
561.79407
561.83374
562.01389
562.52892
562.76282
562.89246
562.97805
563.02264
563.45082
563.81165
563.92720
564.27186
564.44887
564.91017
565.08959
565.12828
565.75774
566.00514
566.15184
566.46835
566.61327
566.78444
567.25721
567.33776
567.78727
567.98435
568.18926
568.57015
568.68881
568.72028
568.97883
569.04985
569.30335
569.37251
569.44193
569.76512
569.96579
570.13593
570.20402
570.33923
570.41455
570.51267
570.87031
570.93919
570.98846
571.24200
571.53757
571.63633
572.00280
572.10800
572.17328
572.50200
572.70942
572.79448
572.83253
572.94559
573.19735
573.46617
573.51843
573.66574
573.75562
574.20042
574.44741
574.65522
574.80160
575.16126
575.39288
575.50955
575.85052
576.02725
576.28107
576.42700
576.64636
577.00576
577.07829
577.47130
577.75286
578.06590
578.26975
578.60980
578.66133
578.87064
578.97503
579.15387
579.20901
579.71597
579.91115
580.48978
580.67003
580.72651
580.83432
581.04276
581.35762
581.64903
581.83819
582.10412
582.51023
582.86038
583.16156
583.31806
583.55858
583.61419
584.22018
584.40379
584.64322
584.76948
584.85579
584.92553
585.35230
585.81887
585.91110
586.22524
586.26570
586.35436
586.58493
586.85444
587.18619
587.27241
587.53948
587.61065
587.94108
588.04539
588.32511
588.47603
588.52177
588.73861
588.97372
589.39400
589.44334
590.11062
590.35928
590.46391
590.76342
590.87531
591.12086
591.19914
591.60134
591.79381
591.90804
591.99982
592.25313
592.32108
592.45067
592.55188
592.64001
592.66756
593.17087
593.33122
593.42032
593.65447
593.88329
594.04609
594.53299
594.68654
594.86930
594.95172
594.98897
595.08236
595.52695
595.71321
596.19909
596.22668
596.32946
596.61014
596.90855
597.06807
597.34615
597.37709
597.76423
597.89535
598.10256
598.18225
598.50225
598.68091
598.83145
598.89562
598.95948
599.07623
599.14520
599.24369
599.45565
599.91145
600.20542
600.36735
600.61847
600.99155
601.41297
602.05048
602.19945
602.38009
602.57152
602.80783
602.90458
603.08020
603.12134
603.23656
603.28343
603.78411
604.04065
604.18021
604.33632
604.53771
604.82185
605.62914
606.03642
606.30036
606.39437
606.48089
606.59920
606.66516
606.76339
606.82145
606.98920
607.36604
607.43728
607.82714
607.91240
608.16319
608.49961
608.68157
608.75036
609.39916
609.55293
609.62324
609.72767
609.95194
610.26377
610.37577
610.57497
610.86959
611.04342
611.51677
611.55886
611.70815
611.86769
611.96238
612.21999
612.28882
612.50211
612.60592
612.97205
613.40572
613.44749
613.83920
614.11093
614.27667
614.54971
614.80818
614.89421
615.01898
615.25170
615.58064
615.63344
615.81758
615.95361
616.55539
616.59948
616.99887
617.66016
617.68956
617.82768
617.99655
618.16577
618.44101
618.67573
618.93612
619.09192
619.13665
619.33913
619.58725
619.72766
619.89199
619.95906
620.20616
620.31380
620.97823
621.37086
621.48614
621.56273
621.93808
622.28850
622.91188
623.04425
623.39875
623.70344
623.80329
623.87537
624.09693
624.47790
624.79711
624.85168
625.12550
625.21067
625.51990
625.60846
626.08118
626.41346
626.58602
626.69818
626.91780
627.27675
627.42432
627.69055
627.71312
627.83939
627.95837
628.17806
628.47079
628.64128
628.99304
629.22543
629.35072
629.61375
629.77142
629.81976
630.03394
630.18134
630.35784
630.44483
630.58108
630.70237
630.81695
631.25429
631.59243
631.79059
631.94122
632.09837
632.23787
632.26987
632.37747
632.54490
632.83100
633.23860
633.58911
633.70269
633.72328
634.00638
634.27250
634.43639
634.81548
634.87591
635.10722
635.20710
635.51691
635.61165
635.82211
635.87437
636.03566
636.50033
636.64000
636.92947
636.97974
637.11581
637.56698
637.77061
637.81740
637.96819
638.02545
638.10124
638.15919
638.43261
638.81142
639.19576
639.29715
639.53223
639.57973
639.86275
640.01184
640.38206
640.75905
640.88621
641.07891
641.28273
641.34416
641.37671
641.70483
642.00763
642.37360
642.89416
643.12383
643.52622
643.57076
643.63475
643.78321
643.93661
644.13630
644.53491
644.58060
644.65065
644.92899
645.53099
645.68933
646.07219
646.12898
646.56263
646.87759
647.16230
647.23219
647.55208
647.68641
647.79573
647.84118
647.90236
647.95401
648.54057
648.77013
649.07479
649.43441
649.83432
650.07053
650.17731
650.59605
650.73318
651.24744
651.33992
651.52490
651.80055
651.99711
652.03427
652.20261
652.27150
652.43504
652.59878
653.10384
653.22179
653.64562
653.82343
654.06334
654.21720
654.27418
654.59848
654.68414
654.75279
654.84485
655.49294
655.79037
656.52872
656.58028
656.70453
656.84497
657.13397
657.37070
657.45939
657.58641
657.78892
658.06357
658.15280
658.33139
658.84955
659.30269
659.35572
659.46316
659.62131
659.72038
660.36779
660.78828
660.84091
661.13505
661.65671
661.73958
661.81727
662.04362
662.14360
662.45522
662.90028
663.07115
663.24317
663.25999
663.61647
663.75533
663.87892
663.99026
664.09319
664.13821
664.57667
664.87393
665.28179
665.36387
665.40738
665.83514
666.04608
666.46619
666.54232
666.59412
666.64341
666.80293
666.94229
667.12987
667.78811
667.85957
668.13303
668.17808
668.39174
668.54970
668.77301
669.28233
669.40257
669.62821
669.84232
670.37153
670.42308
670.90886
671.15552
671.27294
671.47056
671.60167
671.63573
671.99135
672.38675
672.44867
672.61781
672.99071
673.33872
673.39245
673.61505
674.08490
674.27965
674.31401
674.53047
674.56387
674.68017
674.97555
675.01994
675.43989
675.57311
675.98112
676.10862
676.31145
676.63203
676.78792
676.96158
677.06690
677.49974
677.91599
678.09544
678.14780
678.40934
678.53065
678.58301
678.65207
678.75375
678.82478
679.06910
679.49439
679.69472
679.89291
680.08648
680.42565
680.50510
680.57095
680.93787
681.16588
681.30876
681.34943
681.80313
681.85444
681.98475
682.05612
682.13421
682.43620
682.68766
682.84121
683.00260
683.50060
684.24929
684.52135
684.66698
684.79269
684.82999
685.03029
685.27578
685.60260
685.70002
686.04987
686.15439
686.47020
686.68314
686.83293
687.28542
687.47344
687.59774
687.64096
687.84198
688.22841
688.32215
688.34823
688.72844
688.91381
688.98205
689.03662
689.16089
689.41702
689.44858
689.81897
689.86359
690.26041
690.75006
690.86522
690.96393
691.27331
691.52064
691.81155
691.86030
691.94210
691.96958
692.53524
692.91744
693.17037
693.31650
693.40280
693.55709
693.69594
693.81801
693.93574
694.03377
694.21358
694.37974
694.57377
694.79914
695.04076
695.14370
695.45432
695.60697
695.73568
696.02950
696.18482
696.49853
696.67491
696.82039
696.95650
697.21193
697.25244
697.52300
697.95297
698.11524
698.26441
698.31370
698.46841
698.92294
699.08302
699.30766
699.37704
699.70474
699.79471
700.08611
700.38853
700.52901
700.57493
700.73993
700.83515
701.21662
701.32832
701.39560
701.65642
701.76191
702.20861
702.31864
702.60085
702.63329
702.78696
702.99948
703.49731
704.09655
704.27428
704.58620
704.67945
704.91083
704.94106
705.15308
705.34561
705.46213
705.58415
705.77903
705.99580
706.22067
706.53074
706.91003
707.29856
707.38709
707.65983
707.86806
708.00173
708.07450
708.24093
708.50774
708.58459
708.70771
708.82474
709.00271
709.54510
709.59854
710.13061
710.28129
710.58407
710.69134
710.80824
710.95992
711.02845
711.21770
711.26349
711.43260
711.46050
711.86819
712.19501
712.55753
712.65390
712.78074
713.07587
713.16039
713.39689
713.50260
713.57003
713.67461
713.98289
714.27485
714.77319
714.89526
715.01988
715.17993
715.25536
715.60343
716.04234
716.16078
716.63923
716.78751
716.85580
717.11740
717.64572
717.97166
718.03718
718.25744
718.36176
718.52192
718.68555
718.83154
719.01127
719.31829
719.68073
719.80748
720.07612
721.02748
721.11370
721.15790
721.27780
721.33557
721.95653
722.18984
722.24445
722.49301
722.82642
723.08671
723.11256
723.22811
723.59476
723.68002
724.07822
724.15904
724.42805
724.56933
724.71583
724.81665
725.28490
725.33150
725.67784
725.74203
725.78806
725.94834
726.09413
726.26623
726.37646
727.06419
727.17771
727.44273
727.58032
727.61714
727.86516
727.88777
728.12683
728.35485
728.50162
728.64810
729.11359
729.26527
729.29318
729.36965
729.59936
729.78577
730.01209
730.45879
730.66322
730.68256
730.99942
731.14809
731.20367
731.28309
731.34846
732.08639
732.28144
732.42889
732.79829
733.01674
733.18921
733.36657
733.62757
733.68976
734.17214
734.25148
734.28656
734.35512
734.57471
734.70483
734.73643
734.76757
734.96355
735.18799
735.32162
735.64967
735.77826
736.02251
736.30065
736.66118
736.78859
737.19827
737.44375
737.60111
737.85056
737.93985
738.02807
738.13412
738.33373
738.57085
738.60242
739.21677
739.70972
740.03425
740.16558
740.22819
740.40661
740.63974
740.85271
740.88693
741.01431
741.12600
742.03065
742.26726
742.49206
742.60825
742.68248
742.89494
742.96982
743.33383
743.61224
743.72140
744.17830
744.28233
744.35620
744.52323
744.85395
745.01719
745.14034
745.44767
745.80358
745.88711
745.95035
746.32287
746.58411
746.59661
746.79136
746.89722
747.05730
747.11570
747.57297
747.60746
747.88761
748.14567
748.36486
748.46402
748.57583
748.76100
748.98633
749.35122
749.41052
749.46103
749.66642
749.81253
749.93009
750.43563
750.55222
750.77521
750.89543
751.06780
751.28443
751.60776
751.95187
752.20076
752.38805
752.60903
752.96707
753.28681
753.39982
753.52336
753.64222
753.76861
753.86574
753.93036
754.52279
754.62372
754.75627
754.94064
754.98960
755.07592
755.33455
755.59853
755.82927
756.10539
756.19206
756.41428
756.54327
756.68471
757.09194
757.36092
757.57177
757.80486
758.00322
758.13364
758.34888
758.50319
758.71167
758.81151
758.85887
759.09524
759.27898
759.79499
760.17145
760.48940
760.97073
761.53959
761.64061
762.07640
762.13239
762.39074
762.65152
762.79348
762.89366
762.90829
762.94355
763.02558
763.09693
763.35023
763.94041
764.10426
764.22165
764.63969
764.75967
764.97753
765.24640
765.54355
765.61662
765.86206
765.89307
766.06347
766.17403
766.63716
766.71488
766.75831
766.87091
767.18387
767.26682
767.30756
767.34322
767.57022
767.68800
767.98079
768.21784
768.33046
768.46313
768.92223
769.51772
769.77224
769.91195
769.95825
770.08329
770.43347
771.05884
771.16145
771.21817
771.30338
771.55016
771.64884
771.71940
772.49894
772.57362
772.66850
772.74962
772.78126
773.09470
773.69739
773.90706
773.96364
774.04756
774.39093
774.48449
774.60202
774.85136
775.20269
775.34461
775.67549
775.77239
775.89824
775.98197
776.41552
776.52758
776.78921
776.89376
777.01890
777.08912
777.27097
777.29897
777.62051
777.68599
777.76847
778.05556
778.30241
778.41039
778.53276
778.66658
778.92845
779.42118
779.55565
779.62765
780.13855
780.39788
780.45928
780.71723
780.91932
781.07187
781.60833
781.83249
782.01923
782.30841
782.73466
782.93541
783.11630
783.19494
783.48418
783.51929
783.55877
783.73256
783.95638
784.03755
784.60465
784.83469
784.95138
785.07264
785.30786
785.35588
785.55645
785.75537
786.16996
786.28439
786.50578
786.78584
787.21281
787.29964
787.40652
788.17982
788.21187
788.46155
788.52411
788.64568
788.95715
789.14085
789.34669
789.78684
789.95685
790.03605
790.12421
790.28160
790.32671
790.59554
790.92296
791.46750
791.59757
791.72037
791.90839
791.97565
792.23539
792.34817
792.44768
792.68610
792.76306
792.86537
792.90147
793.00284
793.06591
793.77774
793.96724
794.04391
794.15039
794.37848
794.64360
794.85690
794.89911
795.17944
795.32156
795.38780
795.49032
795.79072
795.90357
796.01951
796.18484
796.87588
797.11026
797.18912
797.55679
797.74867
797.95886
798.04652
798.29656
798.44799
798.64056
798.90759
799.00202
799.01608
799.15136
799.37521
799.43692
799.50024
799.64392
799.93945
800.12457
800.33923
800.47489
800.54506
800.60925
800.70402
800.90527
801.11640
801.36345
801.38460
801.77824
802.06158
802.59020
802.83750
802.87919
803.15452
803.27610
803.40416
803.93644
804.02636
804.14382
804.33827
804.99477
805.31683
805.41934
805.52669
805.60658
805.73356
806.28984
806.43100
806.50607
806.79446
806.94506
807.27079
807.42409
807.47762
807.96592
808.21207
808.25164
808.35227
808.40384
808.70146
808.92086
809.02734
809.05594
809.46611
809.61796
809.74033
810.01151
810.78173
810.95163
811.02719
811.37702
811.59024
811.69940
811.88898
812.10541
812.53489
812.63644
812.95929
813.12044
813.54615
813.78863
813.99169
814.13752
814.22705
814.53825
814.63144
814.72586
814.97898
815.08689
815.34154
815.36688
815.84715
816.08739
816.27847
816.45302
816.70498
816.87438
817.16213
817.29544
817.77168
817.83049
817.98298
818.18839
818.29131
818.59379
819.21518
819.38339
819.55779
819.67147
820.04757
820.28564
820.52265
820.63807
821.07770
821.41831
821.46696
821.59998
821.66779
821.84362
822.01247
822.19182
822.40159
822.97114
823.48210
823.54943
823.61373
823.81431
824.03042
824.28022
824.73554
825.04946
825.39653
825.43930
825.76563
825.88870
826.28058
826.62644
826.92568
827.03638
827.12861
827.67742
827.82723
827.98180
828.31627
828.51869
828.61694
828.79557
828.91536
829.10009
829.23679
829.31502
829.91034
830.11253
830.16708
830.38760
830.49707
830.64697
830.72889
830.84543
831.41770
831.82094
832.09725
832.25921
832.30992
832.56245
832.80059
832.91698
833.31728
833.70626
833.86574
833.93356
834.23422
834.39825
834.51939
834.66045
834.88877
835.47886
835.58312
835.62532
835.68860
836.13770
837.05310
837.29784
837.63861
838.07643
838.77296
838.83831
838.96854
839.04961
839.18186
839.39030
840.19442
840.30473
840.51294
840.57435
841.04359
841.40206
841.78601
842.00572
842.09175
842.35639
842.53555
842.72658
842.88565
843.53104
843.75740
844.01713
844.19504
844.29372
844.35473
844.64929
845.16589
845.44591
845.51151
845.61644
846.01037
846.16427
846.53959
846.78176
846.88789
846.89997
847.19696
847.62505
847.97778
848.19437
848.68375
848.82287
849.03165
849.32166
849.45286
849.60174
850.09912
850.32134
850.42075
850.78083
851.09105
851.65404
851.73845
852.23730
852.35559
852.57795
852.79384
852.95614
853.24356
853.46491
853.70332
854.82608
855.55725
855.57457
855.67883
855.76431
856.08179
856.24958
857.11699
857.43891
857.59273
857.78377
858.51649
858.59761
858.78955
858.96278
859.63962
859.72742
860.14354
860.31145
860.91758
861.14150
861.33933
861.47642
861.71434
862.40248
862.68216
862.80866
862.93665
863.05739
863.26263
863.55624
863.66505
864.28080
864.37644
864.49034
864.64252
865.13719
865.37984
865.92291
865.98471
866.45736
866.52512
866.57093
866.87549
867.29700
867.61202
867.97929
868.22109
868.56256
868.76162
869.51122
869.65894
869.69839
870.31446
870.62500
870.94672
871.10546
871.50562
871.72283
871.92052
872.57681
873.27553
873.31460
873.78079
873.88408
874.13347
874.34920
874.55242
874.58219
874.70442
874.77837
875.30409
875.71024
875.81169
876.29856
876.45074
876.53049
877.14998
877.85010
878.04498
878.27776
878.57132
878.87075
879.04636
879.62541
879.74372
879.83529
880.00266
880.47551
880.56677
880.62902
881.04588
881.55378
881.69693
881.97982
882.08007
882.40920
882.53079
882.96167
883.07419
883.31103
883.44776
883.65301
883.82268
883.88690
884.41719
884.80342
884.96857
885.04407
886.37126
886.51786
886.76473
887.26417
887.59077
887.61973
887.75640
887.90675
887.98615
888.18620
888.50881
889.01688
889.22346
889.33859
889.51926
890.09002
890.81727
891.03774
891.36108
891.75961
892.11522
892.42216
892.61047
892.80594
892.89733
892.98270
893.05975
893.16107
893.35366
893.47048
894.30455
894.42838
894.64021
894.74295
895.04390
895.58442
895.75956
895.82085
896.16827
896.41520
896.79321
897.08709
897.26869
897.61224
897.84714
897.91829
898.89191
899.12370
899.15681
899.52172
899.70781
900.30249
900.63997
901.13944
901.44553
901.60162
901.70255
901.87513
902.27971
902.32556
902.39729
902.80473
903.11315
903.46986
903.90528
904.11967
904.49695
904.78486
904.90809
905.18655
905.45731
905.60457
906.30001
906.39059
906.50266
906.86890
907.24056
907.38081
907.46388
907.55483
907.88679
907.90251
908.38524
908.53929
908.69877
908.79768
909.06840
909.61766
909.73095
909.99570
910.76316
911.05582
911.41306
911.47960
911.53676
911.62026
912.50764
912.75586
913.45974
914.07235
914.16319
914.51795
914.60893
914.97849
915.22483
915.25517
915.84831
916.13120
916.18892
916.50757
916.74574
916.87554
917.23491
917.46762
917.56950
917.66996
917.97275
918.49569
918.61567
918.93794
919.11714
919.14294
919.50028
920.02736
920.59887
920.84780
920.90431
921.01998
922.13759
922.48545
922.78324
922.87124
923.51987
923.77278
923.88267
923.98441
924.37617
924.46454
924.55712
924.91754
925.17027
925.34776
925.65703
926.20701
926.33073
926.43212
926.54023
926.84271
927.08273
927.23746
927.39841
927.54847
928.36051
928.76842
928.84482
929.06967
929.17370
929.40971
929.82977
930.19693
930.54476
930.56658
930.98373
931.24646
931.53181
931.58153
931.94786
932.24052
932.54657
932.73788
932.90734
932.98878
933.31849
933.47325
933.72647
934.02555
934.32860
934.55440
934.69696
934.89733
935.21876
935.39104
935.85126
935.94448
936.27112
936.33958
936.56065
937.03822
937.61321
937.66671
938.15076
938.43621
939.12884
939.29410
939.38471
939.46796
939.59823
939.83883
940.37185
940.72718
941.07534
941.47938
941.56413
941.74683
941.80522
942.03227
942.10728
942.38812
942.49679
942.57626
942.67877
942.74491
943.20562
943.53435
943.79145
944.04632
944.17882
944.38111
944.58043
944.74083
945.46483
945.52910
945.57871
945.94366
946.09693
946.39580
946.96655
947.77738
948.07274
948.38768
948.46670
948.61579
948.82740
949.10139
949.19511
949.33936
949.56457
949.79691
949.88604
950.67997
950.93015
950.97666
951.03042
952.00583
952.27725
952.59887
953.20606
953.27499
953.34335
953.44952
954.18154
954.34112
954.73231
954.97736
955.04083
955.62524
955.71749
956.05436
956.35434
956.40565
956.58791
956.83225
956.88164
957.41119
957.48237
957.53412
957.72416
957.99695
958.04047
958.63406
958.86347
959.05434
959.57456
959.64005
959.69341
959.79352
960.05824
960.48273
961.08423
961.26517
961.35080
962.25873
962.56911
963.00415
963.39060
963.44691
963.58076
963.70731
963.79384
964.13455
964.38194
964.52288
964.87050
964.98385
965.16511
965.28388
965.59815
965.93372
966.28481
966.81187
966.89825
966.93568
967.11079
967.77769
967.96639
968.34609
968.43162
968.62143
968.95680
969.05975
969.16404
969.33271
969.84651
970.37174
970.42700
970.91750
971.01674
971.04162
971.34305
971.52038
971.69402
971.91044
972.06918
972.26255
972.36803
972.58859
973.63417
973.66142
973.93541
974.13080
974.31146
974.41255
974.68529
975.03127
975.14907
975.32015
975.85563
976.26332
976.77599
976.98876
977.19974
977.35797
977.42233
977.58169
977.84199
978.14901
978.45520
978.55135
978.73460
978.92973
979.05319
979.28549
979.49979
979.71405
980.11198
980.57484
980.66345
980.71751
980.80314
980.85061
981.33275
981.49688
981.66470
982.05260
982.35192
982.59174
982.75843
982.87720
982.94103
983.06127
983.09442
983.99086
984.46235
984.57854
984.63508
985.12394
985.43028
985.67990
985.84266
986.12323
986.20945
986.24114
986.56036
986.66808
987.15959
987.48654
987.62874
987.80508
988.00726
988.12050
988.31015
988.43414
988.58182
989.14795
989.17317
989.44411
989.52503
989.62811
989.72375
990.58896
990.69347
990.84004
991.00948
991.73230
991.83314
992.05193
992.27511
992.34714
992.61271
992.69067
993.00541
993.38768
993.88081
993.94217
994.65963
994.90982
995.34493
995.49234
995.62310
995.98600
996.17041
996.64230
996.66375
996.75271
997.16804
997.48361
998.06955
998.22644
998.31555
998.54876
999.27370
999.77923
1000.04563
1000.23520
1000.24823
1000.47956
1001.19786
1001.30296
1001.38056
1001.82867
1002.44752
1002.83267
1002.99969
1003.09941
1003.68469
1003.84879
1004.15030
1004.42008
1004.61494
1004.90141
1005.18070
1005.42237
1005.94918
1006.16843
1006.34267
1006.39325
1006.90038
1007.00441
1007.27072
1007.34377
1007.61482
1007.70350
1007.80445
1008.04512
1008.27956
1008.74793
1008.99283
1009.07390
1009.25971
1009.39965
1009.77098
1009.87420
1009.92654
1010.24895
1010.75012
1010.83482
1010.92711
1011.77607
1011.90381
1012.11368
1012.21894
1012.36462
1012.38953
1012.66736
1013.08615
1013.46119
1013.57137
1013.97390
1014.29079
1014.59426
1015.14630
1015.23185
1015.39642
1016.31003
1016.61064
1016.70317
1016.86131
1017.00272
1017.41783
1017.55651
1017.72166
1018.07207
1018.31011
1018.34092
1018.91042
1019.08487
1019.31265
1019.92302
1019.97838
1020.42934
1020.92292
1020.99940
1021.25450
1021.35255
1021.53141
1021.65598
1021.72811
1022.28571
1022.75979
1022.88155
1022.92655
1023.12701
1023.18609
1023.55669
1023.71899
1024.12957
1024.29776
1024.62885
1025.00483
1025.38677
1025.61909
1025.68017
1026.01341
1026.27541
1026.45793
1027.13409
1027.25306
1027.29416
1027.40606
1027.62413
1027.87228
1028.27775
1028.34521
1028.71808
1029.18595
1029.35030
1029.65732
1030.08584
1030.28765
1030.88441
1031.34324
1031.53594
1031.67446
1032.32024
1032.80770
1032.98311
1033.04289
1033.32738
1033.72889
1034.10085
1034.57951
1034.72808
1034.90949
1035.27175
1035.61291
1035.75653
1035.88327
1036.03078
1036.17460
1036.34609
1036.75162
1037.08009
1037.13542
1037.41904
1037.65784
1037.77886
1038.13841
1038.88216
1039.05090
1039.14619
1039.20330
1039.40873
1039.56293
1039.87309
1040.25453
1040.68937
1041.17930
1041.35505
1041.73285
1042.17516
1042.48213
1042.76503
1042.99842
1043.07167
1043.18677
1043.37969
1043.55709
1043.66715
1043.79182
1043.84684
1044.58427
1044.72246
1045.11771
1045.28458
1045.39328
1045.49027
1045.99773
1046.12942
1046.44478
1046.61100
1047.04532
1047.09665
1047.74523
1048.04581
1048.25791
1048.39927
1048.50311
1048.64227
1049.93129
1050.03240
1050.16338
1050.23101
1050.84088
1050.92258
1051.37921
1051.99727
1052.33917
1052.58097
1052.65039
1053.18066
1053.51184
1053.84494
1054.21866
1054.83311
1055.15119
1055.25820
1055.43755
1055.76094
1055.92347
1055.96614
1056.41723
1056.68787
1056.72407
1056.79679
1056.97934
1057.78611
1057.97771
1058.17831
1058.49293
1059.53524
1059.58822
1059.98467
1060.28412
1060.37606
1060.52715
1060.69351
1061.06039
1062.10438
1062.40070
1062.71884
1062.93134
1063.06346
1063.41470
1063.46953
1063.98420
1064.25877
1064.61156
1065.00832
1065.13800
1065.38075
1065.65724
1065.82079
1066.10169
1066.40566
1066.63757
1066.82970
1067.20037
1067.45205
1067.48120
1067.54094
1067.60262
1068.06174
1068.18190
1068.57177
1068.71542
1068.89285
1069.10710
1069.50172
1069.61103
1069.70618
1069.92793
1070.06974
1070.14562
1070.62825
1070.82163
1071.11343
1071.26027
1071.33304
1071.55535
1071.81831
1071.92294
1072.01838
1072.69734
1072.83979
1072.89001
1073.13775
1073.36018
1073.42747
1073.69506
1073.74900
1074.48679
1074.51200
1075.18972
1075.52164
1075.60140
1075.98466
1076.71260
1076.81598
1076.84317
1077.18299
1077.66915
1077.68633
1078.03353
1078.81653
1078.95952
1079.07878
1079.27964
1079.39182
1079.86797
1079.97249
1080.04298
1080.18766
1080.29971
1080.42830
1080.83939
1081.05576
1081.46913
1081.78255
1082.31404
1082.47719
1082.85828
1083.82073
1084.28216
1084.69334
1085.07720
1085.27917
1085.73537
1086.16569
1086.34048
1086.59586
1086.68884
1086.82814
1087.39688
1087.73703
1088.02530
1088.39618
1088.49487
1088.57696
1089.24730
1089.67077
1090.38073
1090.70010
1090.92475
1091.04220
1091.12200
1091.39681
1091.58072
1091.67300
1092.41147
1092.73187
1092.77751
1093.05488
1093.44429
1093.54338
1093.61559
1094.47661
1094.59564
1094.83480
1095.59662
1095.82257
1095.99011
1096.12045
1096.38708
1096.89101
1096.93726
1097.59361
1097.88385
1098.03556
1098.71256
1099.34370
1099.39121
1100.07050
1100.43122
1100.80998
1101.00867
1101.17460
1101.44700
1101.84652
1102.18621
1102.56998
1102.89946
1102.91874
1103.36592
1103.66738
1103.92907
1104.12546
1104.60038
1104.77773
1105.07956
1105.45815
1105.66911
1106.51820
1106.78328
1107.25877
1107.39678
1107.52250
1107.62798
1108.27064
1108.54782
1109.03323
1109.65130
1110.15984
1110.46050
1110.60248
1110.74924
1111.06735
1111.22324
1111.52193
1111.87064
1112.02394
1112.22588
1112.35733
1112.66477
1113.08660
1113.49671
1113.99223
1114.16201
1114.37030
1114.63295
1115.00826
1115.24620
1115.36875
1115.64424
1115.83533
1116.21116
1116.71281
1116.80434
1117.12625
1117.37504
1117.49122
1117.80952
1117.97785
1118.18374
1118.54839
1119.45088
1119.69649
1120.43767
1120.77264
1120.90217
1121.17304
1121.61613
1121.79175
1121.96755
1122.65008
1122.84659
1123.08522
1123.31522
1123.91039
1124.19346
1124.36730
1125.24278
1125.30393
1125.69194
1125.93575
1126.30712
1126.64033
1127.07989
1127.23752
1127.40080
1127.82422
1127.90792
1128.03770
1128.12610
1128.65174
1128.91508
1129.34729
1129.66847
1129.85621
1129.94875
1130.24701
1130.51588
1130.71014
1130.99144
1131.39122
1131.54054
1131.76638
1131.85536
1132.07230
1132.11557
1132.57132
1132.71405
1132.86365
1132.96277
1133.11265
1133.29674
1134.05031
1134.26347
1134.40016
1134.90171
1135.04955
1135.30219
1135.36431
1135.63634
1135.82825
1136.88522
1136.94550
1137.04847
1137.65335
1138.15238
1138.28776
1138.59058
1138.75649
1138.94167
1139.11300
1139.44956
1140.03368
1140.12264
1140.52649
1140.62608
1140.80337
1140.96272
1141.87519
1142.30926
1142.41672
1142.59069
1142.75763
1142.83948
1143.38739
1143.66235
1144.42847
1144.50776
1144.62186
1144.87186
1145.07748
1145.23642
1145.55495
1145.83926
1146.34230
1146.58957
1146.75875
1147.10390
1147.31896
1147.53710
1147.62726
1147.96978
1148.69916
1149.12549
1149.16641
1149.51630
1149.89265
1149.92684
1150.11042
1150.68244
1150.70795
1150.80839
1151.62712
1151.84635
1152.05097
1152.30159
1152.35745
1152.89496
1153.05998
1153.56063
1153.81712
1154.66806
1154.80667
1154.99610
1155.70090
1155.85142
1156.14216
1156.35005
1156.38965
1156.51653
1156.68129
1157.08236
1157.41600
1157.99055
1158.10479
1158.73077
1158.86276
1159.29374
1159.51337
1159.64262
1159.85481
1160.09357
1160.65441
1160.91093
1161.06176
1161.14204
1161.39467
1161.58246
1162.20130
1162.32693
1162.50294
1162.95769
1162.98455
1163.59984
1163.66441
1164.08847
1164.16553
1164.27026
1164.43375
1164.63062
1164.76284
1165.10882
1165.23022
1166.44143
1166.83939
1167.04460
1167.42196
1167.53970
1167.60803
1167.94547
1168.30792
1168.36930
1169.00085
1169.10288
1170.12769
1170.21191
1170.29386
1170.49156
1171.00436
1171.24424
1171.76656
1172.14969
1172.38940
1172.73988
1172.92526
1173.30223
1173.84058
1174.64387
1175.15048
1175.33187
1175.82087
1176.03885
1176.08810
1176.39599
1176.50231
1177.30056
1177.83315
1178.61408
1179.02865
1179.33165
1179.45092
1179.56456
1179.78075
1180.06608
1180.78817
1181.07887
1181.27688
1181.57544
1182.06477
1182.20213
1182.34672
1182.48101
1182.69324
1183.19227
1183.44269
1183.80911
1184.04394
1184.17564
1184.35700
1185.13292
1185.46567
1185.52968
1185.59019
1185.86067
1185.97269
1186.55875
1186.77853
1187.09970
1187.29339
1187.40237
1188.09524
1188.33663
1188.70234
1188.81740
1188.90945
1189.17336
1190.24134
1190.34733
1190.50610
1190.75117
1191.69029
1191.89726
1192.41697
1192.48409
1193.44944
1193.50242
1193.94669
1194.11911
1194.31716
1194.72503
1194.84392
1195.09588
1195.56937
1195.83514
1195.93723
1196.66759
1197.06314
1197.72058
1197.84680
1198.03752
1198.83995
1198.94181
1199.40197
1199.50041
1199.76494
1200.09146
1200.14706
1200.87333
1201.44709
1201.53761
1202.22239
1202.62642
1203.08282
1203.50386
1203.73313
1203.89352
1204.29640
1204.33909
1204.56215
1205.23815
1205.51526
1205.84164
1206.00242
1206.48505
1206.74469
1206.96129
1207.25695
1207.45647
1207.64442
1208.06242
1208.98768
1209.18119
1209.19789
1209.40969
1209.62701
1209.90818
1210.34632
1210.74814
1211.03990
1211.75029
1211.85869
1212.19998
1212.55696
1213.01716
1213.10345
1213.41914
1213.52172
1214.24179
1215.03501
1215.25179
1215.40309
1215.61084
1216.26919
1216.50448
1216.63927
1216.92623
1217.32145
1217.84824
1218.27399
1218.55151
1218.98568
1219.38798
1219.46535
1220.11000
1220.25550
1220.55698
1220.64839
1220.73925
1221.43309
1221.98102
1222.26742
1222.41610
1222.95816
1223.08947
1223.31032
1223.54169
1223.64814
1223.95095
1224.94489
1225.04428
1225.12162
1225.37278
1226.15968
1226.30470
1226.71045
1226.88747
1227.04250
1227.24348
1227.50808
1227.60049
1227.90035
1228.00868
1228.39690
1229.13910
1229.39671
1229.49154
1229.70094
1230.13488
1230.45717
1230.60480
1230.80523
1230.92684
1231.28011
1231.46518
1231.77833
1231.98723
1232.07233
1232.20429
1233.35453
1233.79399
1233.91478
1234.24904
1234.37758
1234.57146
1234.78315
1235.05243
1235.07884
1235.52728
1236.15867
1236.30158
1236.53862
1236.72177
1237.81715
1238.09275
1238.47586
1238.94609
1239.07089
1239.30674
1239.74131
1240.27865
1240.63531
1241.08327
1241.49225
1241.64841
1241.94957
1242.28392
1242.48100
1242.63389
1242.92464
1243.69238
1243.87349
1243.98625
1244.21233
1244.59406
1244.77599
1245.33266
1245.44870
1245.56940
1245.61064
1246.40362
1246.70396
1246.96501
1247.31981
1247.46628
1247.96204
1248.11820
1248.34325
1248.57250
1249.33693
1249.70974
1250.20354
1250.33299
1250.84351
1251.09883
1251.27416
1251.34171
1251.68334
1252.09706
1252.27960
1252.57388
1252.71465
1252.82091
1253.31207
1253.73491
1253.88112
1254.27218
1254.38610
1254.80016
1255.86940
1255.86940


:
