# Supplementary material for: Emergent decision-making behaviour and rhythm generation in a computational model of the ventromedial nucleus of the hypothalamus
Source: PLoS Comput Biol. 2019 Jun 3;15(6):e1007092. doi: 10.1371/journal.pcbi.1007092 (PMC6564049; doi:10.1371/journal.pcbi.1007092)
Supplement: S1 Dataset — Text files of the spike time data used in the paper. (ZIP) [file pcbi.1007092.s014.zip › VMN spike time data/ran9.txt]

'ran9'
:
0.28293
0.33495
0.42375
0.54772
0.55823
0.72078
0.75455
0.94050
0.95625
0.99078
1.00345
1.07579
1.36911
1.40344
1.52081
1.77487
2.22564
2.33390
2.39696
2.41191
2.48018
2.68379
2.72502
2.76704
3.03919
3.11057
3.23541
3.30192
3.34582
3.60982
3.84416
3.99573
4.38379
4.65365
4.90529
5.02290
5.18283
5.22117
5.42201
5.62859
5.68582
6.05184
6.30452
6.32807
6.42295
6.45207
6.46737
6.60631
6.69635
6.71173
6.76455
6.79006
7.01326
7.42154
7.45392
7.71433
7.74657
7.95230
8.12754
8.16989
8.23326
8.24718
8.26554
8.32648
8.37886
8.49277
8.53379
8.91202
9.00334
9.02814
9.21290
9.40837
9.71536
9.73533
9.94658
10.08175
10.12939
10.20663
10.28698
10.65803
11.01401
11.06871
11.23632
11.75414
11.92105
12.09211
12.25675
12.26933
12.33018
12.54623
12.62399
12.82687
12.84099
12.86544
13.06708
13.18892
13.58404
13.62729
13.93749
14.21377
14.27209
14.30642
14.33964
14.51682
14.68008
14.89719
14.95195
15.29397
15.58595
15.62896
15.72751
15.95027
16.11293
16.14091
16.26327
17.13603
17.19653
17.26313
17.42422
17.50345
17.57812
17.70688
17.87048
18.25877
18.34071
18.41748
18.45919
18.68211
18.80776
18.99036
19.10993
19.42635
19.48485
19.57321
19.92949
20.01434
20.09029
20.18930
20.42470
20.50275
20.77174
20.87849
21.29869
21.39040
21.48994
21.50723
21.52752
21.69424
21.90018
22.06604
22.63594
22.73880
23.04468
23.29238
23.50046
23.57530
23.63007
24.06362
24.08562
24.63231
24.93751
24.98239
25.25666
25.35273
25.41566
25.55312
25.64989
25.89244
25.91279
25.93616
26.24473
26.30349
26.32152
26.33855
26.81175
27.09890
27.17182
27.18484
27.32610
27.77843
27.85435
28.20818
28.26054
28.47311
28.49001
28.54510
28.60377
28.62460
28.71462
28.77394
29.23572
29.61867
29.78787
29.92497
29.94860
29.96320
30.08763
30.41035
30.47866
30.83987
31.02483
31.09772
31.22737
31.24593
31.31002
31.35211
31.39495
31.44123
31.45288
31.46963
31.66925
31.88494
32.02467
32.03879
32.17095
32.31678
32.48287
32.60741
32.88108
32.93427
33.23221
33.29473
33.44970
33.47891
33.52364
33.55106
33.57109
33.78804
34.49250
34.80451
34.84063
35.04994
35.13683
35.42337
35.56311
35.64515
35.75275
35.81094
36.17747
36.24384
36.45496
36.67675
36.71150
36.74833
36.93648
37.10134
37.18651
37.32733
38.03964
38.29733
38.35001
38.37892
38.42475
38.56883
38.69690
38.85186
39.05806
39.74570
39.90762
40.16401
40.21401
40.27916
40.37559
40.47975
40.83052
41.00013
41.43810
41.53599
41.94828
42.26363
42.47307
42.64459
42.67759
42.88807
43.23037
43.31432
43.55805
43.63761
43.68677
43.70472
43.73509
44.16057
44.28763
44.41471
44.50003
44.63874
44.69598
44.82669
44.84692
44.87115
45.00709
45.06676
45.16407
45.33371
45.74863
45.85104
46.06335
46.09242
46.32041
46.43861
46.53672
46.72344
47.22345
47.46055
47.86961
48.14450
48.25584
48.35735
48.51749
48.56547
48.76921
49.13209
49.41836
49.70596
49.76966
49.92857
49.96189
50.06256
50.10022
50.17284
50.26606
50.65510
51.71377
51.75240
51.96441
52.34223
52.79262
52.96675
53.21209
53.28233
53.31754
53.44138
53.54356
53.79587
53.90774
54.01077
54.33744
54.65086
54.75166
54.83092
54.98546
55.13719
55.18755
55.21579
55.26949
55.29975
55.57331
55.85272
55.95017
56.32733
56.35029
56.49862
56.87463
57.01314
57.47586
57.73863
57.99175
58.07919
58.32408
58.46924
58.61474
58.67814
58.80596
59.28784
59.65782
59.91214
59.97315
60.12021
60.44498
60.55482
60.67957
61.44510
61.67086
61.77825
61.98488
62.17742
62.26161
62.32389
62.48010
62.57074
62.83486
62.94769
63.09786
63.19131
63.20663
63.45029
63.53478
63.89990
64.51864
64.59548
64.62344
64.64948
64.79201
64.89594
65.09404
65.34071
65.49530
65.57614
66.40873
66.52889
66.75932
67.00262
67.54385
67.59462
67.75342
67.78018
67.82813
67.93820
68.20548
68.35421
68.49328
68.53423
68.59077
68.72958
68.82156
69.07003
69.19344
69.74203
69.95277
69.98955
70.12545
70.36392
70.39638
70.42020
70.64572
71.12844
71.76803
71.93798
71.99073
72.02280
72.23078
72.47814
72.65205
72.75109
73.18930
73.79297
73.90075
74.74322
75.02433
75.73103
75.82290
76.22124
76.32981
76.49758
76.56860
76.63521
76.78912
77.12184
77.19964
77.22212
77.69205
77.86540
77.93869
77.96623
78.21473
78.54915
78.85634
79.31451
79.40284
79.68094
79.82531
79.88054
80.08019
80.35844
80.39327
80.44955
80.46716
81.44235
81.67435
81.85035
81.95780
82.07879
82.53607
82.80356
83.10736
83.40152
83.47029
83.49147
83.76932
83.85861
84.10878
84.14607
84.78265
84.96782
85.36992
85.62776
85.73079
85.85812
86.43156
86.46946
86.68514
86.76987
86.78494
87.09909
87.10915
87.13808
87.23108
87.48803
87.65837
87.86535
88.13623
88.46859
88.66702
88.74111
88.80899
88.96607
89.02370
89.21787
89.26766
89.73747
90.30777
90.47544
90.76018
90.99798
91.40259
91.61777
91.73850
91.84739
92.44462
92.55891
92.81706
92.99355
93.35979
93.55899
93.67762
93.91126
94.51158
95.11807
95.43100
95.50219
95.97623
96.28461
96.77391
97.03896
97.06451
97.16130
97.25406
97.31842
97.51644
97.58188
97.71155
97.72170
97.73244
97.79048
98.34263
98.49202
98.67857
98.94204
99.01674
99.16828
99.71533
99.93615
100.08604
100.19082
100.23000
100.42851
100.49530
101.06070
101.15580
101.66999
101.84517
101.99236
102.48007
102.63626
102.79863
102.93985
103.83613
104.06685
104.11172
104.39728
104.54596
104.67499
105.07055
105.55956
105.74935
105.96519
106.12634
106.38698
106.50994
106.66674
106.74135
107.33230
108.05709
108.34284
109.42213
109.57583
109.72743
109.87245
109.89068
110.17606
110.49396
110.75746
110.80503
110.99724
111.02161
111.09542
111.39410
111.43946
112.06327
112.18087
112.42982
112.70358
112.73386
112.80017
113.24655
113.30147
113.54667
113.93915
114.13664
114.43967
115.71151
115.86791
115.91344
115.94485
116.49840
116.58740
117.09840
117.11786
117.22461
117.24867
118.10746
118.28506
118.39327
118.53992
118.94838
118.99851
119.03391
119.64916
119.98860
120.06443
120.18993
120.38385
120.61907
121.42839
122.00113
122.23462
122.52120
122.72742
122.90454
122.99788
123.19413
123.39046
123.49660
123.55884
123.74385
124.24603
124.46255
124.69963
124.82627
125.04177
125.84320
126.05499
126.16700
126.29839
126.52542
126.87761
126.98137
127.23965
127.31399
127.52241
127.67564
127.93869
127.95188
128.02102
128.42239
128.60536
128.72872
129.52502
129.59067
129.71091
129.87146
130.08000
130.17722
130.74523
131.05007
131.16125
131.82604
132.14003
132.39779
132.50122
132.55809
132.73022
133.58758
133.65535
134.04218
134.37127
134.47383
134.90532
135.40692
135.43158
135.74013
135.84468
135.93663
136.07997
136.26760
136.70886
136.98985
137.14202
137.78263
138.22441
138.72135
138.96552
139.21729
139.37541
139.69818
139.83215
139.93550
140.05037
140.31330
140.90142
141.15580
141.41108
142.69965
142.81141
143.22917
143.65101
144.12263
144.44232
144.66745
144.73954
144.94663
145.51518
145.75431
145.84943
145.92841
146.00884
146.14002
146.29260
146.33849
146.56590
146.57851
146.64845
147.43835
147.58316
147.88722
148.39152
148.54017
148.68208
148.98865
149.09537
149.35929
149.59869
149.66640
149.95416
149.97650
150.31949
150.37728
150.73895
151.40628
151.77190
151.93968
152.39059
153.24442
153.26494
153.28547
153.58759
153.70126
153.74627
153.82474
153.95851
154.39058
154.70756
154.79852
154.93108
155.01195
155.05370
155.16781
155.36014
155.54484
156.12704
156.39018
156.63395
156.77469
156.80988
156.96388
157.95854
158.14036
158.24260
158.78494
159.04240
159.21501
159.31254
159.46306
159.55936
159.65516
159.93953
160.48924
160.72458
160.96918
160.99269
161.09704
161.22180
161.49026
161.70358
161.83440
161.98687
162.36655
162.64591
162.74900
162.85345
163.00583
163.10301
163.12755
163.14210
163.41173
163.62102
163.64041
164.91247
165.05472
165.13349
165.25659
165.42450
165.48293
165.65946
165.83555
167.06121
167.27995
167.36195
167.41560
167.69297
168.05784
168.21233
169.04140
169.12341
169.21257
169.69979
169.97536
170.22226
170.39932
170.46392
170.83602
170.92861
171.04001
171.21033
171.26504
171.31488
171.78417
171.81872
171.86523
172.20236
172.38721
172.79587
172.92598
172.99022
173.23887
173.34128
173.44151
173.57264
173.74460
174.08013
174.19429
174.39998
174.95781
175.15852
175.21265
175.37756
175.81028
176.01128
176.45991
176.59092
177.01048
177.24805
178.03745
178.49461
178.70659
178.83494
179.00536
179.04365
179.37097
179.40691
179.55583
180.26104
180.54564
180.86601
181.00523
181.05091
181.23355
181.34096
181.41473
181.93927
182.43155
182.59489
182.63182
182.72312
183.02915
183.14421
183.17687
183.18867
183.49069
183.55882
183.91814
183.98418
184.16139
184.27414
184.32305
184.53574
185.18444
185.28957
185.40133
185.57806
187.14360
187.46401
187.49333
187.57016
187.67312
187.89150
187.96561
188.17272
188.26011
188.35965
188.75720
189.08912
189.41281
189.42608
189.50285
189.55987
189.59434
189.63832
189.71156
189.88875
190.10965
190.17069
190.44837
191.26386
191.35804
191.43154
191.48673
191.50613
191.64056
191.86694
191.91198
192.95443
193.00603
193.14363
193.37154
193.40784
193.45978
193.63564
193.67456
193.87909
194.26197
194.69808
195.52929
195.70623
195.86959
195.98202
196.37221
196.60671
197.06962
197.16013
197.43760
197.49854
198.05383
198.15695
198.48879
198.73855
198.87264
199.04151
199.08048
199.56410
200.51445
200.72152
200.78672
201.35259
202.03379
202.41086
202.51152
202.74325
202.91310
203.52340
203.80138
203.87945
204.28532
204.47298
204.56291
205.40834
205.45104
205.55109
205.66756
205.70380
205.96743
206.13405
206.41757
206.47191
206.92341
207.44868
207.61851
207.89595
207.91170
207.97617
208.09458
208.18062
208.27476
208.83644
208.99836
209.19036
209.74137
209.92906
210.18240
210.25247
210.45345
210.85149
211.57464
211.88884
211.91548
211.96885
212.28556
212.34108
212.48251
213.57367
213.74657
214.42970
214.60146
215.01975
215.37549
216.24708
216.46122
216.66042
216.78917
216.95625
217.05871
217.09652
217.14056
217.34442
217.40729
217.67686
217.90741
218.13250
218.30099
218.72855
218.79291
218.86521
218.91642
218.97716
219.27002
219.57541
220.00635
220.21232
220.42653
220.67578
221.18925
221.28538
222.25900
222.52271
222.81573
223.66580
223.72540
223.80791
224.46135
224.64084
224.95126
225.13168
225.18372
225.32112
226.04405
226.17813
226.25957
226.45290
226.55550
226.71521
227.14250
228.09028
228.41107
228.68212
229.61881
229.84236
230.18569
231.15501
231.31730
231.50304
231.61486
231.73198
232.11587
232.34132
232.54320
232.71799
232.76620
232.78114
232.81917
233.28117
233.60421
233.77439
233.92867
233.94730
234.11874
234.23887
234.61548
234.91732
235.18144
235.50189
235.58126
235.89141
236.01987
236.33761
236.43109
236.70092
236.79161
236.82442
237.43979
237.61693
237.72015
238.20934
238.25731
238.92746
239.13177
239.29564
239.37643
239.80188
240.13281
240.82129
240.96245
241.06492
241.41224
241.77435
242.75715
243.06421
243.69010
243.87998
245.01340
245.15486
245.29674
245.73920
245.86202
246.85451
246.90327
246.94023
247.18072
247.24762
247.74656
247.83369
247.93438
248.17822
248.70926
248.74752
249.77545
250.09156
250.25507
250.46671
250.68323
251.22491
251.85624
251.88259
252.02775
252.36882
252.78377
253.03530
253.29859
253.36668
253.40183
253.55789
253.77549
253.88516
253.94698
254.14632
254.46319
255.35068
255.48840
255.53474
255.68274
256.17484
256.34962
256.46688
257.56848
257.69247
258.41907
258.62992
258.69228
259.07219
259.19169
259.72393
260.17974
260.44878
260.81384
260.92077
260.98561
261.03851
261.31206
261.48086
261.80393
261.91429
262.06293
262.83483
263.11744
263.20478
263.34396
263.40122
263.88405
264.16375
264.45655
264.74673
264.87707
264.99568
265.93332
266.35478
266.42229
266.60131
266.96741
267.23803
267.96400
268.19400
268.35788
268.37868
269.43049
269.50441
269.63700
269.77105
269.86408
270.57010
270.74612
270.96131
271.35503
271.49733
271.64175
271.98032
272.14411
272.21571
272.24936
272.68109
273.10732
273.25358
273.34073
273.59639
273.82696
273.88930
274.30235
274.40018
274.51411
274.85511
275.10429
275.60411
275.84662
276.31104
276.50548
277.09757
277.14090
277.17200
277.49597
277.56460
277.63280
277.74405
278.06018
278.11240
278.15094
278.38001
278.47071
280.27129
280.94332
281.21456
281.52916
281.82288
281.91272
282.36557
282.85270
283.58716
283.63896
283.73891
284.65656
284.88284
285.06445
285.10150
285.14322
285.36056
285.59678
286.16862
286.33679
286.44993
286.68131
287.03972
288.06406
288.53719
288.60892
288.72103
288.87349
289.36222
289.84863
290.30494
290.39858
290.65695
290.81088
291.42627
291.66543
292.12233
292.19266
292.53377
293.52234
293.68907
294.32767
295.38944
295.63372
295.71724
295.92741
296.43818
296.53700
296.55761
296.57211
296.58272
297.19055
297.36831
297.96401
297.99948
298.34710
298.50014
298.62954
298.68624
298.85719
298.96243
299.26706
299.58926
299.64662
299.89839
300.06499
300.46532
300.66107
300.86175
301.09907
301.20216
301.91609
302.24382
302.43950
302.83602
303.46303
303.63808
304.23564
304.44778
305.15159
305.84045
305.99001
306.12278
306.31293
306.68521
306.86479
306.91557
307.51690
307.55406
307.70310
308.05317
308.28730
308.44565
308.56006
308.78810
309.03709
309.13588
309.44621
310.42038
310.72588
312.20515
312.71661
312.77206
313.12379
313.23383
313.63241
314.17009
314.77531
315.05934
315.32881
315.47743
315.96596
316.39344
316.61887
316.90790
317.09583
317.74968
317.92085
317.97947
318.19451
318.33616
318.75655
318.81965
319.03030
319.61498
320.21190
320.46424
320.55339
320.64842
320.80880
322.00997
322.32480
322.52840
322.67188
322.99330
323.59880
323.74265
323.89504
323.98479
324.17346
324.50085
324.76703
325.04714
325.19822
325.63343
326.56510
326.72704
326.97520
327.05252
327.47290
327.58413
327.86613
328.36248
328.59463
328.69689
329.47601
329.71834
329.79148
330.44339
331.19703
331.39541
331.48270
331.57546
332.19867
332.37457
332.81350
332.90389
333.03978
333.06246
333.13428
333.28707
333.34424
333.57609
334.29224
334.72671
334.76842
335.10170
335.74947
335.93602
336.38672
336.64888
337.08437
337.41328
337.80548
337.84552
338.27556
338.38932
338.52539
338.67972
338.88268
339.63872
340.65812
341.43429
341.55398
341.97982
342.93275
343.27579
343.32091
343.65286
343.76903
343.79812
343.88069
344.15094
344.93300
345.12745
345.27896
345.51459
345.59450
345.97927
346.10380
347.43466
347.71042
347.78091
347.88139
348.01134
348.60609
349.24397
349.89298
350.56213
350.57573
350.68326
351.14075
351.24200
351.69680
351.80110
351.90173
352.31278
352.65159
352.84399
353.12156
353.29297
353.71708
353.87897
354.18277
354.40949
354.64326
354.87252
355.02665
355.52844
355.74735
355.77625
356.09301
356.14289
356.97757
357.25050
357.41309
357.45870
357.48368
357.67739
357.76290
358.10102
358.46747
358.87987
359.04006
359.34481
359.41826
359.45310
359.63765
359.66912
360.54269
360.80232
361.08880
361.52185
361.84026
362.31141
362.74310
362.89580
362.94472
363.01145
363.20754
363.29532
363.63043
363.76849
363.97044
364.22217
364.34886
364.76808
365.43815
366.08031
366.27159
366.76636
366.79413
367.20004
367.33996
367.49036
367.55283
367.63170
368.48979
368.74094
369.42488
369.67794
370.95207
371.70650
372.12855
372.25874
372.69407
372.84869
372.96855
373.37345
373.71433
374.03542
374.46515
375.05379
375.53649
376.07599
376.66233
377.22501
377.67797
377.79376
378.07103
378.24995
378.29917
379.56258
379.64102
379.83603
381.13305
381.66502
381.79657
382.21835
382.65802
382.71790
383.19518
383.43138
383.53886
383.62917
384.85983
385.27498
385.44999
386.08013
386.43364
386.71636
386.86422
387.18292
387.37505
387.57548
387.96408
388.79245
389.06597
389.25158
389.57947
389.72966
390.04392
390.43050
390.73130
391.13184
391.46438
391.79705
391.83202
392.71271
392.88878
392.96514
393.13599
394.05762
394.12103
394.21018
394.41998
394.75938
395.03576
395.14896
395.25123
395.61068
395.81225
396.11081
396.14237
396.29702
396.40302
396.86058
397.00119
397.45961
397.70748
398.12645
398.15902
398.20788
398.33878
398.57697
398.70204
398.80214
399.09559
400.08656
400.23613
400.42209
400.78471
400.80591
400.86450
401.00962
401.09387
401.14760
401.30040
402.06712
402.16386
402.35213
402.50994
402.61956
402.67207
402.83734
402.97887
403.10853
403.25288
403.36344
403.44934
403.52200
404.02582
404.27675
404.31020
404.45491
404.58012
404.60275
404.84419
404.98327
405.27142
405.43727
405.82728
405.98910
406.11569
406.14069
406.19870
406.34362
406.60393
407.01823
407.31841
407.37828
407.62187
407.83492
407.85883
408.71443
409.02825
409.19913
409.22549
409.90972
410.47981
411.10390
411.33037
411.43152
411.75291
411.77185
411.88970
412.21385
412.57624
412.62163
412.95514
413.07981
413.59406
413.63546
413.80370
414.41453
414.46999
414.50384
414.65382
414.67645
414.83614
415.42986
415.60645
415.67124
415.73495
415.86787
415.89809
415.99044
416.55623
416.99545
417.42466
417.78183
417.83618
417.93080
418.00295
418.02924
418.11113
418.33319
418.42870
418.61174
418.94240
419.18698
419.47499
419.54380
419.91119
420.04122
420.10961
420.47960
420.79993
420.92112
421.27299
421.42620
422.06192
422.35271
422.42493
422.91591
422.98954
423.30622
423.44908
423.77729
423.88338
424.38889
424.48268
425.07697
425.61252
425.72947
425.94110
426.33321
426.36419
426.43035
426.70125
426.85036
427.08639
427.16572
427.37513
427.45685
427.58783
427.65754
427.92768
428.01516
428.28611
428.41248
428.73722
428.88837
429.13700
429.37844
430.01507
430.16071
430.34923
430.59775
430.78606
431.17137
431.85840
432.06447
432.32639
432.42095
432.58121
433.11077
433.31092
433.46670
433.48432
433.56324
434.47293
434.61354
434.79832
434.86916
434.91573
434.93917
435.20757
435.98870
436.55700
436.72043
436.77578
436.95306
437.44643
437.49669
437.55689
437.64784
437.79945
437.89802
438.05107
438.13266
438.67017
438.85138
438.87216
438.91163
439.43045
439.56491
439.83004
439.86123
439.90617
440.29483
440.39538
440.48321
440.92317
441.02620
441.06944
441.36974
441.46834
441.50437
441.64225
441.70476
441.72895
441.82708
441.99178
442.12675
442.17527
442.46628
442.89549
443.02035
443.04316
443.09297
443.17573
443.19191
443.28440
443.98643
444.03276
444.18659
444.51455
444.56037
444.61998
445.20776
445.49530
445.84962
446.04375
446.19505
446.26332
446.43353
447.14257
447.29788
447.34192
447.71690
447.79027
448.22470
448.26550
448.50444
448.57773
448.65063
449.03592
449.59087
449.61098
449.81569
450.05907
450.11008
450.21504
450.29642
451.41706
451.56925
451.60924
451.75513
452.70866
452.76350
453.06667
453.21777
453.25375
453.41780
453.47753
453.60194
454.03692
454.61389
454.77244
454.87172
454.91139
454.98801
455.12222
455.78298
456.14382
456.52172
456.82962
456.86399
457.08429
457.75106
457.97701
458.09943
458.42339
458.59897
459.01986
459.17108
459.38138
459.45878
459.74555
459.95842
460.27503
460.38551
460.43368
460.80422
461.38623
461.73871
461.94708
462.10283
462.18643
462.22397
462.37515
462.39965
462.55214
463.01413
463.11599
463.40240
463.59086
463.93436
464.18466
464.39320
464.51226
465.17687
465.28482
465.52986
465.61963
465.73402
466.04248
466.35321
466.43156
466.59632
466.65096
466.86257
466.89007
467.46068
467.66145
467.85618
468.08965
468.75536
468.94742
469.27392
469.41617
469.97707
470.37271
470.46477
470.62631
470.63870
470.72911
471.03605
471.49547
471.69105
472.00849
472.02687
472.33857
472.36964
473.03125
473.05569
473.15840
473.47373
473.54406
473.72486
473.82639
474.35577
474.66617
474.87077
475.04879
475.31523
475.42106
476.10369
476.52466
476.71789
476.87614
477.04974
477.26269
477.44347
477.54570
477.88126
477.91564
478.20316
478.22392
478.89060
479.02117
479.20661
479.33005
479.58247
479.97705
480.06294
480.53667
480.60312
480.85605
481.14141
481.19325
481.39502
481.47656
481.89058
482.43095
482.56628
482.76701
482.80719
482.86121
483.41291
483.79176
484.12568
484.43841
484.54680
484.76972
484.84742
485.30525
485.43553
485.65667
485.88938
485.94938
486.74455
486.86398
487.04549
487.08514
487.22479
487.33413
487.35564
487.60581
488.25971
488.65103
489.34004
489.86721
490.08992
490.72949
491.22490
491.27357
491.35619
491.62103
491.77927
492.24035
492.66647
492.81903
493.07144
493.58087
493.95731
494.10387
494.15286
494.23713
494.36597
494.67915
494.95912
495.74934
495.92058
495.95330
496.39244
496.46868
496.56815
496.68396
497.37730
497.54135
497.67088
498.03371
498.19477
498.50468
498.82265
499.09223
499.26433
499.92568
500.11061
500.24531
500.45930
500.63129
500.66889
500.69768
500.75291
501.42853
501.67212
501.83672
502.07898
502.51614
502.86532
503.08761
503.14565
503.40015
503.65937
503.87599
504.38480
504.45176
504.61432
504.71512
505.15479
505.30900
505.47659
505.55303
506.00237
506.30118
506.44291
507.53184
507.81515
508.00475
508.71337
508.98814
509.21767
509.36614
509.93420
510.05379
510.27859
510.40865
510.83194
511.19797
511.62105
511.70627
512.19334
512.34643
512.47383
512.68071
512.76467
513.05634
513.27618
513.52989
513.75524
513.85052
513.88041
514.26789
514.36487
514.65299
514.83093
515.05813
515.11655
515.39749
515.54532
516.02934
516.36172
516.90759
517.16262
517.44766
518.43646
518.82335
519.13544
519.18682
519.49195
519.63700
520.09115
520.15462
520.30113
520.44382
520.51305
520.67166
520.81826
521.15185
521.44224
521.51036
521.86318
522.42472
522.49410
522.61543
522.77867
522.82412
522.96648
523.00394
523.28821
523.40672
523.46473
523.87858
524.29974
524.53336
524.70156
524.79432
524.94006
525.01190
525.91586
526.10696
526.14478
526.26182
526.30967
526.32590
526.53950
527.23516
527.46599
527.57576
527.80532
527.97569
528.11216
528.34669
528.88268
529.09409
529.21785
529.42561
529.59169
530.24207
530.46911
530.65947
530.68900
530.83064
530.94837
530.98283
531.07429
531.55705
531.73486
531.90273
531.95767
532.04564
532.17098
532.60104
532.73617
532.90817
532.96060
533.01040
533.17206
533.19333
533.38553
533.63583
533.99470
534.03953
534.20430
534.28556
534.32272
534.36367
534.40616
534.96513
535.54281
535.60393
536.28114
536.46728
536.63377
537.03022
537.11896
537.27017
537.55687
537.60354
537.88815
538.88862
539.14488
539.62526
539.78403
540.47864
541.28205
541.41967
541.50747
541.95678
542.04302
542.36794
542.67376
542.71548
542.84939
543.01985
543.93733
544.03370
544.16267
544.22032
544.45491
544.51851
544.53466
544.98822
545.19104
545.46232
545.58981
545.69365
545.83502
545.89487
546.90573
546.98928
547.34186
547.42869
547.54339
547.67455
548.48111
548.54968
548.86405
549.07366
549.70739
550.06153
550.07383
550.15264
550.28596
550.34005
550.67989
550.72240
550.87372
551.22681
551.36122
551.58228
551.81322
551.93207
552.16172
552.39711
552.48924
553.11737
553.19918
553.28697
553.52354
553.60158
553.66184
554.85082
554.91209
555.16177
555.19213
555.66750
555.97180
556.18770
556.26374
557.36854
557.50825
557.87517
558.09517
558.55802
559.23946
559.33208
559.47758
559.57082
559.86854
560.77314
560.95775
560.99187
561.17536
561.48123
561.89800
562.07285
562.23176
562.35478
562.64703
563.09470
563.24741
563.71147
563.83846
564.28396
564.30907
564.73401
565.67605
566.22322
566.23981
566.30723
566.36953
566.51199
566.74119
567.35426
567.60444
567.97669
568.03689
568.11603
568.59776
568.71183
568.93966
569.21675
569.48067
569.85834
570.08727
570.11321
570.27075
570.34699
570.46905
570.74315
570.83948
571.54063
571.70907
571.89575
571.93517
571.95750
572.01387
572.61351
572.93865
573.89227
574.01801
574.17573
574.69204
574.87885
574.90497
575.06128
575.11556
575.66103
575.81695
575.93748
576.60332
576.75722
576.92938
577.41544
577.42828
577.59082
577.62040
578.25007
578.40337
579.64916
579.99755
580.04045
580.14997
580.46839
580.97441
581.19275
581.95771
582.45590
582.54073
583.01829
583.08342
583.18452
583.43991
583.76577
584.19534
584.30194
584.35638
584.41198
584.69642
584.85431
584.87428
585.65013
586.02039
586.11974
586.42613
586.50041
586.54976
586.81652
587.25070
587.34231
587.68222
587.77044
588.28826
588.40002
588.65333
588.98748
589.25690
589.50103
589.85311
589.88358
590.07879
590.20235
590.25769
590.38503
590.71569
591.04461
591.44563
591.47199
591.60508
591.63932
591.96217
591.98137
592.00503
592.11039
592.29729
592.38635
592.40437
592.92373
593.16784
593.42638
593.50726
593.96311
594.01509
594.06665
594.31316
594.48220
594.74443
595.25348
595.63671
595.69528
595.75189
595.80120
595.95173
596.13498
596.23772
597.21810
597.37451
597.66223
597.80760
598.16131
598.19630
598.31435
598.37397
598.84644
599.04913
599.33362
599.42544
599.62395
599.81536
599.89697
600.04598
600.06729
600.20415
601.01485
601.32801
601.74163
601.86673
601.95569
602.03936
602.43740
602.75435
603.59342
604.54185
604.94765
605.51251
605.56967
605.87985
605.97108
606.66252
607.04679
607.44843
607.59973
607.75184
608.16111
608.84276
609.19060
609.52942
610.08563
610.37291
610.65080
611.41254
611.59713
611.74279
611.85846
613.24015
613.51758
613.67180
613.82622
613.85060
614.25613
614.86933
615.34827
615.46431
616.52923
616.92883
617.23428
617.64979
617.81498
617.94220
618.16212
618.37075
618.48376
618.65654
619.62775
619.97172
620.00215
620.27945
620.55853
621.96439
622.28091
622.38108
622.54292
622.82752
623.06273
623.21288
623.67233
623.84592
623.89787
624.92885
625.04222
625.14827
626.04594
626.30443
626.64727
626.75471
627.07008
627.25390
628.05355
628.49335
628.59486
629.11110
629.83300
631.32040
631.61854
631.94579
631.98030
632.34373
632.71963
633.25381
633.76925
633.89299
634.18983
634.44169
634.97151
635.08726
635.43490
635.55947
636.02579
636.06507
636.26144
636.49430
637.03102
637.18032
637.53351
637.59244
638.76109
639.39049
639.41166
639.50762
639.59481
639.99366
641.00066
641.11624
641.25424
641.36874
641.42101
641.83350
642.39216
642.55650
642.58103
642.68754
642.71498
642.73966
642.88697
642.93228
643.12369
643.17164
643.69223
644.22200
644.34235
644.42915
644.93966
645.04677
645.73596
646.70797
646.75687
646.87544
647.32695
647.45098
647.55195
647.95424
648.14579
648.38956
648.67182
648.92363
648.96503
649.78611
649.92671
650.14803
650.36120
650.48088
650.98720
651.00715
651.19584
651.29190
651.44318
651.60609
652.15524
652.42768
652.66627
652.73401
652.92510
653.44095
653.66566
653.94863
653.98618
654.21318
654.91465
655.02582
655.40199
656.28375
656.48636
656.93398
656.96211
657.09245
657.21793
657.51745
657.77964
658.46582
658.98620
659.38972
660.17044
660.30156
660.49402
660.60967
660.75655
660.79731
660.81524
661.26112
662.17163
662.50287
662.78333
662.81005
662.89902
663.07450
663.46677
663.64843
663.81256
664.31097
664.55375
664.80416
665.47184
665.51458
665.84879
666.14518
666.28836
666.57067
667.15435
667.46033
667.81281
668.33077
668.47056
669.46401
669.74146
670.38899
670.48796
670.54817
670.56602
671.79948
671.95899
672.09516
672.23015
672.24674
672.37632
672.78524
672.87697
673.17264
673.29342
673.58510
673.69052
673.89497
674.98221
675.67940
675.84683
676.31914
676.90522
677.71977
677.99337
678.12587
678.28119
679.33018
679.88486
680.08522
680.46914
681.14350
681.48820
681.66567
681.87617
682.14280
682.74249
682.87938
682.92027
683.14899
683.34866
683.45710
683.66325
684.43327
685.08689
685.36890
685.75670
686.34206
686.43370
686.58861
686.97918
688.29967
689.11245
689.48266
689.80419
689.91551
690.25034
690.67722
690.78089
690.87995
691.29649
691.51613
691.92811
692.04236
692.23968
692.38277
692.51952
692.56326
693.15648
693.34143
693.38099
693.46528
693.62013
693.75258
693.79281
694.46598
694.72277
695.60414
695.90920
696.51527
696.63351
696.96950
697.39487
697.57990
697.86427
698.10755
698.37409
699.05292
699.43380
699.50856
699.57672
699.68777
699.89776
700.10395
700.64938
700.92746
701.25975
701.41835
701.67726
702.10121
702.23004
702.72986
702.90206
702.94854
703.34074
703.48072
703.53774
703.58369
703.86897
703.90650
704.71246
704.93751
705.13750
705.62414
705.92164
706.04383
706.79912
707.18397
707.36998
707.62853
708.09071
708.54096
708.73625
708.80704
708.98976
709.43966
709.93370
710.47084
710.56033
710.60996
710.82344
711.02997
711.16233
711.21349
711.85264
712.02978
712.71494
713.10374
713.95367
714.18189
714.21085
714.33324
714.94994
715.80764
716.79196
716.90902
717.28531
718.03633
719.33318
719.52688
719.79209
720.27086
720.52784
720.67829
721.21297
721.62910
721.75423
721.84049
722.11740
722.20660
722.83887
723.54104
724.16793
725.00923
725.59533
726.36801
726.52918
726.61375
726.72939
727.53908
727.77179
728.39063
728.84058
729.45216
729.63890
729.96010
729.99127
730.43121
731.07140
731.33368
731.48046
732.29022
732.55818
732.83939
732.91625
733.22262
734.91313
736.69315
737.07529
737.41714
737.66173
738.32842
738.67048
738.83795
739.08873
739.50483
739.86085
740.06449
740.48747
740.60699
740.73345
740.84919
741.08476
741.46140
741.53512
741.83825
742.04691
742.09012
742.39968
742.51432
742.71093
742.76779
743.54395
744.09250
744.35615
745.47542
745.62848
745.79810
746.11132
746.58684
746.96690
747.31658
747.38401
747.46801
748.53739
749.57885
749.63099
750.51214
750.76316
750.89236
751.02533
751.18666
751.20203
751.70203
752.46735
752.71452
753.14834
753.23019
753.54412
753.62007
754.02867
754.11506
754.53199
755.54318
755.76943
755.83320
756.35983
756.78842
757.25702
757.47115
758.93811
759.19136
759.53565
760.83601
761.26173
762.15663
762.40291
762.52175
762.79463
762.92951
762.98226
763.64256
764.19918
764.28737
764.81558
765.69453
765.87621
766.13660
766.29558
767.91234
768.04911
768.28404
768.80031
768.86617
769.84747
769.88389
769.91180
770.85104
771.29162
772.37695
772.48135
773.17651
773.76467
775.01666
775.35351
775.62097
776.02965
777.04419
777.11461
777.52326
777.61146
777.68453
778.70247
778.90455
779.19623
779.34799
779.69122
780.22471
780.29200
780.51032
781.04727
781.15119
781.79767
781.93014
782.00948
782.89373
783.46320
783.92179
784.29070
784.91643
785.65105
785.89400
786.00968
786.04440
786.21619
786.53047
786.58091
786.81418
786.86430
787.30779
787.93078
787.98339
788.35170
788.70872
789.23855
789.68549
789.75492
790.06271
790.28803
790.96661
791.22669
791.39657
791.76483
791.79723
791.88043
792.07354
792.24764
792.48904
792.66335
793.16294
793.39683
793.70590
794.04737
794.69768
794.79731
795.00044
795.19843
795.79437
796.01688
796.39964
796.51176
797.17702
797.46349
797.59685
798.45702
798.94832
799.05432
799.42930
800.09668
800.23909
800.43004
800.65610
800.74306
801.04605
802.08323
802.51803
803.06106
803.32602
803.42155
803.70780
804.09903
804.42224
804.64714
805.06811
805.50286
805.75263
806.21124
806.32190
806.36355
806.42119
806.95435
807.66618
807.91435
808.00119
808.07422
808.31143
808.51558
808.54818
808.99158
809.65197
810.08163
810.16131
810.53674
810.65437
810.89998
811.01698
811.85801
811.89689
812.06625
812.10597
813.27067
813.36198
813.55250
813.84340
813.98378
814.05791
814.69123
814.77911
814.83260
815.19749
815.30199
815.64423
816.48473
816.70454
816.79478
818.01157
818.15441
818.42910
818.69436
818.89991
819.21836
819.25214
819.46526
820.26209
820.54451
820.97945
821.46802
821.61665
821.85153
822.14062
823.07035
823.19914
823.53850
823.75881
824.29316
824.87211
825.05625
825.21342
825.36770
826.25914
826.84029
827.01882
827.29725
827.43464
828.22389
828.56632
828.62185
828.96696
829.16548
830.14401
830.41894
831.14265
831.94770
832.20998
832.37695
833.25770
833.29822
833.53283
833.73016
834.08316
834.32527
834.33606
834.74504
835.17250
835.41887
835.44940
835.63491
835.75724
836.39952
836.48745
836.52184
836.63290
836.81262
837.52638
837.60140
838.03401
838.12581
838.26178
838.56268
838.97273
839.22336
839.24788
839.38451
839.50689
839.63069
839.85287
840.14913
840.18066
840.26236
840.74509
840.97002
841.94585
842.03459
842.18045
843.03154
843.86478
843.92634
844.81321
844.90571
844.94414
844.98580
845.05504
845.22287
845.51089
845.63719
845.72130
845.96426
846.01333
846.43263
846.47945
846.65387
846.98887
847.32444
847.48299
847.76274
847.92341
848.14357
848.22528
848.25302
848.27031
848.61943
848.69131
849.04614
849.35533
849.38355
849.69162
849.97921
850.15611
850.36922
850.45263
850.72919
850.84577
850.90319
850.92206
851.04754
851.31355
851.39131
851.47426
851.66015
851.88942
852.21460
852.88380
853.05875
853.13773
853.21301
853.40476
853.89446
854.00652
854.07914
854.36778
854.71028
854.86528
854.89402
854.94007
856.08563
856.45936
856.53671
856.71739
856.89614
857.11792
857.75913
858.08988
858.20830
858.36248
858.57897
858.81297
859.72205
860.16417
860.38588
860.59010
860.95634
861.09095
861.10978
861.13974
861.50822
861.59582
861.78825
862.00732
862.49343
863.22136
863.26925
863.88081
864.00813
864.38001
864.45120
864.74477
864.84678
865.38420
865.64130
865.81880
865.97869
866.19418
866.72812
867.04707
867.21274
867.62345
867.82810
868.12020
868.47860
868.73820
869.52480
869.78238
870.49453
870.59424
870.85436
870.92544
871.03246
871.06183
871.21812
871.33943
871.81536
872.27092
872.37662
872.45668
872.47549
872.69518
872.91714
872.99399
873.05849
873.45478
874.07690
874.19663
874.36698
874.49221
874.68650
874.89590
874.99475
875.18560
875.27649
875.62251
875.86421
875.89723
876.04524
876.54192
876.67006
876.81857
877.12376
877.36986
877.60259
877.96238
878.29786
879.10127
879.75921
879.85601
879.98400
880.23502
880.62531
880.66774
881.11074
881.16419
881.34467
881.76064
882.29899
882.68108
883.01316
883.11414
883.23474
883.65965
883.88486
883.94805
884.19412
884.50833
884.71930
884.93218
884.99540
885.16255
885.45769
886.45300
886.52347
886.58823
886.84921
886.86942
887.05371
887.54336
887.83960
887.92891
888.27887
888.34946
888.67025
888.98776
889.24404
890.07265
890.60307
890.71918
891.17905
891.47639
891.63481
892.33106
892.63947
892.87197
893.02160
893.20376
894.28332
894.64784
895.01690
895.65238
895.73953
895.87392
896.26116
896.46685
896.65151
897.09083
897.29919
897.34746
897.72171
897.75429
897.86254
898.39376
898.71539
899.03588
899.15930
899.36983
899.42388
899.87041
900.70034
901.02289
901.12736
901.26346
901.43007
902.46928
902.56560
902.82800
902.85896
903.07650
903.10462
903.17823
903.26128
903.30175
903.88655
904.16302
904.32293
904.77755
905.41816
905.62238
905.96550
906.37454
906.62043
906.94586
907.00964
907.03843
907.11785
907.36302
907.46425
907.54651
907.71348
907.98276
908.39445
908.64571
908.74370
909.02504
909.14707
909.73351
909.87056
910.10034
910.29692
910.55644
910.74874
910.85352
910.87234
910.97532
911.07192
911.11473
911.32467
912.02362
912.12603
912.37235
912.50321
912.68249
912.92800
912.98323
913.31216
913.54889
914.08917
914.31675
914.52740
915.00715
915.36711
915.56098
915.65425
915.89673
915.96869
916.72014
916.93419
917.31781
917.53943
917.85565
918.00280
918.33953
918.62024
918.71552
918.81280
918.99845
919.05886
919.25430
919.60840
920.25139
920.56442
920.72875
920.86505
920.91526
920.99271
921.25027
921.38169
921.62494
921.70844
922.11509
922.27011
922.30279
922.33002
922.38337
922.81006
923.95006
924.62385
924.72226
925.27852
925.66366
926.26738
927.58599
928.15557
928.25604
928.46473
929.28079
929.97001
930.26721
930.34709
930.44959
930.47208
931.63810
931.76685
931.86597
931.97386
932.04964
932.20523
932.59630
933.17819
933.84194
934.22975
934.29359
935.02262
935.26202
935.89657
936.41660
936.48391
936.89947
936.93868
937.23611
937.55201
938.12027
938.61421
939.25588
939.38142
939.70556
940.32648
940.59863
940.96013
941.33279
941.97196
942.04325
942.29154
942.68429
942.85028
942.87764
944.08277
944.62229
944.71493
944.82057
944.95913
945.45342
945.62038
945.64041
945.86730
945.92350
945.93697
946.12091
946.16675
946.28689
946.49315
946.80163
947.07799
947.17791
947.22381
947.54135
947.62299
947.87715
947.99132
948.15572
948.47216
948.66645
948.74745
949.13619
949.29522
949.62137
949.80309
949.92629
950.13557
950.60249
950.76206
951.67539
952.14143
952.93479
953.30956
953.63815
953.73625
953.88065
954.23812
954.43770
954.70615
955.27031
955.41097
955.50444
955.80885
955.85512
955.89596
956.13089
956.26413
956.32380
956.48054
957.24720
957.77142
957.89300
958.06225
958.12329
958.60961
959.03623
959.36462
959.74007
959.83581
959.94908
960.39616
960.70928
960.86792
961.01095
961.16981
961.34489
961.48126
961.50692
961.86010
962.60154
962.78901
963.28846
963.53744
963.73546
964.33969
964.45501
964.68663
964.78263
965.10752
965.14047
965.38087
966.02182
966.36592
966.55293
967.19981
967.42394
968.17699
968.36230
969.00010
969.11693
969.50310
969.52489
969.76002
970.66573
970.81559
971.64898
971.80351
971.95333
972.08518
972.17108
972.36729
972.44807
972.56598
973.14633
973.48140
974.02259
974.14782
974.44280
974.57523
974.79566
975.23639
975.80218
976.49408
976.88877
977.39630
977.97401
978.05034
978.43160
978.67140
979.04064
979.30374
979.42191
979.81607
980.67092
981.03373
981.59892
981.74547
981.91761
981.96138
982.25178
982.36303
982.39514
983.31643
983.81172
984.05219
984.25962
984.48809
984.57405
984.63207
984.69399
984.75735
985.28403
985.52575
985.90764
986.01734
986.24791
986.38828
986.48742
986.67968
986.82805
987.16634
987.24934
987.26392
987.48820
987.58598
987.85199
988.08557
988.23539
988.37027
988.40432
988.41731
988.61648
988.67887
988.77992
989.06947
989.54328
989.56237
989.79668
989.98508
990.10371
990.41977
990.47909
990.96708
991.32006
991.81056
992.31096
992.43503
993.02955
993.65460
993.76429
993.78537
993.96640
993.97908
994.40425
994.46906
994.66770
994.69280
994.73159
995.07018
995.54471
995.57336
995.90783
996.16002
996.31556
997.84072
998.03927
998.69498
998.95135
999.11581
999.56054
1000.48963
1000.59263
1000.80704
1000.92857
1001.20729
1001.33515
1001.52747
1001.60103
1001.62877
1001.81869
1002.38902
1002.48081
1002.53840
1002.83780
1002.90659
1002.96551
1003.09756
1003.55716
1003.96828
1004.26583
1004.31115
1004.35931
1004.67095
1004.68097
1005.23805
1005.41075
1005.49117
1005.70688
1005.89251
1006.18351
1006.40638
1007.60992
1007.86584
1008.05892
1008.30676
1008.37578
1008.74661
1008.91903
1009.00321
1009.02879
1009.58862
1009.67256
1009.76745
1009.85991
1009.90416
1010.14032
1010.64379
1011.18813
1011.23692
1011.37693
1011.48112
1011.73464
1012.04640
1012.08702
1012.39905
1012.76491
1012.79410
1012.91037
1012.93214
1013.03998
1013.71672
1013.96775
1014.19509
1014.46537
1014.56783
1014.87251
1015.56756
1015.65505
1015.66836
1015.99388
1016.03438
1016.12945
1016.20701
1016.32889
1016.49699
1017.02614
1017.17435
1017.21908
1017.31542
1017.52385
1017.67769
1017.71270
1017.77221
1017.78684
1017.81730
1017.96808
1018.14461
1018.24081
1018.38385
1018.65534
1019.11597
1019.39397
1019.50271
1019.94039
1019.97864
1020.20049
1020.41318
1020.82878
1020.99623
1021.55107
1022.47185
1022.55100
1022.79015
1022.93377
1023.30807
1023.50631
1023.90911
1024.20220
1024.43489
1025.17288
1025.44202
1025.46719
1025.60574
1025.71370
1025.75190
1025.77380
1025.78560
1026.21250
1026.39820
1026.47462
1026.56865
1026.68506
1026.86544
1026.95197
1027.44892
1027.72852
1027.84204
1028.00725
1028.20962
1028.70625
1028.96402
1029.27989
1029.75514
1029.84730
1029.91344
1029.95524
1030.26979
1030.35027
1030.75251
1030.90259
1030.95642
1031.06474
1031.11164
1031.55350
1031.58965
1031.73140
1032.20393
1032.28034
1032.71387
1032.80312
1033.14972
1033.37989
1033.56995
1033.60574
1033.87716
1034.10744
1034.76630
1034.92885
1035.35064
1035.45687
1035.79257
1036.28446
1036.80605
1036.84645
1036.89619
1037.39080
1037.68278
1037.73970
1037.75919
1037.89460
1038.02115
1038.27261
1038.36182
1038.50877
1038.86139
1038.88423
1039.18701
1039.46359
1039.65471
1040.02326
1040.22683
1040.43651
1040.48871
1040.62546
1040.93634
1041.28550
1041.38248
1041.73623
1041.84515
1042.16113
1042.31385
1042.60762
1042.67948
1042.89662
1043.20336
1043.66607
1043.87121
1044.12293
1044.41715
1044.61440
1044.77033
1044.98650
1045.46917
1045.89810
1045.93947
1046.37030
1046.47761
1046.65602
1046.73776
1046.78275
1047.25883
1047.80820
1047.91946
1048.00385
1048.09514
1048.28656
1048.59427
1049.53566
1049.85106
1050.04766
1051.11534
1051.27862
1051.54627
1051.77700
1052.26433
1052.42920
1052.69830
1053.10191
1053.31679
1053.36407
1053.46165
1053.71569
1053.74079
1054.30762
1054.46425
1054.59641
1054.90021
1055.18442
1055.31252
1055.35528
1055.68535
1055.71356
1056.24283
1056.39771
1056.56092
1056.85328
1056.88400
1057.59050
1057.94498
1058.04427
1058.37979
1058.48781
1058.66673
1059.25135
1059.29194
1060.16665
1060.97133
1061.36972
1061.53082
1061.67460
1061.73543
1061.94451
1062.05819
1062.85854
1063.21185
1063.38246
1063.70219
1063.82937
1063.87538
1064.12032
1064.55598
1064.73112
1064.91980
1065.12466
1065.31647
1065.45018
1065.55065
1065.65587
1066.07466
1066.36195
1066.61373
1066.79289
1066.81082
1066.89075
1067.11181
1067.36106
1067.54349
1067.72798
1067.79459
1068.03273
1068.06515
1068.40331
1068.61259
1068.67903
1068.87382
1069.00846
1069.40087
1069.98739
1070.40557
1070.65475
1070.89247
1071.02518
1071.26044
1071.33537
1071.61542
1071.70204
1072.01659
1072.07412
1072.55286
1072.62106
1072.65725
1072.90027
1073.20398
1073.37708
1073.87986
1074.19428
1074.65815
1074.89576
1075.13485
1075.61810
1076.16934
1076.30486
1076.41943
1076.82172
1077.07331
1077.18485
1077.33119
1077.35754
1077.51725
1077.66404
1077.99860
1078.08979
1078.15602
1078.27154
1078.35942
1078.86005
1079.49449
1079.65683
1080.02062
1080.85930
1081.00366
1081.10878
1081.12741
1081.71635
1081.99607
1082.25167
1082.51561
1082.58857
1082.76514
1082.96201
1083.06946
1083.30002
1083.41341
1083.79626
1083.98136
1084.12904
1084.22218
1084.33148
1084.64297
1084.69070
1084.72312
1084.73845
1085.59057
1085.68669
1085.81629
1086.18540
1086.25411
1086.48148
1086.51010
1086.66584
1087.02954
1087.09635
1087.85332
1088.08903
1088.26808
1088.69315
1089.52656
1090.06805
1090.44391
1090.52416
1090.55301
1090.68642
1090.82361
1091.25090
1091.37202
1091.40022
1091.47948
1091.81667
1091.85617
1092.11850
1092.61701
1092.78611
1093.38948
1093.50685
1094.03757
1094.11117
1094.22589
1094.82719
1094.84646
1095.35435
1095.61337
1095.90716
1096.07298
1096.23222
1096.55201
1096.59552
1096.63463
1096.82946
1096.90962
1097.21357
1097.64006
1097.74779
1097.83903
1098.54919
1098.64173
1099.30103
1099.33975
1099.39081
1099.54168
1099.76243
1100.11502
1100.15686
1100.65355
1102.26019
1102.42869
1102.79384
1103.46942
1103.72510
1103.89133
1104.16498
1104.34933
1104.91512
1105.00367
1105.21268
1105.44245
1105.76025
1105.85382
1105.92275
1106.09514
1106.40004
1106.82487
1106.87197
1107.59012
1107.78626
1107.82221
1107.96370
1108.39733
1108.69816
1109.10973
1109.39342
1109.94305
1110.82227
1110.86649
1111.01299
1111.25925
1112.24951
1112.85187
1113.58624
1114.13135
1114.32466
1116.06787
1116.29144
1116.43973
1116.46977
1116.66397
1116.93590
1117.14763
1117.42146
1117.48973
1117.80966
1117.96858
1118.30034
1118.53115
1118.59897
1119.11681
1119.82171
1120.22493
1120.30071
1120.43962
1120.83486
1121.40136
1121.46990
1121.80976
1121.99976
1122.31526
1122.72177
1122.90856
1123.70620
1124.02958
1124.61707
1124.88423
1124.94744
1125.25178
1125.44810
1125.75222
1125.78492
1125.94385
1126.18439
1126.21977
1127.51510
1127.61029
1127.63689
1128.04129
1128.32624
1128.90020
1129.08745
1129.32476
1129.34593
1130.37247
1130.47635
1130.86030
1130.96028
1131.02313
1131.06822
1131.32174
1131.34309
1131.42202
1131.48111
1131.89562
1132.34678
1132.45526
1132.78080
1132.93076
1133.49357
1134.14241
1134.18293
1134.61132
1134.73150
1135.12383
1135.72000
1135.90187
1135.98777
1136.18061
1136.36553
1136.39659
1137.05772
1137.08394
1137.79325
1137.92384
1138.09035
1138.14763
1138.46760
1138.63470
1138.77968
1138.90043
1139.11575
1139.34876
1139.52613
1139.57388
1140.07086
1140.21944
1140.60757
1141.73361
1142.11063
1143.55510
1143.72949
1144.84430
1144.94523
1145.35174
1145.89158
1146.10227
1146.41366
1146.61255
1146.79349
1146.84174
1147.07582
1147.20233
1147.36253
1147.63432
1147.80452
1148.27884
1148.33655
1148.62192
1148.67099
1148.71623
1149.06991
1149.29815
1149.36254
1149.89646
1150.03563
1150.23544
1150.31923
1150.56121
1151.07403
1151.34129
1151.43632
1151.45509
1151.90447
1152.92856
1153.69792
1153.74960
1154.06356
1154.31032
1154.58377
1155.18578
1155.32921
1156.07631
1156.11004
1156.24876
1156.34596
1156.49094
1156.66008
1156.73275
1156.88820
1157.04151
1157.60452
1157.97490
1158.01408
1158.11675
1158.20826
1158.83111
1159.11637
1159.44766
1159.61171
1159.93108
1160.36169
1161.07346
1161.14952
1161.76996
1162.05881
1162.30383
1162.44690
1162.52500
1162.74863
1163.26585
1163.34413
1163.55630
1163.78774
1163.80955
1164.30019
1164.43258
1165.19465
1165.29493
1165.37232
1165.61256
1165.94444
1166.75336
1167.13229
1167.17768
1167.36570
1167.67379
1168.00425
1168.41350
1169.24709
1169.41178
1169.55437
1170.86575
1171.32118
1171.66067
1172.02358
1172.05156
1172.50078
1172.56883
1172.66940
1172.78960
1173.03987
1173.35727
1173.47018
1173.71502
1173.83223
1173.86842
1174.06314
1174.34609
1174.71028
1175.13736
1175.38391
1175.84727
1175.96440
1176.08688
1176.54599
1176.85255
1177.09393
1177.14734
1177.37182
1177.76654
1178.03309
1178.94430
1179.10330
1179.21099
1179.74962
1179.99954
1180.22893
1180.69548
1181.51166
1182.45913
1182.71573
1182.79958
1183.11583
1183.35783
1183.52642
1183.89876
1184.35595
1184.73199
1185.05864
1185.08984
1185.53949
1185.77491
1186.25340
1186.59786
1187.15560
1187.48517
1187.68881
1188.24174
1188.41311
1188.69342
1188.94236
1189.01547
1189.88833
1190.00797
1190.17367
1190.70493
1191.00642
1191.60737
1191.74170
1192.01803
1192.85481
1193.09084
1193.22369
1193.27964
1193.42744
1194.13477
1194.40880
1194.90791
1195.38891
1196.20496
1196.68629
1196.97084
1197.09303
1198.01607
1198.16769
1198.25261
1198.39451
1198.62423
1198.71885
1199.09904
1199.21103
1199.30772
1199.38642
1199.52342
1200.08367
1200.29450
1200.47253
1200.68990
1200.88095
1200.93234
1201.25627
1201.36360
1201.47722
1201.48823
1201.51177
1201.72315
1202.76761
1202.91489
1203.23765
1204.53145
1205.32256
1205.54827
1205.63873
1205.69874
1206.38510
1206.98103
1207.05142
1207.57445
1208.09207
1208.55572
1208.65924
1208.78064
1208.81374
1208.84282
1209.03236
1209.15549
1209.28745
1209.55480
1209.79616
1210.01746
1210.33138
1210.45111
1210.64887
1210.85755
1210.89294
1211.27296
1211.42049
1211.95650
1212.20752
1213.13797
1213.57497
1213.61140
1214.01366
1214.16408
1214.35482
1214.66976
1214.93299
1214.97215
1215.28255
1215.31765
1215.38489
1215.92462
1216.76232
1216.78219
1217.02593
1217.12851
1217.64420
1217.79489
1218.11751
1219.33426
1219.41850
1219.50657
1219.83016
1220.20924
1220.32907
1220.56885
1220.65083
1220.81659
1220.97723
1221.12637
1222.25712
1222.44364
1222.64152
1223.51093
1224.00877
1224.27588
1224.70057
1224.77246
1225.17735
1226.27465
1226.46818
1226.63267
1226.89824
1227.17570
1227.39141
1227.79705
1228.66969
1229.01782
1230.07618
1230.24912
1230.35397
1230.95998
1231.25842
1231.64890
1231.89095
1232.19069
1233.01648
1233.18102
1233.24145
1233.54802
1233.69636
1233.83350
1234.13199
1234.23084
1234.60121
1234.73645
1235.25581
1235.60923
1236.07490
1236.24049
1236.39505
1236.47688
1236.57911
1236.78327
1236.81246
1236.93136
1237.25091
1237.52655
1238.59107
1238.84687
1239.02057
1239.15971
1239.28871
1239.57280
1239.82595
1240.82784
1241.29746
1241.47428
1242.05112
1242.11633
1242.21380
1242.36436
1242.58449
1243.31853
1243.76611
1243.86169
1244.08570
1244.20344
1244.32983
1244.47182
1244.62113
1244.85387
1244.90508
1245.11444
1245.67307
1245.73956
1245.83573
1245.87795
1246.00429
1246.15165
1246.16317
1246.58290
1246.73738
1246.84663
1246.96783
1247.01457
1247.24221
1247.34825
1247.67066
1248.11967
1248.49181
1248.66967
1248.79738
1249.19049
1249.64207
1249.80730
1250.29767
1250.56349
1250.85177
1251.20803
1251.99481
1252.07046
1252.64440
1252.69642
1253.16719
1253.44497
1253.61165
1253.73585
1254.05667
1254.62914
1254.78241
1254.97067
1255.08895
1255.44790
1255.78056
1256.22764
1256.26811
1256.70138
1256.76206
1256.82912
1256.90134
1256.92137
1256.95177
1256.96959
1257.03274
1257.58234
1257.65165
1257.70598
1257.73924
1257.76594
1257.81412
1257.89401
1258.28864
1258.52913
1258.64092
1258.76072
1258.86500
1258.92317
1258.96655
1259.03163
1259.12920
1259.30772
1259.32597
1259.87966
1260.16934
1260.31869
1260.77318
1260.85315
1261.00134
1261.21885
1261.45359
1261.54259
1261.68720
1261.80579
1261.97272
1262.31745
1262.45756
1262.71948
1263.47153
1263.54168
1264.12137
1264.40935
1264.59441
1264.80911
1265.64305
1265.80214
1265.99766
1266.13264
1266.18142
1266.42565
1267.20908
1267.34226
1267.42468
1267.63038
1267.92296
1268.21870
1268.72162
1268.77455
1269.13964
1269.22716
1269.41812
1269.51091
1269.86182
1270.15762
1270.47004
1270.99982
1271.32691
1271.66750
1271.96802
1272.19886
1272.27976
1272.51199
1272.61387
1272.77318
1272.89016
1273.00337
1273.24268
1273.32070
1273.47526
1273.57094
1273.92378
1274.04827
1274.25506
1274.32520
1274.58400
1274.67274
1275.05932
1275.15353
1275.18359
1275.27993
1276.41839
1276.75985
1276.93363
1277.24524
1277.55122
1277.88243
1278.11593
1278.74373
1278.78532
1279.03629
1279.07812
1279.46311
1279.65911
1280.00969
1280.17523
1280.60895
1280.79062
1281.37465
1281.38640
1281.50694
1281.57200
1281.78886
1282.15426
1282.21632
1283.03137
1283.10577
1283.23196
1283.34901
1283.40243
1284.35543
1284.60063
1284.63829
1284.98030
1285.05909
1285.26772
1285.37041
1285.45234
1285.96029
1286.56010
1286.64114
1286.70980
1286.83295
1287.00969
1287.32190
1287.37278
1287.87718
1287.99284
1288.13753
1288.59218
1289.53586
1289.63434
1289.82407
1290.18540
1291.17796
1291.57350
1291.64443
1291.80737
1291.89830
1292.03732
1293.15600
1293.41780
1293.46806
1294.32910
1294.53488
1294.72988
1296.34668
1296.48556
1296.69292
1296.81974
1296.87025
1296.99055
1298.05096
1298.29853
1298.40197
1298.98574
1299.49223
1299.54945
1299.62383
1299.86838
1299.95777
1300.55751
1300.85677
1300.98739
1301.04991
1301.29341
1302.08179
1302.47237
1302.60297
1302.63746
1302.98238
1303.26196
1303.64737
1303.86775
1304.13950
1304.50943
1304.84810
1305.04212
1305.09838
1305.18596
1305.49137
1305.61763
1305.64425
1306.07345
1306.17140
1306.76363
1307.41572
1307.48680
1307.60183
1307.71779
1307.87670
1307.93212
1307.95720
1308.36530
1308.94459
1309.84869
1309.88526
1310.46039
1311.34314
1311.81647
1312.43524
1313.07935
1313.46069
1313.91645
1314.18441
1315.07246
1315.17384
1315.58320
1316.09018
1317.05227
1317.17468
1318.08734
1318.67523
1318.81473
1319.30012
1319.64002
1319.72801
1320.09762
1320.25247
1320.80380
1320.88480
1320.99870
1321.36244
1321.73674
1321.95029
1322.33091
1322.68236
1323.04464
1323.59404
1324.47353
1324.80256
1325.26527
1325.41345
1325.57877
1325.78752
1326.02762
1326.46750
1327.10924
1327.32737
1327.47099
1327.94390
1328.46797
1328.68784
1329.36823
1329.52349
1330.21644
1330.51080
1330.81133
1330.90321
1331.58370
1331.73558
1332.27822
1332.40005
1332.78916
1333.16805
1333.52332
1333.64659
1334.35045
1334.49930
1334.60207
1334.85119
1335.34834
1336.01265
1336.09829
1336.23152
1336.46559
1336.48656
1336.56446
1336.94134
1337.03752
1337.29563
1337.55034
1337.63781
1337.72462
1337.82328
1337.86224
1338.03550
1338.20538
1338.30917
1338.65767
1339.03746
1339.15783
1339.49650
1339.66246
1339.81743
1339.87379
1339.90035
1339.99872
1340.08035
1340.41446
1340.80886
1340.88792
1341.07564
1341.09723
1341.49645
1341.67636
1341.79574
1342.70894
1342.99415
1343.08727
1344.43580
1345.18229
1345.64538
1345.79514
1345.94879
1346.28340
1346.61667
1346.66049
1347.59398
1347.90317
1348.15510
1348.56161
1348.70997
1348.79814
1348.91829
1348.95488
1349.09572
1349.61458
1349.69827
1349.80856
1349.92322
1350.96680
1351.40091
1351.99089
1352.17953
1352.40176
1353.10856
1353.13818
1353.28553
1353.50537
1353.63224
1353.91065
1354.13212
1354.84930
1355.14532
1355.74240
1356.00825
1356.05139
1356.38747
1356.51490
1356.65956
1357.33210
1357.52401
1357.95406
1358.46912
1358.88204
1358.95273
1359.29978
1359.95056
1360.60748
1360.76047
1360.88653
1360.90829
1360.95787
1361.04916
1361.27437
1361.30200
1361.40333
1361.54156
1361.80529
1362.32025
1362.71623
1362.97161
1363.16259
1363.77823
1364.15582
1364.60783
1365.07190
1365.48710
1365.65318
1365.97940
1366.36267
1366.46655
1366.80141
1366.95942
1367.01373
1368.20097
1368.70335
1368.92657
1368.97876
1369.34317
1369.49691
1369.68630
1370.34439
1371.16995
1371.21645
1371.47635
1371.82233
1372.62348
1372.83295
1372.91107
1373.00894
1373.20178
1373.37150
1373.42498
1374.40573
1374.70397
1374.80403
1375.15239
1375.38750
1375.59734
1375.73097
1376.11149
1376.16285
1376.96933
1377.11299
1377.16643
1377.50110
1377.58918
1377.79568
1377.87795
1378.22555
1378.24988
1378.97012
1379.37419
1379.54854
1379.94144
1380.13123
1380.40274
1380.93872
1381.05664
1381.37309
1381.58382
1381.74012
1381.92083
1381.99628
1382.24835
1382.29665
1382.63097
1382.75646
1382.78404
1383.51498
1384.04478
1384.33787
1384.71709
1384.86373
1384.97737
1385.26727
1385.33445
1385.84871
1385.92367
1386.08729
1386.83881
1388.01559
1388.34417
1388.74329
1389.08686
1389.18979
1389.24222
1389.47546
1389.62551
1389.64693
1390.06402
1390.18623
1390.63719
1390.82772
1391.05487
1391.16295
1391.20651
1391.74704
1391.82613
1391.99646
1392.17008
1392.24113
1392.36035
1392.38517
1392.60865
1392.94185
1393.45312
1393.92316
1394.07018
1394.17470
1394.26492
1394.30597
1394.52797
1394.81479
1394.99067
1395.11296
1395.18396
1395.56148
1395.67566
1395.93394
1396.01567
1396.10140
1396.22208
1396.25935
1396.28340
1396.66841
1396.83357
1397.57030
1397.88726
1398.05983
1398.38385
1398.45850
1398.56979
1399.21607
1399.64215
1399.78662
:
