# Supplementary material for: Emergent decision-making behaviour and rhythm generation in a computational model of the ventromedial nucleus of the hypothalamus
Source: PLoS Comput Biol. 2019 Jun 3;15(6):e1007092. doi: 10.1371/journal.pcbi.1007092 (PMC6564049; doi:10.1371/journal.pcbi.1007092)
Supplement: S1 Dataset — Text files of the spike time data used in the paper. (ZIP) [file pcbi.1007092.s014.zip › VMN spike time data/sd17.txt]

'sd17'
:
600.19337
601.39051
601.65529
602.82822
602.87145
603.01963
603.53015
603.93226
603.96477
603.97338
603.98204
603.99468
604.01719
605.07676
606.37991
606.75194
606.90844
607.12409
607.78647
608.02202
608.20543
608.51940
608.79807
608.89766
608.95115
608.97964
608.99706
609.73782
609.97683
610.84022
611.31011
611.43037
611.47475
611.66497
611.90495
611.94090
611.95863
612.59592
612.98959
613.15946
614.93465
614.97631
615.30426
615.99714
616.03453
616.20563
617.26339
617.88337
618.69439
620.59153
621.24185
622.23756
622.28298
623.10945
624.66692
624.88560
625.32600
625.73510
626.65350
627.07361
628.44905
629.23539
629.37658
629.48183
630.87325
631.08712
631.31793
631.77064
631.90159
632.62149
632.78008
633.57419
633.92628
634.33663
634.75928
635.53644
636.67701
636.93532
637.32589
637.44789
638.97092
639.08506
639.14635
640.52940
640.78642
640.93636
641.10920
641.59269
641.95830
642.52492
643.24789
643.49260
643.78133
644.44193
644.47713
645.10899
645.12648
645.14380
645.55433
646.44128
646.64075
647.36074
647.55952
647.81286
647.84345
648.68869
649.27711
649.69308
649.76966
650.06767
650.26192
650.96331
651.11196
651.49132
652.21836
652.77865
652.80844
652.83526
654.60419
655.07347
655.74804
655.93455
656.61742
656.67271
656.68908
657.02201
658.24634
658.77065
658.95873
659.72734
659.76771
659.91240
660.04938
660.13092
660.30257
662.21710
662.24105
662.57289
663.41299
663.54535
663.77914
663.79998
663.83638
663.84733
664.83604
665.28165
665.41533
665.78776
665.87509
666.18160
666.85623
668.50914
668.58320
669.53817
669.61278
670.08267
670.13756
670.65114
671.33313
671.41796
672.91894
672.95226
672.96940
673.90353
674.32931
675.28314
675.82936
677.03367
677.58189
677.81317
677.83042
677.84354
677.85586
677.94221
677.95712
678.84798
679.61226
679.89760
679.95865
680.38417
680.92531
681.23737
681.57722
682.04879
682.24093
682.35762
682.40574
682.47799
682.93053
683.00197
683.08970
683.90892
684.43340
685.26169
685.59608
685.66507
686.20511
686.42706
686.46576
686.59400
686.99168
687.16413
687.66493
687.88146
688.47893
689.48058
689.69871
690.31854
690.47826
690.66775
691.24918
691.78653
691.95145
692.38187
692.81985
693.91883
694.54407
695.46679
696.67776
696.70853
697.16743
697.59576
697.89026
698.28180
698.57516
698.87640
699.06627
699.63779
701.47014
703.17482
703.42370
704.10837
704.73985
705.01478
705.26993
705.85596
705.98044
706.08760
706.47441
707.24356
707.32852
707.79695
708.76620
708.87077
709.18189
709.66058
709.68825
709.77888
709.79010
709.95508
710.44033
711.57391
712.01542
712.04778
712.50029
712.59117
712.66067
712.78629
712.83242
713.40564
713.59487
713.86375
715.18614
715.35590
717.00852
717.09748
717.53242
718.44817
718.99024
720.02352
720.51544
720.58012
721.76958
722.14829
722.59850
723.91965
724.09067
724.13452
724.20886
725.07076
725.12557
725.21221
725.22610
725.26060
725.27636
725.28473
725.29947
725.31549
725.88931
726.53537
726.61254
726.79975
727.59777
727.82247
728.21274
730.18479
730.39689
730.42364
730.75910
731.19826
732.09936
732.70270
733.20974
733.74279
733.78867
734.33579
735.79515
736.41417
737.00288
737.28133
737.31262
739.07653
739.21008
740.15968
740.33885
741.04472
741.66992
741.72621
743.04356
743.36991
743.46597
743.51089
743.84261
745.37573
745.72171
746.36196
747.22376
748.95540
748.99076
751.80412
752.39251
752.45591
753.02475
756.03238
756.90904
757.73816
757.79660
757.95857
758.20849
758.60600
759.83392
760.07528
760.09153
761.19584
761.72190
762.23352
762.39647
762.82577
763.06229
764.13819
764.60328
764.88385
764.99249
765.45402
765.82963
765.99724
766.04337
766.12303
766.90903
768.70811
769.46705
770.07112
770.11477
770.13776
771.58768
771.71836
771.80123
771.84831
771.93994
772.51751
772.89631
772.92601
773.27245
773.35640
773.36695
774.57326
774.67292
775.18537
775.99957
776.81440
777.18978
777.49557
777.52346
777.86662
777.89641
778.04064
779.06687
780.30308
781.34079
781.54517
782.27163
782.63843
782.66272
783.42921
784.00960
785.25862
785.56032
786.08128
788.06939
790.21573
792.10607
793.07284
794.41310
794.96394
795.59263
795.79684
796.50110
796.66832
796.68975
796.91431
797.10386
797.12254
797.18559
797.76664
798.74286
798.93918
799.16052
799.21812
800.34360
800.55203
800.81749
802.13754
802.17506
802.31409
802.76766
803.31277
803.42551
803.44547
803.81307
804.42159
804.73051
805.48993
805.58205
805.85824
806.24771
806.30829
806.57005
806.58799
806.76534
806.77830
806.81554
807.40772
809.01473
809.07518
809.64523
810.64125
810.91092
811.34559
811.36989
811.41743
811.72677
811.85242
812.18410
812.20957
812.22048
812.87231
812.99206
813.02922
813.95879
814.63837
814.89339
815.62377
815.65072
815.67251
815.68547
816.17502
816.68944
816.72866
816.75673
816.81574
816.84515
816.85503
816.86651
816.88158
817.77599
818.86788
818.95863
819.47671
819.96316
820.11513
820.27815
820.90663
821.01555
821.59827
822.25139
822.32415
823.06934
823.11603
823.15601
823.17107
823.65895
823.68807
823.69917
823.74072
823.76138
824.04270
824.55440
825.04089
825.20031
826.21001
826.50707
826.67251
826.89635
826.97408
827.03239
827.08301
827.44255
828.21336
829.10855
829.89313
830.47646
830.59232
830.61407
831.05106
831.76428
832.32831
834.44607
834.78548
835.99696
836.67673
836.73328
837.52347
837.83188
838.23737
838.50535
838.58179
838.59889
838.64613
838.66025
838.78356
839.47833
840.39234
840.48369
841.15869
841.17591
842.34612
842.45395
842.94926
843.00864
843.59919
844.18623
844.36288
845.30497
845.63362
845.87250
845.89403
846.79741
847.45644
847.74340
848.28729
848.66762
848.85695
849.01697
849.89376
849.90846
849.98232
850.02825
850.47249
850.68478
850.83640
850.85596
850.87242
850.89090
851.12319
851.21123
851.24611
852.02955
852.11149
852.15946
852.88510
854.18212
854.24656
854.51626
854.97303
856.10936
856.34648
856.82935
857.07566
857.12571
857.48101
857.89152
858.47103
858.84323
859.33165
859.54462
859.93257
860.34292
860.80346
860.86926
861.24764
861.27149
861.28282
862.01360
862.10479
862.52093
862.54450
862.72709
862.79596
863.70639
863.83590
864.28004
864.88224
864.95193
865.12435
865.73104
865.88821
866.24442
866.26259
866.28472
866.31531
866.32363
866.35083
866.70155
867.51526
867.54954
867.56746
869.56116
870.00002
870.54272
870.72434
870.73663
871.90662
875.11864
875.15974
875.67195
876.28894
876.36133
877.45969
878.31081
878.59883
879.29805
880.64050
881.07597
881.12870
882.13241
882.17213
882.50400
882.53888
882.55299
882.99512
883.93681
884.31309
884.62594
884.66560
885.97968
886.25158
886.38165
886.41467
887.16870
888.15898
888.65730
888.70822
889.85671
889.94552
891.28590
891.56950
892.01029
892.16484
892.21475
892.69157
892.72221
892.91825
894.53999
895.22343
896.03747
896.14796
896.19209
896.23560
896.29797
896.60754
898.74945
898.87768
898.89399
899.88006
900.23354
900.31747
901.27118
901.52853
901.72294
901.75875
901.89700
902.01022
902.64138
902.68723
902.70605
903.43181
906.72648
907.09570
907.20789
907.63007
908.40525
908.43537
908.91338
909.92364
909.96875
910.03039
910.11729
910.36088
910.97645
911.32758
911.34569
911.73632
911.99842
912.39626
912.60871
912.71694
912.73016
912.77081
912.99661
913.50056
914.12162
914.85873
915.02846
915.52536
916.45353
917.87670
918.70880
919.00537
919.34995
919.51316
920.26528
920.31228
920.37404
920.51496
920.92099
921.22453
921.25050
921.29366
921.72798
923.08063
923.34134
923.36068
923.98980
924.23967
924.34327
924.36771
924.37706
925.05134
925.58555
925.83368
926.26387
927.22187
929.83893
930.22558
930.56405
931.04853
931.64547
932.14518
932.26513
933.94648
934.08467
934.12707
934.31944
934.64503
934.84879
935.06700
935.10981
935.78450
935.85067
935.86992
936.75953
937.28777
937.62776
937.93818
937.96674
938.56124
938.66437
939.08303
939.36426
939.58023
939.86275
939.92266
940.59077
940.83092
940.85321
940.90402
941.77453
942.40389
943.25586
944.52097
945.56886
945.62996
945.66805
946.28075
946.54690
947.22860
947.67832
947.94074
949.23325
950.30953
950.77209
950.80084
951.28471
951.78800
951.85661
952.62079
953.11937
953.81786
954.22629
954.80110
956.82152
957.52812
957.65854
958.45518
959.04899
959.73674
959.87476
959.89637
959.94379
960.33876
960.92279
961.19458
961.26271
961.81057
961.84182
962.15374
963.02289
963.96515
964.34038
964.41924
964.46492
964.83255
965.34119
965.98600
966.26994
966.58255
966.88830
967.03892
967.37940
968.23157
969.19160
969.75299
970.78446
971.69554
972.10708
975.37524
975.91589
976.11713
976.77744
976.91776
977.02668
977.98234
978.00898
978.06082
978.10516
978.12696
978.18514
978.84704
979.78791
980.91243
982.47488
982.57523
983.45495
983.58716
983.81884
984.34443
985.16158
986.19856
986.37198
986.75570
987.19291
987.22683
987.78273
987.99890
988.34519
989.03862
989.38235
990.13101
990.48539
990.61376
990.87239
990.92678
991.06439
991.13332
991.20975
991.24826
991.48328
991.89009
992.27375
992.78886
992.83994
992.86474
993.38551
993.58157
994.53696
995.76984
995.79629
996.49177
996.73461
997.19470
997.98304
999.33258
999.64367
999.96276
1000.12732
1000.80267
1001.88389
1001.96083
1002.42815
1002.67862
1005.15959
1005.17777
1006.39454
1007.10497
1007.49248
1008.17885
1008.75588
1009.01005
1009.28670
1009.31353
1009.33052
1009.54499
1010.48407
1010.93917
1011.20625
1011.79687
1011.97542
1012.12495
1012.55713
1012.66437
1013.43557
1013.81806
1013.91493
1014.03722
1014.24089
1015.04233
1015.12598
1015.68725
1015.87276
1017.06140
1017.38646
1017.56391
1017.91968
1018.06500
1018.64354
1018.83482
1019.65921
1020.07111
1020.29271
1020.52221
1020.74913
1020.97555
1021.13716
1021.26173
1021.47339
1021.84985
1022.33700
1022.76121
1023.28540
1023.37649
1023.43681
1023.70002
1023.77461
1023.79296
1024.77900
1024.93588
1025.57626
1026.00299
1026.81282
1026.84909
1027.48541
1027.71741
1027.74442
1028.73553
1029.50753
1030.01730
1030.15369
1030.44633
1030.47939
1031.08471
1031.67615
1032.28203
1033.97382
1034.48618
1034.84341
1035.30526
1035.59574
1035.64098
1036.22970
1036.53257
1036.93665
1036.95584
1037.17764
1037.22115
1037.23871
1037.91082
1038.41507
1038.69900
1039.54835
1039.72712
1039.85234
1040.08279
1040.20373
1040.29203
1040.77488
1041.04044
1041.43540
1042.39974
1044.45793
1045.26178
1045.45466
1046.57997
1048.44293
1049.24917
1049.67502
1050.06144
1050.63959
1050.73524
1050.80364
1050.82656
1051.04105
1051.83438
1051.90869
1051.94623
1052.02779
1052.33456
1052.58097
1052.65468
1052.91507
1053.15662
1053.53672
1054.41226
1054.47144
1054.51897
1054.57729
1055.13059
1055.15439
1055.53312
1055.55087
1055.97899
1056.11148
1056.74043
1056.76429
1056.78057
1056.79256
1058.03306
1058.28424
1058.63364
1059.05671
1059.48073
1059.73146
1059.88833
1060.15553
1060.52046
1061.05089
1061.12374
1061.40077
1061.65697
1061.97554
1062.33213
1062.66134
1063.13262
1063.86467
1064.98297
1065.28359
1065.33092
1065.35121
1067.12314
1067.42328
1067.96812
1068.18039
1068.22600
1068.46599
1069.38473
1069.42163
1069.90781
1070.13703
1070.29309
1070.75695
1071.65372
1071.89516
1071.92278
1071.93338
1071.96420
1072.44044
1072.98639
1073.35384
1073.98179
1074.00079
1074.01790
1074.08251
1074.34066
1074.57916
1074.70274
1074.73013
1075.38117
1075.76238
1075.83468
1076.54529
1077.22832
1077.86327
1078.03483
1078.62986
1078.81439
1079.23056
1081.47776
1081.93046
1082.35163
1082.89097
1083.09072
1084.04416
1084.42936
1084.52227
1085.12882
1085.60961
1086.27211
1086.37747
1086.40274
1086.66528
1087.31195
1089.74114
1089.80215
1090.05921
1090.62066
1090.92746
1091.35300
1091.63196
1091.99641
1092.21459
1092.66692
1093.02364
1093.41791
1093.55754
1094.09710
1094.32308
1094.92332
1095.12880
1095.15796
1096.04034
1096.33747
1097.15237
1097.96273
1098.91531
1099.24662
1099.39754
1099.71292
1099.95102
1100.00174
1100.57229
1100.70958
1100.76931
1100.84939
1101.14203
1101.94994
1102.11830
1102.86142
1103.23011
1103.56093
1103.84240
1104.10523
1104.18569
1104.76308
1104.87552
1105.33985
1105.80913
1105.83601
1106.07015
1106.46274
1107.07402
1107.58414
1107.69967
1107.71594
1107.75368
1107.90808
1108.09827
1108.99490
1109.29476
1109.95298
1110.11289
1110.81898
1111.62459
1111.82252
1112.03556
1113.84511
1113.86213
1113.87489
1114.36886
1114.78054
1116.03115
1116.07123
1116.12404
1117.40413
1118.04167
1118.25573
1118.98722
1120.94811
1120.99111
1121.43135
1122.44388
1122.75639
1123.30476
1123.46589
1123.66277
1124.24264
1125.35333
1125.43583
1125.85316
1126.15654
1126.33591
1126.53714
1126.93217
1127.14021
1127.47409
1127.60220
1128.54697
1129.53600
1129.56934
1130.10795
1130.13338
1130.35128
1130.40333
1130.58862
1130.60464
1131.15351
1131.91603
1131.99512
1132.16902
1132.42733
1132.85095
1133.52850
1133.58285
1134.03034
1135.56793
1137.02557
1137.50331
1137.76155
1138.00075
1138.08320
1138.25338
1138.47480
1139.13170
1139.58812
1140.04720
1140.16693
1140.55344
1140.99859
1141.07957
1141.63343
1141.65266
1141.72037
1142.27450
1142.45152
1142.78082
1143.02296
1143.07238
1143.50605
1143.78587
1143.96158
1144.36612
1144.79009
1145.06333
1145.24590
1145.71423
1146.16748
1146.48772
1146.50471
1147.27279
1147.42539
1147.65547
1147.67054
1147.87767
1148.12914
1148.88242
1149.16195
1149.39020
1149.65249
1149.71769
1150.16133
1150.89532
1151.75493
1152.64054
1153.19687
1153.81124
1154.03877
1154.15073
1154.22309
1154.36793
1154.40974
1154.65481
1155.22617
1155.64532
1156.10299
1156.29889
1157.67289
1158.30477
1158.83415
1159.02071
1159.05260
1159.59236
1159.98319
1160.04994
1160.42579
1160.53140
1160.54656
1161.35903
1162.00057
1163.39052
1163.75116
1164.14281
1164.20385
1164.32082
1164.81973
1165.37000
1165.46789
1165.69566
1165.74432
1166.03329
1166.06289
1166.65990
1166.75981
1167.42422
1167.89689
1168.51555
1168.55272
1168.58003
1169.00609
1169.05555
1169.60756
1170.53096
1171.13614
1171.58449
1171.92352
1172.36882
1173.09779
1173.12055
1173.13242
1173.58588
1174.01763
1174.19614
1174.48141
1174.52881
1174.59428
1174.62149
1175.30989
1175.67760
1175.77703
1176.15144
1176.88021
1176.95265
1177.43105
1178.07960
1178.63435
1179.82875
1179.87233
1180.24335
1180.27208
1180.33575
1180.37784
1180.97091
1181.02144
1181.04053
1181.12525
1181.20669
1181.21741
1181.65886
1181.68399
1181.80809
1182.41918
1182.44543
1183.33721
1183.41458
1184.31813
1184.80540
1185.17077
1185.22694
1185.55187
1185.96310
1186.13190
1187.06364
1187.17601
1187.22414
1187.52496
1188.04270
1188.08118
1188.33954
1188.35225
1188.36959
1189.60542
1191.07173
1191.69967
1192.51039
1192.57327
1193.50341
1194.36610
1195.19915
1195.93719
1196.24178
1196.49848
1196.84056
1197.56969
1198.33592
1198.92415
1198.96912
1199.08603
1199.10483
1199.11741
1199.12866
1199.47411
1201.53788
1201.82263
1202.40332
1202.86554
1202.89372
1202.90955
1202.93359
1203.89603
1203.95861
1204.09686
1205.09806
1206.48000
1207.38776
1208.01073
1208.06619
1208.20775
1208.64297
1211.43992
1211.89921
1212.30236
1212.85766
1213.22891
1213.69605
1213.74894
1214.00673
1214.22518
1214.65961
1214.74397
1215.51475
1215.79660
1215.82471
1215.92713
1216.18119
1216.58192
1217.02845
1217.19890
1217.44751
1218.23397
1218.48473
1218.79070
1219.01930
1219.06832
1219.56263
1219.97350
1220.15970
1220.25938
1220.89967
1221.11243
1221.47964
1221.77000
1221.87845
1222.19873
1222.56701
1222.65846
1223.31296
1223.69940
1223.86146
1224.36906
1224.98087
1225.25480
1225.91548
1226.14708
1226.17707
1226.20542
1227.59151
1227.68706
1227.84372
1228.02552
1228.39043
1228.91964
1229.33317
1229.43036
1230.10604
1230.28589
1230.34471
1230.37687
1230.71043
1231.00511
1231.18488
1231.85347
1232.49058
1233.11367
1233.62247
1233.88990
1234.20371
1234.35071
1234.79218
1234.88264
1235.25262
1236.06107
1236.47216
1236.83633
1236.92188
1237.00660
1237.16682
1237.72336
1237.91079
1238.49024
1238.52935
1238.62179
1238.79819
1238.91531
1239.30401
1239.63234
1239.69344
1239.73865
1240.39398
1240.42835
1242.34082
1242.92241
1242.99644
1243.90344
1244.38571
1245.10573
1245.37852
1245.73354
1245.95477
1246.31313
1246.33713
1246.50351
1246.81305
1247.42966
1248.01150
1248.09759
1248.11740
1248.25271
1248.81726
1248.84917
1248.87952
1249.01131
1249.06821
1250.49871
1250.75284
1251.51459
1251.74398
1251.78107
1251.79865
1251.82852
1252.42117
1252.63515
1252.67948
1253.34216
1253.97527
1254.31181
1255.14248
1255.31329
1257.15252
1258.06587
1258.90619
1258.95689
1259.68441
1260.51514
1261.52987
1262.14364
1262.17582
1262.21094
1263.43285
1263.47127
1263.82008
1264.42225
1265.03491
1265.76578
1265.98824
1266.06458
1266.57487
1266.61706
1267.17023
1267.59946
1267.86085
1268.15035
1268.78819
1268.85686
1269.09601
1269.72605
1269.78822
1269.92557
1269.95301
1270.62782
1271.61616
1271.93582
1271.96424
1271.98121
1272.10539
1273.53317
1273.84640
1273.93743
1274.11660
1274.23798
1274.44795
1274.48285
1274.51732
1274.93740
1275.57833
1276.46820
1276.84698
1277.10253
1277.28176
1278.48677
1279.01391
1279.04258
1279.30400
1279.62309
1279.67520
1279.77031
1280.02314
1280.09259
1280.10940
1281.08913
1281.66588
1281.75094
1282.10272
1282.12336
1282.39585
1282.57005
1282.78448
1283.95223
1284.13548
1284.78029
1284.80678
1286.81878
1287.19454
1288.11996
1288.32688
1288.85266
1289.08478
1289.97062
1290.04054
1290.07039
1291.02859
1292.83449
1292.86357
1293.09534
1293.53694
1294.47299
1295.02005
1295.34377
1295.60480
1295.65256
1295.68061
1295.69525
1295.96870
1296.33293
1296.80556
1297.17100
1297.35250
1298.02850
1298.26174
1298.32490
1298.99699
1299.64547
1300.06200
1301.14229
1301.44047
1301.58519
1301.75544
1302.20029
1303.31160
1304.00631
1304.30616
1304.35054
1304.41628
1304.44096
1305.42579
1305.45580
1305.46917
1305.48142
1305.49033
1306.87052
1309.04561
1309.09471
1309.88608
1310.05063
1310.12358
1310.14623
1310.20279
1310.87727
1311.22807
1311.27197
1312.50493
1312.76355
1313.50876
1314.25613
1314.39830
1315.16782
1315.47519
1315.50451
1316.14590
1317.23353
1317.25599
1317.56060
1318.49830
1318.82884
1319.25193
1319.85381
1321.10974
1321.32914
1321.56864
1322.27818
1322.39754
1323.05270
1323.91531
1324.17934
1324.25269
1325.74022
1326.83679
1327.10908
1327.72015
1328.06729
1328.46315
1329.27102
1329.45405
1330.15588
1330.47840
1330.79799
1332.63007
1333.10764
1333.88249
1334.47300
1334.56989
1335.55775
1335.89044
1336.52802
1336.98012
1337.55075
1337.83241
1338.07549
1338.12507
1338.43308
1338.47030
1338.98391
1339.86961
1340.23712
1340.51286
1341.14155
1341.54141
1343.17514
1343.79859
1344.09982
1344.13794
1344.83746
1345.17317
1345.65064
1346.69628
1346.82001
1346.84930
1346.86733
1347.94971
1348.29913
1348.57535
1349.15549
1349.26732
1350.38924
1350.77763
1350.84974
1350.88449
1350.91097
1350.96141
1351.60432
1352.01532
1352.03131
1353.14105
1353.47293
1353.52046
1354.51162
1354.95123
1355.07328
1355.14505
1355.15726
1356.24146
1356.43231
1356.54041
1356.78709
1357.49959
1357.61323
1358.26787
1358.39499
1358.56585
1358.70221
1359.18969
1359.62795
1360.25258
1360.34487
1360.65324
1360.68669
1360.72734
1360.98033
1361.47445
1361.72082
1362.16927
1363.50264
1363.73089
1364.61289
1364.78584
1364.95269
1365.02106
1366.13741
1367.23871
1367.57085
1367.59213
1367.76006
1367.90107
1368.40369
1368.68696
1368.85624
1369.56321
1369.66356
1370.73568
1371.24366
1371.32217
1371.54238
1371.85116
1372.11189
1372.35341
1373.19974
1374.13499
1374.18623
1374.26943
1374.30931
1374.32333
1374.64444
1375.03109
1375.88726
1375.95898
1377.02629
1377.04677
1377.69002
1377.84357
1377.86055
1377.87922
1378.33639
1378.88840
1379.07964
1379.98830
1380.17615
1380.20569
1380.71864
1380.88661
1380.94281
1381.08015
1381.17370
1381.41725
1382.19013
1382.35514
1382.74168
1382.81681
1383.91300
1384.41449
1384.45904
1385.48206
1385.64165
1385.82666
1386.11075
1386.99241
1387.34039
1388.18578
1388.21867
1388.88136
1389.44806
1389.99038
1390.78882
1391.37039
1391.48641
1392.32399
1392.53302
1392.92927
1393.31705
1394.86524
1394.96450
1395.37385
1396.25250
1397.84551
1398.07172
1398.26335
1398.77125
1399.07097
1399.12564
:
