# Supplementary material for: Emergent decision-making behaviour and rhythm generation in a computational model of the ventromedial nucleus of the hypothalamus
Source: PLoS Comput Biol. 2019 Jun 3;15(6):e1007092. doi: 10.1371/journal.pcbi.1007092 (PMC6564049; doi:10.1371/journal.pcbi.1007092)
Supplement: S1 Dataset — Text files of the spike time data used in the paper. (ZIP) [file pcbi.1007092.s014.zip › VMN spike time data/sd2.txt]

'sd2'
:
0.21252
0.24919
0.30485
0.49623
0.60549
0.81687
0.84758
0.88770
1.09991
1.15377
1.37573
1.40469
1.43819
1.47382
1.68306
1.90838
1.93609
1.96296
2.09697
2.46413
2.52981
2.61208
2.92474
2.95298
3.11356
3.13939
3.18953
3.32741
3.62514
3.72359
3.75858
3.79115
3.84168
3.87962
4.10303
4.32257
4.40316
4.42394
4.50194
4.60582
4.64588
4.77228
4.87759
5.22805
5.25795
5.30829
5.56717
5.61512
5.76215
5.83104
5.99496
6.05512
6.37053
6.41149
6.54497
6.71593
6.82038
6.91456
6.99618
7.05514
7.07631
7.25267
7.29384
7.58915
7.80308
7.82723
7.88532
8.12347
8.22250
8.29883
8.34348
8.51452
8.58372
8.73366
8.75913
8.81134
8.97395
9.10240
9.16331
9.29687
9.33696
9.41292
9.53328
10.05384
10.11701
10.14837
10.17518
10.22301
10.24285
10.49194
10.56504
10.71846
10.76820
11.03057
11.14287
11.17213
11.26155
11.41646
11.47975
11.69407
11.73070
11.79407
11.83428
12.32563
12.41532
12.54098
12.64750
12.78850
12.80967
13.01552
13.04627
13.07872
13.20188
13.43166
13.46047
13.48202
13.50869
13.60829
13.68180
13.90656
14.13357
14.20786
14.43543
14.46012
14.50108
14.55730
14.58695
14.73775
15.03961
15.22293
15.33784
15.50026
15.55939
15.61718
15.64828
15.93854
15.99459
16.27282
16.44991
16.52898
16.55923
16.61070
16.88375
17.02157
17.14204
17.21922
17.25668
17.44999
17.52846
17.82010
17.96904
18.07032
18.10893
18.14817
18.43311
18.57532
18.63934
18.71518
18.73991
18.78291
19.13371
19.34841
19.39060
19.42730
19.45510
19.70154
19.95553
20.04192
20.17616
20.20158
20.36944
20.40100
20.57011
20.61680
20.65645
21.02710
21.15131
21.23934
21.29767
21.37890
21.64213
21.73016
21.95857
22.03733
22.08156
22.17191
22.31901
22.34329
22.38807
22.41503
22.68806
22.73838
22.75699
22.82644
22.88712
23.18349
23.25715
23.30693
23.40372
23.57086
23.70448
23.82909
23.88586
24.01628
24.15085
24.39206
24.47003
24.52386
24.58653
25.01764
25.05423
25.13525
25.18475
25.21989
25.57767
25.66881
25.71594
25.80667
25.83291
25.98748
26.19468
26.25026
26.27032
26.29514
26.41384
26.49365
26.71240
26.74156
26.76085
27.06226
27.16352
27.27277
27.32742
27.36390
27.39757
27.42178
27.60347
27.91259
27.94214
28.13424
28.26358
28.46081
28.48281
28.51446
28.80183
28.87265
28.93816
28.99271
29.32638
29.38184
29.41245
29.43062
29.57504
29.82939
29.86617
30.12302
30.21843
30.33437
30.38608
30.40834
30.70273
30.76151
30.82501
30.90878
31.26147
31.39529
31.44181
31.56099
31.66989
31.73589
31.77048
31.79529
32.29075
32.33827
32.37005
32.39426
32.78112
32.87444
32.92926
33.33080
33.38687
33.50965
33.81466
33.87053
33.92588
33.94612
34.17074
34.35472
34.43326
34.58446
34.60846
34.63895
35.00506
35.10846
35.16230
35.26837
35.32771
35.55193
35.66640
35.80727
35.89559
36.00654
36.06076
36.23218
36.30294
36.48712
36.52211
36.59529
36.77720
36.85839
36.93076
37.04471
37.11668
37.16852
37.21512
37.31385
37.37820
37.47102
37.50587
37.68059
37.97358
38.12315
38.17013
38.34414
38.44605
38.49646
38.53607
38.55807
38.78231
38.84503
39.13535
39.18156
39.27172
39.51117
39.72801
39.95628
40.02255
40.06887
40.12989
40.15626
40.38115
40.47970
40.51567
40.76427
40.81691
41.04454
41.16239
41.38240
41.41635
41.57633
41.71941
41.76642
41.79199
41.89740
41.93714
41.95942
42.00379
42.35616
42.50464
42.54670
42.58627
42.82390
42.85467
43.08848
43.14297
43.17420
43.24088
43.26006
43.33182
43.71359
43.85905
43.91125
44.37427
44.48811
44.52955
44.62604
44.64978
44.69211
44.74798
45.23448
45.42459
45.45920
45.50012
45.57023
45.85712
46.00317
46.05430
46.25363
46.54649
46.65880
46.72624
46.88183
46.95850
46.99023
47.09596
47.17793
47.48954
47.61403
47.64886
47.67275
47.78397
48.03891
48.12936
48.19903
48.29046
48.32288
48.59227
48.67843
48.81574
48.99691
49.06149
49.08748
49.49604
49.55747
49.62555
49.68378
49.74311
49.76911
50.09849
50.17075
50.40802
50.48832
50.71762
50.76406
50.83464
50.87373
50.90462
51.41643
51.53301
51.58035
51.68943
51.82592
51.90300
52.03656
52.08291
52.15041
52.18066
52.64218
52.71368
52.75429
52.78153
52.89427
53.12861
53.18284
53.35388
53.38188
53.67094
53.70719
53.75029
53.87233
54.16119
54.29897
54.35652
54.41814
54.71881
54.75017
54.92886
54.95730
55.02499
55.06271
55.31388
55.57129
55.66763
55.69894
55.73712
55.99644
56.18406
56.21563
56.32987
56.37039
56.63686
56.74734
56.78900
57.09844
57.12507
57.20547
57.28361
57.51274
57.58931
57.80477
57.86020
57.87971
57.96211
58.10693
58.33823
58.43426
58.51342
58.69567
58.75255
59.12985
59.34130
59.44316
59.49368
59.55209
59.78424
59.94327
59.98783
60.01557
60.03711
60.25730
60.50478
60.54697
60.58575
60.60620
60.78674
60.83522
61.14253
61.18541
61.28481
61.48479
61.66950
61.74402
61.85213
61.89578
62.07533
62.10965
62.17269
62.25320
62.54221
62.70029
62.80449
62.99616
63.03526
63.25798
63.35212
63.39423
63.42747
63.79186
63.94166
63.99066
64.25423
64.29132
64.37647
64.41278
64.43707
64.87411
64.92230
65.08599
65.12537
65.20581
65.26692
65.45664
65.58751
65.63059
65.65949
65.77184
65.89494
65.95101
66.13215
66.40223
66.45596
66.49062
66.70767
66.84679
66.91154
67.02466
67.10829
67.27459
67.31675
67.42443
67.60831
67.68293
67.76462
67.85059
67.92889
68.14070
68.36330
68.46802
68.56381
68.62134
68.99846
69.08511
69.25470
69.39151
69.65114
69.69881
69.76314
69.79387
69.85266
70.00486
70.11052
70.19272
70.33683
70.41081
70.43758
70.65187
70.71986
70.80643
70.84646
71.17322
71.21534
71.28640
71.38185
71.57511
71.67782
71.70282
71.74461
71.96202
72.07551
72.14113
72.36545
72.40358
72.47106
72.79687
72.86837
73.01221
73.10788
73.13720
73.21046
73.23782
73.35574
73.42926
73.58762
73.62076
73.64342
73.82555
74.00831
74.03891
74.06953
74.25127
74.31892
74.35130
74.52910
74.75305
74.80477
74.82572
74.98656
75.16038
75.20642
75.51138
75.69807
75.78595
75.81685
75.92657
75.99983
76.07165
76.18608
76.23792
76.26548
76.53050
76.61786
76.93748
77.12518
77.26978
77.38676
77.43921
77.54791
77.57239
77.63000
77.68333
77.89152
78.07788
78.15188
78.19062
78.26191
78.48685
78.58537
78.82216
78.88792
78.99384
79.08384
79.25345
79.27954
79.35559
79.39808
79.48756
79.74059
79.87350
80.15318
80.22694
80.30192
80.36349
80.53316
80.63977
80.67438
80.73736
80.76574
81.15922
81.19806
81.23806
81.27415
81.61003
81.63487
81.70569
81.74122
81.79185
81.95581
82.00150
82.29292
82.55634
82.71306
82.75016
82.99992
83.10168
83.13651
83.19798
83.30324
83.32843
83.37429
83.40997
83.48203
83.78503
84.05247
84.15287
84.17848
84.22986
84.28911
84.48337
84.60570
84.63614
84.72947
84.77975
84.81326
85.05560
85.08632
85.12401
85.17437
85.52658
85.66555
85.78276
85.84371
85.89870
86.00456
86.02304
86.07874
86.22110
86.24134
86.79703
87.00658
87.09680
87.21026
87.38654
87.41800
87.45788
87.48190
87.58314
87.67825
87.75366
87.95068
88.00310
88.23408
88.27682
88.32170
88.56108
88.65198
88.75693
88.81870
88.88446
89.48768
89.72069
89.75766
89.80121
89.88604
90.00190
90.02664
90.25280
90.38273
90.53682
90.59803
90.66879
90.83593
91.00608
91.03687
91.07464
91.37957
91.42684
91.48025
91.69870
91.73078
91.94040
92.07358
92.23700
92.39021
92.54001
92.60638
92.75035
92.86187
93.00217
93.13136
93.17055
93.39713
93.50181
93.53159
93.55917
93.82661
93.96812
94.03844
94.07333
94.20220
94.37879
94.43813
94.63892
94.80414
94.86693
94.89899
95.08303
95.20623
95.38283
95.44879
95.48435
95.61619
95.63773
95.78163
95.85138
95.90553
95.94018
96.26061
96.32083
96.48147
96.63707
96.88809
96.92951
97.00036
97.17650
97.22064
97.25468
97.46865
97.66801
97.75888
97.78745
97.89512
98.20077
98.23902
98.49532
98.64710
98.69881
98.79392
98.84032
99.01255
99.03490
99.19346
99.32812
99.38416
99.43768
99.47505
99.98210
100.19448
100.22269
100.57592
100.62009
100.66680
100.82690
100.85080
101.00204
101.03244
101.28300
101.33701
101.74883
101.86322
102.00585
102.12928
102.15379
102.18245
102.27733
102.51872
102.61681
102.87926
102.92394
103.20070
103.29873
103.34597
103.36506
103.41881
103.49327
103.72348
104.13629
104.20366
104.27712
104.46846
104.53732
104.59629
104.62949
104.78986
104.81612
104.90033
105.15214
105.19595
105.27015
105.46531
105.62326
105.75697
105.83774
105.94222
106.03201
106.09729
106.15163
106.23857
106.46126
106.59738
106.87585
106.96263
107.12474
107.15621
107.18965
107.40955
107.52411
107.71041
107.80038
108.07731
108.09696
108.18089
108.21770
108.40140
108.43179
108.71015
108.75026
108.81929
109.10749
109.25495
109.28053
109.37535
109.40324
109.73135
109.78842
109.87344
109.96543
110.05588
110.23616
110.39243
110.56789
110.60962
110.65303
110.76350
110.97400
111.05192
111.12771
111.34237
111.41525
111.45945
111.73715
111.78046
111.86601
111.93610
112.04771
112.18514
112.24780
112.28682
112.52424
112.65686
112.86050
112.89737
113.06884
113.11413
113.16933
113.22460
113.65282
113.77888
114.02445
114.06620
114.36812
114.40659
114.48675
114.61652
114.65131
114.76979
114.79176
115.03325
115.32753
115.50760
115.54695
115.68744
115.76840
115.85287
116.03081
116.10736
116.14702
116.31054
116.55189
116.64354
116.70170
117.01513
117.29205
117.33525
117.39433
117.50172
117.66317
117.88263
118.00251
118.14811
118.22449
118.24937
118.33039
118.35284
118.51254
118.68795
118.82218
118.94890
119.08075
119.22930
119.35054
119.38956
119.51195
119.55849
119.68525
119.72237
119.76443
120.00633
120.03243
120.30134
120.42058
120.53591
120.57603
120.61061
120.69613
120.83353
121.06310
121.21358
121.31816
121.45452
121.48488
121.54364
121.58519
121.79968
121.82767
121.86246
122.02746
122.10059
122.34647
122.51643
122.59131
122.66880
122.94335
122.98010
123.00492
123.03235
123.25925
123.51192
123.54400
123.57048
123.60514
124.20707
124.27843
124.40083
124.50754
124.58415
124.63089
124.68591
124.74958
124.84028
125.06631
125.19064
125.35391
125.40177
125.47450
125.56015
125.64553
125.76456
125.92727
125.95988
126.17172
126.32245
126.37818
126.50354
126.59208
126.70226
126.99364
127.02282
127.06428
127.31348
127.47145
127.56164
127.84447
127.94910
127.99925
128.03531
128.23172
128.26860
128.36299
128.48238
128.94782
129.03143
129.09484
129.12839
129.26349
129.28323
129.32065
129.46391
129.56445
129.64951
129.81465
130.09212
130.18694
130.21524
130.39914
130.43571
130.51452
130.54287
130.63708
130.67215
131.01957
131.06097
131.32053
131.45435
131.50147
131.56185
131.65132
131.68222
131.88567
132.25971
132.38309
132.42753
132.44754
132.49492
132.87279
132.94027
133.13286
133.29520
133.43177
133.52181
133.56095
133.58642
133.71463
133.80319
134.03754
134.06037
134.18429
134.20909
134.28199
134.32926
134.47878
134.51392
134.95901
135.03601
135.11730
135.30966
135.33298
135.36642
135.40492
135.50487
135.71911
135.93146
136.09065
136.15519
136.19506
136.22507
136.30865
136.44313
136.53729
136.61784
136.96119
137.19702
137.37005
137.41515
137.45102
137.48922
137.78013
137.90714
137.93600
138.03240
138.29273
138.36361
138.42290
138.51595
138.63327
138.66384
138.77703
138.92759
138.98818
139.04712
139.31832
139.59278
139.66215
139.69456
139.74854
140.03949
140.08025
140.21171
140.26090
140.32174
140.35919
140.99597
141.12419
141.20293
141.47365
141.51555
141.61390
141.66205
141.68847
141.82194
142.00907
142.09278
142.29317
142.50595
142.62993
142.75076
142.80107
142.83624
143.00891
143.15405
143.29758
143.37872
143.49702
143.55946
143.66722
143.69647
143.88132
144.01713
144.14569
144.22265
144.32999
144.54320
144.58036
144.61385
144.81106
144.86773
144.89019
144.97191
145.22483
145.26682
145.29323
145.46143
145.61764
145.69481
145.89158
146.01574
146.11042
146.13169
146.22665
146.27352
146.36492
146.39060
146.44644
146.82298
147.07777
147.15339
147.25785
147.34039
147.39113
147.46862
147.51235
147.77933
147.90238
147.93839
148.17443
148.27902
148.31439
148.38754
148.58006
148.61815
148.81273
148.87249
148.93165
149.05044
149.21737
149.33154
149.55329
149.59678
149.65473
149.71001
149.83141
150.19963
150.46662
150.50591
150.53565
150.66500
150.84155
150.92304
151.12878
151.23276
151.50057
151.59125
151.61184
151.70028
151.72444
151.74622
152.22064
152.32540
152.35094
152.58486
152.69463
152.79391
152.82259
152.88219
153.05953
153.09329
153.17150
153.26803
153.71982
153.79853
154.02400
154.09309
154.13505
154.50000
154.55009
154.69568
154.72025
154.75885
154.85659
155.26116
155.34449
155.45529
155.64238
155.75782
155.84332
155.88688
155.93806
156.08148
156.24230
156.56477
156.79577
156.85684
157.13136
157.17421
157.21145
157.46828
157.66461
157.70289
157.73953
157.79859
157.85097
158.05972
158.19346
158.33220
158.40086
158.56766
158.72007
158.74479
158.76707
158.90690
158.98387
159.09922
159.24072
159.28704
159.30755
159.37083
159.75983
159.83854
159.89435
159.93331
160.34900
160.41263
160.44051
160.56885
160.62761
160.65536
160.69112
161.31423
161.44113
161.51421
161.56251
161.79798
161.88130
161.93109
162.21304
162.36497
162.41462
162.43774
162.64099
162.83076
162.86218
163.20426
163.27534
163.36020
163.38792
163.57508
163.71845
163.86412
164.17551
164.35021
164.52187
164.64091
164.71006
164.74768
164.81469
165.01179
165.09177
165.24380
165.29948
165.32243
165.62463
165.84116
165.98808
166.03239
166.19946
166.39598
166.48782
166.61709
166.74114
166.76576
166.84433
166.86213
166.89509
167.11050
167.23828
167.35992
167.63500
167.68896
167.71799
167.76840
167.81072
167.85270
167.95654
168.02807
168.09690
168.28958
168.32872
168.49032
168.74383
168.84163
169.12857
169.16066
169.27486
169.49845
169.56157
169.62946
169.68254
169.85413
169.95567
170.05243
170.19370
170.23278
170.55606
170.63864
170.75429
170.86806
170.94483
171.01116
171.13517
171.16588
171.28118
171.33011
171.63434
171.87924
172.09397
172.25192
172.27810
172.40782
172.55325
172.66950
172.69144
172.77132
172.79471
173.02033
173.18174
173.26629
173.36487
173.41173
173.47347
173.58343
173.67885
173.71508
173.75035
174.04531
174.31017
174.62056
174.65530
174.76823
174.81480
174.89910
174.95962
175.11986
175.17721
175.26606
175.31936
175.44876
175.48217
175.55903
175.92404
176.04584
176.08475
176.19665
176.24230
176.40563
176.54828
176.65901
176.71684
176.73558
176.82098
176.84589
176.88445
177.39103
177.46889
177.50555
177.67287
177.71593
177.87642
177.89550
177.93260
178.08747
178.48880
178.53730
178.65403
178.69848
178.73736
178.86303
178.96724
178.99014
179.24079
179.31025
179.45086
179.61412
179.86872
179.89651
179.97374
180.10884
180.14155
180.22925
180.55657
180.68339
180.73531
180.77917
180.80388
180.87782
180.89476
181.14763
181.39558
181.45182
181.68172
181.72664
181.77161
181.88837
182.05914
182.41490
182.52242
182.71076
182.77876
182.98740
183.08134
183.12149
183.13665
183.43003
183.57538
183.61744
183.73640
183.86323
183.95346
184.07805
184.17208
184.37444
184.67579
184.73182
184.88289
184.96873
185.06123
185.10155
185.28646
185.39732
185.42756
185.67032
185.82079
186.01174
186.08885
186.13709
186.25939
186.55469
186.63675
186.65714
186.75568
186.89408
186.99971
187.03829
187.22924
187.43611
187.53627
187.60300
187.70624
187.73648
187.85573
187.90453
188.37074
188.47028
188.52155
188.73683
188.76425
188.82983
189.10241
189.13076
189.20294
189.46585
189.54402
189.77026
189.90530
189.99250
190.01690
190.11778
190.14212
190.19995
190.60187
190.76443
190.94221
190.97934
191.17952
191.21954
191.29076
191.52087
191.70786
191.80148
191.94344
192.01692
192.10218
192.18632
192.27253
192.41752
192.50029
192.61500
192.81228
192.84486
193.09623
193.22396
193.28048
193.36648
193.41840
193.51046
193.60641
193.85394
193.87670
193.98084
194.08643
194.14257
194.40467
194.43107
194.47239
194.63971
194.79077
194.84101
194.92727
194.96389
195.10462
195.23573
195.36178
195.49971
195.57493
195.73173
195.78694
195.88505
195.93905
196.07296
196.10422
196.22525
196.52791
196.55215
196.70139
196.73896
196.84235
196.99793
197.04773
197.14277
197.24625
197.38193
197.49652
197.60288
197.66441
197.77031
198.05293
198.20617
198.26363
198.30950
198.57736
198.63131
198.66088
198.79971
199.00449
199.03611
199.11215
199.15326
199.19133
199.22169
199.37449
199.41737
199.43570
199.95530
200.01584
200.23999
200.35215
200.49380
200.55225
200.63665
200.74298
200.87385
201.12320
201.14176
201.23147
201.42548
201.50800
201.55768
201.65796
201.73480
201.76729
201.79801
202.04737
202.27907
202.53981
202.61419
202.71519
202.75801
202.80927
202.82894
203.00154
203.31790
203.49394
203.54712
203.80773
203.88069
204.11850
204.16711
204.18480
204.26662
204.28995
204.55255
204.62765
204.74139
205.03345
205.13953
205.21118
205.34210
205.53235
205.57732
205.73363
205.81803
205.88519
206.02450
206.14417
206.31202
206.37785
206.48609
206.64658
206.75914
206.88199
206.90790
207.21782
207.30447
207.38745
207.50292
207.53789
207.55629
207.97037
208.06312
208.18168
208.30213
208.50001
208.56368
208.61383
208.64159
208.81672
208.85184
208.94798
209.38028
209.42813
209.47281
209.51175
209.61446
209.67687
209.81193
209.99592
210.03851
210.12250
210.15068
210.30707
210.41056
210.80708
210.84345
210.89665
210.94255
210.97432
211.09090
211.28287
211.32485
211.42420
211.51015
211.59885
211.76980
211.92681
211.99421
212.23812
212.26041
212.33038
212.49694
212.58475
212.82965
212.90785
212.98398
213.00701
213.03347
213.23889
213.31692
213.36478
213.43839
213.56480
213.64333
213.76480
214.13217
214.32485
214.36387
214.39575
214.49726
214.68700
214.74153
214.85415
214.99326
215.14395
215.17594
215.27906
215.33245
215.35325
215.60941
215.76484
215.87941
215.92352
216.10370
216.30025
216.36484
216.55381
216.63027
216.73924
216.81363
216.88203
216.99235
217.13949
217.24600
217.30928
217.50609
217.77193
217.92645
218.03085
218.11862
218.22445
218.26804
218.28942
218.38898
218.56194
218.62774
218.65656
218.68536
218.88459
219.27909
219.31748
219.61155
219.71578
219.87748
219.92044
220.26970
220.29271
220.37047
220.41270
220.55798
220.71088
220.77552
220.79417
220.95266
220.98724
221.43086
221.51000
221.60359
221.71359
221.78907
221.88777
222.16564
222.25905
222.29098
222.46837
222.64958
222.74810
222.91277
222.98550
223.02373
223.26242
223.38259
223.52751
223.64912
223.68485
223.79075
223.99133
224.18048
224.20914
224.24084
224.34388
224.40091
224.50686
224.61568
224.69058
224.74187
224.75963
225.14622
225.76384
225.91661
225.94462
226.04795
226.09885
226.12308
226.14770
226.39681
226.47327
226.58827
226.64161
226.98191
227.08602
227.31526
227.53566
227.68959
227.71693
227.79896
228.07620
228.16687
228.19879
228.41743
228.66305
228.70532
228.75891
228.98705
229.02516
229.05820
229.08788
229.30362
229.49169
229.54261
229.87980
229.94442
230.02362
230.33750
230.50886
230.53260
230.58556
230.76067
230.93155
230.95707
231.11894
231.30049
231.54655
231.63460
231.81208
231.98786
232.08830
232.11876
232.19508
232.25334
232.33636
232.46718
232.55830
232.60164
232.62409
232.91830
233.01410
233.11401
233.14820
233.37637
233.59388
233.61969
233.84869
233.90963
233.93511
234.00169
234.48463
234.63926
234.81191
235.02522
235.10049
235.15296
235.20742
235.30329
235.43363
235.70069
235.87229
235.92662
235.95496
235.99201
236.02544
236.06389
236.09125
236.76459
236.80284
236.91692
237.06090
237.31713
237.36929
237.44331
237.62940
237.70052
237.78372
238.13874
238.19468
238.22237
238.27643
238.46863
238.52173
238.65991
238.78369
238.80510
238.85393
239.08298
239.12302
239.37796
239.46677
239.59895
239.74316
239.97124
240.15655
240.32865
240.52723
240.54844
240.58204
240.65116
240.75759
241.10637
241.14037
241.18538
241.21605
241.27408
241.43413
241.46029
241.48646
241.99387
242.18950
242.26791
242.31180
242.40073
242.41836
242.52556
242.57910
242.62023
242.83292
242.87422
242.90955
243.13500
243.30236
243.38011
243.41805
243.44574
243.47127
243.68140
244.01844
244.13377
244.35106
244.39233
244.44730
244.58137
244.64875
244.85972
244.88500
245.07933
245.11265
245.14157
245.21933
245.45539
245.61601
245.71173
245.77576
245.88045
246.06012
246.12297
246.36041
246.61290
246.69544
246.85417
246.88616
246.93477
247.12418
247.17445
247.20257
247.32962
247.38072
247.43919
247.66018
247.84025
247.90529
247.95587
248.14186
248.21241
248.34659
248.44446
248.48616
248.54658
248.60581
248.63798
248.94125
248.97881
249.15738
249.18767
249.38804
249.41849
249.46161
249.49564
249.59841
249.99620
250.04146
250.18617
250.29225
250.33046
250.35302
250.38086
250.55695
250.76598
250.95988
251.01525
251.03803
251.06298
251.56643
251.65952
251.68306
251.82991
251.88811
251.96747
252.12377
252.40589
252.46667
252.51353
252.66842
252.73917
252.76299
252.80634
252.85326
253.03788
253.24339
253.51176
253.65412
253.70549
253.80811
253.92957
254.02010
254.32434
254.42899
254.57264
254.60544
254.63916
254.83059
254.93319
255.15088
255.18003
255.32511
255.35313
255.74732
255.85689
255.89536
256.09579
256.17544
256.31374
256.38009
256.50101
256.63727
256.74752
256.86642
256.99121
257.05735
257.08231
257.10117
257.38229
257.41870
257.46263
257.76828
257.90537
257.93143
258.06177
258.43555
258.47365
258.54649
258.62795
258.74547
258.82672
258.88057
258.93083
258.95547
258.97847
259.13976
259.23716
259.29843
259.38994
259.58767
259.62627
259.74686
259.98677
260.09469
260.30334
260.41268
260.49338
260.52629
260.79455
260.86091
260.94119
261.10363
261.29126
261.37711
261.43004
261.46623
261.94919
261.99217
262.02845
262.09391
262.15421
262.42463
262.56131
262.59141
262.71992
262.93043
263.13295
263.21142
263.23651
263.33371
263.69360
263.78291
264.10271
264.18473
264.24254
264.39161
264.42305
264.46066
264.48133
264.71211
264.80413
264.99004
265.02244
265.09827
265.25842
265.41355
265.51780
265.69087
265.75882
265.77814
265.80913
265.86541
265.99861
266.03216
266.10744
266.52988
266.57215
266.79061
266.82554
266.98922
267.06978
267.28356
267.35674
267.44238
267.49311
267.55949
267.74881
267.77423
267.80809
268.29379
268.34693
268.40633
268.72652
268.86842
268.99252
269.05185
269.19576
269.26776
269.29866
269.40559
269.64892
269.77978
269.83083
269.85574
269.87230
270.11183
270.31235
270.42002
270.46468
270.53791
270.58021
270.75421
271.00901
271.04376
271.09137
271.17316
271.32196
271.34889
271.67560
271.71672
271.82756
272.02620
272.05648
272.10035
272.24695
272.44715
272.62572
272.94164
273.03286
273.10232
273.16508
273.26409
273.40922
273.43884
273.47634
273.51673
273.70080
273.97542
274.02960
274.07356
274.44403
274.49869
274.55175
274.57347
274.61389
274.89016
274.92694
274.95081
275.02708
275.06467
275.18195
275.52736
275.62946
275.68730
275.79736
275.92981
275.97594
276.12058
276.15533
276.20660
276.26394
276.32691
276.71744
276.89491
277.01456
277.05617
277.08748
277.25165
277.27545
277.30479
277.40135
277.44064
277.47262
277.86749
277.97191
278.00890
278.15278
278.21058
278.23545
278.26992
278.43236
278.51126
278.54602
278.56510
278.95073
279.03266
279.27810
279.33166
279.54573
279.59314
279.77631
279.87156
279.99328
280.03937
280.17047
280.24536
280.54304
280.68603
280.74414
280.80128
280.84510
281.06930
281.10644
281.13063
281.38258
281.44485
281.64872
281.67976
281.72444
281.78745
282.13848
282.30630
282.32917
282.35450
282.62122
282.77092
282.84914
282.93800
283.02405
283.20175
283.27664
283.30988
283.56136
283.59289
283.63226
283.68550
283.88013
283.98611
284.12769
284.19526
284.21686
284.24200
284.51168
284.57366
284.59947
284.76642
284.80148
284.87138
285.12192
285.37641
285.44312
285.58235
285.62445
285.67456
285.77460
285.86315
286.00159
286.16939
286.29932
286.32649
286.37012
286.74331
286.87211
286.91800
286.98446
287.03485
287.15595
287.27609
287.30706
287.34123
287.40081
287.74304
287.81484
287.97651
288.14416
288.22486
288.26736
288.67939
288.70990
288.81353
288.97067
289.01370
289.04384
289.36498
289.40493
289.46869
289.56374
289.64279
289.66596
289.89048
290.03146
290.26587
290.30927
290.55350
290.62051
290.63700
290.90787
291.12035
291.16554
291.34521
291.37787
291.41803
291.51976
291.54191
291.56492
291.76965
291.89876
292.02875
292.06383
292.18533
292.27173
292.46981
292.52677
292.74238
292.79722
292.83289
292.87002
292.90786
293.08895
293.17959
293.27937
293.43169
293.70213
293.86116
293.97229
294.20720
294.29438
294.42176
294.45065
294.56262
294.68708
294.84447
294.87846
295.04380
295.14538
295.28099
295.35732
295.44359
295.48138
295.54722
295.57795
295.97871
296.05847
296.08936
296.43557
296.46580
296.59958
296.64300
296.76168
296.84459
296.87772
296.93681
297.14848
297.44822
297.50520
297.59835
297.69129
297.73453
297.82711
297.87594
298.19120
298.21701
298.39417
298.56400
298.68512
298.85911
298.99635
299.01451
299.15632
299.25718
299.29706
299.42086
299.61754
299.78745
300.03249
300.10609
300.14276
300.17418
300.28783
300.35770
300.49498
300.67254
300.76837
300.79813
301.01526
301.04961
301.26663
301.29433
301.39944
301.68393
301.80898
301.88000
302.03894
302.16928
302.21488
302.31960
302.50523
302.56138
302.58773
302.65646
302.81246
302.88776
303.05823
303.10570
303.12332
303.22320
303.30598
303.59277
303.66634
303.95213
303.98399
304.06616
304.13694
304.21590
304.29107
304.39492
304.43889
304.63191
304.67792
304.84393
305.16180
305.18266
305.20883
305.29995
305.32166
305.52710
305.65192
305.77715
305.84969
305.89943
305.96251
306.11398
306.34452
306.45261
306.51590
306.56285
306.59846
306.96287
307.05814
307.11276
307.14890
307.34987
307.40617
307.48351
307.52153
307.74891
307.79239
307.82966
307.88736
308.09498
308.21387
308.39368
308.51896
308.64999
308.76231
308.82949
309.05520
309.14473
309.23657
309.26287
309.31125
309.34756
309.46468
309.67030
309.73165
309.84564
310.00476
310.10193
310.25103
310.29001
310.54843
310.67732
310.81459
310.84579
311.02173
311.04374
311.07426
311.33045
311.38766
311.56621
311.69927
311.86907
311.95272
312.00470
312.16893
312.22051
312.24603
312.27687
312.40276
312.42592
312.61019
312.76776
312.89358
313.07850
313.20713
313.23148
313.42926
313.48318
313.63838
313.75873
313.84023
314.06766
314.09464
314.13251
314.33164
314.44648
314.53225
314.63126
314.73765
314.83713
314.93377
314.96844
315.30682
315.32864
315.36611
315.39317
315.46592
315.59375
315.65294
315.68915
315.83446
315.93638
316.00589
316.04671
316.08188
316.19536
316.22244
316.66292
316.74350
316.77327
316.82561
316.85874
317.00391
317.11342
317.33575
317.42065
317.45257
317.55071
317.78623
318.01562
318.15523
318.24601
318.27407
318.29969
318.40030
318.51902
318.84489
318.92760
318.99734
319.05316
319.22523
319.38455
319.55519
319.60629
319.82615
319.90553
320.06671
320.14204
320.28659
320.40561
320.43948
320.46290
320.48257
320.98482
321.03907
321.08570
321.24006
321.30701
321.57254
321.62181
321.67447
322.01915
322.19908
322.34425
322.39413
322.50054
322.59253
322.73479
322.87578
322.94905
322.98107
323.12127
323.15085
323.46036
323.59064
323.72448
323.83599
323.90929
323.93123
323.95840
323.98357
324.36410
324.57908
324.65341
324.81406
324.87755
324.90462
324.92286
325.03421
325.27226
325.30755
325.32936
325.72969
325.82209
326.04856
326.10981
326.15374
326.26798
326.34836
326.59186
326.75539
326.79692
326.85906
326.95869
327.03947
327.29827
327.42409
327.44109
327.62356
327.65474
327.68137
328.10791
328.16512
328.21216
328.27422
328.33371
328.48170
328.56294
328.78868
328.85598
328.94392
329.07486
329.10920
329.24004
329.45803
329.73500
329.81263
329.85418
330.04116
330.17950
330.35303
330.52670
330.62392
330.64710
330.69887
330.77356
330.88896
330.95122
331.18383
331.28344
331.31157
331.54898
331.70286
331.79239
331.89788
331.91783
331.98647
332.07676
332.17861
332.20184
332.76548
332.82339
332.84902
333.03556
333.08992
333.31188
333.35040
333.40870
333.64819
333.68468
333.77471
333.82141
333.95095
334.23697
334.30863
334.37249
334.41337
334.56237
334.66359
334.71600
334.88398
334.95320
334.99336
335.30031
335.37109
335.41554
335.52300
335.57008
335.74864
335.82317
336.23410
336.25592
336.32677
336.37291
336.44091
336.49013
336.51442
336.92686
337.02589
337.09414
337.13413
337.26156
337.50605
337.58048
337.65571
337.73685
337.79224
337.86495
337.98062
338.01175
338.04495
338.12910
338.20168
338.56067
338.66183
338.74610
338.77656
338.80037
338.92565
339.00631
339.42989
339.45814
339.52419
339.71751
339.77950
339.89600
340.04883
340.12592
340.41661
340.44352
340.60035
340.74519
340.89666
341.01273
341.04051
341.11460
341.14647
341.16740
341.43706
341.62240
341.81400
341.91300
341.96134
341.98147
342.01878
342.04798
342.52394
342.78046
342.88840
342.95754
343.17347
343.24685
343.29049
343.31223
343.34402
343.62056
343.69549
343.80375
343.88869
343.95702
344.01811
344.12161
344.14093
344.31654
344.40397
344.45776
344.53278
344.74520
344.88862
345.04963
345.07176
345.28721
345.32209
345.51839
345.64672
345.84337
345.88060
345.90950
346.04815
346.22615
346.35527
346.38189
346.42362
346.46974
346.52236
346.69860
347.04321
347.10522
347.15569
347.40114
347.46503
347.66634
347.77625
347.86403
348.02236
348.04299
348.10627
348.14571
348.30536
348.39489
348.59563
348.70172
348.75319
348.88439
348.98415
349.06603
349.27229
349.33057
349.39258
349.51185
349.57172
349.60843
349.70265
349.92999
:
