# Supplementary material for: Emergent decision-making behaviour and rhythm generation in a computational model of the ventromedial nucleus of the hypothalamus
Source: PLoS Comput Biol. 2019 Jun 3;15(6):e1007092. doi: 10.1371/journal.pcbi.1007092 (PMC6564049; doi:10.1371/journal.pcbi.1007092)
Supplement: S1 Dataset — Text files of the spike time data used in the paper. (ZIP) [file pcbi.1007092.s014.zip › VMN spike time data/sd7.txt]

'sd7'
:
0.15601
0.26367
0.27286
0.28254
0.37735
0.43620
0.49087
0.55032
0.55666
0.62329
0.70241
0.70367
0.72393
0.80134
0.97414
1.07389
1.10913
1.13803
1.20812
1.21400
1.23291
1.23763
1.24754
1.30674
1.40892
1.45988
1.56444
1.60854
1.76301
1.76962
1.87774
1.93686
1.94045
2.11564
2.16998
2.26813
2.42280
2.48468
2.72796
2.76440
2.81595
2.88453
3.02660
3.09245
3.21963
3.39298
3.41757
3.61030
3.64543
3.81404
3.84905
4.04493
4.09896
4.11880
4.18239
4.44342
4.46633
4.86571
4.88705
4.93988
4.98072
5.01794
5.28687
5.34622
6.15964
6.21526
6.49534
6.51806
6.76766
6.77959
6.79665
6.80772
6.89984
7.00196
7.02792
7.11772
7.16232
7.18408
8.10883
8.14462
8.65454
8.73280
8.78799
8.83121
8.93277
9.04938
9.13196
9.32628
9.48205
9.53405
9.55175
9.58919
9.69752
10.31355
10.73228
10.80657
10.82543
10.97954
11.01493
11.03134
11.64393
11.69049
11.88394
11.91451
11.96715
12.14903
12.16316
12.24831
12.33057
12.38747
12.47677
12.54391
12.58032
12.79071
12.81632
12.85461
13.04418
13.10780
13.34434
13.39428
13.41664
13.79648
13.83491
13.98843
14.03701
14.10148
14.15046
14.17785
14.35846
14.49535
14.52179
14.58459
15.08384
15.08682
16.13639
16.15338
16.26109
16.47699
16.75548
16.79224
16.94260
17.02269
17.12618
17.39889
17.47738
17.66433
17.72008
17.76664
17.84912
18.35764
18.40467
18.64027
18.76509
18.79793
18.85264
18.88545
18.97461
19.00914
19.23252
19.34776
19.50121
19.72372
19.76822
20.24901
20.44807
20.53029
20.58291
21.20019
21.27182
21.45080
21.49173
21.56413
21.61165
21.70974
21.73377
21.81181
21.86127
21.97919
22.21781
22.30558
22.36624
22.59871
22.61580
22.72852
22.78405
22.81359
23.26192
23.43052
23.46272
23.49225
23.62083
23.93919
23.97476
24.10674
24.20447
24.83872
24.86428
25.12747
25.15776
25.23553
25.32780
25.36288
25.59401
25.63010
25.69038
26.09804
26.11578
26.59010
26.71765
27.12266
27.15218
27.40926
27.44352
27.53686
27.60367
27.96190
27.98564
28.27760
28.50299
28.53011
28.72433
28.83065
28.93453
29.05050
29.37516
29.43188
29.46288
29.59549
29.63577
29.76463
29.86398
30.07214
30.10608
30.13361
31.06716
31.08925
31.18190
31.23115
31.25806
31.28619
31.74768
31.80402
31.85682
31.88088
32.10867
32.13205
32.23035
32.40365
32.48220
32.56229
32.71319
32.90006
32.93793
32.97230
33.06674
33.15973
33.18645
33.81054
33.83025
33.91191
33.99795
34.29259
34.71552
34.74508
34.77632
34.82279
34.89601
35.07587
35.09928
35.33879
35.64015
35.79224
35.81191
36.57129
36.61762
36.81894
37.13253
37.35945
37.40280
37.45840
37.68288
37.72711
37.77523
39.00555
39.06959
39.10908
39.46705
39.49167
39.55637
39.69949
39.74372
39.91874
40.50532
40.58300
40.60918
40.70322
40.77669
40.83153
40.87392
41.17546
41.43997
41.50369
41.56306
41.81298
42.00903
42.53653
42.91524
43.08550
43.36755
43.39960
43.61037
43.63979
43.66208
43.69325
43.89351
43.93532
44.08826
44.09982
44.19998
44.20964
44.39830
44.84323
44.91560
44.93893
45.10183
45.15807
45.19818
45.50242
45.53199
45.71209
45.75749
46.05531
46.08398
46.14226
46.34750
46.75385
49.06973
49.10006
49.14298
49.24869
49.25125
49.31735
49.34407
49.35889
49.41505
49.44701
49.59336
49.64911
49.72587
49.73238
49.97786
50.13087
50.16621
50.20332
50.23530
50.40199
50.56159
50.58606
50.60986
51.11483
51.15575
51.19977
51.70990
51.92738
52.00984
52.05053
52.26268
52.28889
52.33379
52.53420
52.57453
53.01190
53.72131
53.75841
53.77319
53.78930
53.90947
53.94693
54.09173
54.13493
54.30069
54.38314
54.51103
54.58065
54.60492
54.67252
54.75713
54.99443
55.06485
55.14232
55.28331
55.45537
55.52243
56.50116
56.51718
56.61432
56.71132
56.73822
57.46647
57.48761
57.75597
57.86130
57.89120
57.91915
58.11937
58.25026
58.27372
58.57298
58.60677
58.80823
59.03159
59.07852
59.09594
59.18576
59.23263
59.31060
59.45776
59.89506
59.95686
60.47183
60.49326
60.62044
60.69781
60.80815
60.90522
61.03062
61.10359
61.14490
61.51391
61.55945
61.63198
61.66135
61.83719
61.86013
62.15010
62.26385
62.48818
62.53610
62.60815
62.76893
62.80503
62.92685
63.21590
63.24403
63.33814
63.63256
63.65333
63.67818
64.38163
64.46392
64.63695
64.79292
64.82698
64.86545
65.01375
65.40303
65.44171
65.79035
66.11463
66.15529
66.20236
66.22625
66.27391
66.49021
66.51814
66.63655
66.70906
66.81077
66.85294
67.18723
67.22902
67.25804
67.34206
67.43640
68.32177
68.35730
68.52936
68.56301
68.73413
68.76293
68.94233
69.11732
69.20225
69.26333
69.38574
69.50406
69.98320
70.12795
70.17534
70.26467
71.00315
71.01782
71.03923
71.26490
71.31644
71.41684
71.68298
71.70211
71.76761
71.82577
71.84489
71.88464
72.16191
72.19147
72.21673
72.93556
73.03115
73.05656
73.08588
73.13766
73.45298
73.50775
73.55724
73.97250
74.00305
74.07726
74.20318
74.23328
74.27481
74.94513
74.97953
75.03265
75.14268
75.28562
75.34465
75.50906
75.56882
75.88124
75.95672
75.97622
76.24787
76.26936
76.38291
76.58550
76.66105
76.72244
76.93656
77.28501
77.30845
77.53542
77.75466
77.81733
77.91748
77.96108
78.10766
78.23867
78.41887
78.44475
78.52108
78.61422
79.25217
79.48404
79.52691
79.61666
79.70264
79.83363
79.89473
80.05838
80.08316
80.52792
80.55136
80.72849
80.99926
81.08471
81.15460
81.31010
81.37124
81.39510
81.51138
81.88206
82.04871
82.06645
82.17494
82.42267
82.62209
82.69727
82.99126
83.15790
83.18895
83.69790
84.07063
84.32537
84.34890
84.38200
84.77853
84.82913
84.86307
86.17753
86.19726
86.23833
86.29964
86.63943
86.67143
86.78658
87.10271
87.16414
87.19021
87.23175
87.30329
87.50572
87.63605
87.86177
88.12511
88.21066
88.26967
88.57287
88.59002
88.82287
89.28967
89.31579
89.43476
89.58330
89.81301
89.84531
90.60207
90.62386
90.76960
90.79884
90.90831
91.00051
91.86002
91.92373
91.96146
91.99740
92.08575
92.26629
92.44970
92.59281
93.02954
93.07321
93.11471
93.14962
93.24244
93.26578
93.30890
93.47487
93.54315
93.60488
93.74906
93.77170
94.05705
94.25806
94.28174
94.33076
94.42222
94.46649
94.66733
94.72916
94.89173
95.04678
95.08183
95.35435
95.38533
95.64748
95.74406
95.91300
95.97291
95.99559
96.14824
96.27155
96.30773
96.33802
96.82201
97.14946
97.31308
97.34430
97.40310
97.43132
97.49814
97.59515
97.66626
97.80365
97.83454
97.91954
98.05243
98.82628
98.91094
98.94587
99.22086
99.25044
99.32362
99.59040
99.78649
99.80957
100.01333
100.22989
100.26588
100.36373
100.39228
100.77671
100.90507
100.93526
101.01840
101.53138
101.55534
101.72900
101.79022
101.86977
101.90281
102.03806
102.21827
102.62458
102.67640
103.42886
103.48378
103.55593
103.58000
103.95968
103.99536
104.07189
104.31094
104.36236
104.54017
104.66844
104.72112
104.73759
105.14339
105.30194
105.32447
105.40998
105.50113
105.67011
105.89353
106.11484
106.14339
106.44719
106.47634
106.50154
106.63050
106.68605
107.11555
107.13401
107.56202
107.69951
107.76183
107.83516
107.95674
108.01114
108.15040
108.54873
108.58256
108.67684
108.71800
109.00373
109.30801
109.34602
109.39852
109.44603
110.10689
110.13942
110.25160
110.33738
110.36430
110.40105
110.50561
110.68951
110.71264
111.01462
111.14139
111.18953
111.23086
111.60353
111.64118
111.72114
111.81443
111.94712
112.06532
112.12918
112.24348
112.26488
112.73013
112.75714
112.79605
112.98483
113.00575
113.07483
113.13055
113.21955
113.28890
113.35055
113.65283
113.72643
113.92286
114.05046
114.07698
114.16881
114.32064
114.44684
114.47606
114.49726
114.92161
115.10222
115.16373
115.20020
115.27953
115.33500
115.36036
115.51462
115.59295
115.75210
115.98642
116.05513
116.19955
116.44386
116.44836
116.45837
116.46545
116.48978
116.50787
116.52975
116.54501
116.57447
116.66151
116.66419
116.67414
116.95826
117.01300
117.07297
117.45241
117.48133
117.52828
117.76783
117.85445
117.90831
118.12786
119.23260
119.30899
119.34976
119.43872
119.46978
119.56828
119.63612
119.73084
119.94597
119.98450
120.19489
120.46498
121.16960
121.19749
121.21805
121.25322
121.39238
121.44204
121.46712
121.61934
121.64568
121.82594
121.91517
122.60011
122.67557
123.00016
123.03122
123.13060
123.17557
123.22950
123.81805
123.89957
124.04130
124.23089
124.26261
124.60141
124.62542
124.64829
124.77023
124.80259
124.83962
125.01590
125.10549
125.73375
125.75518
125.78740
125.82947
126.34163
126.55601
126.62350
126.96032
126.97583
127.02301
127.28230
127.33561
127.66862
127.77102
127.79345
127.87970
127.91982
128.21167
128.23089
128.51436
128.79954
128.85807
129.14871
129.18359
129.23757
129.36171
129.49261
129.51674
129.61113
129.73238
129.90066
129.95882
130.11131
130.17230
130.41034
130.72700
130.83060
130.91635
131.37805
131.57510
131.68237
131.79731
131.91050
132.14201
132.17240
132.33654
132.42440
132.55773
132.59667
132.77916
132.87020
132.98554
133.40697
133.61035
133.63989
133.67951
133.84538
133.97684
134.00827
134.22713
134.32427
134.48552
134.53337
134.78190
135.32792
135.37487
136.16504
136.19071
136.23857
136.37140
136.41910
136.61542
136.71587
136.82792
136.93529
136.97369
137.32497
137.36300
137.48990
137.53122
137.67154
137.76095
137.78181
137.93372
137.99595
138.04087
138.92480
138.94797
138.99251
139.18962
139.31160
139.39744
139.56319
139.57499
139.69315
139.71326
139.73797
139.80996
140.12896
140.13769
140.22220
140.25591
140.40482
140.57895
140.66480
140.75389
141.01399
141.04152
141.20409
141.55370
141.57269
141.68990
141.86409
141.93160
142.30325
142.33508
142.52723
142.58855
142.94590
142.96782
143.03103
143.16940
143.33597
143.48723
143.52385
143.71371
143.75061
143.93128
143.95245
144.11659
144.14079
144.28939
144.31857
144.36973
144.94719
144.97099
144.99549
145.10606
145.30060
145.34121
145.37589
145.44572
145.48176
145.71465
145.74675
146.21755
146.25359
146.31183
146.44535
146.49351
146.52038
146.65516
146.78419
146.81385
146.96190
147.07526
147.17757
147.26752
147.77592
147.80984
148.02554
148.19408
148.24020
148.30549
148.34316
148.48515
149.03142
149.16617
149.24774
149.27054
149.97430
149.99704
150.04244
150.06916
150.14573
150.22752
150.30817
150.46656
150.50383
150.66372
150.69831
150.78901
150.84934
151.03285
151.27628
151.39115
151.41986
152.00319
152.11052
152.13926
152.17160
152.40432
152.43878
152.55018
152.59103
152.95932
153.23530
153.25992
153.29048
153.41652
153.44194
153.48995
153.61912
153.78944
154.29934
154.39565
154.55815
154.59928
154.63315
154.84039
154.95390
155.03312
155.06278
155.18634
155.38454
155.41604
155.59571
155.62507
155.66438
155.94066
156.02731
156.20435
156.40694
156.49672
156.53035
156.66613
156.69901
157.16792
157.22541
157.46711
157.56235
157.62389
157.64254
157.76540
158.04601
158.13480
158.17786
158.73411
158.92633
158.95279
159.25692
159.33217
159.42168
159.44321
159.54883
159.75890
159.77783
159.79800
159.87095
159.98855
160.16193
160.44221
160.50266
160.54223
160.69547
160.71653
160.77717
161.07029
161.14593
161.17849
161.21883
162.21814
162.31484
162.35681
162.40537
162.43187
162.59159
162.66605
162.70193
162.76035
162.93183
163.10254
163.14667
163.24425
163.80300
163.97981
164.01454
164.05426
164.25918
164.28321
164.35963
164.56883
171.72183
175.56500
176.96064
177.17210
177.26122
177.28976
177.35922
177.40886
178.07027
178.09215
178.18254
178.53035
178.54736
178.58297
178.65068
178.74974
178.98702
179.01390
179.31851
179.84555
179.96375
179.98672
180.03913
180.13493
180.21010
180.25963
180.45590
180.51306
181.01818
181.04352
181.10910
181.33218
181.35951
182.08271
182.09857
182.12095
182.16387
182.33065
182.35564
182.44983
182.67059
182.71615
182.75612
182.78026
182.94791
183.34770
183.38093
183.70218
183.76901
183.84437
183.93003
184.03693
184.33303
184.38069
184.52478
184.63990
184.68499
184.98865
185.26818
185.28686
185.31227
185.47221
185.62309
185.64437
186.35916
186.38311
186.41772
186.47127
186.59733
186.72757
186.77492
187.03767
187.37138
187.43924
187.52015
187.99511
188.02228
188.51485
188.53212
188.55097
188.63477
188.68538
188.78219
188.92773
188.99280
189.24189
190.09479
190.12293
190.23477
190.27631
190.34018
191.18339
191.29583
191.33210
191.50820
191.55101
191.65665
191.71090
191.73537
192.07071
192.09566
192.30941
192.41107
192.47471
192.58777
192.64159
192.73346
193.22975
193.51948
193.75300
193.79476
193.82768
194.03785
194.07242
194.53530
194.62562
194.82124
195.01257
195.11651
195.14867
195.26086
195.33052
195.43087
195.58244
195.92424
196.24212
196.25984
196.39921
196.46037
196.58522
196.78148
196.93509
196.97299
197.04318
197.12741
197.17669
197.23699
197.37658
197.49569
199.09077
201.00501
201.17138
201.31612
201.40273
201.62332
201.72279
201.91311
201.93244
201.99200
202.21440
202.25728
202.42387
202.44364
202.48194
207.13707
207.34156
207.39094
207.50673
207.90414
207.97067
208.20473
208.38025
208.49474
208.54197
208.62053
208.72865
208.75883
208.86894
209.14317
209.23319
209.50894
209.61623
209.64571
209.69335
209.71518
209.98708
210.45513
210.49994
210.65337
210.77058
210.81476
210.99916
211.08536
211.15422
211.55856
211.75255
212.15899
212.21586
212.56759
212.61671
212.67300
212.69273
212.91695
212.98566
213.38258
213.40569
213.58206
213.63004
214.30676
214.32951
214.45810
214.47920
214.56011
214.59049
214.73173
214.76109
214.88329
215.09064
215.10980
215.31618
215.33962
215.41212
215.53208
215.55321
216.84736
217.11889
217.19207
217.27691
217.62015
217.64891
217.95777
218.03770
218.54517
218.67072
218.70629
219.80735
219.86103
220.01019
220.08772
220.14738
220.39772
220.44432
220.75273
220.95677
221.68459
222.03465
222.09699
222.19487
222.27993
222.31504
222.42589
222.51992
222.86557
222.91201
223.22552
223.28724
223.84153
223.87099
224.37599
224.50372
224.52762
224.66971
224.98653
225.02082
225.45518
225.70326
225.80786
225.89901
225.96249
226.05853
226.10639
226.23218
226.45921
226.59130
226.60793
226.92963
227.08099
227.13222
227.19143
227.43504
227.59140
227.73068
227.76019
228.23855
228.27397
228.90017
228.97114
229.10000
229.18467
229.25256
229.31853
229.42212
229.53123
229.57235
229.64527
229.77795
230.30161
230.32857
230.35180
230.46489
230.50659
230.65235
230.68749
231.15948
231.24613
231.28991
231.55908
231.73664
231.85701
231.90476
232.09943
232.30814
232.39243
232.52693
233.31183
233.35350
233.39022
233.77377
233.98524
234.05662
234.13269
234.18604
234.72148
234.75809
235.21500
235.27222
235.32746
235.60146
235.66231
235.74659
235.85925
236.07914
236.26299
236.42141
236.44040
236.50032
236.61340
236.95400
236.98635
237.11027
238.02847
238.68594
238.72326
238.76080
239.04145
239.07149
239.17006
239.39088
239.61767
239.64477
239.70132
239.86421
240.64383
240.81048
241.02538
241.35730
241.43962
241.47585
241.73899
241.76107
242.09252
242.16429
243.64883
243.92149
254.87369
254.88808
254.90545
254.91842
254.92684
254.93836
254.95013
254.97264
255.96270
256.27300
256.45355
258.50118
258.53049
258.56919
258.78075
258.81151
258.84164
258.93255
259.40437
259.44740
259.48169
259.61134
259.72933
259.80521
260.09494
260.19107
260.23890
260.41321
260.46981
260.68058
260.78655
260.90917
260.93889
261.14828
261.18576
261.46217
261.58152
262.06142
262.10335
262.12576
262.24137
262.50045
262.54998
262.83745
262.95055
263.06917
263.14983
263.46633
263.48802
263.73481
263.76116
263.79061
263.81593
264.25179
264.27065
264.29433
264.56311
264.63317
264.68654
264.71840
264.93801
265.27704
265.34164
265.58761
265.63343
265.75942
265.78294
266.07399
266.93920
267.57508
267.61141
267.65158
267.69890
268.17529
268.62245
268.89536
268.96787
269.26591
269.28952
269.46930
269.52570
269.60691
269.65499
269.72812
269.79381
269.87704
270.05417
270.10899
270.22351
270.31552
270.78550
271.12810
271.17892
271.25336
271.32357
271.38320
271.42084
271.60324
271.73131
272.36884
272.46455
272.52712
272.87328
273.09213
273.20864
273.23555
274.42619
274.45647
274.62062
274.67123
274.76078
274.92357
274.97260
275.11785
275.16054
275.24952
275.29426
275.65883
276.19533
276.23974
276.37867
276.76578
276.80344
276.97689
277.22122
277.23845
277.26264
277.29024
277.66909
277.72585
277.74603
277.90995
278.06149
278.33120
278.35514
278.49839
278.58550
278.72135
278.85724
278.89131
278.92569
279.09620
279.11998
279.30029
279.44213
279.49293
279.66870
279.84626
279.86971
280.21395
280.35257
280.41815
280.70269
280.80886
280.95807
281.00266
281.13920
281.17358
281.32005
281.37281
282.10658
282.21324
282.24339
282.55424
282.62851
282.67033
282.69738
282.84596
282.87994
282.95371
283.13060
283.38552
283.45560
283.55290
283.92212
284.03214
284.06444
284.11297
284.49143
284.66480
284.89550
284.99303
285.08443
285.16671
285.20398
285.78537
286.10066
286.24250
286.36285
286.38025
286.43396
286.46398
286.75794
287.30336
287.32609
288.10653
288.14364
288.16600
288.33600
288.61820
288.74387
288.81685
288.91688
288.98445
289.08259
289.10272
289.36105
289.48275
289.59777
289.63560
289.71971
290.02812
290.06775
291.14647
291.19025
291.39870
291.46630
291.53522
291.67637
291.83108
292.19178
292.21198
292.33902
292.37885
293.07138
293.14817
293.18069
293.28995
294.67012
294.69229
294.75183
294.79924
295.07129
295.09746
295.13644
295.73273
295.96859
296.00856
296.38203
298.61075
298.75465
298.77156
298.80199
298.85467
299.43591
299.46168
299.51684
299.56350
299.67264
299.71390
299.95548
300.00043
300.30320
300.32714
300.88935
300.98047
301.06677
301.17414
301.20103
301.24329
301.37369
301.76584
301.78732
301.86079
302.02605
302.17117
302.43739
302.45546
302.51410
302.57492
302.66559
302.69245
302.92199
303.53889
303.90726
304.02845
304.05638
304.10735
304.41800
304.53817
304.61950
304.67101
304.70064
304.81245
304.85654
305.01265
305.03891
305.29587
305.35430
305.39844
305.63480
305.67040
305.79429
305.86151
306.13650
306.24379
306.55717
309.13067
309.34561
309.44308
309.49290
309.63673
309.90893
309.95180
310.05098
310.14375
310.37632
310.51132
310.71201
310.74127
310.85880
310.88620
311.02109
311.15493
311.26315
311.28780
311.51796
312.11858
312.13799
312.26606
312.36686
312.87884
312.93431
314.03369
314.06851
314.11310
314.32870
314.46850
314.90154
314.94004
314.99745
315.21401
315.31511
315.47639
315.50733
315.86057
315.91543
317.09664
317.12334
317.15691
317.25901
317.40831
317.46680
317.71112
317.75037
318.29860
318.43755
318.48241
319.48140
319.50198
319.64933
319.67214
320.08368
320.10713
320.12337
320.17015
320.20869
320.35230
320.37550
320.49985
320.51897
320.54240
320.71012
320.75809
321.04645
321.10211
321.21582
321.69540
321.88704
321.90909
321.93773
321.96885
322.08545
322.34389
322.53802
322.62809
322.90579
322.95439
323.09415
323.22157
324.85013
324.87264
324.91430
324.93415
325.23239
325.26644
325.57952
325.61458
325.84032
325.92703
325.96784
326.27810
326.42129
326.72191
326.74872
327.21581
327.34529
327.43210
327.51339
327.59192
327.72713
328.10025
328.12743
328.15085
328.33014
328.46552
328.48328
328.67694
328.71227
328.93162
329.16493
329.19819
329.38506
329.43808
329.53005
329.67698
329.70727
329.81711
330.06299
330.70352
330.75039
330.78372
330.99774
331.12654
331.55634
331.61154
331.64948
331.79790
331.86521
331.90361
332.00365
332.78968
332.94907
333.10497
333.30567
333.33131
333.34984
333.68770
333.72126
333.74118
333.82785
334.15374
334.26989
334.29840
334.41764
334.50306
334.54935
334.57690
334.62164
334.74522
335.16710
335.18199
335.19814
335.27974
335.29936
335.33795
335.81965
335.84853
335.89662
335.92376
335.97510
336.08701
336.13833
336.31436
336.34243
336.44819
336.68597
336.70373
336.74167
336.97751
337.04518
337.16290
337.30394
337.69753
337.71769
337.74297
337.86197
338.27844
338.34231
338.38129
338.44172
338.58664
338.60927
338.71255
338.73849
338.77707
338.93013
339.04119
339.06867
339.15645
339.53136
339.55254
339.63981
339.70301
339.84228
339.86925
340.07237
340.10554
340.12669
340.32569
340.55609
340.59873
340.65687
340.75424
340.83606
341.26033
341.29076
341.49170
341.54931
341.58246
341.73452
341.97727
342.10829
342.20627
342.32667
342.94961
342.97518
343.00764
343.03453
343.21084
343.22874
343.28051
343.45060
343.50106
343.61899
343.77962
343.80118
344.00626
344.02505
344.10277
344.27280
344.45221
344.67188
344.91575
345.10816
345.20352
345.22617
345.64587
345.72733
346.00768
346.03065
346.16112
346.22663
346.26242
346.29994
346.33862
346.39249
346.58330
346.62459
346.73428
346.84252
346.87403
347.16711
347.23817
347.29868
347.58761
348.12064
348.14800
348.17083
348.30453
348.40706
348.42390
349.30658
349.32929
349.45778
349.55109
349.62948
349.76065
350.11543
350.15456
350.28645
350.35841
350.40474
350.54539
350.60617
350.70627
350.87440
350.93814
351.09857
351.12574
351.30351
351.36647
351.46077
351.57806
351.64043
351.77329
351.89119
352.22238
352.40364
352.44694
352.59550
352.70584
352.81173
352.92949
352.99127
353.16577
353.24168
353.30118
353.36504
353.40295
353.45571
353.54287
353.79246
353.95779
353.98405
354.19877
354.35574
354.48263
354.57352
355.21393
355.50401
355.84113
355.98297
356.05760
356.12904
356.14985
356.21789
356.64766
356.66514
356.71749
356.85848
356.88258
356.91906
357.12018
357.71480
357.74727
357.78394
357.82005
357.87187
357.89643
358.17947
358.21520
358.32358
358.37194
358.80519
358.82755
358.93349
359.04853
359.21971
359.37131
359.41408
359.54776
359.84493
360.14522
360.17883
360.23952
360.54357
360.56501
361.37008
361.54457
361.67484
361.70305
361.73482
362.15430
362.17693
362.24641
362.40345
362.48004
362.73412
362.92725
362.94532
362.97061
363.10991
363.16776
363.41203
363.49875
364.30202
364.43094
364.73781
364.76590
364.80847
364.86257
365.05712
365.08779
365.30864
365.39141
365.69627
365.78045
366.01421
366.10632
366.19563
366.43320
366.46136
366.95258
366.97675
367.17093
367.20080
367.33044
368.31155
368.40103
368.43922
368.57001
368.62903
368.83254
369.06485
369.33474
369.38099
370.04041
370.08130
370.11975
370.14870
370.38258
370.41452
370.45342
370.47941
370.90241
371.00831
371.11645
371.21577
371.30249
371.50535
371.52792
371.69858
372.04321
372.06400
372.12099
372.42976
372.51072
372.55144
372.59443
373.04044
373.09047
373.14462
373.22228
373.60451
373.62974
373.68148
373.77139
373.92624
373.95169
374.11693
374.15607
374.30114
374.32909
374.35361
374.43455
374.52571
374.72868
374.82484
374.87571
375.38975
375.40883
375.57487
375.82840
375.89624
376.40718
376.48522
376.77271
376.81852
376.91448
376.94295
377.17792
377.28888
377.33397
377.68727
377.81817
377.83751
377.88964
378.03096
378.20972
378.31638
378.90588
378.94634
380.62011
380.77220
380.88787
380.92731
381.26134
381.37700
381.47100
381.65996
382.03471
382.06106
382.10164
382.29213
382.41656
382.44065
382.67491
382.75028
383.06697
383.66661
383.68672
384.26460
384.29402
384.39416
384.45952
384.50549
384.68629
384.82047
384.84720
385.15814
385.19572
385.26612
386.05133
386.23536
386.31449
386.41889
386.58734
386.61160
386.65402
386.71705
386.98425
387.17315
387.39746
387.41887
387.50800
387.52942
387.60948
387.69909
387.93165
387.96487
388.11231
388.23094
388.25798
388.53453
388.55860
388.65567
389.24841
389.27746
389.31844
389.34328
389.39168
389.44459
389.67754
389.73036
390.00809
390.02760
390.06005
390.13468
390.21618
390.43981
390.46080
390.49035
390.59887
390.93846
390.95778
391.09320
391.13547
391.22998
391.67239
391.69422
391.73610
391.77336
391.91532
392.10943
392.16339
392.23860
392.38119
392.47215
392.51651
392.75091
392.78804
392.86252
393.39342
393.42001
393.49500
393.52497
393.55398
393.83866
393.85524
393.88903
394.00031
394.08506
394.16579
394.23086
394.35504
394.62867
394.66919
394.69509
394.71722
394.85573
394.98550
395.16044
395.24910
395.43438
395.59965
395.63888
395.67340
395.70869
395.82413
396.09794
396.13298
396.15631
396.21441
396.29902
396.55094
396.57574
396.87380
396.92483
397.07549
397.18009
397.32866
397.37117
397.44365
397.46809
397.58328
397.69730
398.14321
398.19046
398.23627
398.31208
398.34318
398.37962
399.01488
399.04533
399.09041
399.15089
399.18414
399.22337
399.30822
399.35575
399.60063
399.81718
399.87859
399.92050
399.96765
400.00747
400.43089
400.44565
400.50542
400.63973
400.68178
401.06952
401.11446
401.15754
401.24068
401.32562
401.37582
401.54870
401.56799
401.68757
401.98986
402.01593
402.04557
402.20119
402.67255
402.69041
402.90497
402.92752
402.95879
402.98527
403.11528
403.14642
403.39077
403.47375
403.55112
403.82812
404.03885
404.11526
404.13802
404.19076
404.56565
404.59537
404.72985
404.75979
405.01673
405.53382
405.60123
405.76471
405.90971
405.93611
405.96325
406.28732
406.31646
406.49183
406.53537
406.60357
406.78571
406.83828
406.89478
406.95762
407.45169
407.47409
407.60921
407.90005
407.93322
408.03980
408.19212
408.28500
408.32012
408.35063
408.43420
408.53641
408.56435
408.71551
408.78290
408.80809
409.33680
409.39030
409.44585
409.61965
409.71726
409.81184
409.85549
409.89955
410.01800
410.05664
410.30257
410.43074
410.46934
410.96795
411.09673
411.19743
411.22511
411.30977
411.44264
411.59796
411.68535
411.76753
411.86927
411.90882
411.95996
412.22677
412.43513
412.47522
412.52409
412.62906
412.67701
412.70639
412.78226
413.07233
413.42354
413.55900
413.61506
413.67617
414.24301
414.28381
414.46451
414.53460
414.62573
414.87177
414.97672
415.16004
415.21780
415.26082
415.41042
415.47841
415.58521
415.62355
415.65254
415.96799
415.99220
416.04299
416.63080
416.77318
417.04921
417.29113
417.38059
417.51541
417.58969
417.75145
417.83337
417.94112
418.31420
418.36143
418.39417
418.42654
418.53532
418.56881
418.74041
418.81275
418.95018
421.10658
421.15442
421.17509
421.23072
421.29193
421.41073
421.43762
421.51499
421.53161
421.70839
421.74443
421.82188
421.96478
422.04510
422.10915
422.14960
422.60084
422.74596
422.78936
423.45117
423.54373
423.66037
423.83486
423.87296
424.10178
424.43154
424.55687
424.61375
424.68976
425.03460
425.16935
425.21933
425.24700
425.36139
425.43315
425.57273
425.62765
425.66570
425.83359
425.92886
426.13269
426.37948
426.56731
426.65788
426.71386
426.83678
426.86332
426.90581
427.11950
427.14358
427.22687
427.34515
428.09769
428.11186
428.16596
428.18398
428.43369
428.44834
428.48283
428.74868
428.80786
428.91560
429.30798
429.35123
429.56107
429.68086
429.84619
430.06096
430.08828
430.14946
430.17473
430.20043
430.39518
431.00328
431.23839
431.47187
431.63268
431.65701
431.68336
432.04572
432.28173
432.46866
432.59806
432.70841
432.72959
432.76377
432.89589
432.93067
433.46049
433.65495
433.68501
433.73043
434.18850
434.28336
434.35914
434.49798
434.87946
434.97661
435.03838
435.07205
435.57985
435.60366
435.86511
436.47908
436.54731
436.58373
436.73926
436.77376
436.90416
437.29721
437.31502
437.46421
437.63975
437.75564
437.89008
437.92777
437.98185
438.30838
438.91556
442.97738
443.01226
443.21041
443.26798
443.48930
443.51817
443.67268
443.71733
443.73887
444.03499
444.05932
444.11361
444.29426
444.48608
444.54698
444.57548
444.59837
444.64969
444.73295
444.83790
444.91950
445.05123
445.77135
445.84522
445.88731
446.11816
446.13727
446.16112
446.21417
446.27358
446.39987
446.55183
446.98823
447.11537
447.21601
447.26932
447.39454
447.53123
447.57572
447.64436
447.75760
447.92287
447.94556
448.05090
448.17696
448.20624
448.48005
448.73842
448.78491
448.91076
449.10964
449.13644
449.16387
449.41295
449.64040
449.66562
449.73730
449.81402
449.96764
450.09324
450.16339
450.26399
450.35301
450.49796
450.55192
450.68576
450.78975
451.12130
451.21269
451.26030
451.41326
451.58806
451.60415
451.71245
451.77185
451.82572
451.91005
452.20521
452.22683
452.46139
452.63391
452.76753
452.78717
452.83509
452.96731
453.24476
453.33374
453.65586
453.83074
453.84660
453.87097
454.16965
454.37120
454.40958
454.46190
454.48372
454.81064
454.84407
454.98576
455.14356
455.36290
455.40371
455.55653
455.64094
455.73735
455.92476
455.94983
455.98477
456.24304
456.29680
456.47063
456.54228
456.57302
456.67961
456.79996
456.83917
456.90174
457.22099
457.23572
457.28436
457.35016
457.41949
457.65725
458.08816
458.33495
458.54116
458.67525
458.70207
458.72563
458.76171
458.95355
458.97224
459.04107
459.17612
459.23661
459.37851
459.57782
459.78099
459.98583
460.00385
460.02716
460.12120
460.14906
460.19688
460.33976
460.50004
460.59494
460.62613
461.42677
461.49178
461.59065
461.63546
461.69739
462.02782
462.07185
462.10198
462.60950
462.63472
462.95422
463.49688
463.52391
463.66790
463.81838
463.88111
463.93393
464.01280
464.07746
464.14123
464.31764
464.33970
464.42785
464.50021
464.60942
464.66342
464.78414
464.81141
465.00084
465.09542
465.13261
465.38964
465.43781
465.50464
465.56928
465.79556
465.82921
465.88118
466.10075
466.22998
466.26999
466.29912
466.97022
466.99487
467.03972
467.15925
467.25549
467.42824
467.44944
467.52956
467.90187
467.95306
468.03563
468.07518
468.25181
468.28808
468.31797
468.34111
468.40547
468.60524
468.67576
468.73971
468.76353
468.93021
468.98258
469.45298
469.49285
469.91833
469.93947
469.97869
470.52312
470.57723
470.68217
470.71269
470.90268
471.13563
471.16151
471.31051
471.37584
471.43640
471.61757
471.67164
471.74234
471.81998
471.92244
472.03536
472.08514
472.17830
472.28333
472.33648
472.46177
472.51718
472.78053
472.81259
472.86007
473.23699
473.26311
473.77414
473.81444
473.84276
473.95609
474.11021
474.17554
474.34979
474.39297
474.45632
474.47986
474.57441
474.77758
474.82512
474.93020
475.01737
475.13608
475.21539
475.33827
475.59852
475.87041
475.90206
475.93657
476.20851
476.24762
476.29173
476.50117
476.52647
476.75482
476.84392
477.03282
477.07002
477.60695
477.62842
477.91855
477.94982
477.99076
478.06854
478.16303
478.60602
478.65108
478.71985
478.75059
478.84989
478.98297
479.01604
479.24628
479.33896
479.57043
479.60991
479.70229
479.81091
479.85664
479.99408
480.19985
480.22277
480.29939
480.48131
480.50675
480.54597
480.74371
480.84931
480.87431
481.26399
481.29294
481.38647
481.41230
481.44772
481.49795
481.54026
482.28412
482.30744
482.33548
482.37879
482.49589
482.55977
482.77798
482.87143
482.92553
483.01830
483.04583
483.28403
483.30703
483.40680
483.42838
483.64987
483.67079
483.88990
483.90729
483.97643
484.01021
484.25842
484.43910
484.46403
484.48868
484.60734
484.72076
484.74916
485.02148
485.05466
485.18760
485.31352
485.39754
485.43835
485.48826
485.53856
485.96234
485.97807
486.03676
486.52268
486.58325
486.63303
487.01494
487.04624
487.06329
487.11854
487.19330
487.39430
487.45642
487.51654
487.57134
487.90576
488.28434
488.32017
488.43113
488.46416
488.49809
488.89567
488.91601
489.31737
489.34258
489.54629
489.68218
489.72725
489.99650
490.01475
490.12772
490.25971
490.30978
490.36732
490.43759
490.46030
490.59261
490.69930
490.80129
490.83420
490.87985
491.04783
491.18282
491.21252
491.30605
491.32347
491.37899
491.45482
491.53305
491.63109
491.67516
491.80335
491.88267
491.95221
492.25284
492.30702
492.61603
492.89037
492.92864
492.97836
493.05844
493.09951
493.57895
493.95423
493.97907
494.04704
494.07352
494.10757
494.56119
494.62323
494.65166
495.02557
495.11729
495.32131
495.34106
495.57133
495.69203
495.90003
496.16666
496.24647
496.44671
496.53779
496.74051
496.91596
496.96237
497.06490
497.11047
497.22715
497.47228
497.77793
497.90038
497.92437
498.13432
498.17708
498.21053
498.25143
498.38907
498.41914
498.58252
499.27778
499.32279
499.34846
499.40651
499.46768
499.58187
499.93767
499.96785
500.03222
500.49250
500.61472
500.63891
500.81856
501.04093
501.07790
501.10218
501.14337
501.26158
501.51298
501.56030
501.67456
501.69578
502.03355
502.05657
502.18662
502.30694
502.46714
502.52900
502.87050
502.92394
503.00956
503.03492
503.17269
503.57399
503.58759
503.71071
504.04582
504.11110
504.23186
504.28509
504.40602
504.63760
504.66907
504.72495
505.44597
505.70415
505.85001
505.94753
505.97239
506.02366
506.06459
506.46580
506.48787
506.50749
506.53080
506.84124
506.92788
506.96901
507.09463
507.12467
507.34135
507.37186
507.52783
508.10305
508.31186
508.39811
508.50706
508.60658
508.62436
508.82885
508.87224
508.98590
509.09622
509.45621
509.51110
509.53222
510.04347
510.14375
510.26996
510.31267
510.37569
510.42306
510.82381
511.09130
511.13595
511.15691
511.30082
511.39607
511.65751
512.09499
512.13536
512.24624
512.30173
512.46018
512.66337
512.69993
512.77766
512.86800
512.91575
512.94928
513.12260
513.30701
513.33459
513.42486
513.49593
513.58220
513.81591
514.24142
514.29799
514.32317
514.48505
514.50835
514.53009
514.59223
514.81883
514.93269
515.01603
515.06519
515.52449
515.55764
515.58271
515.62144
516.07430
516.17063
516.44015
516.49635
516.65753
516.72958
516.79688
516.92712
517.06207
517.18242
517.45708
517.73557
517.76450
517.79518
518.22100
518.23782
518.26606
518.40446
518.51650
518.58354
518.62199
518.70786
518.84165
518.85960
518.98359
519.00595
519.17349
519.31132
519.32873
519.41300
519.46525
519.59676
519.67102
519.70233
519.75800
520.11533
520.15119
520.30080
520.39241
520.49114
520.51523
520.83009
520.87009
520.95103
521.00033
521.03670
521.66687
521.78675
521.83992
521.97791
522.17049
522.21292
522.24880
522.29629
522.45405
522.61823
522.64826
522.74846
522.78734
522.85056
522.91294
523.27772
523.31144
523.36409
523.43551
523.65303
523.68528
523.83355
523.85745
524.18370
524.20479
524.22777
524.47711
524.52223
524.64626
524.68774
524.81501
524.96850
525.09187
525.43083
525.51131
525.53653
525.62054
525.79615
525.82010
526.01188
526.30754
526.32828
526.36341
526.41714
526.60646
526.82253
526.90230
526.92770
527.05901
527.09468
527.33839
527.37486
527.66276
527.74743
527.80598
527.83223
528.20229
528.22111
528.24658
528.35617
528.43854
528.47845
529.02802
529.05356
529.10442
529.23619
529.31681
529.33598
529.45864
529.52585
529.55516
529.64741
529.76897
529.80922
529.95932
530.24372
530.26528
530.34946
530.53840
530.61721
530.87388
531.15449
531.20376
531.22739
531.30944
531.36350
531.45747
531.63039
531.65010
531.87106
531.94928
532.00258
532.03356
532.24562
532.27371
532.80549
532.90551
532.96314
533.06516
533.13825
533.28634
533.31746
533.47228
533.51491
533.72807
533.74668
533.80459
533.95880
534.10523
534.26340
534.45048
534.57427
534.60619
534.66923
534.69231
534.82850
535.09292
535.11799
535.17816
535.27674
535.29986
535.32090
535.39650
535.68893
535.79538
535.83980
536.12568
536.42819
536.52399
536.79458
536.87450
536.92255
536.96875
537.40816
537.51592
537.56265
537.65691
537.88742
537.90613
538.07880
538.10079
538.23890
538.31060
538.42723
538.93209
538.95305
538.97564
539.13320
539.15499
539.22041
539.54679
539.62329
539.64646
539.78613
539.86643
540.15298
540.17898
540.31227
540.34536
540.47276
540.89420
541.12164
541.16908
541.49359
542.49200
542.52965
542.68234
542.72130
542.79273
542.89929
543.11576
543.14596
543.33891
543.36601
543.51166
543.88878
543.90624
543.94250
544.05364
544.08635
544.26861
544.28939
544.31553
544.63024
544.65215
544.80222
544.86201
545.32279
545.33973
545.40661
545.50469
545.65850
545.68663
545.87694
545.91123
546.21467
546.24259
546.32343
546.43197
546.57200
546.62774
546.72738
547.11696
547.16311
547.33435
547.37753
547.41946
547.43866
547.56562
547.59300
547.70856
547.81686
547.84466
547.89404
548.01856
548.14965
548.17610
549.36569
549.39975
549.59415
549.68675
549.79203
549.84872
549.87811
549.90295
550.14645
550.17740
550.20721
550.36312
550.39570
550.43558
550.64767
550.69294
550.71833
550.78150
551.09441
551.32853
551.34730
551.37419
551.40543
551.52523
551.65219
551.91846
551.99668
552.02633
552.06560
552.10243
552.50338
552.63349
552.65597
552.68246
552.77831
552.91772
552.96054
553.07373
553.09956
553.13254
553.35713
553.40504
553.59415
553.61511
553.65774
553.79251
553.90024
553.92717
553.94977
554.20970
554.23250
554.27017
554.32832
554.62703
555.14048
555.23839
555.25804
555.31649
555.47619
555.52304
555.74545
555.77698
555.92551
556.14697
556.20669
556.23896
556.40454
556.42505
556.51942
556.54829
556.98574
557.32881
557.42632
557.59050
557.61758
558.02472
558.10843
558.26507
558.49747
558.51187
558.63327
558.65414
558.71928
558.86397
558.97335
559.03924
559.51904
559.53678
559.56088
559.79876
560.15909
560.21144
560.26039
560.28750
560.33259
560.82606
560.89047
561.06330
561.09399
561.21180
561.36144
561.39184
561.55259
561.61509
561.71243
562.08326
562.10615
562.14037
562.51431
562.66111
562.68328
562.92264
563.09505
563.14826
563.16713
563.22573
563.31879
563.49452
563.75012
563.79810
563.83241
564.01602
564.04190
564.15578
564.18694
564.35083
564.44521
564.49926
564.66020
564.72507
565.04590
565.15413
565.18315
565.21834
565.31371
565.35046
565.48181
565.53918
565.57620
565.62287
565.80372
565.84829
566.12487
566.32985
566.38430
566.45097
566.52519
566.84146
566.90278
567.44450
567.47429
567.51006
567.67179
567.71669
567.84283
567.92930
568.25765
568.30335
568.48996
568.52676
568.61572
568.65206
568.89677
568.91823
569.12314
569.16055
569.31444
569.35373
569.37656
569.43634
569.46193
569.69666
569.72212
570.00252
570.02864
570.05877
570.09059
570.23180
570.26076
570.63940
570.67005
570.69490
570.74681
570.97749
571.44276
571.50359
571.58200
571.69570
571.73382
571.85779
572.03969
572.24558
572.26718
572.36434
572.39487
572.55133
573.00656
573.02365
573.05846
573.23262
573.29566
573.35652
573.52244
573.68307
573.79874
573.88372
574.08727
574.22211
574.29588
574.34039
574.62796
574.66874
574.79196
574.81676
575.16075
575.28518
575.48151
575.52148
575.55351
575.70101
575.74860
575.83122
575.95080
575.99755
576.02655
576.27756
576.46552
576.74769
576.80671
576.86476
577.67313
577.69067
577.92163
577.96336
577.99596
578.10348
578.17792
578.22728
578.55107
578.56718
578.76062
578.80858
578.90618
579.05472
579.08357
579.19514
579.91449
579.92945
580.55371
580.80724
580.97544
581.15615
581.27584
581.29610
581.34234
581.67139
581.68936
581.90833
582.06310
582.11034
582.22580
582.49203
582.51021
582.57193
582.60401
582.66173
583.13552
583.18136
583.24286
583.26873
583.31327
583.36610
583.47213
583.55790
583.78026
583.80734
583.82466
584.11588
584.24048
584.29030
584.36221
584.56434
584.71120
584.74240
584.98304
585.02373
585.21673
585.28337
585.33393
585.38060
585.47999
585.51590
585.54219
585.75665
585.77697
585.81577
585.92822
585.99451
586.01887
586.23132
586.32594
586.43680
586.74325
587.05978
587.08385
587.18054
587.22477
587.33315
587.43077
587.45105
587.60019
587.82603
587.86595
587.90561
587.92704
588.09762
588.21349
588.23711
588.38436
588.40948
588.49966
588.91510
588.96315
589.05390
589.07862
589.11821
589.33332
589.39760
589.42368
589.45163
589.55311
589.78350
589.82306
589.88894
590.19544
590.27883
590.29792
590.57042
590.73346
590.91198
590.95723
591.09364
591.16012
591.34779
591.38081
591.46808
591.55023
591.57794
591.92883
591.98708
592.02698
592.05839
592.32041
592.34007
592.48689
592.67038
592.72969
592.89035
592.91120
592.96814
593.10656
593.16676
593.34769
593.46229
593.48832
593.82718
593.91797
594.09109
594.15311
594.24151
594.27070
594.38201
594.42093
594.73639
594.76088
594.85201
595.17365
595.24109
595.27573
595.41736
595.58827
595.61038
595.68416
595.75658
596.05798
596.08394
596.12272
596.20170
596.25670
596.30955
596.50269
596.55494
596.75329
596.77944
596.80713
597.58840
597.62312
597.69221
597.72056
597.74089
597.90895
597.93130
598.09110
598.11162
598.19438
598.22573
598.35036
598.39392
598.52844
598.59461
598.75147
598.77109
599.01229
599.02705
599.06663
599.13700
599.16687
599.35878
599.66874
599.71670
599.77844
599.84904
599.86907
600.26737
600.32160
600.40473
600.43629
600.47948
600.50592
600.80620
600.88756
600.90944
601.20007
601.21940
601.23897
601.35735
601.53322
601.56245
601.62908
601.74406
601.83628
601.92656
602.07830
602.22424
602.24745
602.32221
602.38196
602.42553
602.60441
602.64565
602.67563
602.80468
603.05528
603.13062
603.17450
603.29819
603.43105
603.50405
603.52365
603.56107
603.63675
603.66641
603.84290
603.87811
603.89546
604.00772
604.04328
604.10896
604.17539
604.32682
604.40734
604.56825
604.58919
604.66110
604.70482
605.00426
605.04195
605.07048
605.14059
605.16913
605.42825
605.53209
605.55860
605.59066
605.65693
605.74887
605.78205
605.93386
605.95759
606.03430
606.14681
606.20131
606.30971
606.33066
606.37855
606.46985
606.52569
606.55628
606.63060
606.88414
607.23098
607.24970
607.27313
607.30999
607.64487
607.69004
607.72825
607.82173
607.86280
607.90612
607.93944
608.15514
608.22942
608.28001
608.50173
608.59797
608.71483
608.82568
608.88570
608.91727
609.29329
609.30869
609.43973
609.50809
609.63520
609.72051
609.75010
609.80128
609.99759
610.16460
610.42492
610.45480
610.54299
610.56550
610.65415
610.91450
610.99904
611.05034
611.13853
611.30518
611.33744
611.45515
611.52000
611.54268
611.66201
611.84680
611.87575
612.01283
612.05822
612.62000
612.63807
612.85437
612.88359
612.95072
612.98974
613.04291
613.07018
613.10463
613.19212
613.39690
613.42052
613.45564
613.48772
613.53326
613.82975
613.92308
613.98440
614.12676
614.18143
614.20484
614.33172
614.76578
614.79306
614.82535
614.91164
614.95129
614.97807
615.17135
615.31492
615.35480
615.41458
615.45942
615.71185
615.85222
615.90988
616.10613
616.16316
616.19847
616.22858
616.34372
616.38784
616.43683
616.61867
616.65556
616.68292
617.40375
617.50067
617.52838
617.62123
617.67059
617.70661
617.84338
617.90283
617.93311
618.00810
618.13602
618.15354
618.25879
618.28950
618.65966
618.67803
618.72166
618.76904
618.93416
618.95230
619.01765
619.16161
619.19127
619.22461
619.63811
619.67436
619.76977
619.97874
620.02332
620.09870
620.31880
620.34332
620.42497
620.49970
620.64449
621.03869
621.25828
621.28544
621.30761
621.44947
621.49087
621.51750
621.56653
621.59998
621.70780
621.94064
622.13751
622.18928
622.22004
622.51734
622.55162
622.59222
622.91551
622.97546
623.04608
623.15991
623.29814
623.41475
623.43881
623.59076
623.60428
623.63500
623.74366
623.77177
623.87780
623.94876
624.07101
624.39550
624.42116
624.44989
624.53494
624.55700
624.70426
624.72752
624.89673
624.96386
625.09641
625.12384
625.30389
625.56645
625.66770
625.68356
626.12898
626.14570
626.16230
626.21346
626.24050
626.32038
626.35122
626.42780
626.55395
626.59819
626.63055
626.76494
626.85361
626.92977
626.96019
627.25360
627.27729
627.61768
627.73191
627.75860
627.80733
627.99503
628.04963
628.19280
628.21030
628.26675
628.37911
628.41231
628.46889
628.52088
628.72604
628.76274
628.80036
628.99037
629.13147
629.22701
629.29142
629.33129
629.54746
629.69329
629.72455
629.92223
629.94618
630.00498
630.15014
630.18975
630.34464
630.54803
630.58099
630.86158
630.99456
631.03636
631.09616
631.19896
631.24454
631.30651
631.41762
631.54115
631.56782
631.61158
631.67415
631.73973
631.78745
631.90141
632.31792
632.34300
632.72029
632.78769
632.81905
632.87689
633.09768
633.11902
633.20502
633.26243
633.34613
633.47446
633.53594
633.68687
633.73518
633.78741
633.92876
633.97410
634.74347
634.78544
635.00821
635.02679
635.17278
635.34535
635.37083
635.40213
635.44666
635.65917
635.69189
635.83628
635.85522
636.18754
636.25150
636.28792
636.41509
636.43742
636.66685
636.86199
636.90452
636.98904
637.24112
637.42572
638.02401
638.03900
638.19484
638.21308
638.42535
638.50894
638.56442
638.61206
639.11059
639.13092
639.51385
639.64302
639.84278
639.87061
639.88883
640.12940
640.17297
640.25728
640.51385
640.62222
641.07774
641.10218
641.12233
641.28705
641.31354
641.47937
641.55397
641.59638
641.62048
641.71634
642.03805
642.07785
642.20046
642.26907
642.41162
642.45489
642.49433
642.56785
642.75074
642.77407
642.82741
643.13869
643.16387
643.27428
643.29722
643.37883
643.50377
643.71082
643.74718
643.83599
643.95693
643.98508
644.10516
644.24357
644.30247
644.34717
644.39769
644.48830
644.57190
645.25413
645.36122
645.37936
645.40556
645.67314
646.08809
646.15809
646.28203
646.54407
646.99341
647.01573
647.03715
647.13335
647.48957
647.50864
647.53132
647.59173
647.61074
647.73196
647.83088
648.01306
648.05529
648.28123
648.29921
648.50671
648.52329
648.56458
648.60621
648.72776
648.90390
649.09749
649.17195
649.61216
649.68221
649.79264
649.92482
649.97344
650.35165
650.36925
650.39925
650.44442
650.78030
650.81225
650.98005
651.01002
651.03667
651.14530
651.16710
651.30384
651.33523
651.37167
651.48727
651.89945
652.06186
652.12723
652.15648
652.53714
652.55335
652.64823
652.69278
652.89602
652.92334
653.16896
653.74039
653.85600
654.02487
654.07629
654.11544
654.29216
654.32644
654.47403
654.51149
654.91550
655.13263
655.20854
655.27166
655.35170
655.51730
655.58347
655.73487
655.87240
655.97771
656.02246
656.37619
656.39568
656.42247
656.69958
656.88035
656.97687
657.10882
657.14327
657.25210
657.57379
657.64491
658.17112
658.18622
658.22572
658.27590
658.31531
658.41318
658.58200
658.63552
658.66846
658.83887
658.87775
658.99600
659.04547
659.19990
659.23106
659.27955
659.40381
659.42429
660.47765
660.59354
660.63978
660.87333
660.90345
660.99412
661.02118
661.12502
661.15433
661.56718
661.59658
661.76700
661.81893
661.89415
662.01879
662.05969
662.09881
662.44937
662.46138
662.51885
662.64991
662.66830
662.77979
662.87255
662.89706
663.43344
663.65049
663.82436
663.85208
663.89618
664.01412
664.03666
664.13648
664.23308
664.36812
664.45005
664.60242
664.78882
665.06316
665.13033
665.17067
665.24622
665.35463
665.51879
665.53891
665.58784
665.68642
665.82905
665.87203
666.07814
666.09645
666.32752
666.36477
666.63611
666.66165
666.69278
666.86515
666.89665
666.92775
667.24786
667.47108
667.61241
667.63897
667.77795
667.98456
668.09950
668.15735
668.19696
668.24872
668.35895
668.38093
668.52517
668.54947
668.74247
668.77773
668.92119
670.95762
671.05125
671.10148
671.14020
671.15979
671.21330
671.79089
671.84231
671.89433
672.01027
672.04662
672.07009
672.18177
672.30670
672.33523
672.38819
672.53591
672.57461
672.90358
673.12999
673.15222
673.21328
673.43668
673.63067
673.83811
673.90545
674.23323
674.35628
674.55127
674.57551
674.64393
674.71438
675.35111
675.37282
675.39226
675.49460
675.53805
675.70523
675.82470
675.93857
676.16733
676.34004
676.36154
676.39251
676.54055
676.57823
676.77998
676.85962
676.88102
677.16013
677.21717
677.25485
678.61747
678.74955
678.77274
678.83012
679.00081
679.13066
679.18343
679.20891
679.31161
679.34322
679.38769
681.26704
681.31892
681.34727
681.55700
681.58066
681.66144
681.86803
681.89384
682.23703
682.88450
682.94518
682.98240
683.17887
683.33571
683.70880
683.75109
685.05615
685.15908
685.17549
685.36052
686.34448
686.37506
686.41090
686.91438
686.95074
687.35122
687.44324
687.48035
687.50115
687.59069
687.82644
687.85401
688.04068
688.07966
688.12091
689.28777
689.31133
689.33099
689.68456
689.71759
689.75043
689.80992
690.07856
690.10192
690.46280
690.49306
690.62566
690.84939
690.87332
691.00456
691.05083
691.07116
691.09995
691.22873
691.40123
691.43894
691.83029
691.84781
691.88277
691.95206
692.13807
692.25069
692.27290
692.39325
692.45897
692.49187
692.66386
692.73054
693.31531
693.39427
693.54551
693.56309
693.59367
693.74855
693.77634
693.95167
693.97018
694.21007
697.42608
697.73413
697.78018
697.97235
698.00372
698.08371
698.10866
698.28121
698.36946
698.51181
698.74416
698.79490
698.82754
699.36130
699.42451
699.47253
699.50341
700.23808
700.26957
700.40076
700.53899
700.84992
701.07232
701.17415
701.20703
701.58361
701.63127
701.72282
701.86936
701.93947
702.10400
702.28592
702.31219
702.34061
702.41164
702.55172
702.57467
702.60553
702.68904
702.87819
702.99301
703.17892
703.23324
703.25571
703.54558
703.56940
703.61477
703.81255
703.99755
704.05468
704.28675
704.37638
705.01056
705.03525
705.07735
705.11202
705.24805
705.31500
705.48696
705.55041
705.65371
705.68092
705.88734
706.00479
706.02982
706.08683
706.22573
706.25616
706.37761
706.61680
707.43395
707.50550
707.52919
708.10364
708.18867
708.30698
708.38740
708.45991
708.95861
708.98104
709.07277
709.09518
709.16650
709.31691
709.65769
709.68842
709.81403
710.06557
710.09177
710.11577
710.28674
710.31545
710.81403
710.94417
711.15916
711.27291
711.32693
711.37761
711.41868
711.46956
711.69214
711.71087
712.16793
712.19876
712.31382
712.50448
712.72788
712.76263
712.86980
712.90781
713.19354
713.33649
713.41866
714.21601
714.25904
714.30940
714.49998
714.68615
714.72133
714.91952
715.04076
715.18310
715.20890
715.25716
715.37109
715.43640
715.55738
715.59045
715.62682
715.74084
715.86623
715.89363
716.20262
716.26121
716.36100
716.42982
716.61277
716.65486
717.03002
717.07293
717.13915
717.22371
717.25364
717.29923
717.35247
717.46121
717.75239
717.79197
717.82068
718.21909
718.24889
718.27378
718.43292
718.62927
718.68237
718.86604
718.92626
718.95968
719.08755
719.16474
719.31478
719.34284
719.63625
719.72878
720.05074
720.09940
720.47094
720.50925
720.85651
721.16207
721.26031
721.56714
721.63764
721.66471
721.99438
722.05264
722.24010
722.26420
722.63522
722.66001
722.77223
722.85506
723.10223
723.12385
723.29617
723.42491
723.49879
723.93218
723.97836
724.12811
724.18163
724.26980
724.36495
724.54621
724.62498
724.64958
725.23008
725.26852
725.30979
725.35297
725.78103
725.81819
725.88559
725.97942
726.10897
726.41818
726.43740
726.52851
726.68918
726.93901
727.11945
727.17009
727.35148
727.54477
727.57176
727.61322
728.14273
728.19739
728.22728
728.25165
728.35953
728.40380
728.43511
728.49365
728.52864
728.71835
728.75014
728.90889
728.93544
729.31134
729.33913
729.55116
729.62345
729.75733
729.79729
729.86822
730.94442
731.01055
731.05030
731.13163
731.15177
731.85934
731.89825
731.95447
732.13898
732.18998
732.58114
732.60213
733.24312
733.25752
733.30091
733.34573
733.52488
733.64658
733.66917
734.41373
734.85307
734.87496
734.98190
735.11721
735.19503
735.51430
735.62897
735.67258
735.71089
735.95393
735.98145
736.13861
736.21376
736.30578
736.32055
736.49090
736.50666
736.52606
736.74864
736.84246
736.92408
737.35921
737.48101
737.50032
737.52649
737.69344
737.81433
738.04256
738.06908
738.18898
738.59493
738.65945
738.77793
739.23565
739.27317
739.33125
739.37223
739.39272
739.50749
739.70516
739.73060
739.84432
739.86162
739.91620
740.19420
740.24114
740.27590
740.39135
740.51916
741.03321
741.05837
741.36672
741.47197
741.62484
741.64607
741.97618
741.99344
742.03623
742.54792
742.59766
742.64054
743.27628
743.31117
743.33621
743.37177
743.49913
743.52639
743.72101
744.07092
744.19600
744.31679
744.57537
744.59751
744.68844
744.72484
744.78190
744.89809
745.64480
745.66646
745.72883
747.74740
747.79857
747.98276
748.01748
748.26871
748.30843
748.53025
748.61694
748.89333
748.91391
748.99536
749.09631
749.16403
749.23696
749.34536
749.47027
749.51386
749.56602
749.69248
749.76478
749.83794
750.49717
750.52696
750.54588
750.74585
750.77072
751.03738
751.08400
751.12047
751.16056
751.18749
751.38221
751.43575
751.49120
751.69549
751.77391
751.81003
752.00892
752.03173
752.50550
752.62887
752.66467
752.68956
752.92591
752.96686
752.98750
753.01993
753.09667
753.31051
753.37399
753.56874
753.65698
753.72363
753.75851
753.96116
754.01339
754.21237
754.29132
754.32319
754.60899
754.63059
754.66450
754.75145
755.16544
755.18034
755.20140
755.25761
755.68456
755.76849
755.80754
755.82982
755.94073
756.00856
756.11076
756.15139
756.18717
756.30503
756.40027
756.97813
757.00908
757.13361
757.20513
757.24632
757.28284
757.38397
757.41478
757.49758
757.53500
757.91521
757.97626
758.02265
758.08490
758.18056
758.49825
758.61291
758.71954
759.29718
759.31859
759.44018
759.46001
759.49548
759.70639
760.09214
760.11423
760.13954
760.16096
760.24794
760.27089
760.30977
760.34567
760.41294
760.45731
761.11010
761.13354
761.22366
761.24507
761.40651
761.48088
761.51824
761.63713
761.66196
761.74971
761.82481
761.92128
762.12330
762.26355
762.31487
762.35595
762.69172
762.72157
763.05613
763.09226
763.14097
763.19545
763.27615
763.51013
763.55027
763.67549
763.70937
763.74940
763.77837
763.88108
764.01193
764.03338
764.07443
764.10203
764.27405
764.87485
764.89212
764.93686
764.96083
764.98420
765.18031
765.26290
765.38213
765.53546
765.57160
765.84535
766.03271
766.05736
766.52882
766.54452
766.56684
766.78119
766.82926
766.85252
766.99238
767.07967
767.17902
767.39612
767.45445
767.50145
767.62615
767.66256
768.03352
768.05448
768.08150
768.23406
768.38905
768.42290
768.60325
768.81207
768.84041
769.11749
769.15139
769.35885
769.37646
769.43267
769.51474
769.55716
769.69990
769.73533
769.77212
769.78715
770.05409
770.12401
770.15488
770.26250
770.30080
770.38100
770.45140
770.81856
770.85336
771.10014
771.11916
771.30563
771.34400
771.40624
771.50639
771.76958
771.92718
771.99005
772.05378
772.24404
772.48693
772.52475
772.55982
772.60832
772.64251
772.66943
772.90787
772.93798
772.98193
773.17847
773.20640
773.27536
773.47181
773.79125
773.83285
773.94987
773.98554
774.03217
774.14108
774.26382
774.30235
774.34724
774.51223
774.61689
774.64171
774.72852
775.00950
775.10338
775.32669
775.36205
775.38901
775.47233
775.65820
775.78614
775.82016
775.85208
775.99521
776.19682
776.47005
776.49005
776.75688
776.79669
776.81573
776.84428
776.87904
777.19178
777.21255
777.27183
777.36773
777.46162
777.48772
777.68164
777.94581
777.97674
777.99374
778.07454
778.14854
778.64665
778.66777
778.68917
778.87366
778.89629
778.98126
779.02383
779.09463
779.11583
779.22541
779.53809
779.72328
779.79311
779.83353
780.04830
780.10587
780.20761
780.37335
780.68456
780.70367
780.77895
780.89913
780.93860
781.03352
781.24607
781.31431
781.35463
781.38759
781.50511
781.72101
781.76434
781.89988
781.95506
782.19289
782.25881
782.40316
782.44959
782.49982
782.59689
782.63500
782.73520
782.89496
782.90971
782.93001
782.96371
783.23365
783.25778
783.30212
783.35540
783.40215
784.01602
784.07558
784.10940
784.17170
784.38560
784.46926
784.51852
784.64356
784.71285
784.85052
784.97611
785.00086
785.36807
785.41879
785.58469
785.60769
785.65237
785.86359
785.90502
786.08355
786.13689
786.15688
786.34026
786.45548
786.53643
786.59548
786.84943
786.97139
787.22105
787.26760
787.30481
787.36011
787.39062
787.41236
787.53537
788.10405
788.13162
788.35827
788.37565
788.39088
788.43168
788.47884
788.52986
788.71319
788.74650
788.77363
788.98396
789.04426
789.09102
789.11928
789.26169
789.30773
789.81800
789.89221
789.98746
790.00404
790.02159
790.09925
790.31245
790.34683
790.38124
790.45869
790.48233
790.95557
790.99085
791.15397
791.79348
791.87749
791.90205
792.16686
792.20252
792.22892
792.53511
792.55291
792.57495
792.64388
792.81595
792.87920
792.90517
793.16695
793.24920
793.26300
793.31542
793.41729
793.70151
793.72595
793.87666
793.99296
794.29555
794.32371
794.35446
794.39329
794.65242
794.80689
794.83250
795.10521
795.14620
795.16813
795.35784
795.38316
795.60292
795.62757
795.83503
795.85441
796.06014
796.23908
796.26621
796.28256
796.33098
796.48787
796.60406
796.64686
796.70043
796.74128
796.89831
797.35788
797.37835
797.46499
797.78289
797.82671
797.84383
798.07451
798.20267
798.29185
798.34131
798.36871
798.64901
798.68876
798.76385
798.81561
798.94115
799.02735
799.10863
799.21401
799.25814
799.41464
799.45170
799.59827
799.69989
799.73344
799.81896
800.31824
800.39201
800.42688
800.79230
800.99340
801.03324
801.29056
801.31243
801.86620
801.89100
801.91294
801.94912
802.05018
802.07783
802.45614
802.47572
802.60760
802.62387
802.64668
802.76990
803.27295
803.39290
803.44990
803.61592
803.67722
803.73320
803.80070
803.85449
803.89186
804.12562
804.16416
804.21527
804.52790
804.54710
804.59962
804.85828
805.04702
805.23637
805.33051
805.37044
805.41578
805.45240
805.55145
805.74498
805.87493
806.05773
806.25094
806.28424
806.47514
806.71337
806.76094
806.83370
807.16970
807.20316
807.35487
807.48689
807.78515
807.80604
810.30657
810.64414
810.66194
811.26961
811.32688
811.38419
811.58829
811.97514
812.00086
812.32611
812.44838
812.62909
812.85370
813.56369
813.63911
813.71828
813.96976
814.02551
814.26146
814.71261
814.76168
814.78064
815.13164
815.19297
815.46861
815.48774
815.54512
815.63365
815.66714
815.69991
815.88232
816.07147
816.28408
816.50989
816.54683
816.76824
816.80013
816.89609
817.08495
817.67223
817.70900
817.89702
817.99796
818.03218
818.05867
818.08463
818.33548
818.49446
818.56587
818.61385
818.66497
818.95038
818.96863
819.44258
819.46567
819.74199
819.76851
819.88930
820.10199
820.23740
820.33117
820.36275
820.57056
820.66902
820.68661
821.15409
821.18081
821.22046
821.31917
821.36071
821.56996
821.60348
821.69245
821.78835
821.82520
821.96905
822.00059
822.15208
822.23712
822.51874
822.53999
822.78364
822.82174
822.92179
822.95150
823.18288
823.81375
824.02564
824.11142
824.17349
824.27085
824.38004
824.41588
825.07356
825.11641
825.15515
825.42074
825.61992
825.67012
825.70219
825.82052
825.99313
826.01476
826.15938
826.18333
826.25316
826.30469
826.39122
826.58143
826.88152
826.91092
827.19248
827.23228
827.73471
827.76890
827.79071
827.96997
827.98740
828.05823
828.09631
828.44333
828.62068
828.84160
828.90619
828.92846
828.97271
828.99842
829.32204
829.35084
829.44995
829.50574
829.63673
829.88494
829.93668
830.02606
830.29758
830.33015
830.37556
830.60377
830.64024
830.71474
830.90619
830.94083
831.01909
831.13806
831.15448
831.51693
831.56672
832.24052
832.27082
832.32517
832.38227
832.74327
832.76877
832.85016
832.92834
833.23439
833.32522
833.52761
833.63428
833.68617
833.72152
833.76715
833.80550
833.84374
834.16083
834.20771
834.23431
834.56253
834.62517
834.78787
834.83212
834.84772
834.86995
834.96629
835.33879
835.36220
835.37799
835.48619
835.55258
835.68247
835.81207
836.11628
836.14240
836.27832
836.34954
836.42598
836.44605
836.56936
836.81108
836.84108
836.94968
837.13417
837.16417
837.70234
837.89308
837.91250
837.93384
837.99178
838.04712
838.13594
838.16638
838.78916
838.84411
838.96213
839.21823
839.49959
839.65499
839.80067
839.83230
839.99603
840.03027
840.23036
840.27602
840.39682
840.54686
840.57317
840.64413
840.76593
840.81968
840.86173
841.00001
841.39056
841.50354
841.63958
841.65886
841.88468
841.92814
841.98718
842.02446
842.06331
842.17255
842.53682
842.83454
842.88595
842.91662
843.05954
843.09280
843.12044
843.25844
843.52890
843.56331
843.58370
843.61284
843.71667
843.76649
843.89798
843.99668
844.02399
844.26295
844.34838
844.40983
844.56215
844.61702
844.68078
844.71235
845.74955
845.76718
845.86073
846.05684
846.08619
846.11206
846.29777
847.05059
847.07085
847.11947
847.14710
847.16738
847.29523
847.48354
847.50749
847.61733
847.82368
848.06622
848.12501
848.16453
848.36068
848.38901
848.48334
849.40566
849.46862
849.51464
849.68149
849.74228
849.85374
849.87402
849.92726
850.13988
850.18650
850.22597
850.25280
850.27454
850.47472
850.67206
850.73837
851.17639
851.21269
851.27771
851.36732
851.83330
851.89461
851.96678
852.06394
852.13821
852.24205
852.36125
852.70503
852.72783
852.77056
853.29014
853.30864
853.32408
853.36245
853.40169
854.14117
854.15897
854.21645
854.24513
854.39411
854.41656
854.46941
854.85896
854.88810
854.98298
855.01498
855.06557
855.26864
855.29110
855.37282
855.43039
855.48767
855.61443
856.54708
856.56784
856.60003
856.63024
856.75084
856.98865
857.22577
857.25253
857.28296
857.39371
857.65589
857.74130
857.83616
857.95147
858.14862
858.17098
858.22569
858.27911
858.31448
858.42542
858.45497
858.89464
858.93117
858.97582
859.14190
859.21178
859.23280
859.36521
859.39017
859.42917
859.54839
859.65566
860.27155
860.29859
860.39866
860.57237
860.63944
860.68284
860.90522
861.10478
861.12908
861.14680
861.34880
861.39837
861.42356
861.54366
861.56003
861.65299
861.82299
861.87122
862.00631
862.11682
862.15445
862.37149
862.42415
862.46932
862.74923
863.11450
863.28013
863.32724
863.52497
863.58858
863.71316
863.75372
863.92832
863.94766
864.06316
864.13484
864.21688
864.24408
864.38739
864.59378
864.61741
864.65091
864.76010
864.79613
864.84474
865.03998
865.10384
865.16195
865.31239
865.34029
865.74903
865.83233
865.85544
865.91748
866.01402
866.15703
866.33214
866.36729
866.41767
866.57889
866.61524
866.70509
866.75113
866.77542
867.18317
867.23027
867.50509
867.53994
867.61809
867.69302
867.79008
867.87897
868.14952
868.19892
868.43135
868.55021
868.71162
868.73839
868.76609
868.86830
868.91471
869.10826
869.29200
869.34918
869.38014
869.44045
869.62571
869.65271
869.70953
869.98669
870.07075
870.09511
870.14359
870.44803
870.57602
870.67675
870.70828
870.73897
870.75991
870.81148
870.86788
870.94470
871.37685
871.39520
871.42022
871.47678
871.52983
871.67831
871.76947
871.87805
871.95543
872.03166
872.05673
872.25809
872.46337
872.49322
872.58172
872.89932
872.93796
872.99876
873.02307
873.61038
873.66433
873.67990
873.70232
873.81956
873.84692
873.93565
873.98280
874.06815
874.10072
874.32312
874.34034
874.37503
874.53562
874.97324
875.00492
875.24712
875.44499
875.48792
875.59959
875.78673
875.88883
875.91195
875.96127
876.34842
876.42371
876.45269
876.49207
876.59791
876.72346
876.78769
876.81803
876.92617
876.96556
877.18476
877.43162
877.46902
877.52304
877.63283
877.65880
877.69474
877.82319
877.91887
878.00390
878.08360
878.14257
878.61292
878.64452
878.70997
879.12621
879.15554
879.18929
879.33125
879.36287
879.42809
879.69741
879.72425
879.86253
879.97085
880.00083
880.11345
880.44732
880.46365
880.49801
880.76528
880.80338
880.87083
880.93445
881.60581
881.66498
881.78567
881.85921
882.06528
882.14470
882.40873
882.88272
883.11275
883.16998
883.20322
883.22437
883.26878
883.46754
883.49062
883.53785
883.61144
883.76410
883.82329
883.88968
884.13516
884.15539
884.36105
884.38103
884.48970
884.79897
884.81902
885.90017
885.93513
885.97802
886.12121
886.31582
886.63145
886.71476
886.74040
886.95072
887.15634
887.24138
887.27863
887.37480
887.53654
887.58881
887.60202
887.71204
887.96291
887.97931
888.00312
888.17504
888.19802
888.52165
888.54083
888.56630
888.66601
889.06437
889.19576
889.39115
889.42017
889.68922
889.70804
889.80855
889.83894
889.95197
890.26707
890.30022
890.43235
890.57932
890.59831
890.76741
890.79779
891.06683
891.13204
891.40113
891.62091
891.73141
891.75182
891.78452
892.37809
892.47542
892.69188
892.79755
892.82262
892.87426
892.98503
893.06699
893.09884
893.31739
893.33584
893.56242
893.58007
893.60194
893.98236
894.04753
894.17150
894.21630
894.30975
894.33745
894.42398
894.84209
894.86185
894.94439
895.03420
895.31308
895.33355
895.65607
895.77871
895.81034
895.86378
896.55100
896.73958
896.97755
896.99626
897.19181
897.52115
897.54122
897.62009
897.65799
897.75415
897.87883
897.94828
898.08660
898.15244
898.21123
898.31015
898.34574
898.36775
898.49509
898.57361
898.63680
898.81706
898.84542
899.09601
899.16829
899.33405
899.36510
899.57695
899.76303
899.79777
899.87995
899.91506
900.12736
900.15635
900.19455
900.46591
900.71575
900.76639
900.79666
900.84240
901.27043
901.30089
901.42530
901.45924
901.49033
901.77292
901.79154
901.86578
901.96007
901.98417
902.10776
902.22658
902.26067
902.37660
902.74500
902.76778
902.79082
902.81461
902.89959
902.95669
903.13484
903.15339
903.18446
903.47054
903.50684
903.78740
903.81723
903.87028
904.22887
904.27144
904.38593
904.41650
904.54439
904.65260
904.77542
904.92320
905.02573
905.05137
905.27972
905.33140
905.38604
905.62500
905.71304
905.76853
905.84199
906.19692
906.66635
906.74499
906.76750
906.91820
906.97623
907.00163
907.28101
907.34902
907.65715
907.70126
907.89273
907.92181
907.94825
908.02565
908.11080
908.23373
908.34621
908.40293
908.50267
909.40574
909.46151
909.50543
909.52524
909.74564
909.79734
909.88414
910.17111
910.21378
910.24687
910.31195
910.48746
910.51437
910.69383
911.07697
911.12269
911.21605
911.40810
911.42724
911.62458
911.64817
911.71327
911.86397
912.02334
912.07439
912.15668
912.47471
912.80866
912.91683
913.58945
913.62366
913.80725
913.91921
913.98685
914.54901
914.57028
914.62954
914.77059
914.79354
914.96468
914.99173
915.05776
915.62331
915.67934
915.86098
915.96205
916.00153
916.34421
916.36351
916.53182
916.71774
916.76374
916.95136
916.97984
917.00410
917.02742
917.18037
917.53157
917.59362
918.48177
918.49761
918.53317
918.59107
918.76328
918.78193
918.84106
918.92433
918.94389
919.22752
919.24664
919.38566
919.41443
919.56006
919.75428
919.91739
920.02174
920.04671
920.11568
920.17862
920.39231
920.80337
920.83467
921.00436
921.03832
921.12441
921.19461
921.43808
921.47117
921.84389
921.86303
922.02006
922.18866
922.32372
922.34338
922.51472
922.53805
922.55727
922.62634
922.75086
922.83229
923.10285
923.12789
923.41372
923.45469
923.56749
923.79330
923.81489
923.84533
923.88528
923.91508
924.39881
924.41905
924.51660
924.53834
924.56019
924.63210
924.84401
925.26181
925.33765
925.63283
925.96673
925.99468
926.25299
926.31282
926.34809
926.37098
926.46948
926.88374
926.90524
927.28100
927.35461
927.45613
927.47904
927.54579
927.64835
928.08721
928.29304
928.36464
928.46576
928.48635
928.54755
928.57995
928.70710
928.75260
928.93639
929.47500
929.50168
929.65166
929.67861
929.73179
930.01587
930.04967
930.12429
930.16552
930.20802
930.40610
930.44118
930.46242
930.48998
931.22680
931.27110
931.30530
931.34377
931.46149
931.54269
931.58993
931.60695
931.78604
931.94001
932.04519
932.19849
932.24181
932.34058
932.36397
932.45031
932.50329
932.64502
932.66516
932.72918
932.80338
933.00176
933.03709
933.12336
933.39072
933.50009
933.59364
934.01960
934.04107
934.05635
934.09085
934.29263
934.30963
934.67320
934.71373
934.73555
934.77039
935.08241
935.10904
935.15241
935.18437
935.20773
935.41066
935.75303
935.78755
935.83832
935.87163
936.03242
936.05223
936.10218
936.28122
936.52881
936.66022
936.75094
936.77541
936.96023
936.98608
937.02233
937.08318
937.15166
937.28443
937.42376
938.04995
938.15605
938.25911
938.30065
938.33306
938.51482
938.53494
938.60868
938.82179
938.85303
938.87965
938.91922
939.09458
939.21127
939.32572
939.36773
939.45845
939.63346
939.71433
940.00084
940.04472
940.22509
940.25029
940.38954
940.42746
940.62385
940.87786
940.90311
940.92543
941.01302
941.09614
941.52208
941.66635
941.89361
941.93086
942.04276
942.05963
942.40375
942.43695
942.45901
942.73039
942.75218
942.88138
942.96273
943.10758
943.12302
943.30957
943.34360
943.39279
943.49608
943.65010
943.81150
944.10947
944.13096
944.23786
944.42011
944.46425
944.53438
944.98742
945.05438
945.10846
945.20850
945.35126
945.37927
945.47730
946.00688
946.03014
946.11386
946.26141
946.37688
946.40997
946.45741
946.58616
946.69779
946.75020
946.78673
947.40473
947.43636
947.45385
947.56682
947.60742
947.77846
948.11103
948.13001
948.17965
948.25433
948.28130
948.67586
948.90964
949.04524
949.06512
949.11043
949.30946
949.46434
949.50670
949.76223
949.86435
949.89783
949.97524
950.03913
950.20200
950.30711
950.60329
950.62779
951.08651
951.34345
951.37174
951.40835
951.52413
951.67716
951.71358
951.79842
952.28280
952.62043
952.64245
952.84651
952.86954
953.00067
953.02631
953.10888
953.12486
953.63959
953.72954
953.76835
953.90302
954.19613
954.23771
954.27383
954.65879
954.77725
954.86487
954.90052
955.24866
955.43904
955.46463
955.57010
955.59133
955.70701
955.74586
955.81237
955.83900
955.92934
956.01794
956.23513
956.34455
956.65610
956.76264
956.79345
956.82400
957.04251
957.09835
957.20538
957.24126
957.45695
957.48363
957.54083
957.64914
957.76997
957.80349
958.02053
958.24978
958.27855
958.34211
958.39612
961.23050
961.25060
961.82689
961.85776
962.07573
962.09972
962.56466
962.64643
962.78917
962.83691
962.92408
963.01168
963.23402
963.25110
963.44586
963.55836
963.61054
963.67001
963.78561
963.90824
964.09550
964.23005
964.26126
964.65880
965.01332
965.03055
965.04664
965.11056
965.14988
965.27539
965.51052
965.54050
965.63560
965.71686
966.49639
966.62047
966.76774
966.84208
966.88094
966.96424
967.42839
967.44488
967.51523
968.01441
968.16576
968.22180
968.54027
969.06877
969.09927
969.32373
969.79470
969.84402
969.87419
970.14870
970.22706
970.28126
970.58597
970.62209
970.65104
970.79918
970.84729
970.86596
971.00976
971.07221
971.17783
971.33794
971.37119
971.52062
971.88270
971.92879
971.95775
972.54038
972.57124
972.61168
972.64695
972.90090
973.01084
973.08374
973.17915
973.32117
973.40263
973.77369
977.04771
977.06824
977.61968
977.65006
977.85583
977.87582
977.94579
978.09880
978.49717
978.64430
978.84522
979.19201
979.26690
979.78399
979.82415
980.09457
980.52901
980.57113
980.60331
980.84948
980.88240
980.93829
981.17850
981.22258
981.27189
981.45831
981.47954
981.67674
981.74300
981.76705
981.82187
981.87759
982.02688
982.26633
982.33661
982.37357
982.44276
982.65316
982.75247
982.88075
982.92041
982.94691
983.41775
983.43935
983.45858
983.58837
983.71214
983.83593
983.89781
983.92579
984.07098
984.14537
984.26186
984.33957
984.43018
984.45038
984.80896
984.83999
984.88857
984.98058
985.02030
985.12655
985.18969
985.21527
985.41833
985.44355
985.52817
985.60478
985.63150
985.85288
985.87859
986.27066
986.30250
986.54295
986.58436
986.61994
986.75422
986.78828
986.92232
986.95784
987.04944
987.10435
987.17241
987.93680
987.95885
987.98026
988.09890
988.20004
988.22589
988.26053
988.49638
988.56800
988.60133
988.63011
988.75273
988.93913
988.97402
989.18869
989.26092
989.32848
989.35688
989.46998
989.71840
990.56863
990.60088
990.62821
990.74281
990.79005
990.97655
991.04264
991.10042
991.70064
991.77605
991.97308
991.99032
992.04509
992.10730
992.19561
992.29569
992.38859
992.55165
992.61705
992.65671
992.79321
992.96504
992.99543
993.04993
993.21617
993.28360
993.33021
993.41283
993.54973
993.63002
993.83576
993.92851
994.20585
994.24268
994.33253
994.34960
994.42388
994.54016
994.61012
994.74296
994.85889
994.87915
995.09074
995.13229
995.15396
995.40390
995.51000
995.72284
995.75714
995.87678
995.95177
996.04978
996.49529
996.51241
996.54033
996.57315
996.75189
996.77539
996.80577
996.90501
997.07822
997.10738
997.31654
997.33523
997.36328
997.57625
997.60384
997.71145
997.84501
998.34856
998.43537
998.46218
998.56889
998.59212
998.77835
998.89455
998.93912
999.03140
999.06154
999.43799
999.47321
999.50558
999.97169
999.98657
1000.11056
1000.28234
1000.31586
1000.35620
1000.57194
1000.62715
1001.48668
1001.61916
1001.65482
1001.67705
1001.88441
1002.05304
1002.10792
1002.20881
1002.32695
1002.46961
1002.49220
1002.60083
1002.77589
1002.79915
1002.83070
1003.10963
1003.14033
1003.36351
1003.39108
1003.43640
1003.55375
1003.61413
1003.80052
1003.82275
1003.85945
1003.96216
1004.13784
1004.22923
1004.34150
1004.38149
1004.60156
1004.61936
1004.86879
1004.88963
1004.90695
1005.13791
1005.29536
1005.31175
1005.42916
1005.58346
1005.62902
1005.65433
1005.80984
1005.88282
1006.07894
1006.11514
1006.15408
1006.28320
1006.35221
1006.39603
1006.42811
1006.61776
1006.63717
1006.93881
1006.96425
1007.00422
1007.19599
1007.23536
1007.31354
1007.63371
1007.66852
1007.68863
1007.73542
1007.78370
1008.01089
1008.03056
1008.06022
1008.19026
1008.22420
1008.66874
1008.68261
1008.98876
1009.00501
1009.04335
1009.13119
1009.15674
1009.25899
1009.34925
1009.53876
1009.57350
1009.59483
1009.75734
1009.79052
1010.10816
1010.31597
1010.33956
1010.36118
1010.38651
1010.61989
1010.63782
1011.03914
1011.10283
1011.13140
1011.39726
1012.05497
1012.07308
1012.14598
1012.18654
1012.20676
1012.25434
1012.84444
1012.97026
1013.20569
1013.30901
1013.44800
1013.54196
1013.61611
1013.87834
1013.91948
1013.96456
1013.99724
1014.39424
1014.44302
1014.55398
1014.60653
1014.66677
1014.78559
1014.83135
1015.05377
1015.08826
1015.16896
1015.32576
1015.41390
1016.06942
1016.18712
1016.25452
1016.39333
1016.40854
1016.45032
1016.46710
1016.49066
1016.57577
1017.38733
1017.41303
1017.66575
1017.87825
1017.92638
1018.04630
1018.08513
1018.30909
1018.44503
1018.50271
1018.54253
1019.14026
1019.27459
1019.43910
1019.79697
1019.85564
1019.87555
1019.93949
1020.02349
1020.06879
1020.44492
1020.53425
1020.56590
1021.00987
1021.02454
1021.23885
1021.31260
1021.48904
1021.55131
1021.67338
1021.70931
1021.85305
1021.90978
1022.29956
1022.32273
1022.40548
1022.48442
1022.54254
1023.22126
1023.25462
1023.59757
1023.79072
1023.98684
1024.02403
1024.42118
1024.44267
1024.46294
1024.47889
1024.54498
1024.61106
1024.70690
1024.83892
1024.89508
1025.12046
1025.18563
1025.29629
1025.40026
1025.42903
1025.63995
1025.86513
1026.09236
1026.10773
1026.38440
1026.41425
1026.65623
1026.91057
1026.93000
1027.07824
1027.39128
1027.48243
1027.54246
1027.56484
1027.61490
1027.91356
1027.92910
1028.01396
1028.06178
1028.48020
1028.61924
1028.67545
1028.94838
1029.15015
1029.21728
1029.25208
1029.33015
1029.36942
1029.44932
1029.62390
1029.77235
1029.84419
1030.11420
1030.13375
1030.40309
1030.43049
1030.52364
1030.64506
1030.66680
1030.89982
1031.10673
1031.14079
1031.16377
1031.35042
1031.39283
1031.42046
1032.02783
1032.07882
1032.11179
1032.14151
1032.17785
1032.32523
1032.37228
1032.44003
1032.59449
1032.61484
1032.85536
1032.88510
1032.93586
1033.01215
1033.26408
1033.71831
1033.74254
1034.07402
1034.32145
1034.38600
1034.42503
1034.49788
1034.58791
1035.15444
1035.17636
1035.33212
1035.65998
1035.69796
1035.86296
1035.88964
1036.05393
1036.33845
1036.57385
1036.61781
1036.68932
1036.97903
1037.05432
1037.07767
1037.21170
1037.42022
1037.72692
1037.79207
1037.84488
1037.99353
1038.11912
1038.14293
1038.24004
1038.30869
1038.34825
1038.67668
1038.88453
1038.92690
1039.24765
1039.26757
1039.29868
1039.48375
1039.50449
1039.66779
1039.69182
1039.87365
1039.89168
1039.93619
1040.43955
1040.48032
1040.85869
1040.89784
1041.31199
1041.47823
1041.55819
1041.65180
1041.67681
1041.88491
1042.14965
1042.19623
1042.87049
1043.12754
1043.15755
1043.19219
1043.28852
1043.34692
1043.45577
1043.87791
1043.93166
1043.98609
1044.37127
1044.43899
1044.53386
1045.13491
1045.45535
1045.48329
1045.59554
1045.80009
1045.89159
1045.96132
1045.97842
1046.03519
1046.16186
1046.40121
1046.59769
1046.69212
1046.75571
1046.78997
1046.83361
1047.54879
1047.57526
1047.61234
1047.63262
1047.82819
1047.87692
1048.08024
1048.34958
1048.49038
1048.55224
1048.64962
1048.84271
1049.07176
1049.09494
1049.39054
1049.44757
1049.93897
1049.96245
1050.05146
1050.10868
1052.14745
1052.24546
1052.60629
1052.70947
1052.84886
1052.89211
1052.91675
1052.98626
1053.00888
1053.25912
1053.30530
1053.39942
1053.67068
1053.78660
1053.81721
1054.09245
1054.12061
1054.20823
1054.34198
1054.41758
1054.91650
1054.93268
1055.23513
1055.62052
1055.70252
1055.75613
1055.84203
1056.05385
1056.09781
1056.16271
1056.26313
1056.49270
1056.51149
1056.53195
1056.92377
1056.95016
1056.97897
1057.80640
1057.87907
1057.93674
1058.05944
1058.20013
1058.34844
1058.37292
1058.45256
1058.58596


:
