# Supplementary material for: Emergent decision-making behaviour and rhythm generation in a computational model of the ventromedial nucleus of the hypothalamus
Source: PLoS Comput Biol. 2019 Jun 3;15(6):e1007092. doi: 10.1371/journal.pcbi.1007092 (PMC6564049; doi:10.1371/journal.pcbi.1007092)
Supplement: S1 Dataset — Text files of the spike time data used in the paper. (ZIP) [file pcbi.1007092.s014.zip › VMN spike time data/sd8.txt]

'sd8'
:
0.03831
0.11570
0.72163
0.83142
0.92464
1.33362
1.65404
1.86767
2.43108
2.75427
3.29922
4.26479
4.30577
4.45322
4.54055
4.65847
5.14375
5.19347
6.17176
6.33215
7.89419
8.36522
9.65694
10.01424
10.53567
10.69224
10.80712
10.82594
11.73124
12.13758
12.92771
13.42699
13.67735
14.56897
14.62572
15.05319
15.09644
15.15910
15.44281
15.89580
16.36514
17.18862
17.35106
17.44876
17.79763
17.97641
18.00781
18.04151
18.50490
18.83029
19.23140
19.55257
19.63790
19.88698
20.07054
20.87274
21.22607
21.41967
21.89270
22.72622
22.98559
23.02367
23.80268
24.53001
24.99232
25.09191
25.20960
25.66468
25.73479
26.05911
26.14955
26.84766
26.91630
27.25857
27.55002
27.84666
28.28716
28.61992
28.91736
29.24941
29.72968
29.76504
29.97217
30.25727
30.38053
30.73127
30.96210
31.31352
31.55842
32.71839
32.77215
33.19848
33.55253
33.57867
34.12454
34.35437
34.62545
35.04924
35.21248
35.23465
35.77491
36.69554
37.45306
37.58435
38.83987
39.37251
40.20706
40.57951
40.90231
40.95999
41.54684
41.78296
41.83614
42.02259
42.50511
43.63292
43.76027
43.79138
44.04748
44.42558
44.54877
44.58413
44.91312
44.96649
45.55108
45.68809
45.92557
46.37002
46.54961
49.09705
49.20545
49.38869
50.21134
50.47050
50.60467
51.31512
51.69662
51.86812
51.90702
53.08240
53.49934
54.65337
55.19744
55.50906
55.56107
56.57303
56.70113
57.18134
57.56207
57.59299
58.15880
59.09336
59.14360
60.20529
61.19084
61.30273
61.53798
61.96797
62.01234
62.05394
62.82010
63.12194
63.77462
63.83144
63.85203
65.29474
66.41698
66.91360
67.33658
67.81084
69.17191
70.74846
70.79777
71.47253
72.05717
72.40096
73.15779
73.20384
73.51220
74.03983
75.29024
75.62911
76.59550
77.44333
78.27833
79.05645
79.39749
79.95548
80.45689
80.78591
81.19078
81.35792
81.57300
81.76337
82.00732
82.53208
83.58879
83.68455
84.34956
85.19751
85.73144
86.03035
86.06000
86.76004
87.80038
88.10780
88.51871
88.63321
88.78894
88.96277
89.40918
89.74572
90.70060
90.73355
91.27679
91.62152
91.99751
92.03601
92.38739
92.45181
93.91685
94.32851
94.48107
95.12233
95.17663
95.59178
96.46019
96.75604
96.85624
97.90670
97.98381
98.04259
98.88552
99.11854
99.24365
99.34137
100.47323
100.77848
101.04382
101.28239
101.62317
102.60994
102.95422
103.86289
104.25622
104.54017
104.61202
104.76076
105.54262
105.98548
106.64696
107.07543
107.13861
107.41745
108.56288
108.60652
108.93729
109.36863
109.73497
110.70748
111.07600
111.09695
111.13778
111.56123
111.98170
112.04456
113.26555
113.50451
113.60206
113.72191
113.88848
113.97765
114.48158
114.96709
115.30733
115.78025
116.15388
116.53438
116.57878
116.83486
116.99396
117.12282
117.16854
117.19571
117.96089
118.35962
118.51882
118.74007
119.75373
120.27621
120.30572
120.68837
121.94548
122.51165
122.54644
123.30876
123.37874
123.90878
124.25398
124.64724
124.67572
125.85519
125.98424
127.24938
128.15599
128.86554
129.10614
129.36722
129.72825
130.05084
130.07670
130.73753
130.77076
132.38127
132.42466
132.47860
132.81893
133.76726
133.79915
134.08336
134.17500
134.59514
134.93748
135.38202
135.72994
135.88787
136.13992
136.27877
137.03846
137.47128
138.04345
138.07627
138.31221
138.82585
139.17679
139.22227
139.24730
139.42754
139.49668
140.64855
141.22979
141.75232
141.98609
142.10579
142.80031
143.18046
143.52093
143.56100
143.77879
144.49290
145.15792
145.42997
145.84263
146.01270
146.32580
146.94802
147.13509
147.19491
148.34418
149.00915
149.74864
150.57586
150.61047
150.72644
151.08090
151.41323
151.50257
152.15580
153.27218
154.14392
155.04122
155.13398
155.73064
156.69083
157.07051
157.49553
158.01768
158.09586
158.40496
158.59865
159.15451
159.56072
160.74632
161.59293
161.86068
162.12907
162.15718
162.35964
163.34120
163.72769
164.39245
164.64748
165.04243
165.34897
165.79667
166.19990
166.49817
166.57184
167.00445
167.07359
167.48130
168.02349
168.27081
168.92792
169.50364
169.72863
170.08091
170.25939
170.28727
171.17765
172.37587
172.47353
172.88334
173.15057
173.56700
174.38323
174.76531
174.79482
174.81803
174.84762
175.56080
175.70350
176.13837
176.21751
176.53895
177.32772
177.37137
177.61366
177.69655
178.69086
178.97924
179.46180
180.33717
180.84604
180.88218
181.31051
181.58640
182.17444
182.34961
182.47083
182.65053
182.71772
182.87010
183.16436
183.48647
184.54487
184.90747
185.21717
186.27485
186.32014
187.09226
187.52448
187.73535
187.98928
188.03591
188.72927
188.97832
189.92086
189.94922
190.07286
190.13071
190.42961
190.72966
191.97516
192.03999
192.06510
192.42084
192.95822
193.18292
193.30671
193.38030
193.49861
193.88589
194.16806
194.21173
194.46812
194.62756
195.47807
195.56450
195.59588
195.80778
196.00440
196.49515
196.89302
197.28214
197.73802
197.76138
198.07540
198.32196
198.35809
198.56365
198.81963
198.94289
198.96671
200.31022
201.22027
201.57403
201.72223
201.87532
202.21349
202.27077
202.84224
203.27843
203.77139
203.91938
203.93615
204.19069
204.73078
204.83773
204.89360
205.47168
206.18205
206.65708
207.22348
208.03387
208.12630
208.26072
208.81293
209.41203
209.50645
209.56773
209.59765
210.13050
210.34522
210.73333
210.76316
210.93600
211.19159
211.43023
211.77896
212.13547
212.53427
212.57645
212.88812
212.92152
213.61692
213.97266
214.03483
214.79251
215.16269
215.33799
215.80674
216.09015
216.53839
216.77875
218.04568
218.08553
218.12250
218.15375
218.85276
219.08674
220.02732
220.07546
220.54632
220.75589
221.52944
221.64435
221.83452
222.35912
223.19778
223.51700
223.59786
223.97597
224.83025
225.09102
225.17318
225.51413
225.81839
225.85468
226.06418
226.11812
226.71673
226.90417
227.14448
227.71755
228.10778
228.25535
228.50482
228.53481
228.71720
229.41827
229.83551
230.13219
230.25091
230.35457
230.39371
231.19028
231.87519
233.39056
233.41871
233.47153
234.05615
234.72316
234.76327
235.21860
235.83185
235.91257
236.53920
237.51990
238.43190
238.67711
239.48808
239.52521
239.83440
240.04758
240.29580
240.69723
241.09792
241.53465
242.06183
242.35385
242.59654
243.03096
243.09850
243.50635
244.51154
244.56224
245.01822
246.25771
246.49154
246.81537
247.24547
247.31075
247.49578
247.75361
248.39242
248.61430
248.89124
249.47517
249.83752
249.93063
250.23185
250.80618
251.04171
251.45286
251.81647
252.11371
252.81442
253.10315
253.70287
253.77558
254.07972
254.28417
254.55299
254.97710
255.28330
255.40988
255.49835
256.46181
256.81943
256.92582
257.11761
257.17408
257.24688
258.11266
258.93156
259.00537
259.41858
260.02412
260.54848
260.63683
260.82036
261.29324
261.36288
261.80600
262.22023
262.68515
262.99108
263.37780
263.75116
264.61155
264.83313
265.19977
265.32184
265.53270
265.76633
265.99510
266.63498
266.66127
266.81596
267.12958
267.70656
267.95962
268.64279
269.12043
269.84385
269.88742
270.31267
270.44012
270.46380
270.66517
271.10793
271.14313
271.54402
271.60454
271.73186
272.46578
272.82247
272.85102
273.56383
273.59377
274.47697
275.37732
275.41021
275.65580
275.69046
275.72198
275.89410
276.19200
276.44042
276.99512
277.48518
277.55216
277.64863
278.29175
278.89337
279.02426
279.45230
279.79365
280.22243
280.70546
280.88078
280.98458
282.61312
282.67322
282.82357
283.37795
284.09472
284.35997
284.52620
285.31025
285.54610
285.65551
285.88535
286.03257
286.11944
286.16216
286.49941
286.53692
286.94049
287.72999
287.90966
288.66411
288.86820
289.36229
289.48177
289.60834
289.77014
290.01518
290.08561
290.58219
290.86274
291.74490
291.91193
292.06570
292.35637
292.86556
293.44658
293.65698
293.81514
294.30799
294.42261
294.54803
294.67384
295.74802
296.41337
296.70766
297.07231
297.09751
297.22395
297.59472
297.93635
298.01618
298.11178
299.14858
299.22918
299.41443
299.83268
300.15265
300.35834
300.39879
300.77269
301.35978
301.47814
301.72158
302.13307
302.26745
302.87857
304.25709
304.49328
304.73191
304.85784
304.98965
305.33370
305.56660
305.79663
306.06757
306.32027
306.36357
306.37791
306.40481
307.24398
307.60605
307.69850
308.58856
308.82391
308.91358
309.12944
309.32422
309.39749
309.54202
309.68241
310.29650
310.63992
310.68693
310.84534
311.04928
311.08388
311.35550
311.97259
312.00352
312.65960
312.71019
313.33819
313.48042
313.55442
314.04843
314.68889
315.12382
315.65872
316.01629
316.15263
316.82528
317.08019
317.09713
317.12322
317.80511
317.93722
318.03479
318.26524
318.29567
318.52635
319.58878
319.69518
319.91460
320.31586
321.19681
321.73317
322.14091
322.50192
322.79554
323.00811
323.39141
323.51766
323.69519
324.51736
324.58733
325.39304
325.67840
325.72286
325.96591
326.17047
326.68190
327.36210
327.57559
327.75257
328.15537
328.17879
328.37162
328.89624
329.04821
329.51929
329.96220
330.08983
330.49170
330.53739
331.17457
331.30194
331.38788
332.01892
332.14585
332.27686
332.50348
332.70068
332.85523
332.92842
333.00089
333.72286
334.32411
334.63208
334.90763
334.97687
335.21193
335.44142
335.46420
335.77857
336.12448
336.56208
336.94198
337.48292
337.75605
338.16916
338.21407
338.56472
339.03000
339.58598
340.14573
340.23968
340.29405
340.37184
340.48141
341.26952
341.52428
341.61416
341.70054
341.85846
342.42153
342.70426
343.11286
343.44809
343.60394
343.98069
344.15913
344.81254
344.87612
345.34234
345.83230
345.99795
346.12781
346.39069
347.22419
347.66419
347.77265
347.94646
348.04898
348.36600
348.81209
348.86694
348.96184
349.51820
349.65343
349.72440
350.77521
350.84701
351.10196
351.34027
351.90627
352.10278
352.61112
352.95365
353.13248
353.42274
353.71256
353.74613
353.86033
354.11217
354.75445
354.93155
355.75565
355.81508
355.88283
356.02802
356.30447
356.74873
357.06179
357.13081
357.36788
357.44789
357.58770
358.74369
359.24594
359.61075
360.03626
360.30534
360.65251
360.76528
360.88525
361.25409
361.28673
361.54858
361.98385
362.17802
362.40231
362.74417
362.87861
363.50576
363.58128
363.67294
363.75719
363.81568
363.96763
364.35543
364.53440
365.03244
365.49149
365.54538
365.70398
365.88401
366.09043
366.53695
366.58188
366.72849
367.05636
367.14745
368.33893
368.40836
368.80942
369.05550
369.17801
369.20776
369.81739
370.00754
370.24306
370.28817
370.43950
370.81141
370.92900
371.58025
371.90132
372.39036
372.57662
372.85179
373.20697
373.28197
373.63333
373.91787
374.40993
374.92119
375.24587
375.33193
375.75928
375.80865
376.49098
376.55004
377.43426
377.70889
377.74904
378.27612
378.54078
378.60149
378.63623
378.83223
379.28888
379.42186
379.86140
379.94053
380.29205
380.33882
380.76748
381.10223
381.40750
381.43214
381.49503
382.40177
382.59679
382.90529
383.21610
383.72894
383.76470
383.96030
384.01453
384.20842
385.00661
385.41900
385.61792
386.28045
386.51242
386.68551
386.87691
387.80952
388.10427
388.20541
388.76412
389.17681
389.21153
389.99731
390.39640
390.51855
390.61251
391.32853
392.04005
392.29344
392.31623
392.34955
392.74765
393.23158
393.43195
393.59112
393.60994
393.89333
394.19392
394.23039
394.30316
394.40850
394.63149
395.56510
395.59617
395.91540
396.01145
396.85929
397.10253
397.16569
397.59232
397.63378
398.32010
398.39230
398.66391
398.70406
399.99756
400.44972
400.52228
400.77425
401.05134
401.11091
401.61955
401.79978
401.99083
402.17796
402.30493
402.66939
402.70028
402.98653
403.21050
403.54566
403.57239
404.04208
404.40865
404.50051
404.53505
404.80753
404.91332
405.14779
405.64601
405.92956
406.28496
406.68579
406.88581
407.41388
407.53357
407.85310
408.23140
408.31830
408.51349
408.61345
409.58923
409.78516
409.87290
409.89733
410.14610
410.21309
410.32872
410.86991
411.01848
411.78479
411.83506
411.93120
411.96014
413.16950
413.27871
413.45239
413.58962
413.61887
413.65138
414.19766
414.61595
414.89710
414.96099
415.64149
415.73312
415.78471
416.20658
416.23076
416.28082
417.27835
417.41863
417.43715
417.75984
417.79641
418.21922
418.71084
418.82085
419.09752
419.28125
419.63394
419.87285
419.97267
420.21882
420.39247
420.53309
420.72733
421.58876
421.61153
422.00911
422.03899
422.50196
423.38005
424.13465
424.55697
424.58426
424.79932
425.01920
425.38544
425.41948
426.03455
426.06353
426.25757
426.66438
427.27058
427.33191
427.59185
427.84021
428.38335
428.63249
428.73317
429.38131
429.65639
429.94481
430.80753
430.86358
431.27959
431.65601
431.76351
431.90663
432.79238
432.93552
433.41442
433.70031
434.30273
434.74282
435.09291
435.13902
435.57344
436.76916
437.52449
437.73639
438.56554
438.81101
439.14845
439.17537
440.26437
440.37854
440.80599
440.87108
441.19390
441.29461
441.39016
441.80038
441.83848
442.42838
442.98695
443.72416
444.26972
444.59869
444.65712
445.46836
445.51568
446.30850
446.34474
446.39158
446.76584
447.06767
447.62047
447.69805
447.84259
448.92088
449.24327
449.38242
450.36791
450.62455
451.08820
452.24271
452.66263
453.14943
453.29376
453.46591
453.60270
454.26100
454.30810
454.32269
455.37264
455.75509
456.18824
456.93557
458.38418
458.52761
458.75516
459.74865
460.59921
460.80738
460.83685
461.32058
461.34758
461.84688
462.53935
462.93978
463.03005
463.14758
463.36591
463.40214
464.27508
464.69440
465.31573
465.65268
465.73327
466.54509
466.86470
466.90646
467.22768
467.64432
468.44312
468.46684
468.84929
469.36448
469.50352
470.24336
470.48414
471.09635
471.70100
471.89476
472.15886
472.22327
472.25343
472.30181
472.74836
473.09334
473.90781
473.98481
474.21796
474.34732
474.92909
475.11236
475.91323
476.61638
476.99341
477.98663
478.10288
478.54041
479.25870
479.36444
479.41625
479.76183
480.62396
480.72817
481.34509
481.49915
481.87402
481.90043
481.97612
482.23313
482.54202
483.38795
483.41875
483.61753
484.57440
485.18090
486.10938
486.19697
486.44828
486.79195
487.11625
487.51331
488.08229
488.54182
488.78584
488.82432
488.94103
489.13802
489.49279
489.85143
490.42429
490.91003
491.25767
491.29114
491.44162
491.47665
491.52128
492.15561
492.36223
493.34403
493.91903
494.62980
495.11697
495.39325
495.46579
495.86880
496.32618
496.46662
496.70990
496.92332
497.28379
497.72609
497.82594
498.26641
498.33210
498.60284
499.47439
499.70919
499.92698
500.02522
500.10783
501.19612
501.51695
501.59190
501.77174
501.88380
502.22019
502.37495
502.49649
502.89480
503.11887
503.42395
503.78501
503.88116
504.15619
504.58480
504.92076
504.98094
505.52264
505.81583
506.13882
506.36121
506.73307
506.81858
506.93413
507.92260
508.10446
509.00534
509.38973
509.67352
509.85472
510.13923
510.57087
510.92382
511.78091
512.14372
512.46661
513.13855
513.16367
513.42435
513.60892
514.00337
514.99513
515.02135
515.56699
515.98143
516.01752
516.04315
516.53699
516.63914
516.70746
517.15051
517.32612
517.35028
517.71163
517.92729
517.97383
518.77301
518.89625
519.00086
519.08715
519.61542
519.98336
520.16692
520.42811
520.48845
520.93346
521.79054
522.02880
522.54399
522.64692
523.36072
523.81690
523.86218
524.14528
524.45700
524.95094
525.75804
526.19222
526.31018
526.71257
527.11929
527.36620
527.55061
527.94253
528.27678
528.70907
528.74526
529.09806
529.16391
529.49981
529.69118
529.85510
529.89491
530.32640
531.16903
531.70648
532.25758
532.30451
532.76451
532.85911
532.88033
533.29852
534.00846
534.51348
534.88762
534.96399
535.34143
535.64608
535.71155
536.09148
536.15021
536.50770
537.30908
537.34898
537.84550
537.87966
538.02979
538.65707
539.42966
539.46699
539.52996
539.79768
540.23043
540.71619
540.75206
541.12367
541.25895
541.42629
541.51412
542.44951
542.72303
542.80682
543.17706
543.23858
543.76330
544.00196
544.29539
544.36240
544.81899
545.45660
545.70214
546.65684
546.70522
546.95151
547.20828
547.73085
547.92474
547.95072
548.13401
548.36435
549.07376
549.22851
549.29740
549.34422
549.68246
549.76099
549.98415
550.46957
550.51286
550.61755
550.86870
551.44079
551.76014
551.86538
552.16665
552.23263
552.51928
552.69056
553.07692
553.21845
553.58751
553.67520
553.81319
553.93649
554.30585
554.65323
554.89512
554.94477
555.42434
555.70093
556.20219
557.46722
558.33562
558.42028
559.05883
559.12463
559.27649
559.44566
560.05689
560.15501
560.41768
560.80657
561.17997
561.60996
561.74166
562.31383
562.65411
562.75135
562.94057
563.38957
563.78034
564.13507
564.96095
565.08346
565.65854
565.69193
565.72552
565.94898
566.20697
566.81266
567.13531
567.17414
567.27793
567.91383
568.49630
568.83496
568.87630
569.55156
570.14897
570.46943
570.51875
570.59832
570.87198
571.31486
571.36369
571.54617
571.97378
572.15379
572.54252
572.97050
573.07087
573.62188
573.91192
574.30335
574.32131
574.47642
574.94361
575.35812
575.39239
575.42671
575.46947
576.18640
576.20978
576.70821
577.19894
577.22085
577.92962
578.18038
578.48435
579.12396
579.18561
579.29980
579.98226
580.23597
580.99291
581.02488
581.33114
581.39214
581.79813
582.11529
582.30594
582.66734
583.15016
583.59533
583.66886
584.26433
584.84227
584.90533
584.94169
585.25505
585.38522
585.44809
585.82875
586.28063
586.35611
586.66377
586.74438
586.78829
587.05112
587.32183
588.41485
588.66266
588.72514
588.81505
588.91187
588.93581
589.08122
590.12967
590.50498
590.96567
591.02278
591.05454
591.53752
591.80336
591.83145
591.85713
591.87856
592.30234
592.62521
592.80622
593.05343
593.23572
593.49916
593.54138
594.02343
594.08296
595.19826
595.25757
595.29588
595.32444
595.76972
596.18345
596.50559
596.55496
596.89250
597.22556
597.36464
597.74829
598.21816
598.38412
598.72505
599.26665
599.29686
599.57593
600.89862
600.98021
601.26835
601.65416
601.81752
602.10523
602.44470
602.49587
602.52418
603.06439
603.15217
603.68029
604.34277
604.37606
604.55645
605.05881
605.10730
605.31918
605.63165
606.49946
606.54917
606.88123
607.00743
607.34262
607.40718
607.80770
608.13609
608.61275
608.68990
609.18794
609.20876
609.66337
610.82465
611.04590
611.08112
611.30371
612.04700
612.23680
612.79126
612.99692
613.23680
613.30137
614.16613
614.19834
614.57526
614.99991
615.02299
615.05050
616.01283
616.90114
617.05388
617.46159
617.54824
618.32491
618.76196
619.19531
619.26072
619.42753
619.52041
619.63490
620.65226
621.10571
621.49552
621.62870
621.89460
622.21743
622.55618
622.71849
623.07903
623.30563
623.66223
623.69094
623.71818
624.18756
624.28610
624.92521
625.01030
625.43998
625.95132
626.13070
626.23167
626.49895
627.14483
627.19802
627.65923
627.76503
628.29670
629.23537
629.41387
630.35325
630.61962
630.69461
631.27677
631.59589
631.72129
631.82155
631.93895
632.89207
633.13331
633.42393
633.53655
633.87747
634.21782
634.24670
635.12370
635.24318
635.53903
636.04522
636.13022
636.25781
636.53520
636.84816
636.90643
637.36551
637.40611
638.05908
638.12290
638.20588
638.65384
639.24538
639.39312
640.11994
640.40426
640.65716
641.28877
641.35507
641.39797
642.49187
642.85224
642.90270
643.07969
643.11199
643.38458
643.87857
644.05962
644.29783
644.37631
644.84755
645.45280
645.67489
645.73775
646.12482
646.42188
646.60921
647.90301
647.92608
648.18192
648.45673
648.59294
649.15019
649.32865
650.03100
650.15083
650.25023
650.28674
650.50964
650.57902
650.78936
650.92093
651.51676
651.86423
652.43377
652.64625
653.21963
653.32656
653.63105
654.12419
654.15239
654.48310
655.03355
655.31538
655.42173
655.78566
655.93821
656.27368
656.55894
656.62992
656.72820
657.13927
657.19272
657.28158
657.96201
658.10874
658.64579
659.00121
659.41261
659.74234
660.13167
660.18984
660.80602
660.91176
661.13451
661.22937
661.77489
662.02223
662.04723
662.45133
662.83427
662.93848
663.12728
663.41818
663.54256
663.78213
664.10611
664.46990
664.90564
665.38953
665.86640
666.41443
666.73424
667.00641
667.06097
667.23851
668.19403
668.30721
668.63643
668.78060
668.82149
669.04291
669.09984
669.61472
670.33094
670.70917
670.81787
671.12146
671.43074
671.47308
671.51176
671.53039
672.00703
672.42030
672.89060
673.05072
673.21529
673.34380
673.76930
673.99976
674.24628
674.52709
674.66709
674.83875
675.39884
675.78986
676.11579
676.34650
676.50377
676.69050
676.79053
677.16673
677.58664
677.71946
677.81403
678.09648
678.43722
678.51285
678.97360
679.01215
679.10427
679.16710
679.25285
679.54920
679.71487
679.88531
680.24256
680.36787
680.52914
680.85588
681.63029
681.73136
681.75483
682.38902
682.55021
682.62205
682.68627
682.94404
682.97898
683.44084
683.61919
683.98629
684.13658
684.29279
684.66267
684.99414
685.39753
685.99675
686.04739
686.34256
686.45082
686.51082
686.78530
686.84638
686.96303
687.50495
687.56114
688.06552
688.30057
688.68621
688.98034
689.61110
689.85540
689.88869
690.19132
690.43366
690.76551
691.11613
691.23474
691.63181
692.85118
693.18699
693.60460
693.69086
693.91538
694.09482
694.21779
695.15272
695.35363
695.55503
695.72313
695.87800
696.53322
696.61334
696.83603
697.52202
697.64667
697.77645
698.00239
698.04080
698.50847
698.99750
699.78016
699.87181
699.92480
700.33027
700.49446
700.72965
700.98011
701.07756
701.82474
701.85272
702.10870
702.13563
702.56849
702.86754
703.37400
703.51351
704.06395
704.29085
704.36049
704.45388
705.25902
705.62119
705.84086
705.89465
705.97970
706.39974
706.54179
706.64418
707.06516
707.45244
707.64616
707.88935
707.92518
708.17098
708.58938
709.05810
709.40392
709.63491
709.82768
709.90156
710.37977
710.42755
710.92685
711.36235
711.41667
711.68094
712.08351
712.60432
712.87250
713.17380
713.22450
713.98918
714.09742
714.22848
714.43906
714.81988
715.35477
715.39899
715.47187
716.07455
716.52330
716.58457
716.61173
716.77949
716.87610
717.31296
718.06129
718.41369
718.85585
719.44794
720.01582
720.16729
720.23566
721.32502
721.60672
722.12641
722.37316
722.45476
722.53020
722.88755
722.98809
724.10383
724.35711
724.87459
724.89879
725.22081
725.94244
726.07814
726.32549
726.69771
726.73369
727.33163
727.86979
728.00665
728.52396
728.55815
729.12446
729.15793
729.73190
730.15181
730.35491
730.64372
731.25977
732.01513
732.32981
732.36214
733.16149
733.65165
733.85829
734.16832
734.29626
734.53112
734.69496
734.74356
735.53930
735.60903
735.85580
735.92616
736.64259
737.12206
737.55928
737.88562
738.08366
738.35644
738.52890
739.11639
739.77771
740.28536
740.31598
740.65166
740.76372
741.25841
741.51432
741.54926
742.25985
742.31872
742.34628
742.43291
742.54029
742.76576
743.39353
743.56884
743.70392
744.00250
744.07971
744.30292
744.73146
744.76270
745.16758
745.19560
745.50567
745.93580
746.22306
746.31480
746.76705
747.99833
748.07729
748.49805
748.73475
748.89016
748.92850
749.25677
749.50498
749.94350
750.39801
750.72870
751.23482
751.65818
751.71395
752.07488
752.56985
752.76789
753.56931
753.92092
754.03312
754.08557
754.19130
754.23439
755.33149
755.41368
756.08269
756.58641
757.43313
757.76879
759.45483
760.04842
760.55429
761.30881
761.43177
761.46202
761.98116
762.17309
762.73341
763.21106
763.45130
763.57645
763.95397
764.32616
764.55452
764.69405
765.18533
765.57423
765.89221
766.48881
766.91691
766.94779
767.14169
767.30855
767.46174
768.12796
768.48930
769.09888
769.33727
769.36220
769.60109
770.15225
770.53740
770.58041
770.60209
770.69069
771.69466
771.85076
771.89740
772.35496
773.15070
773.42587
773.45647
773.47452
773.91013
774.48227
774.55188
774.62864
775.00134
775.87154
776.15356
776.39551
776.57967
777.15055
777.25358
777.69265
778.12839
778.52621
778.83346
779.21680
779.30079
779.82032
780.16943
780.71953
781.58826
781.89141
782.26427
782.45456
783.09588
783.38858
783.56197
783.92993
784.33172
784.55788
784.61350
784.87636
784.96074
785.17533
785.63173
786.24316
786.69752
786.82972
787.20653
787.24705
787.49586
787.93852
788.11839
788.76833
788.80969
789.03820
789.23465
789.60158
790.15380
790.58805
790.89975
791.16397
791.48333
791.58813
791.77252
792.44484
792.98579
793.05564
793.75987
793.87781
794.11734
794.82968
794.90276
795.35485
795.45765
796.27782
796.44472
796.88788
797.76539
798.00653
798.48072
799.27725
799.73977
799.78542
:
