# Supplementary material for: Emergent decision-making behaviour and rhythm generation in a computational model of the ventromedial nucleus of the hypothalamus
Source: PLoS Comput Biol. 2019 Jun 3;15(6):e1007092. doi: 10.1371/journal.pcbi.1007092 (PMC6564049; doi:10.1371/journal.pcbi.1007092)
Supplement: S1 Dataset — Text files of the spike time data used in the paper. (ZIP) [file pcbi.1007092.s014.zip › VMN spike time data/sd9.txt]

'sd9'
:
0.00703
0.09598
0.11608
0.13454
0.27324
0.30447
0.35552
0.37091
0.38986
0.53183
0.55292
0.56512
0.64036
0.87084
0.98442
1.03664
1.13638
1.25954
1.27584
1.53175
1.63505
1.72361
1.81655
1.86292
1.94238
2.00559
2.02234
2.15874
2.29474
2.33966
2.49404
2.51182
2.59789
2.62512
2.76728
2.79445
2.91737
2.94406
3.12763
3.33018
3.50120
3.56364
3.58824
3.66838
3.76896
3.91475
4.01201
4.06343
4.18228
4.20372
4.21796
4.22757
4.29621
4.30892
4.34795
4.40742
4.44774
4.48881
4.70668
4.76731
4.90371
5.03454
5.10757
5.12817
5.29519
5.32477
5.36071
5.52681
5.54345
5.55574
5.70121
5.72553
5.73931
5.75867
6.05677
6.07638
6.19368
6.28991
6.43886
6.60455
6.65404
6.68282
6.72673
6.85253
6.91101
6.94984
6.99495
7.08298
7.23318
7.26362
7.47316
7.57446
7.59169
7.67284
7.69621
7.73915
7.88413
7.91310
7.92622
8.17581
8.31505
8.34972
8.42688
8.45228
8.46959
8.49913
8.71043
8.73259
8.77892
8.79609
8.82281
8.86329
9.12430
9.20923
9.24310
9.29722
9.31382
9.36507
9.38883
9.62959
9.93745
9.98337
10.09990
10.36609
10.53463
10.60230
10.61812
10.69977
10.76492
10.77997
10.85222
10.92553
11.04545
11.06509
11.07872
11.20819
11.22690
11.32749
11.47192
11.54783
11.58791
11.73584
11.79162
11.92474
12.03336
12.13231
12.15699
12.16656
12.18260
12.25679
12.31082
12.78560
12.83234
12.92193
12.97699
13.05084
13.16277
13.18240
13.22031
13.23546
13.40729
13.49830
13.70350
13.73201
13.85483
13.87797
13.95470
13.98620
14.03191
14.18509
14.23798
14.28191
14.45941
14.49885
14.52312
14.54371
14.65760
14.69531
14.76850
14.87695
14.93025
14.97260
15.12363
15.25131
15.38923
15.42077
15.45366
15.64795
15.70455
15.80215
15.86629
15.95564
16.03818
16.15498
16.41632
16.56119
16.73317
16.80595
16.82788
16.90570
16.92388
17.03661
17.06926
17.15914
17.19657
17.42217
17.67208
17.75500
17.85514
17.88831
17.96264
17.97222
18.00007
18.04040
18.14793
18.21905
18.35685
18.42556
18.47171
18.52888
18.63965
18.71293
18.79041
19.01927
19.07463
19.14650
19.41071
19.43785
19.48503
19.49637
19.66481
19.88954
19.95787
20.01646
20.05967
20.07254
20.12610
20.32520
20.68278
20.74855
20.94492
21.03106
21.05932
21.17118
21.34871
21.38784
21.40258
21.80458
21.84112
21.96448
22.03761
22.08797
22.14829
22.26884
22.37575
22.46810
22.62916
22.81836
22.87272
22.96009
23.03217
23.18142
23.22533
23.41377
23.46876
23.54276
23.56573
23.64831
23.76695
23.79886
23.99062
24.02293
24.07397
24.09175
24.11072
24.19426
24.28568
24.45598
24.53205
24.61196
24.63536
24.71208
24.77019
24.93247
24.95784
24.97293
25.15709
25.25615
25.35573
25.59676
25.70607
25.86687
25.88550
25.91799
25.95606
26.17982
26.20356
26.25253
26.32165
26.35364
26.42986
26.46529
26.59477
26.60815
26.68198
26.82350
26.95507
27.12943
27.13950
27.24410
27.31010
27.33491
27.36753
27.48318
27.55800
27.72125
27.77411
27.81055
27.86390
27.87810
27.90551
27.92987
27.95872
27.97042
28.35521
28.42031
28.44369
28.45612
28.53502
28.98859
29.04083
29.09965
29.21535
29.24023
29.37038
29.38752
29.56924
29.67100
29.76155
29.79392
29.81176
29.96414
30.05564
30.08698
30.36348
30.45550
30.54617
30.63093
30.69503
30.91334
31.03751
31.08934
31.16513
31.21483
31.27224
31.28710
31.39425
31.41626
31.48963
31.63194
31.70129
31.72226
31.74803
31.90516
31.94613
31.97593
32.16313
32.20755
32.40016
32.55506
32.68087
32.73139
32.74394
32.76477
32.82899
32.93106
32.94459
32.95922
33.00729
33.04103
33.07350
33.13885
33.25588
33.27743
33.41800
33.49236
33.78281
33.85073
33.88502
33.95638
33.97407
34.00117
34.01978
34.06044
34.21713
34.44727
34.50213
34.59351
34.72779
34.96935
34.98411
35.06110
35.07080
35.11662
35.40035
35.53971
35.56349
35.67940
35.71353
35.76215
35.79248
35.98005
36.18828
36.33997
36.44161
36.46887
36.52817
36.56465
36.69252
36.78675
36.84888
36.94774
37.05323
37.08045
37.17983
37.23809
37.31735
37.50692
37.58044
37.61218
37.64540
37.70611
37.86519
37.91207
37.98664
38.37419
38.40084
38.46774
38.63928
38.78370
39.13465
39.18871
39.28212
39.62137
39.69338
39.78350
39.92411
39.99525
40.09669
40.14441
40.16411
40.28206
40.29918
40.31724
40.53487
40.58126
40.95119
40.99414
41.03741
41.09907
41.35849
41.39352
41.43119
41.45748
41.47229
41.50328
41.54986
41.59473
41.65306
41.83573
42.00756
42.31732
42.47151
42.58575
42.74682
42.78636
42.80060
42.82027
42.98522
43.09435
43.11865
43.42383
43.48313
43.54376
43.56770
43.59990
43.67108
43.84109
43.89445
44.00187
44.10064
44.14816
44.17373
44.19039
44.30411
44.36725
44.46953
44.50721
44.52494
44.58221
44.74818
44.92955
44.97704
45.25284
45.32110
45.39832
45.60148
45.73953
45.97030
45.99087
46.03317
46.15524
46.18824
46.26401
46.28485
46.38180
46.42248
46.64640
46.72677
46.78099
46.83509
46.84942
47.03573
47.15058
47.16934
47.34053
47.39418
47.44557
47.49927
47.51908
47.53851
47.75480
47.88185
47.89693
47.91943
48.08085
48.12257
48.16276
48.20062
48.28503
48.32927
48.40128
48.69696
48.75354
48.79539
49.00763
49.03096
49.07558
49.10054
49.33192
49.46820
49.60854
49.62519
49.77765
49.90311
49.91386
50.03212
50.22217
50.31444
50.42534
50.49547
50.54353
50.58059
50.65763
50.76499
50.78500
50.89489
50.94005
51.01720
51.03033
51.04492
51.11521
51.15271
51.24567
51.29212
51.41241
51.42965
51.62201
51.78974
51.82746
52.11573
52.18524
52.32173
52.34847
52.40508
52.43662
52.44947
52.59369
52.67140
52.80358
52.82191
52.83642
52.92690
52.95546
53.05383
53.07124
53.36464
53.52308
53.60231
53.62224
53.74781
53.93024
53.95304
53.97590
54.05936
54.16100
54.18833
54.21839
54.23922
54.30590
54.45792
54.49117
54.55577
54.59996
54.73377
54.76428
54.77964
54.79105
54.87122
54.92727
55.08827
55.10711
55.22528
55.42339
55.50275
55.51870
55.60370
55.64740
55.84126
56.00291
56.15461
56.21632
56.25555
56.47188
56.52358
56.56493
56.57845
56.69380
56.72700
56.76472
56.80906
56.83744
56.89432
57.03232
57.05659
57.08919
57.16122
57.35369
57.40638
57.58334
57.74290
57.79029
57.86555
57.92502
57.93527
57.96989
58.08784
58.11427
58.13638
58.17158
58.23007
58.34947
58.40247
58.41800
58.65009
58.73456
58.75788
58.95919
58.99383
59.16990
59.25208
59.28508
59.43313
59.49620
59.60508
59.63672
59.72455
59.84583
59.86131
59.88545
60.01096
60.04068
60.08488
60.45623
60.51134
60.55094
60.72317
60.88469
61.12169
61.22965
61.36060
61.43296
61.55848
61.58944
61.67567
61.85852
62.03794
62.06368
62.13272
62.43960
62.46463
62.49515
62.51646
62.53479
62.68360
62.76460
62.80868
62.98030
63.08690
63.12417
63.32566
63.36509
63.39462
63.46519
63.67161
63.74555
63.87242
63.94348
64.00070
64.21514
64.23893
64.32975
64.41869
64.46197
64.53609
64.56487
64.63342
64.67551
64.70926
64.77103
64.92140
65.03365
65.17166
65.30488
65.36588
65.37731
65.44154
65.70842
65.75746
66.00582
66.07647
66.11234
66.12471
66.36158
66.38203
66.47195
66.80054
66.84755
66.92607
67.01229
67.05600
67.07364
67.09572
67.11324
67.14448
67.16004
67.45264
67.46383
67.71397
67.84466
67.94813
68.09400
68.16196
68.19860
68.48906
68.61148
68.69005
68.72775
68.88095
68.93301
68.95616
68.99080
69.01202
69.15721
69.27801
69.30367
69.71489
69.82698
69.98266
70.07352
70.09445
70.16343
70.38525
70.44104
70.70841
70.89645
70.96899
70.99829
71.03114
71.15169
71.17443
71.18726
71.21214
71.23499
71.26419
71.37731
71.40217
71.43229
71.45551
71.69297
71.73465
71.87198
71.92128
71.96887
72.13198
72.29408
72.35356
72.47004
72.49719
72.55101
72.58190
72.65933
72.76723
72.89026
72.90066
72.91374
72.96313
73.00571
73.02448
73.21376
73.31654
73.43106
73.66303
73.67800
73.84623
73.87774
73.91671
73.96773
73.98600
74.01703
74.06653
74.17264
74.25483
74.31808
74.36268
74.54387
74.61165
74.66307
74.80610
74.91393
74.96391
75.00810
75.09372
75.10955
75.14964
75.17946
75.21742
75.23950
75.39233
75.41838
75.44323
75.45508
75.67817
76.01121
76.04233
76.07545
76.12002
76.15628
76.18971
76.20248
76.30373
76.40073
76.46888
76.63240
76.73406
76.85637
76.90319
77.03707
77.06625
77.09784
77.10879
77.28368
77.41640
77.47519
77.50341
77.58410
77.73596
77.85320
78.12395
78.24522
78.26804
78.35632
78.38018
78.47776
78.67333
78.74662
78.76694
78.77963
78.78953
78.81336
78.85804
78.89299
79.05553
79.15187
79.23074
79.59387
79.61917
79.70119
79.76461
79.78695
79.83101
79.84850
79.97587
80.03002
80.13055
80.16733
80.33532
80.36504
80.37857
80.49339
80.63638
80.67704
80.98836
81.01090
81.24860
81.29042
81.35033
81.37951
81.39726
81.42911
81.57976
81.72657
81.79983
81.93623
81.96048
82.16910
82.26395
82.40940
82.46228
82.66127
82.69829
82.70694
82.71962
82.78801
82.90133
83.18914
83.26475
83.35618
83.50353
83.56148
83.59325
83.61841
83.81037
83.87524
83.89702
83.97294
84.01615
84.06598
84.19549
84.30499
84.43908
84.46098
84.57276
84.67412
84.71236
84.73024
84.84887
84.93130
84.94862
84.98574
85.01696
85.07207
85.32105
85.33665
85.40319
85.60663
85.80156
85.84153
85.86115
85.89889
85.95006
85.96240
86.09388
86.10836
86.12007
86.12757
86.22207
86.32674
86.37405
86.39065
86.58885
86.63054
86.68607
86.77071
87.00035
87.01310
87.06289
87.12490
87.29228
87.36297
87.41611
87.45311
87.46435
87.62370
87.66051
87.76724
87.78829
87.81802
87.91511
88.09134
88.15623
88.26346
88.27816
88.39938
88.55428
88.58362
88.68948
88.72439
88.79835
88.99957
89.03272
89.05209
89.06711
89.17937
89.19262
89.20942
89.66984
89.72854
89.74155
89.93641
90.00074
90.23318
90.31376
90.58180
90.64817
90.67628
90.78507
90.88155
90.93781
91.04243
91.19402
91.38156
91.51730
91.55820
91.85015
91.91098
91.94693
92.00198
92.09403
92.15008
92.38629
92.44791
92.48199
92.49631
92.75328
92.80818
92.92322
93.09785
93.37406
93.41574
93.46016
93.47337
93.52191
93.76808
93.78733
93.83060
93.94272
93.97324
93.99002
94.00165
94.04393
94.12687
94.14157
94.31528
94.50697
94.52873
94.55940
94.75404
94.86111
94.95962
95.00103
95.04442
95.05678
95.06837
95.16258
95.20342
95.22143
95.23212
95.37831
95.45890
95.60842
95.92217
96.01811
96.04883
96.16503
96.18083
96.19472
96.21716
96.24392
96.65892
96.71815
96.81863
96.88215
97.07735
97.16551
97.21041
97.28593
97.33314
97.34858
97.53488
97.67296
97.68285
97.75328
97.83363
97.95473
98.01510
98.23296
98.26552
98.30152
98.36193
98.37554
98.40041
98.45485
98.46784
98.50775
98.63175
98.71583
98.73313
98.75105
98.76633
98.97736
99.22638
99.54357
99.68567
99.72519
99.81808
100.04378
100.14322
100.29394
100.37537
100.41358
100.45759
100.48998
100.50573
100.67103
100.70185
100.71973
100.86806
100.90165
101.21244
101.24272
101.32729
101.41867
101.61749
101.79023
101.80637
101.96712
102.11270
102.12542
102.31283
102.39597
102.42881
102.44249
102.57748
102.65176
102.78939
102.92824
102.94696
102.98306
103.19486
103.21083
103.23839
103.28817
103.33461
103.45140
103.48810
103.49993
103.51412
103.60154
103.76117
103.82441
103.84987
103.92002
104.22629
104.34768
104.46540
104.58932
104.83331
104.89125
104.92792
105.05313
105.51751
105.55515
105.61252
105.72142
105.79330
105.82630
105.85041
105.98864
106.09354
106.15210
106.42295
106.46462
106.61408
106.65056
106.72067
106.77368
106.87440
106.89384
107.00151
107.16483
107.25414
107.31021
107.32363
107.33749
107.37699
107.48920
107.57925
107.75733
107.77449
107.87897
107.92933
108.05211
108.09406
108.10264
108.22784
108.41459
108.72217
108.80177
108.85158
108.88271
109.21539
109.25089
109.27707
109.29238
109.46411
109.51846
109.57179
109.61758
109.65295
109.73791
109.83124
109.90885
110.19775
110.24899
110.36617
110.40750
110.42808
110.48572
110.57609
110.77496
110.86071
110.90585
111.00905
111.03406
111.17877
111.29669
111.32281
111.34320
111.39153
111.40632
111.53888
111.55792
111.58811
111.61481
111.72284
111.88613
111.91438
112.12382
112.29166
112.41221
112.45405
112.46626
112.54731
112.59242
112.90664
112.96669
113.01536
113.03672
113.05850
113.06989
113.08217
113.24817
113.33385
113.54363
113.55752
113.57352
113.68937
113.86851
114.07168
114.17363
114.25496
114.39739
114.42741
114.44802
114.50229
114.52796
114.78506
115.01729
115.06663
115.10782
115.21816
115.26683
115.28859
115.58542
115.70245
115.72774
115.75784
115.80126
115.82013
115.87651
115.98975
116.18918
116.20450
116.27438
116.29865
116.53789
116.58305
116.61231
116.62466
116.66383
116.67711
116.79329
116.90088
116.95073
117.08146
117.09976
117.11146
117.14299
117.26149
117.38183
117.46440
117.64374
117.70703
117.73856
117.81607
117.82888
117.97221
117.98239
118.02534
118.34784
118.41732
118.44380
118.47350
118.53684
118.60756
118.62513
118.64844
118.65871
118.82062
118.87820
118.90909
119.24647
119.31927
119.45616
119.61870
119.64469
119.69687
119.85253
119.88016
119.94512
119.96688
119.97733
120.14084
120.33022
120.56105
120.60946
120.63843
120.85384
120.88977
120.95753
120.99765
121.04871
121.12935
121.17715
121.36631
121.39812
121.49159
121.61439
121.84462
121.90904
121.93560
121.98621
122.16567
122.42360
122.51562
122.61417
122.63395
122.65871
122.78543
122.91360
123.17538
123.25598
123.29846
123.30695
123.33200
123.34775
123.36156
123.51387
123.69401
123.76678
123.85804
124.12637
124.18168
124.22456
124.29115
124.30577
124.54223
124.57769
124.61914
124.64530
124.76397
124.80553
124.90115
125.02128
125.09383
125.32458
125.38952
125.64235
125.72116
125.73784
125.77569
126.00008
126.03211
126.15972
126.38701
126.46431
126.49055
126.52012
126.53932
126.57364
126.59634
126.66824
126.74334
127.04010
127.35042
127.40046
127.44822
127.62645
127.84537
127.87504
128.07368
128.12853
128.18164
128.19515
128.32833
128.45546
128.48596
128.66863
128.73528
128.75501
128.78596
128.89812
128.93512
128.97397
129.14759
129.21129
129.24210
129.36086
129.59326
129.74898
129.77054
129.78471
129.91529
129.93363
130.03903
130.20570
130.44771
130.51432
130.53439
130.70127
130.78349
130.81374
130.82412
130.91408
130.96784
131.31684
131.49906
131.55640
131.67420
131.72137
131.73739
131.75168
131.76078
131.77457
131.92191
131.96008
131.97391
132.02280
132.15315
132.27831
132.33828
132.39335
132.47522
132.49725
132.50693
132.52375
132.69888
132.99206
133.03266
133.07822
133.10069
133.13378
133.15684
133.32050
133.36262
133.54733
133.59425
133.61972
133.92471
133.97296
133.99290
134.11745
134.34536
134.36999
134.39892
134.45846
134.47846
134.55254
134.67883
134.83118
135.06509
135.10603
135.13476
135.27216
135.36173
135.49133
135.61475
135.71872
135.97743
136.14905
136.21525
136.37310
136.40486
136.43059
136.46515
136.58817
136.62641
136.74564
136.90158
136.99931
137.03405
137.05321
137.11676
137.24136
137.39961
137.48497
137.50557
137.66396
137.95343
138.00217
138.04675
138.13796
138.19058
138.20865
138.50839
138.71966
138.83765
138.92896
139.00710
139.10150
139.12341
139.29851
139.31645
139.42129
139.44683
139.49367
139.66258
139.74991
139.76289
139.78869
139.91221
140.10374
140.17082
140.25371
140.46381
140.50213
140.55332
140.68833
140.78224
140.80131
140.85736
140.90723
140.92593
140.96016
140.98632
141.14254
141.16825
141.37653
141.50410
141.56608
141.62464
141.67202
141.69686
141.74303
141.90891
141.92106
142.03599
142.07301
142.13592
142.22410
142.43805
142.46536
142.47778
142.48626
142.49982
142.54186
142.76614
142.82947
143.20800
143.23661
143.44388
143.59092
143.62922
143.71392
143.75297
143.92920
143.94110
143.97500
144.02662
144.05314
144.10431
144.15401
144.31958
144.53730
144.65558
144.66761
144.90120
144.92750
144.94972
145.06958
145.16090
145.30622
145.33356
145.67180
145.84667
145.87458
145.93681
146.03106
146.25534
146.34818
146.36201
146.40382
146.41511
146.44493
146.45609
146.48181
146.64634
146.67302
146.68867
146.93349
146.99146
147.23125
147.26916
147.35785
147.37474
147.44398
147.51365
147.64738
147.67257
147.70625
147.75655
147.90200
148.18651
148.21177
148.24231
148.35304
148.37046
148.42721
148.46827
148.80671
149.16627
149.21838
149.24921
149.28366
149.40748
149.49248
149.55664
149.57848
149.79117
149.80987
149.82316
150.02952
150.15248
150.16395
150.18652
150.33442
150.43555
150.44984
150.47632
150.75988
150.87267
151.00374
151.02929
151.11799
151.23859
151.40824
151.42630
151.56966
151.80365
151.94801
151.97392
151.98815
152.13497
152.17530
152.30467
152.40586
152.44336
152.60184
152.74259
152.79827
152.82543
152.99033
153.14157
153.17169
153.20749
153.21934
153.23559
153.33389
153.42750
153.44575
153.46640
153.62108
153.88173
153.94786
153.96540
154.23894
154.31123
154.49389
154.52468
154.57610
154.61001
154.63320
154.64665
154.65790
154.90751
154.97840
155.08172
155.25525
155.28484
155.40815
155.42879
155.55107
155.62378
155.88071
155.89290
156.05534
156.30300
156.32616
156.34988
156.45835
156.50710
156.54641
156.79306
156.80966
156.86027
157.09009
157.11374
157.24043
157.29667
157.42046
157.57001
157.73789
157.77369
157.82964
157.84626
157.94113
157.98658
158.37571
158.60360
158.80476
158.86444
158.91268
159.09162
159.11713
159.14323
159.23170
159.36319
159.43423
159.60753
159.63519
159.69632
159.75062
159.86511
159.88994
160.11526
160.25416
160.27187
160.36488
160.38888
160.69636
160.84059
160.86509
161.02208
161.04717
161.24879
161.39485
161.42039
161.43864
161.60456
161.74336
161.86432
161.91900
161.96348
162.06349
162.20144
162.23114
162.29751
162.51162
162.55708
162.59427
162.68629
162.72695
162.80341
162.91744
162.99767
163.35497
163.44431
163.48934
163.64196
163.95293
164.03440
164.05857
164.07390
164.09073
164.12532
164.14522
164.29982
164.53488
164.64386
164.75044
164.79938
164.84386
165.01813
165.04774
165.22292
165.29516
165.30857
165.31985
165.44407
165.51832
165.57127
165.60618
165.79195
166.28162
166.39939
166.42094
166.43538
166.44745
166.56536
166.58320
166.65906
166.90774
166.94998
166.97680
166.99914
167.01270
167.26840
167.35614
167.63197
167.67854
167.76344
167.78972
167.84469
167.97263
168.04676
168.16199
168.20526
168.21905
168.28319
168.34036
168.45209
168.68994
168.85819
168.95026
169.04364
169.08337
169.09952
169.33582
169.56892
169.73342
169.77613
169.86393
169.97388
169.99774
170.00592
170.01901
170.34875
170.42692
170.83796
170.88074
170.91267
171.06445
171.07424
171.32299
171.37554
171.50240
171.70961
171.75918
171.78195
172.03013
172.09414
172.20624
172.25177
172.28942
172.53367
172.73825
172.89954
172.92058
173.21381
173.23080
173.37468
173.47901
173.70290
173.94580
174.02311
174.14155
174.16399
174.17991
174.29352
174.46648
174.49547
174.51155
174.55574
174.58057
174.63251
174.64718
175.10458
175.17605
175.26386
175.54615
175.58061
175.66042
175.90161
175.98438
176.12140
176.23812
176.29773
176.48653
176.62562
176.71563
176.89870
176.98627
177.07552
177.09016
177.12447
177.14108
177.33760
177.57817
177.68552
177.73472
177.77438
178.07509
178.09133
178.21349
178.23774
178.25162
178.28178
178.45320
178.73033
178.94694
179.08660
179.16622
179.19582
179.22125
179.30169
179.38917
179.41399
179.44776
179.47621
179.57585
179.64687
179.66786
179.79319
180.04271
180.08970
180.25984
180.27562
180.29889
180.31425
180.41580
180.48915
180.51383
180.55876
180.70068
180.85976
180.88510
180.91313
180.93778
181.02187
181.07579
181.25804
181.32745
181.58943
181.71178
181.87802
181.92535
182.06694
182.08294
182.25419
182.28696
182.30589
182.40631
182.46049
182.49983
182.60443
182.64532
183.02911
183.05391
183.21026
183.24713
183.27780
183.42373
183.47902
183.52032
183.74857
183.78259
183.81305
183.87379
183.88851
184.13983
184.16054
184.20253
184.40680
184.53747
184.66145
184.67330
184.75089
185.08134
185.15595
185.19555
185.25993
185.30349
185.33613
185.39643
185.43302
185.45225
185.62760
185.80297
185.83015
186.00988
186.24131
186.30216
186.41088
186.58890
186.68218
186.70502
186.98848
187.14810
187.22931
187.29547
187.43752
187.48481
187.67136
187.80355
187.86329
187.90657
187.99956
188.02852
188.04920
188.06661
188.10408
188.12973
188.28645
188.51599
188.54699
188.61698
188.98665
189.03606
189.13884
189.15860
189.17554
189.18462
189.22649
189.27933
189.32021
189.38441
189.72186
189.82185
189.85792
189.88736
189.90648
189.92396
190.08474
190.23858
190.26158
190.32799
190.41742
190.46305
190.56975
190.65938
190.74210
190.76161
190.78636
190.80966
190.82540
191.15873
191.18386
191.22098
191.35093
191.58136
191.97244
192.01627
192.06652
192.17085
192.19119
192.20373
192.21369
192.22758
192.56819
192.59541
192.62112
192.71893
192.88487
192.92381
193.11454
193.16015
193.17144
193.26983
193.54108
193.72061
193.98716
194.01506
194.12900
194.20575
194.23719
194.27574
194.37282
194.44673
194.64627
194.75820
194.86601
194.97359
195.20538
195.24261
195.43327
195.46066
195.70162
195.74639
195.83344
195.88640
195.92487
195.93731
195.96520
196.21583
196.31947
196.39350
196.47553
196.49278
196.52083
196.53120
196.56326
196.95837
197.07919
197.10208
197.37016
197.52497
197.60156
197.69813
197.77169
197.93730
198.10651
198.20525
198.30633
198.36060
198.37537
198.49959
198.58262
198.72473
198.82859
198.87310
198.93802
199.15118
199.20002
199.21472
199.23885
199.26281
199.62237
199.64401
199.66657
199.73871
199.86240
199.89989
200.17451
200.20949
200.42595
200.47018
200.53007
200.61615
200.63275
200.65391
200.82652
200.92507
200.98573
201.15545
201.17962
201.21603
201.30452
201.32706
201.39387
201.47388
201.55069
201.66819
201.74116
201.86920
202.17348
202.33049
202.48863
202.58646
202.65110
202.66657
202.74248
202.81314
202.85083
203.03066
203.13226
203.29066
203.45240
203.47340
203.50242
203.62910
203.66109
203.73040
203.84782
203.86332
203.87448
203.90354
203.98936
204.22096
204.27288
204.43235
204.56522
204.66147
204.68556
204.70466
204.94494
205.12938
205.21013
205.43274
205.55534
205.61029
205.77305
205.82104
205.84081
206.09689
206.16454
206.18116
206.20366
206.38922
206.41884
206.58419
206.68048
206.69176
206.72196
206.80172
206.81267
206.82534
207.04285
207.06916
207.32629
207.37809
207.41444
207.57783
207.78123
207.80423
207.84818
207.91882
207.93656
208.15722
208.33537
208.43881
208.56385
208.58360
208.76768
208.79024
208.89858
208.93614
208.96472
208.98311
209.05188
209.07883
209.09615
209.19888
209.55398
209.64093
209.69623
209.90800
210.06731
210.14771
210.29686
210.33285
210.35872
210.44776
210.65094
210.66140
210.68926
210.80157
210.82919
210.92522
211.02118
211.03745
211.10127
211.25289
211.54586
211.59194
211.61415
211.68161
211.69844
211.76709
211.83017
212.02014
212.04756
212.15295
212.36299
212.51177
212.61697
212.70940
212.73230
212.83410
212.89961
212.91796
212.96378
212.98215
213.15324
213.44396
213.62031
213.72736
213.74022
213.93943
213.95500
213.97571
214.45869
214.54100
214.69205
214.80863
214.96649
214.98988
215.10892
215.18014
215.21703
215.32140
215.34137
215.41350
215.43767
215.50570
215.52468
215.58121
215.99233
216.07330
216.10789
216.12138
216.25743
216.41599
216.48483
216.58229
216.70618
216.76950
216.92888
216.98209
217.01329
217.04761
217.09537
217.17370
217.40197
217.46978
217.68205
217.73280
217.81403
217.85313
217.93600
217.95999
218.03828
218.11540
218.31032
218.34479
218.51088
218.57655
218.71103
218.97330
219.01514
219.05499
219.21773
219.31745
219.42271
219.44117
219.46080
219.56704
219.62351
219.69011
219.79020
219.86280
219.88305
219.94859
219.98348
220.00712
220.22189
220.52123
220.60323
220.61728
220.73740
220.93952
221.09515
221.16108
221.18416
221.25099
221.38111
221.40850
221.43210
221.45291
221.71146
221.82481
221.85734
221.88187
222.10656
222.16712
222.37870
222.48176
222.59132
222.63686
222.68136
222.71551
222.91748
222.93519
222.95703
223.01140
223.02071
223.04788
223.39271
223.51076
223.71706
223.81839
223.84691
223.87102
224.00576
224.19985
224.22634
224.25028
224.33907
224.60088
224.66261
224.77608
225.01686
225.06512
225.10933
225.13111
225.22389
225.24311
225.26823
225.56574
225.76653
225.80882
225.93638
226.10949
226.16905
226.21256
226.46436
226.51721
226.56547
226.66637
226.69641
226.71038
226.72969
226.82546
226.92611
226.95378
227.04184
227.14067
227.37571
227.54558
227.67463
227.77435
227.82754
227.85635
227.87061
227.88644
227.96838
228.05884
228.09920
228.39579
228.41532
228.54362
228.64934
228.66904
228.68785
228.71954
228.92791
229.03856
229.06983
229.08429
229.11214
229.19662
229.21414
229.53291
229.58164
229.66567
229.69873
229.87911
229.92981
230.14601
230.21509
230.26801
230.45930
230.53466
230.56063
230.69626
230.74766
230.92939
231.08584
231.12050
231.28632
231.33951
231.36583
231.47731
231.56287
231.58061
231.77395
231.88239
231.90933
231.95397
232.00974
232.02612
232.16192
232.19216
232.53834
232.60467
232.62548
232.70456
232.74526
232.94726
233.00432
233.12714
233.38381
233.47315
233.61251
233.70914
233.75432
233.78586
233.84843
233.86506
234.03840
234.15228
234.23115
234.24680
234.26729
234.29122
234.51046
234.56109
234.64235
234.67831
234.81585
234.86529
234.94213
235.02395
235.07034
235.09398
235.47111
235.56795
235.64429
235.79875
235.93586
235.97590
236.00738
236.18388
236.23411
236.28689
236.33316
236.35561
236.50119
236.57112
236.61342
236.73720
236.79105
236.96158
236.98830
237.00237
237.27795
237.33341
237.36788
237.76487
237.84506
237.89909
237.97033
237.99031
238.05141
238.10695
238.13394
238.23017
238.41352
238.59101
238.79437
238.83234
238.94321
239.03840
239.16456
239.23248
239.31699
239.36009
239.46574
239.53480
239.58458
239.68735
239.77085
239.79193
239.80335
239.82793
239.84881
239.93168
240.01332
240.18315
240.34258
240.60366
240.64823
240.73555
240.76645
240.80030
240.88105
241.04638
241.07915
241.20302
241.26878
241.29834
241.32375
241.34552
241.41175
241.43005
241.73736
241.84421
241.87110
241.93140
241.99187
242.01741
242.26979
242.30274
242.49379
242.58177
242.60528
242.64749
242.88462
243.21343
243.27011
243.33184
243.39895
243.40955
243.47699
243.55133
243.56352
243.71435
243.73979
243.80524
243.87299
243.96041
244.04488
244.07793
244.20314
244.32592
244.57310
244.63013
244.70006
244.74716
244.78368
244.91996
245.02725
245.08646
245.11596
245.27526
245.30648
245.40298
245.42853
245.46306
245.49168
245.59919
245.64147
245.86646
245.94620
246.15797
246.17597
246.18837
246.39038
246.53162
246.56359
246.59210
246.61009
246.66283
246.92673
246.94598
247.02279
247.08391
247.36002
247.45744
247.49841
247.60379
247.65044
247.69070
247.80555
247.82116
247.92805
248.26673
248.34282
248.37120
248.39272
248.43145
248.69498
248.77167
248.80330
248.91576
249.28376
249.35507
249.37522
249.48501
249.51419
249.53779
249.61304
249.62330
249.63451
249.79554
250.11406
250.19979
250.23606
250.26394
250.30628
250.42384
250.51872
250.70937
250.83900
250.86382
250.88396
251.08739
251.15846
251.17516
251.41245
251.43586
251.55384
251.78198
251.86910
251.97772
252.07414
252.19606
252.22310
252.30683
252.32511
252.43025
252.53616
252.60629
252.77789
253.01352
253.14125
253.16917
253.26285
253.30456
253.36738
253.41522
253.43738
253.46468
253.49930
253.55461
253.75844
253.79028
253.83136
253.90872
254.03715
254.16954
254.24439
254.27621
254.36457
254.38225
254.44276
254.47835
254.52256
254.56465
254.83758
254.98336
255.08136
255.17100
255.29511
255.40095
255.48689
255.49996
255.73568
255.85345
255.93071
255.95319
255.97583
256.24703
256.54687
256.55984
256.58911
256.62478
257.00283
257.07423
257.12619
257.14841
257.27700
257.32214
257.37958
257.46320
257.72983
257.81591
257.93657
258.00145
258.23855
258.34952
258.37550
258.41193
258.57112
258.61797
258.64289
258.65559
258.82725
258.84885
258.88215
258.93189
259.02634
259.12194
259.16120
259.20303
259.43853
259.46783
259.87205
259.90152
259.93046
260.07742
260.16828
260.32108
260.35530
260.47697
260.49841
260.51952
260.53496
260.74903
260.78428
260.95770
260.97117
261.08180
261.16445
261.18296
261.20641
261.43336
261.45135
261.48737
261.50653
261.55717
261.70948
261.84630
261.90012
261.92704
261.97909
262.02435
262.09644
262.31924
262.34761
262.37706
262.39427
262.48028
262.52519
262.55576
262.58052
262.67521
262.70830
262.72807
262.95563
263.16382
263.23267
263.30268
263.44620
263.54329
263.58155
263.64689
263.71094
263.73161
263.76693
263.79576
263.83625
264.03776
264.22337
264.26164
264.45085
264.69338
264.75307
264.82337
264.87788
264.89602
264.93891
264.95311
265.13136
265.18112
265.39693
265.50252
265.65941
265.71364
265.86916
265.88845
265.90163
265.98361
266.27631
266.34177
266.47482
266.49147
266.51278
266.56845
266.60390
266.62717
266.71313
266.72964
266.83904
266.93339
267.10586
267.37808
267.49341
267.53080
267.56820
267.66383
267.70043
267.72558
267.75843
267.84265
268.14733
268.16574
268.37693
268.58419
268.61222
268.67371
268.69398
268.70802
268.77688
269.03842
269.16424
269.21134
269.29167
269.31738
269.47130
269.52986
270.04217
270.08457
270.14090
270.25616
270.29407
270.31222
270.41408
270.43195
270.47585
270.59593
270.62766
270.64014
270.66556
270.81839
270.93138
270.96832
271.04962
271.06936
271.23122
271.26668
271.29046
271.37622
271.79845
271.84694
272.10334
272.12733
272.13877
272.17591
272.20637
272.25222
272.28607
272.30407
272.46914
272.56226
272.60902
272.68971
272.79978
272.89495
273.00867
273.18270
273.23839
273.28619
273.34577
273.45686
273.47954
273.54888
273.74773
273.81891
273.92134
273.93512
274.11630
274.16837
274.29743
274.41474
274.49797
274.54790
274.60303
274.63655
274.85619
274.93448
274.99347
275.08226
275.14214
275.31019
275.36310
275.40729
275.43431
275.49945
275.66194
275.81788
275.91279
276.23174
276.37685
276.50212
276.64950
276.73743
276.81026
276.92711
277.16424
277.27892
277.31003
277.34710
277.36150
277.39992
277.41914
277.44413
277.74034
277.81003
277.85046
277.89855
277.91359
277.94625
278.07179
278.28286
278.31111
278.35883
278.71207
278.73308
278.74801
278.95622
279.03721
279.06050
279.15038
279.18944
279.24379
279.36122
279.57864
279.60036
279.67400
279.71211
279.91037
280.18904
280.21680
280.23342
280.43672
280.52327
280.58182
280.59414
280.63028
280.70248
280.73585
280.83913
280.97886
281.12855
281.19552
281.22076
281.30666
281.32264
281.35416
281.59302
281.63559
281.84711
282.05005
282.08405
282.10285
282.12579
282.21128
282.44339
282.48887
282.60067
282.66189
282.77446
282.80813
283.15073
283.18006
283.22115
283.23320
283.24903
283.26295
283.41776
283.47385
283.58231
283.80049
284.03042
284.21594
284.28428
284.41874
284.44382
284.49475
284.50754
284.63866
284.68607
284.79726
284.82829
284.84349
284.96458
285.23441
285.30704
285.39247
285.46277
285.48778
285.62564
285.65864
285.67132
285.86854
285.90164
286.01995
286.13924
286.26787
286.46896
286.49789
286.82814
286.91325
287.04079
287.08503
287.11063
287.33533
287.38497
287.41090
287.46100
287.51407
287.55289
287.82751
288.07227
288.27505
288.32439
288.34154
288.63022
288.76014
288.88101
288.98498
289.19000
289.22466
289.40134
289.46032
289.49935
289.63933
289.75673
289.93081
289.98225
290.03560
290.06752
290.27552
290.32375
290.34513
290.35634
290.57589
290.62113
290.65283
290.93307
291.08871
291.20833
291.32373
291.72195
291.76365
291.88235
291.94078
291.96688
292.02741
292.07990
292.24383
292.28761
292.37471
292.39756
292.43527
292.57539
292.61692
292.66591
292.78372
292.86231
292.95060
293.03171
293.07561
293.13694
293.15131
293.17650
293.20762
293.26985
293.29753
293.49895
293.52076
293.54236
293.55894
293.68086
293.86220
293.94773
294.12216
294.15796
294.26810
294.27934
294.39379
294.41800
294.46877
294.61575
294.65401
294.80299
294.85422
294.90762
294.98220
295.00487
295.02070
295.05878
295.11987
295.15174
295.33764
295.45302
295.49773
295.73319
296.05649
296.14016
296.18909
296.22692
296.25204
296.30096
296.44286
296.51362
296.64894
296.70428
296.81749
296.87643
297.04797
297.12477
297.32183
297.48116
297.56849
297.58615
297.59982
297.62827
297.66837
297.81796
297.83903
297.93632
297.95733
297.99506
298.09796
298.28388
298.29790
298.39418
298.41237
298.51940
298.75794
298.81274
298.84170
298.85801
298.87348
298.88589
299.05892
299.20148
299.23198
299.25812
299.27369
299.43840
299.47837
299.49871
299.53214
299.57756
299.76984
299.89614
299.95825
300.10820
300.16584
300.17800
300.19578
300.50561
300.52171
300.68707
300.71301
300.79749
300.81663
301.08738
301.24498
301.26717
301.45017
301.52757
301.60157
301.71777
301.76372
301.87382
301.96278
302.06264
302.17008
302.21776
302.24368
302.56887
302.61937
302.70447
302.75268
302.82739
302.92473
302.94203
303.18622
303.22092
303.23084
303.33609
303.41436
303.60545
303.71402
303.73557
303.78003
303.94354
304.02627
304.08022
304.14213
304.20695
304.32647
304.42535
304.63811
304.66079
304.73927
304.82985
304.86088
304.87062
305.15338
305.25453
305.29164
305.33057
305.50591
305.52047
305.71155
305.95955
306.02137
306.05206
306.21652
306.22945
306.27425
306.32925
306.34600
306.39060
306.54443
306.56793
306.58210
306.65189
306.73118
306.77698
306.86236
306.91358
307.02933
307.08243
307.19178
307.25070
307.30888
307.32284
307.38382
307.44807
307.55040
307.72472
307.78535
307.89710
307.97292
308.03212
308.04337
308.09977
308.18022
308.36710
308.42439
308.46099
308.48678
308.64088
308.75347
308.87876
308.92296
309.07570
309.08679
309.10028
309.22934
309.30995
309.40997
309.47164
309.49534
309.52598
309.53873
309.54874
309.57222
309.73777
309.86232
309.95113
310.04580
310.10143
310.24701
310.30040
310.42035
310.48009
310.58740
310.63269
310.67438
310.69033
310.88314
311.07737
311.08823
311.10462
311.16854
311.19411
311.34527
311.35834
311.45884
311.47005
311.86232
312.10416
312.23828
312.25973
312.30007
312.33286
312.42087
312.43144
312.59933
312.63744
312.66362
312.85947
312.88083
312.92023
312.98469
313.16703
313.22702
313.26738
313.37497
313.54563
313.64965
313.69491
313.73318
313.78185
313.85402
313.98838
314.03526
314.05254
314.18399
314.21676
314.33294
314.37236
314.41927
314.46504
314.62481
314.83901
315.07601
315.22084
315.25081
315.26871
315.36329
315.46251
315.68550
315.74852
315.94311
316.12238
316.19474
316.32184
316.34520
316.44578
316.46174
316.51441
316.65274
316.68911
316.70231
316.72013
316.94370
317.31446
317.41174
317.45755
317.65134
317.66983
317.72046
317.75006
317.94985
317.98481
318.22767
318.25486
318.27977
318.30517
318.45287
318.56230
318.58618
318.60018
318.62450
318.80170
318.94134
319.19526
319.31988
319.35254
319.49487
319.56101
319.67050
319.84016
319.91346
319.97487
320.02375
320.14002
320.15359
320.16420
320.34549
320.41730
320.48167
320.59308
320.74089
320.76292
320.77429
320.79638
320.82758
320.90229
320.91922
320.93444
320.95917
321.08487
321.11898
321.32719
321.43975
321.54798
321.57073
321.79982
321.92019
322.10173
322.16041
322.18414
322.34242
322.48645
322.50353
322.54732
322.56371
322.63748
322.67735
322.78568
322.83744
322.86862
322.89334
323.07115
323.10889
323.12123
323.15784
323.17796
323.49529
323.56075
323.64347
323.69582
323.71377
323.88813
324.00291
324.02801
324.05682
324.10614
324.22617
324.28464
324.32499
324.60539
324.65116
324.69790
324.74731
324.89190
324.98552
325.13835
325.46902
325.60347
325.66921
325.73837
325.87367
325.92616
326.03463
326.09074
326.17400
326.33934
326.44459
326.65374
326.79134
326.89154
326.93491
326.94981
327.04792
327.09700
327.11532
327.13208
327.38864
327.54544
327.64648
327.66455
327.70178
327.87967
327.93736
328.14320
328.24653
328.30289
328.31962
328.33179
328.40075
328.51925
328.57100
328.64692
328.68215
328.77104
328.88574
328.99393
329.05369
329.07799
329.37632
329.49946
329.65411
329.70663
329.72026
329.74133
329.79909
329.91871
330.15063
330.18615
330.20821
330.26887
330.30857
330.33781
330.45264
330.50223
330.52042
330.53743
330.55189
330.68342
330.90766
330.94063
331.06236
331.26538
331.28516
331.30641
331.37304
331.58389
331.61142
331.66690
331.72139
331.94467
332.01809
332.16257
332.22518
332.29864
332.32039
332.34629
332.37699
332.38910
332.40663
332.63676
332.84689
332.86887
332.97507
332.99471
333.14213
333.26614
333.29972
333.55697
333.65976
333.68470
333.70078
333.75249
333.85463
334.10210
334.19691
334.38538
334.42217
334.43458
334.57623
334.63034
334.89695
334.96626
335.04025
335.06012
335.08767
335.23505
335.32166
335.45730
335.48362
335.63620
335.68720
335.74115
335.98033
336.12040
336.15749
336.38640
336.43415
336.45213
336.66548
336.73377
336.85301
336.87270
336.89048
336.98560
337.15763
337.22978
337.24894
337.27861
337.29031
337.36135
337.57528
337.64885
337.86039
337.98008
338.00933
338.04231
338.15433
338.26723
338.34039
338.38995
338.50355
338.52312
338.70552
338.79139
338.84595
338.99620
339.08577
339.16626
339.18648
339.22892
339.24808
339.27185
339.46177
339.63347
339.72143
339.75716
339.77152
339.78026
340.14169
340.19911
340.23695
340.28577
340.31376
340.57414
340.75697
340.98003
341.04068
341.18692
341.23986
341.25520
341.28129
341.30060
341.46267
341.50465
341.54823
341.61583
341.64927
341.85469
341.90396
342.00459
342.08834
342.19306
342.33216
342.36879
342.39103
342.42376
342.45883
342.49184
342.72857
342.75728
342.97163
343.05800
343.29960
343.35637
343.37725
343.42460
343.47008
343.62397
343.69738
343.86630
343.95931
344.06123
344.14067
344.19462
344.31311
344.34713
344.47371
344.64303
344.69940
344.75723
344.78895
344.85652
344.97107
345.08717
345.19633
345.23009
345.24803
345.31554
345.37184
345.38936
345.50560
345.66091
345.71610
345.73632
345.98720
346.07907
346.12729
346.17740
346.19859
346.22466
346.28165
346.40637
346.41531
346.46569
346.62147
346.64649
346.66495
346.83738
346.98958
347.03910
347.12062
347.13964
347.30740
347.33501
347.47630
347.52366
347.56774
347.61279
347.67910
347.75329
347.93082
347.95860
347.99556
348.02200
348.05330
348.12174
348.32494
348.39406
348.45276
348.49115
348.51543
348.54429
348.59976
348.63826
348.73592
348.82511
348.98529
349.08671
349.10471
349.13262
349.25800
349.47041
349.56788
349.61417
349.66515
349.71537
349.94052
350.39310
350.56052
350.59989
350.63401
350.66272
350.70353
350.74425
350.77679
350.95186
350.99173
351.17497
351.20652
351.30627
351.43691
351.60539
351.67298
351.69482
352.05351
352.09385
352.15608
352.17875
352.22833
352.25234
352.42737
352.58021
352.67264
352.76564
352.78844
352.91790
352.99920
353.04415
353.27004
353.34836
353.40720
353.49564
353.51959
353.76566
353.85079
353.86684
353.93046
353.94517
353.99245
354.04342
354.23498
354.35915
354.46763
354.52123
354.53958
354.56159
354.76837
354.92087
354.95572
355.16256
355.25768
355.38168
355.41211
355.58262
355.65689
355.71070
355.81701
355.87654
355.88988
356.01149
356.16142
356.28620
356.39471
356.66102
356.71686
356.73181
356.75459
356.94120
356.95709
357.10956
357.12622
357.17227
357.20290
357.23697
357.40285
357.42858
357.52716
357.63196
357.75060
357.86761
357.91131
357.99480
358.02646
358.09379
358.19632
358.23957
358.37072
358.39856
358.44201
358.54594
358.56621
358.71101
358.81621
358.85426
358.99916
359.10949
359.13230
359.19446
359.33518
359.47492
359.52340
359.55710
359.70807
359.76977
359.82577
359.84012
359.88534
359.92059
359.93325
359.99214
360.02065
360.05850
360.38645
360.52636
360.57067
360.67859
360.72054
360.78267
360.79998
360.91626
360.93977
361.16880
361.33909
361.42182
361.52272
361.62994
361.64466
361.65551
361.67267
361.70352
361.71654
361.72612
361.93702
362.04040
362.05739
362.29873
362.35490
362.43305
362.68553
362.85030
362.92269
362.95497
362.98576
363.04487
363.27595
363.30056
363.48312
363.59114
363.68544
363.71162
363.74203
363.75200
363.82371
363.94374
363.99641
364.22954
364.26636
364.28656
364.48373
364.50447
364.53447
364.87533
365.04898
365.11653
365.13820
365.34137
365.36866
365.41759
365.55708
365.67606
365.70745
365.72048
365.73106
365.79290
365.81727
366.03352
366.09570
366.22606
366.35899
366.44728
366.59953
366.65175
366.66912
366.71270
366.74342
366.76143
366.97542
367.15879
367.17532
367.27708
367.40933
367.48075
367.50600
367.53156
367.68154
367.73945
367.82893
367.96006
367.99181
368.01419
368.03128
368.04075
368.13497
368.31098
368.48995
368.57574
368.61254
368.70136
368.81305
368.94518
368.97276
368.98623
369.01451
369.11688
369.19792
369.33772
369.36461
369.46203
369.53348
369.64312
369.76145
369.80539
369.94766
369.98287
369.99483
370.04116
370.05444
370.06945
370.28493
370.40394
370.65316
370.70049
370.71198
371.01678
371.15539
371.25059
371.28113
371.31473
371.45716
371.52450
371.58056
371.65188
371.70732
371.71853
371.75192
371.85773
371.87103
371.91576
371.94442
372.18190
372.26993
372.30542
372.32099
372.37212
372.79806
372.87499
372.90889
372.93640
372.95534
372.99850
373.02913
373.16860
373.19096
373.30328
373.47143
373.57600
373.60112
373.66494
373.68986
373.70550
373.78596
373.91240
374.01632
374.12252
374.17977
374.30251
374.32346
374.34587
374.41576
374.42832
374.44331
374.56877
374.58945
374.70154
374.77401
374.79571
374.85068
374.87346
374.89095
374.90829
374.92902
375.22656
375.27480
375.34091
375.61466
375.66328
375.68734
375.84094
375.85958
376.00443
376.08258
376.18632
376.23336
376.31509
376.33897
376.36944
376.40885
376.53983
376.55009
376.69608
376.87335
376.91491
376.94945
377.18724
377.22334
377.25489
377.26870
377.41933
377.55221
377.62434
377.66700
377.89771
377.90980
378.03602
378.12650
378.15017
378.16266
378.17557
378.23084
378.33634
378.52086
378.62936
378.70229
378.78980
378.87536
379.02338
379.08505
379.10529
379.25728
379.27668
379.28784
379.42013
379.46124
379.48078
379.73460
379.76825
379.81377
379.94433
379.97578
380.17500
380.19323
380.26518
380.30837
380.33127
380.46980
380.56651
380.63726
380.70704
380.76527
380.79977
380.87165
380.89746
380.97369
381.02015
381.06182
381.24315
381.28453
381.31674
381.39969
381.49838
381.66406
381.79025
381.80121
381.88162
381.92300
381.93904
382.18645
382.23771
382.27954
382.39622
382.43940
382.49151
382.61110
382.92784
383.06358
383.09420
383.13845
383.20851
383.27708
383.52220
383.55543
383.57114
383.65370
383.68939
383.75386
384.02373
384.17421
384.28875
384.33396
384.36723
384.44837
384.58923
384.71295
384.74381
384.78671
384.93312
384.97139
385.01640
385.04802
385.17952
385.33044
385.43552
385.49167
385.53182
385.59169
385.67198
385.71585
385.73893
385.74950
385.92742
385.96602
386.10634
386.15418
386.29048
386.31567
386.51136
386.59488
386.62229
386.66838
386.71119
386.72502
386.79753
386.92173
387.05865
387.09379
387.15165
387.24521
387.29878
387.39129
387.50813
387.77142
387.79109
388.04605
388.13571
388.18405
388.20105
388.22949
388.27419
388.29400
388.33433
388.37130
388.38437
388.64318
388.67527
388.88460
389.00328
389.09554
389.28392
389.30336
389.39710
389.63300
389.66752
389.71745
389.75014
389.76797
389.82373
390.02135
390.04389
390.05702
390.09220
390.52307
390.55016
390.60677
390.70769
390.74311
390.76320
390.78788
391.11983
391.19063
391.24598
391.27725
391.30004
391.35870
391.37047
391.39412
391.43720
391.57686
391.67671
391.72569
391.91320
392.00185
392.27387
392.28756
392.30903
392.42134
392.45480
392.49512
392.52415
392.66257
392.69918
392.80871
393.05359
393.24024
393.25323
393.27754
393.46924
393.49672
393.54032
393.57169
393.69002
393.71196
393.80251
393.88778
393.96060
394.06649
394.16050
394.17616
394.19321
394.29729
394.39016
394.42638
394.44499
394.66988
394.77307
394.83827
394.91665
394.95862
395.00700
395.21821
395.24952
395.26938
395.31036
395.34137
395.51206
395.65074
395.79550
395.95855
395.97255
396.09029
396.23422
396.34453
396.62540
396.69683
396.71696
396.73344
396.76247
396.99936
397.01636
397.04414
397.05448
397.09935
397.10916
397.13453
397.31839
397.41551
397.44490
397.71310
397.75216
397.76460
397.85728
397.88408
397.89181
398.29230
398.31405
398.33394
398.38892
398.43238
398.53344
398.61049
398.62449
398.78541
398.81262
399.08093
399.16247
399.30339
399.39820
399.66417
399.78951
399.89629
399.96352
400.02261
400.04602
400.10192
400.38079
400.40904
400.42904
400.67447
400.81957
400.84524
400.89183
400.90712
401.08579
401.10773
401.18153
401.32892
401.46103
401.52301
401.54569
401.95916
402.01107
402.04082
402.05645
402.11532
402.23464
402.34427
402.39373
402.48796
402.53265
402.64263
402.84417
402.86527
403.02136
403.08961
403.13757
403.44903
403.49092
403.53603
403.55746
403.58203
403.91279
404.00897
404.07133
404.20639
404.41021
404.44065
404.50646
404.54519
404.64059
404.66351
404.78946
404.81233
404.84508
404.87615
404.92271
404.96564
405.15026
405.37705
405.58859
405.68974
405.76530
405.78096
405.84800
405.88646
405.92113
406.01367
406.07483
406.10903
406.12199
406.22135
406.43451
406.46224
406.60705
406.62902
406.71996
406.87820
406.93035
407.07300
407.11907
407.31673
407.34650
407.41055
407.43706
407.62137
407.65370
407.87906
407.91077
407.99065
408.04535
408.16450
408.24437
408.35280
408.43946
408.67770
408.71355
408.72923
408.75147
408.79249
408.80650
408.94942
409.04120
409.05366
409.14558
409.17072
409.22779
409.59836
409.92504
410.11029
410.14646
410.21247
410.23123
410.26870
410.28071
410.34243
410.45652
410.51541
410.64114
410.85661
410.91156
410.97400
411.17040
411.20374
411.21764
411.23048
411.36485
411.44016
411.47337
411.49490
411.51199
411.54514
411.73373
411.76826
411.78513
411.87955
411.93865
412.25746
412.31352
412.37240
412.61725
412.63611
412.65094
412.71453
412.86139
413.02848
413.15639
413.19118
413.23639
413.29054
413.38046
413.46656
413.48296
413.61775
413.76737
413.83880
413.85652
414.01104
414.15110
414.35068
414.44726
414.54472
414.69851
414.72247
414.75550
414.92171
414.98409
415.04795
415.09597
415.11137
415.16749
415.26729
415.46402
415.52880
415.54418
415.72581
415.81372
415.83736
415.85349
416.12167
416.24617
416.25723
416.35694
416.50861
416.62620
416.75144
416.94243
416.97790
417.08828
417.15145
417.19349
417.31244
417.36345
417.44887
417.53080
417.59005
417.65740
417.71342
417.72547
417.97339
418.07035
418.21909
418.27836
418.38318
418.40725
418.44808
418.61340
418.78839
418.88970
418.98197
419.07358
419.12653
419.17819
419.35252
419.36528
419.43686
419.50184
419.58839
419.93624
419.96175
420.03394
420.15477
420.24311
420.34466
420.48566
420.55018
420.57133
420.59999
420.71526
420.76112
420.85051
420.97843
421.06099
421.11218
421.13211
421.30671
421.47107
421.53292
421.56247
421.60407
421.63107
421.66181
421.86974
421.95407
422.13460
422.19599
422.21746
422.25849
422.37517
422.49238
422.51322
422.72684
422.76501
422.82782
422.96394
422.99438
423.02927
423.05666
423.23644
423.32905
423.37532
423.50755
423.71384
423.75303
423.77070
424.17494
424.19414
424.24432
424.26744
424.28119
424.30609
424.38736
424.70550
424.76442
424.92746
424.99677
425.01707
425.03718
425.14045
425.16277
425.20716
425.27872
425.45246
425.62623
425.64290
425.73748
425.77269
425.93320
425.95563
425.97859
425.99678
426.11975
426.17115
426.33502
426.37504
426.46522
426.51565
426.52634
426.54103
426.63220
426.68392
426.90803
427.05997
427.09241
427.25515
427.44555
427.63602
427.68392
427.83213
427.85680
428.03042
428.05066
428.13005
428.14858
428.32242
428.35197
428.38854
428.47419
428.51276
428.60100
428.61654
428.73882
428.76878
428.99418
429.13603
429.19545
429.33478
429.41257
429.45093
429.55994
429.64218
429.66095
429.67733
429.84017
429.87691
429.99807
430.16573
430.23644
430.24873
430.41518
430.52440
430.54699
430.61810
430.77063
431.02234
431.05782
431.11133
431.12613
431.16466
431.30531
431.40503
431.45395
431.48215
431.59786
431.77090
431.80152
431.95630
432.02058
432.25619
432.28747
432.33180
432.56762
432.59278
432.65504
432.67790
432.69463
432.91410
432.97129
433.05053
433.19653
433.24965
433.32276
433.45880
433.57264
433.62461
433.67144
433.70663
433.72424
433.75513
433.80401
433.90980
433.97844
434.07323
434.16446
434.23316
434.36890
434.39000
434.52026
434.55580
434.64013
434.66827
434.71532
434.74271
434.75777
434.77802
435.04166
435.14923
435.19385
435.21779
435.23746
435.25205
435.27659
435.40303
435.41645
435.78937
435.89194
435.97097
436.07973
436.10237
436.11595
436.24138
436.36325
436.59531
436.62319
436.68202
436.69981
436.71424
436.75393
436.88941
436.91943
437.18324
437.25523
437.28760
437.36995
437.43711
437.48744
437.51048
437.61054
437.68166
437.70149
437.80782
437.83123
437.84411
437.96131
438.21527
438.26270
438.41109
438.42925
438.46425
438.50039
438.54013
438.61020
438.63802
438.68370
438.84312
438.92503
438.96097
439.04105
439.05892
439.08193
439.34693
439.51044
439.53099
439.54712
439.58894
439.65116
439.69217
439.77227
439.87949
439.91585
439.93060
440.07675
440.20395
440.36233
440.48355
440.54999
440.62378
440.69760
440.76424
440.78370
440.85008
440.88714
441.01246
441.10911
441.36985
441.39061
441.41468
441.54080
441.69934
441.72445
441.79305
441.84438
441.96093
441.97422
442.09699
442.14613
442.20226
442.21403
442.26146
442.32800
442.40630
442.45312
442.47297
442.50128
442.53374
442.60441
442.69819
442.79635
442.86709
442.92067
442.93869
443.18544
443.21366
443.23680
443.38274
443.39666
443.44194
443.59505
443.62398
443.76782
443.82995
443.85564
443.86714
443.95005
443.96637
444.19671
444.25719
444.32114
444.33041
444.58975
444.67875
444.70907
444.85838
444.96283
445.00037
445.01588
445.02669
445.12115
445.23349
445.26083
445.32324
445.38558
445.39811
445.51469
445.54837
445.65967
445.70454
445.78139
445.91111
445.99477
446.00695
446.19484
446.44360
446.47251
446.65934
446.67515
446.69138
446.80340
447.02577
447.12291
447.14812
447.24087
447.43884
447.57370
447.67680
447.70700
447.73013
447.78019
447.98292
448.05039
448.10826
448.12248
448.14440
448.16462
448.25792
448.36751
448.41154
448.56251
448.63510
448.83429
448.84465
449.01218
449.02669
449.04674
449.17043
449.25867
449.30051
449.32056
449.33626
449.41963
449.53843
449.58285
449.59606
449.66422
449.82069
450.05216
450.17360
450.28017
450.35137
450.38095
450.39069
450.49832
450.52985
450.56049
450.67977
450.74080
450.76247
450.88552
450.92908
451.08221
451.09826
451.19980
451.23300
451.26461
451.29353
451.39721
451.51528
451.57911
451.59570
451.77157
451.88096
451.94083
452.04066
452.38042
452.45329
452.48149
452.68878
452.80592
452.83075
452.91174
452.98867
453.01283
453.03511
453.23696
453.38120
453.40091
453.49956
453.52906
453.54618
453.56439
453.67107
453.72116
453.76018
453.97621
453.99231
454.03213
454.19892
454.24110
454.31036
454.33908
454.44812
454.57263
454.74205
454.83130
454.91114
454.96997
455.02352
455.09796
455.22307
455.25022
455.36729
455.39697
455.64632
455.70724
455.73620
455.76878
455.89479
456.08916
456.10592
456.14933
456.21733
456.23889
456.30765
456.33937
456.36253
456.43071
456.77551
456.92661
457.03620
457.12322
457.14835
457.17839
457.20088
457.26465
457.48671
457.63236
457.71634
457.77238
457.90811
458.03508
458.11563
458.14875
458.30269
458.33676
458.35558
458.37463
458.39363
458.42753
458.59211
458.73920
458.76758
458.86969
459.02045
459.14014
459.25322
459.35889
459.38332
459.40996
459.42046
459.48568
459.49523
459.52883
459.56857
459.70513
459.98923
460.07022
460.34558
460.49127
460.58735
460.68735
460.79376
460.90645
460.96965
461.01299
461.02720
461.18858
461.28723
461.38315
461.40550
461.51781
461.65664
461.78036
461.80770
461.82874
461.89049
461.92711
462.23097
462.24478
462.27355
462.42466
462.48472
462.54668
462.56374
462.62963
462.71249
462.78376
463.00372
463.05958
463.07824
463.10513
463.16327
463.25546
463.50725
463.63906
463.65586
463.67113
463.73575
463.83125
463.84255
464.04636
464.16621
464.29286
464.37985
464.39949
464.46124
464.53058
464.68033
464.72025
464.74318
464.80594
464.81558
464.83084
464.95974
465.07643
465.12652
465.17448
465.31777
465.38127
465.44067
465.56663
465.74244
465.92127
466.08333
466.11971
466.21811
466.27021
466.34747
466.36723
466.39548
466.43562
466.56454
466.66235
466.69263
466.71707
466.87454
466.97159
466.98906
467.05531
467.12956
467.33452
467.44163
467.56928
467.74173
467.83328
468.05819
468.19144
468.28327
468.29857
468.32741
468.45530
468.48057
468.57391
468.61462
468.68590
468.70493
468.77180
468.80527
468.91402
468.98086
469.15889
469.18793
469.21158
469.22534
469.24204
469.52796
469.56151
469.86198
470.01011
470.20237
470.35776
470.37339
470.44925
470.52493
470.56548
470.59298
470.62700
470.73172
470.77663
470.98854
471.02622
471.03478
471.20792
471.26761
471.38152
471.58319
471.70859
471.75063
471.93219
471.97477
471.99318
472.16215
472.20411
472.25589
472.35374
472.37597
472.52188
472.54059
472.55666
472.77991
472.79583
472.86088
473.00146
473.03764
473.06737
473.07949
473.09392
473.32902
473.51350
473.68204
473.80703
473.88659
473.89872
474.09297
474.27085
474.30352
474.37325
474.42161
474.47733
474.63823
474.64994
474.92090
474.94204
474.98309
475.11206
475.14189
475.19073
475.28875
475.51731
475.60645
475.68719
475.72261
475.80449
475.81591
475.94646
476.05560
476.18812
476.24016
476.26076
476.27501
476.29840
476.62362
476.76851
476.85339
476.90524
476.95026
477.10046
477.18164
477.26276
477.33040
477.41464
477.51238
477.63216
477.73872
477.81971
477.83914
477.87956
477.99373
478.07197
478.11868
478.26173
478.37793
478.56016
478.65056
478.66338
478.68173
478.69163
478.78258
478.90167
479.10307
479.12062
479.18438
479.41355
479.56584
479.64404
479.68763
479.76526
479.88866
479.91220
480.06529
480.09386
480.13833
480.18211
480.22990
480.48268
480.51157
480.52268
480.86952
480.89762
480.95205
481.00024
481.13542
481.18234
481.19736
481.20814
481.25875
481.28340
481.36908
481.46364
481.50013
481.56196
481.67767
481.80280
481.86096
481.96400
482.02523
482.13753
482.20267
482.22013
482.25880
482.32471
482.56655
482.60052
482.68571
482.78604
482.94027
483.02748
483.11746
483.17569
483.25869
483.27425
483.37175
483.39465
483.42120
483.44079
483.52539
483.54299
483.62607
483.80753
483.84024
483.93619
483.98948
484.04771
484.19860
484.32747
484.37435
484.41961
484.44812
484.46065
484.57519
484.80960
484.88476
484.91770
485.09936
485.12543
485.20969
485.27885
485.56160
485.60603
485.86463
485.96793
486.05567
486.07995
486.13311
486.20044
486.27709
486.35592
486.37582
486.41263
486.45455
486.53320
486.55714
486.63771
486.68655
486.74582
486.77470
486.78753
486.80619
486.83728
486.86841
487.12711
487.15189
487.22585
487.38382
487.43278
487.51444
487.52837
487.69266
487.97262
488.02454
488.03906
488.07210
488.09534
488.37283
488.43019
488.46108
488.53688
488.62428
488.75670
488.83197
488.99301
489.04812
489.29659
489.32173
489.39270
489.51636
489.55279
489.57159
489.63663
489.67712
489.69660
489.82481
489.93959
490.19444
490.26765
490.42470
490.48718
490.51573
490.52821
490.61221
490.81873
490.84253
490.88125
490.92069
490.93783
491.14814
491.17371
491.28550
491.30007
491.33115
491.35623
491.39553
491.57129
491.66007
491.72253
491.88572
491.90622
491.93534
491.95049
491.98545
492.06419
492.08905
492.17963
492.26772
492.43941
492.89356
492.91990
492.95234
493.02947
493.09617
493.19271
493.25490
493.63821
493.67525
493.86538
493.95316
494.01907
494.04041
494.11833
494.21213
494.22524
494.26937
494.29215
494.38134
494.41516
494.63179
494.73114
494.83261
494.90860
494.93654
495.00402
495.18062
495.20255
495.26169
495.50259
495.64257
495.73172
495.75192
495.84486
495.85472
495.88883
495.99717
496.10123
496.12079
496.17123
496.24379
496.27013
496.45934
496.56486
496.64034
496.66059
496.74251
496.86447
497.03881
497.12457
497.18844
497.30388
497.48917
497.63555
497.66027
497.72941
497.79351
497.81139
497.86369
498.04569
498.15306
498.22424
498.50007
498.60560
498.63495
498.69808
498.82998
498.87363
498.91824
498.98072
499.01386
499.04228
499.23022
499.26792
499.40070
499.51943
499.54080
499.58066
499.60810
499.76608
499.98245
500.09725
500.13082
500.16176
500.26259
500.37045
500.41486
500.58847
500.60873
500.73937
500.80193
500.84181
500.91256
501.05595
501.10531
501.24296
501.26649
501.36114
501.39965
501.42657
501.46277
501.47844
501.57918
501.60092
501.72067
501.91422
502.08578
502.29676
502.33010
502.35062
502.36965
502.41528
502.50732
502.61597
502.75634
502.88597
502.90776
502.94041
502.96872
502.99429
503.02670
503.23220
503.46075
503.48902
503.55153
503.59061
503.61192
503.63002
503.84239
504.04358
504.09870
504.32422
504.37106
504.41810
504.51381
504.67326
504.71728
504.78828
504.81861
505.00776
505.07727
505.10269
505.12757
505.17185
505.18167
505.30104
505.42455
505.47975
505.60951
505.62498
505.87303
505.91834
506.11525
506.20017
506.34674
506.38419
506.44713
506.45713
506.60352
506.66263
506.80370
506.84995
506.88186
507.03662
507.10592
507.15063
507.26916
507.62818
507.72212
507.76368
507.83910
507.86700
507.88827
507.91909
507.95844
507.98313
508.03132
508.21775
508.27244
508.36492
508.48717
508.70561
508.81223
508.88228
508.97945
509.02096
509.05109
509.23014
509.33888
509.39369
509.43637
509.49030
509.70887
509.88573
509.92835
509.95607
510.07041
510.08479
510.10577
510.12511
510.32166
510.38364
510.39677
510.44405
510.70025
510.71581
510.73190
510.76696
510.77694
510.85429
510.87424
510.93383
511.09415
511.24502
511.37483
511.44403
511.50197
511.56885
511.74138
511.76868
511.83135
511.87468
511.90681
511.93446
511.97989
512.04686
512.06691
512.11321
512.20834
512.35804
512.46336
512.48680
512.80724
512.94314
512.96409
513.07166
513.16711
513.33358
513.42574
513.49548
513.51366
513.53636
513.69125
513.77859
514.02032
514.10738
514.11986
514.25355
514.33292
514.36622
514.39516
514.40816
514.60474
514.66435
514.79263
514.81772
514.87179
515.06689
515.14629
515.18232
515.32238
515.49527
515.66635
515.68646
515.71090
515.78704
515.86835
516.10438
516.16688
516.31227
516.35147
516.44451
516.47289
516.53469
516.71102
516.81195
516.83283
516.96282
517.03993
517.05741
517.11008
517.17624
517.22114
517.23777
517.26943
517.28557
517.46131
517.49776
517.54223
517.65008
517.70469
517.81296
517.89778
517.91698
517.96674
517.98360
518.14750
518.17986
518.35931
518.53637
518.63451
518.77296
518.82893
518.91080
518.92899
518.98067
519.10561
519.12494
519.16462
519.21628
519.37884
519.42214
519.46136
519.59019
519.87388
519.89209
519.94375
519.96080
520.05329
520.07386
520.11455
520.13960
520.19043
520.34399
520.54110
520.58628
520.60368
520.63195
520.78063
520.87834
521.06521
521.12407
521.23287
521.47609
521.52826
521.54442
521.56020
521.64093
521.68976
521.73993
521.80095
522.02024
522.12408
522.27955
522.34294
522.35432
522.38751
522.41907
522.57610
522.59516
522.64205
522.82629
522.88747
523.04768
523.06922
523.08802
523.20524
523.32238
523.49889
523.60881
523.62806
523.66990
523.76985
523.83684
523.86389
523.88039
523.92478
523.99238
524.04663
524.12347
524.19540
524.24641
524.28404
524.29343
524.33273
524.53576
524.64458
524.69045
524.72263
524.92452
525.03877
525.08118
525.17467
525.27275
525.29297
525.47884
525.58127
525.66568
525.80000
526.00627
526.02066
526.23211
526.26410
526.28037
526.30855
526.35682
526.46667
526.48372
526.50135
526.72919
526.75410
526.80869
526.90173
527.02131
527.05523
527.13896
527.19231
527.32764
527.46615
527.48862
527.51848
527.53177
527.65687
527.73083
527.79530
527.82068
528.05870
528.12119
528.15031
528.17831
528.38813
528.43469
528.54676
528.69226
528.75002
528.82206
528.93031
528.94155
529.03346
529.11948
529.19575
529.30741
529.45858
529.48041
529.56811
529.59241
529.61085
529.76704
529.86971
529.90610
529.95055
530.09882
530.30231
530.32657
530.36844
530.50320
530.52157
530.54330
530.55961
530.70350
530.83846
530.86504
530.88816
531.01785
531.10428
531.32403
531.43300
531.46874
531.62659
531.65582
531.67276
531.68395
531.92065
532.02588
532.10160
532.15808
532.19883
532.20694
532.37295
532.39434
532.42472
532.53730
532.65201
532.71011
532.72563
532.75430
532.78252
532.94850
532.99890
533.01983
533.04106
533.09242
533.23677
533.28662
533.66370
533.87211
533.88322
533.93531
534.15536
534.24132
534.27945
534.37233
534.39704
534.42311
534.46529
534.48423
534.60914
534.62339
534.64440
534.66109
534.86686
534.97923
535.21147
535.32294
535.46024
535.49414
535.54636
535.55793
535.76416
535.79408
535.81171
535.83440
536.01944
536.04444
536.14911
536.22980
536.24326
536.28576
536.32889
536.43853
536.56037
536.58997
536.77343
536.78925
536.90658
537.02602
537.12617
537.34729
537.37188
537.41674
537.44889
537.47890
537.52917
537.61976
537.87356
537.94331
538.12357
538.22499
538.45190
538.47401
538.49831
538.56535
538.66048
538.69199
538.71944
538.77691
538.80275
538.81663
538.94345
538.97253
539.02958
539.04161
539.06249
539.22678
539.40254
539.43041
539.47421
539.57395
539.86521
540.15892
540.21466
540.23888
540.38440
540.49746
540.60901
540.62703
540.68322
540.72128
540.84995
540.87527
541.11680
541.34584
541.45013
541.46823
541.48239
541.58306
541.74292
541.89305
542.03297
542.07222
542.20238
542.30608
542.43943
542.46640
542.47786
542.49658
542.66297
542.77697
543.11344
543.22591
543.33839
543.35864
543.63280
543.65444
543.67699
543.69912
543.78997
544.14071
544.15701
544.29301
544.34440
544.41963
544.50698
544.64332
544.69292
544.71005
544.96214
545.05901
545.20234
545.24994
545.34534
545.39345
545.40892
545.46626
545.67295
545.70540
545.72817
545.80372
545.82019
545.86187
546.01772
546.19137
546.22961
546.26892
546.54106
546.77461
546.93250
546.99286
547.10242
547.13736
547.16778
547.25036
547.29137
547.30359
547.46214
547.51534
547.59463
547.61768
547.76939
547.81185
547.93631
547.96846
548.17219
548.26605
548.37006
548.41522
548.43236
548.45637
548.48865
548.56094
548.68526
548.72141
548.75734
548.80030
548.91862
549.20549
549.24179
549.36481
549.39343
549.40568
549.49874
549.58750
549.74388
549.82903
549.85374
549.86868
549.89891
550.17999
550.27145
550.29675
550.30833
550.33034
550.67790
550.80230
551.02377
551.11315
551.17212
551.20661
551.24259
551.34571
551.46140
551.48986
551.50253
551.53774
551.66236
551.71296
551.73439
551.76290
551.92758
552.01568
552.10616
552.21574
552.34726
552.43117
552.55794
552.76887
552.86024
552.90078
552.93271
552.96210
552.97369
553.11278
553.28394
553.30318
553.35384
553.48288
553.71262
553.88336
553.94707
554.00600
554.05846
554.30920
554.31976
554.33896
554.36661
554.39026
554.65211
554.73966
554.94226
555.03320
555.07003
555.10209
555.34328
555.41379
555.42383
555.45876
555.65180
555.67918
555.70968
555.74979
555.79056
555.81140
555.82990
556.05543
556.08860
556.32245
556.43408
556.57890
556.60751
556.68752
556.73161
556.75100
556.87279
556.88408
557.03240
557.06594
557.12746
557.17012
557.26860
557.39614
557.55939
557.69333
557.72573
557.74987
557.77817
557.86314
558.09376
558.19652
558.23442
558.28231
558.40725
558.56016
558.61535
558.71557
558.81813
558.84280
558.94414
558.96478
559.04420
559.08703
559.15949
559.18626
559.40082
559.48695
559.50156
559.59771
559.71886
559.73883
559.78418
559.94209
560.02058
560.04680
560.09764
560.23540
560.31331
560.36240
560.38620
560.71072
560.86163
560.87731
560.89254
560.90498
561.23688
561.29409
561.43530
561.45770
561.55615
561.57900
561.59874
561.65674
561.68600
561.74765
562.17086
562.22608
562.24068
562.34990
562.48683
562.78840
562.88112
562.94761
562.97651
563.01150
563.12384
563.18660
563.20819
563.34104
563.46153
563.48523
563.49884
563.52470
563.63695
563.72102
563.86468
563.90273
564.02511
564.11912
564.15332
564.17685
564.20458
564.31801
564.44147
564.47034
564.48837
564.78624
564.81838
564.83969
564.88797
564.90335
564.91886
565.03593
565.12441
565.19029
565.36286
565.39415
565.43768
565.48867
565.61349
565.68093
565.88298
565.99759
566.03979
566.06971
566.32257
566.44242
566.49777
566.53698
566.59789
566.66510
566.69999
566.88522
566.92031
566.94648
567.14577
567.25137
567.29313
567.32551
567.34874
567.42018
567.45076
567.47982
567.61271
567.77619
567.81442
567.95723
568.05130
568.08941
568.09933
568.11770
568.19143
568.22806
568.31436
568.40992
568.48360
568.55645
568.65380
568.80734
568.86708
568.88171
568.99856
569.06930
569.26909
569.41606
569.49143
569.51336
569.62578
569.67714
569.93180
569.94477
570.05386
570.07699
570.17051
570.26567
570.45634
570.60903
570.63200
570.69317
570.72892
570.79474
570.87119
570.95169
571.00140
571.02814
571.06785
571.26770
571.43803
571.47531
571.52198
571.58613
571.70368
571.74724
571.89112
571.91395
571.94985
572.03427
572.09073
572.15908
572.21033
572.39458
572.58392
572.62824
572.81315
572.84011
573.22908
573.29581
573.38162
573.48661
573.50284
573.52223
573.57587
573.72761
573.87231
574.07268
574.10662
574.15188
574.36874
574.40577
574.49207
574.51763
574.54072
574.57340
574.67814
574.97586
575.02305
575.18861
575.22518
575.24305
575.25676
575.34690
575.53764
575.57713
575.83804
575.88368
576.03196
576.10435
576.15382
576.17609
576.24066
576.36680
576.53579
576.63767
576.66446
576.67947
576.70290
576.72721
576.95235
577.00915
577.09930
577.11207
577.21692
577.30914
577.51160
577.56232
577.63533
577.73054
577.74874
578.04182
578.07642
578.13183
578.14870
578.20483
578.26254
578.48167
578.56146
578.58208
578.59333
578.73918
578.81922
578.91570
578.94688
578.96796
579.07275
579.30526
579.36260
579.44719
579.49844
579.51808
579.56169
579.59911
579.62119
579.64012
579.74286
579.76066
579.77274
579.78444
579.94187
579.98582
580.13881
580.17727
580.44189
580.58328
580.70914
580.76732
580.80586
580.81902
580.94054
581.04377
581.06623
581.12648
581.16574
581.17628
581.25559
581.51867
581.56997
581.58987
581.73498
581.85588
581.90262
581.96821
582.17514
582.23225
582.26266
582.35349
582.44878
582.47826
582.51369
582.57582
582.71271
582.77536
582.89908
583.02711
583.05310
583.09366
583.15910
583.25077
583.31928
583.58133
583.62936
583.84033
583.90067
584.10495
584.12961
584.14560
584.16097
584.29274
584.30858
584.32112
584.70583
584.75710
584.83068
584.93953
584.95532
585.11596
585.16081
585.27933
585.32684
585.42862
585.45015
585.52522
585.58527
585.60431
585.66330
585.68178
585.71473
585.81551
585.86773
586.07999
586.15740
586.16975
586.19292
586.32784
586.35511
586.39149
586.73989
586.87579
586.89848
586.92286
586.97439
587.01816
587.11718
587.19372
587.25123
587.50155
587.51918
587.55298
587.77237
587.84931
587.89007
588.07800
588.13978
588.30894
588.41135
588.48106
588.57116
588.59594
588.61606
588.94781
589.01322
589.12213
589.19177
589.28941
589.31625
589.39371
589.58065
589.63302
589.73638
589.78057
589.95138
590.13830
590.16388
590.29131
590.34122
590.39179
590.50827
590.56434
590.62230
590.64818
590.80670
590.85600
590.99006
591.04099
591.10862
591.17441
591.20142
591.42412
591.45374
591.50086
591.66976
591.68794
591.72545
591.88595
592.15541
592.25930
592.32017
592.33598
592.48578
592.52926
592.56749
592.64361
592.65901
592.97943
593.00265
593.08169
593.24098
593.37566
593.50173
593.53291
593.57261
593.91116
594.07962
594.25427
594.40129
594.45881
594.48250
594.57368
594.70105
594.71744
594.75362
594.79756
595.17179
595.37424
595.39314
595.42270
595.43612
595.48336
595.51059
595.60610
595.69214
595.76466
595.79446
595.90235
595.91300
595.92523
596.12696
596.27632
596.33520
596.36055
596.69090
596.77756
596.81789
596.96966
596.99458
597.12686
597.21310
597.24112
597.25414
597.34894
597.36784
597.50502
597.68425
597.91034
597.93616
597.95539
598.23602
598.33347
598.35213
598.36584
598.40150
598.41340
598.79286
598.89284
599.05019
599.15814
599.18493
599.28965
599.37706
599.61992
599.65767
599.67369
599.76673
599.83390
599.89100
599.95503
:
